# Supplementary material for: Integrated methylome and phenome study of the circulating proteome reveals markers pertinent to brain health
Source: Nat Commun. 2022 Aug 9;13:4670. doi: 10.1038/s41467-022-32319-8 (PMC9363452; doi:10.1038/s41467-022-32319-8)
Supplement: Supplementary file 4 — Supplementary Data 1 [file 41467_2022_32319_MOESM4_ESM.xlsx]

## Sheet: Supplementary Data 1
Supplementary Data 1. Annotation information for the 4,058 protein levels (corresponding to 4,235 SOMAmer measurements) included in the study.
SeqIds for each protein have been used in results tables. Entrez Gene Names have been used as protein names in all figures and results.
SeqId	UniProt	Entrez Gene Name	UniProt Full Name
18395-5	P54922	ADPRH	[Protein ADP-ribosylarginine] hydrolase
5227-60	Q15118	PDK1	[Pyruvate dehydrogenase (acetyl-transferring)] kinase isozyme 1, mitochondrial
12651-21	Q15119	PDK2	[Pyruvate dehydrogenase (acetyl-transferring)] kinase isozyme 2, mitochondrial
11354-21	Q9NQ66	PLCB1	1-phosphatidylinositol 4,5-bisphosphate phosphodiesterase beta-1
4563-61	P19174	PLCG1	1-phosphatidylinositol 4,5-bisphosphate phosphodiesterase gamma-1
10070-22	P16885	PLCG2	1-phosphatidylinositol 4,5-bisphosphate phosphodiesterase gamma-2
12457-10	Q9BV57	ADI1	1,2-dihydroxy-3-keto-5-methylthiopentene dioxygenase
17150-8	P61604	HSPE1	10 kDa heat shock protein, mitochondrial
16882-27	Q9NRX4	PHPT1	14 kDa phosphohistidine phosphatase
14156-33	P31946	YWHAB	14-3-3 protein beta/alpha
14157-21	P62258	YWHAE	14-3-3 protein epsilon
4179-57	P31946|P62258|P61981|Q04917|P27348|P63104|P31947	YWHAB|YWHAE|YWHAG|YWHAH|YWHAQ|YWHAZ|SFN	14-3-3 protein gamma
4707-50	P31946|P62258|P61981|Q04917|P27348|P63104|P31947	YWHAB|YWHAE|YWHAG|YWHAH|YWHAQ|YWHAZ|SFN	14-3-3 protein eta
4829-43	P31947	SFN	14-3-3 protein sigma
7625-27	P27348	YWHAQ	14-3-3 protein theta
5858-6	P63104	YWHAZ	14-3-3 protein zeta/delta
13972-4	Q9BPX1	HSD17B14	17-beta-hydroxysteroid dehydrogenase 14
6079-59	Q8TE99	ACPL2	2-phosphoxylose phosphatase 1
12687-2	Q16698	DECR1	2,4-dienoyl-CoA reductase, mitochondrial
10361-25	P00973	OAS1	2'-5'-oligoadenylate synthase 1
17785-11	O43598	RCL	2'-deoxynucleoside 5'-phosphate N-hydrolase 1
6609-22	P09543	CNP	2',3'-cyclic-nucleotide 3'-phosphodiesterase
18385-4	O75832	PSMD10	26S proteasome non-ATPase regulatory subunit 10
13572-43	O00231	PSMD11	26S proteasome non-ATPase regulatory subunit 11
13568-30	P55036	PSMD4	26S proteasome non-ATPase regulatory subunit 4
10716-35	Q16401	PSMD5	26S proteasome non-ATPase regulatory subunit 5
3898-5	P51665	PSMD7	26S proteasome non-ATPase regulatory subunit 7
5230-99	P04035	HMGCR	3-hydroxy-3-methylglutaryl-coenzyme A reductase
4217-49	Q99714	HSD17B10	3-hydroxyacyl-CoA dehydrogenase type-2
17329-2	Q9BUT1	BDH2	3-hydroxybutyrate dehydrogenase type 2
4693-72	P31937	HIBADH	3-hydroxyisobutyrate dehydrogenase, mitochondrial
12396-19	Q6NVY1	HIBCH	3-hydroxyisobutyryl-CoA hydrolase, mitochondrial
8272-22	P56937	HSD17B7	3-keto-steroid reductase
19483-16	Q06136	KDSR	3-ketodihydrosphingosine reductase
12686-15	P25325	MPST	3-mercaptopyruvate sulfurtransferase
18398-1	P51857	AKR1D1	3-oxo-5-beta-steroid 4-dehydrogenase
4460-8	O15530	PDPK1	3-phosphoinositide-dependent protein kinase 1
17814-8	O95861	BPNT1	3'(2'),5'-bisphosphate nucleotidase 1
19132-1	Q5T653	MRPL2	39S ribosomal protein L2, mitochondrial
8942-2	Q7Z2W9	MRPL21	39S ribosomal protein L21, mitochondrial
7982-10	Q9BYC8	MRPL32	39S ribosomal protein L32, mitochondrial
6933-20	Q9BQ48	MRPL34	39S ribosomal protein L34, mitochondrial
7123-25	Q86TS9	MRPL52	39S ribosomal protein L52, mitochondrial
10024-44	Q86XE5	HOGA1	4-hydroxy-2-oxoglutarate aldolase, mitochondrial
19166-15	P39019	RPS19	40S ribosomal protein S19
5026-66	P23396	RPS3	40S ribosomal protein S3
5484-63	P61247	RPS3A	40S ribosomal protein S3a
9758-17	P62701	RPS4X	40S ribosomal protein S4, X isoform
19195-85	P46782	RPS5	40S ribosomal protein S5
3864-5	P62081	RPS7	40S ribosomal protein S7
14107-1	P49914	MTHFS	5-formyltetrahydrofolate cyclo-ligase
13556-28	P28223	HTR2A	5-hydroxytryptamine receptor 2A
13561-5	P50406	HTR6	5-hydroxytryptamine receptor 6
15452-5	P21589	NT5E	5'-nucleotidase
12560-9	Q8TCD5	NT5C	5'(3')-deoxyribonucleotidase, cytosolic type
12456-5	Q16875	PFKFB3	6-phosphofructo-2-kinase/fructose-2,6-bisphosphatase 3
17799-9	O95336	PGLS	6-phosphogluconolactonase
12014-19	Q03393	PTS	6-pyruvoyl tetrahydrobiopterin synthase
10949-59	P05387	RPLP2	60S acidic ribosomal protein P2
19183-164	P30050	RPL12	60S ribosomal protein L12
12478-15	P62888	RPL30	60S ribosomal protein L30
12564-9	Q9Y221	NIP7	60S ribosome subunit biogenesis protein NIP7 homolog
19135-5	Q969T7	NT5C3L	7-methylguanosine phosphate-specific 5'-nucleotidase
19206-20	P36639	NUDT1	7,8-dihydro-8-oxoguanine triphosphatase
11370-20	Q9NRR6	INPP5E	72 kDa inositol polyphosphate 5-phosphatase
4160-49	P08253	MMP2	72 kDa type IV collagenase
3174-2	Q9UHI8	ADAMTS1	A disintegrin and metalloproteinase with thrombospondin motifs 1
3175-51	Q76LX8	ADAMTS13	A disintegrin and metalloproteinase with thrombospondin motifs 13
4533-76	Q8TE58	ADAMTS15	A disintegrin and metalloproteinase with thrombospondin motifs 15
8845-2	O15072	ADAMTS3	A disintegrin and metalloproteinase with thrombospondin motifs 3
2809-25	O75173	ADAMTS4	A disintegrin and metalloproteinase with thrombospondin motifs 4
3168-8	Q9UNA0	ADAMTS5	A disintegrin and metalloproteinase with thrombospondin motifs 5
18399-1	O43687	AKAP7	A-kinase anchor protein 7 isoforms alpha and beta
9794-17	Q96D53	ADCK4	Atypical kinase COQ8B, mitochondrial
3342-76	P42684	ABL2	Tyrosine-protein kinase ABL2
5261-13	P42684	ABL2	Tyrosine-protein kinase ABL2
17341-89	Q9BWD1	ACAT2	Acetyl-CoA acetyltransferase, cytosolic
15553-22	P22303	ACHE	Acetylcholinesterase
4771-10	Q92484	SMPDL3A	Acid sphingomyelinase-like phosphodiesterase 3a
6951-26	Q96FT7	ASIC4	Acid-sensing ion channel 4
19169-88	O43427	FIBP	Acidic fibroblast growth factor intracellular-binding protein
13073-14	P39687	ANP32A	Acidic leucine-rich nuclear phosphoprotein 32 family member A
4194-26	Q92688	ANP32B	Acidic leucine-rich nuclear phosphoprotein 32 family member B
16591-71	Q9BZP6	CHIA	Acidic mammalian chitinase
10507-166	P26436	ACRV1	Acrosomal protein SP-10
15301-24	P26436	ACRV1	Acrosomal protein SP-10
9889-42	Q8TED9	AFAP1L1	Actin filament-associated protein 1-like 1
13578-98	O94929	ABLIM3	Actin-binding LIM protein 3
13573-5	O15145	ARPC3	Actin-related protein 2/3 complex subunit 3
3758-68	P04070	PROC	Vitamin K-dependent protein C
19236-24	P53999	SUB1	Activated RNA polymerase II transcriptional coactivator p15
10647-18	Q8N9N2	ASCC1	Activating signal cointegrator 1 complex subunit 1
11633-89	O95433	AHSA1	Activator of 90 kDa heat shock protein ATPase homolog 1
8008-28	O00198	HRK	Activator of apoptosis harakiri
2806-49	P36896	ACVR1B	Activin receptor type-1B
19208-8	P27037	ACVR2A	Activin receptor type-2A
9412-52	Q13705	ACVR2B	Activin receptor type-2B
17466-72	Q96CM8	ACSF2	Acyl-CoA synthetase family member 2, mitochondrial
10075-75	Q9BR61	ACBD6	Acyl-CoA-binding domain-containing protein 6
19341-36	Q9BR61	ACBD6	Acyl-CoA-binding domain-containing protein 6
13563-259	Q8N6N7	ACBD7	Acyl-CoA-binding domain-containing protein 7
16919-1	P07108	DBI	Acyl-CoA-binding protein
17675-17	Q9NPJ3	ACOT13	Acyl-coenzyme A thioesterase 13
17400-71	O14734	ACOT8	Acyl-coenzyme A thioesterase 8
12812-25	P14621	ACYP2	Acylphosphatase-2
17819-30	Q6P587	FAHD1	Acylpyruvase FAHD1, mitochondrial
9115-78	O15204	ADAMDEC1	ADAM DEC1
16890-37	Q8N6G6	ADAMTSL1	ADAMTS-like protein 1
6379-62	Q86TH1	ADAMTSL2	ADAMTS-like protein 2
4976-57	P46108	CRK	Adapter molecule crk
10030-8	Q9UIF7	MUTYH	Adenine DNA glycosylase
10088-37	P07741	APRT	Adenine phosphoribosyltransferase
6077-63	Q9NZK5	CECR1	Adenosine deaminase 2
19207-119	P55263	ADK	Adenosine kinase
12652-37	O43865	AHCYL1	S-adenosylhomocysteine hydrolase-like protein 1
11368-32	P54819	AK2	Adenylate kinase 2, mitochondrial
17432-25	P27144	AK4	Adenylate kinase 4, mitochondrial
5012-67	P00568	AK1	Adenylate kinase isoenzyme 1
5023-23	P30566	ADSL	Adenylosuccinate lyase
13998-26	Q8N142	ADSSL1	Adenylosuccinate synthetase isozyme 1
12644-63	P30520	ADSS	Adenylosuccinate synthetase isozyme 2
14229-5	O95396	MOCS3	Adenylyltransferase and sulfurtransferase MOCS3
15365-41	O60242	BAI3	Adhesion G protein-coupled receptor B3
6409-57	Q8IZF2	ADGRF5	Adhesion G protein-coupled receptor F5
11243-90	Q5T601	ADGRF1	Adhesion G-protein coupled receptor F1
18893-26	Q9Y653	GPR56	Adhesion G-protein coupled receptor G1
4551-72	Q8IZF4	ADGRG5	Adhesion G-protein coupled receptor G5
10605-22	Q9HDC9	APMAP	Adipocyte plasma membrane-associated protein
3554-24	Q15848	ADIPOQ	Adiponectin
8100-15	Q7Z4H4	ADM2	Protein ADM2
9482-110	Q9BW91	NUDT9	ADP-ribose pyrophosphatase, mitochondrial
11513-92	P28907	CD38	ADP-ribosyl cyclase/cyclic ADP-ribose hydrolase 1
4535-50	Q10588	BST1	ADP-ribosyl cyclase/cyclic ADP-ribose hydrolase 2
19239-5	P84077	ARF1	ADP-ribosylation factor 1
12578-13	P61204	ARF3	ADP-ribosylation factor 3
18408-26	P18085	ARF4	ADP-ribosylation factor 4
18409-61	P84085	ARF5	ADP-ribosylation factor 5
12425-104	P62330	ARF6	ADP-ribosylation factor 6
11556-19	Q8N6T3	ARFGAP1	ADP-ribosylation factor GTPase-activating protein 1
13594-158	Q9UJY5	GGA1	ADP-ribosylation factor-binding protein GGA1
11683-19	Q9NZ52	GGA3	ADP-ribosylation factor-binding protein GGA3
12392-30	P40616	ARL1	ADP-ribosylation factor-like protein 1
12433-8	Q969Q4	ARL11	ADP-ribosylation factor-like protein 11
12571-14	P36405	ARL3	ADP-ribosylation factor-like protein 3
18413-24	P49703	ARL4D	ADP-ribosylation factor-like protein 4D
18414-26	Q9Y689	ARL5A	ADP-ribosylation factor-like protein 5A
18415-16	Q9H0F7	ARL6	ADP-ribosylation factor-like protein 6
8569-147	Q9NVJ2	ARL8B	ADP-ribosylation factor-like protein 8B
18416-3	Q6T311	ARL9	ADP-ribosylation factor-like protein 9
11231-12	Q6P4F2	FDX1L	Ferredoxin-2, mitochondrial
14115-34	P35318	ADM	ADM
7922-5	P35318	ADM	ADM
12684-5	Q9Y6U3	SCIN	Adseverin
4125-52	Q15109	AGER	Advanced glycosylation end product-specific receptor
4763-31	P43652	AFM	Afamin
4188-1	O43488	AKR7A2	Aflatoxin B1 aldehyde reductase member 2
18173-11	O95154	AKR7A3	Aflatoxin B1 aldehyde reductase member 3
3280-49	P16112	ACAN	Aggrecan core protein
5676-54	P42127	ASIP	Agouti-signaling protein
3839-60	O00170	AIP	AH receptor-interacting protein
16015-19	P24298	GPT	Alanine aminotransferase 1
12340-17	P49588	AARS	Alanine--tRNA ligase, cytoplasmic
4192-10	P14550	AKR1A1	Aldo-keto reductase family 1 member A1
17396-23	P07327	ADH1A	Alcohol dehydrogenase 1A
9834-62	P00325	ADH1B	Alcohol dehydrogenase 1B
15525-294	P00326	ADH1C	Alcohol dehydrogenase 1C
8325-37	P08319	ADH4	Alcohol dehydrogenase 4
18206-18	P28332	ADH6	Alcohol dehydrogenase 6
11377-19	P40394	ADH7	Alcohol dehydrogenase class 4 mu/sigma chain
11369-23	P11766	ADH5	Alcohol dehydrogenase class-3
9835-16	P47895	ALDH1A3	Aldehyde dehydrogenase family 1 member A3
12940-35	P43353	ALDH3B1	Aldehyde dehydrogenase family 3 member B1
11480-1	P30838	ALDH3A1	Aldehyde dehydrogenase, dimeric NADP-preferring
18381-16	P05091	ALDH2	Aldehyde dehydrogenase, mitochondrial
12618-50	Q04828	AKR1C1	Aldo-keto reductase family 1 member C1
17377-1	P42330	AKR1C3	Aldo-keto reductase family 1 member C3
18397-5	P17516	AKR1C4	Aldo-keto reductase family 1 member C4
16606-85	P15121	AKR1B1	Aldo-keto reductase family 1 member B1
6284-7	Q6UX46	FAM150B	ALK and LTK ligand 2
8249-124	Q9UM73	ALK	ALK tyrosine kinase receptor
7813-6	P05187	ALPP	Alkaline phosphatase, placental type
6715-63	P10696	ALPPL2	Alkaline phosphatase, germ cell type
16926-44	P05186	ALPL	Alkaline phosphatase, tissue-nonspecific isozyme
11173-29	Q7Z6M3	MILR1	Allergin-1
2849-49	P55008	AIF1	Allograft inflammatory factor 1
18871-24	Q9BQI0	AIF1L	Allograft inflammatory factor 1-like
7156-2	Q6P4F1	FUT10	Alpha-(1,3)-fucosyltransferase 10
4549-78	Q11128	FUT5	Alpha-(1,3)-fucosyltransferase 5
6991-24	Q9Y231	FUT9	Alpha-(1,3)-fucosyltransferase 9
8244-16	Q9BYC5	FUT8	Alpha-(1,6)-fucosyltransferase
2879-9	P01011	SERPINA3	Alpha-1-antichymotrypsin
4153-11	P01011	SERPINA3	Alpha-1-antichymotrypsin
3580-25	P01009	SERPINA1	Alpha-1-antitrypsin
15453-3	P02760	AMBP	Protein AMBP
19274-80	Q13424	SNTA1	Alpha-1-syntrophin
10571-14	P26572	MGAT1	Alpha-1,3-mannosyl-glycoprotein 2-beta-N-acetylglucosaminyltransferase
9392-43	Q9UM21	MGAT4A	Alpha-1,3-mannosyl-glycoprotein 4-beta-N-acetylglucosaminyltransferase A
7141-21	Q9UQ53	MGAT4B	Alpha-1,3-mannosyl-glycoprotein 4-beta-N-acetylglucosaminyltransferase B
7208-60	Q9UBM8	MGAT4C	Alpha-1,3-mannosyl-glycoprotein 4-beta-N-acetylglucosaminyltransferase C
6909-40	Q10469	MGAT2	Alpha-1,6-mannosyl-glycoprotein 2-beta-N-acetylglucosaminyltransferase
16561-9	P04217	A1BG	Alpha-1B-glycoprotein
3024-18	P08697	SERPINF2	Alpha-2-antiplasmin
3581-53	P02765	AHSG	Alpha-2-HS-glycoprotein
3708-62	P01023	A2M	Alpha-2-macroglobulin
3640-14	P30533	LRPAP1	Alpha-2-macroglobulin receptor-associated protein
15482-12	A8K2U0	A2ML1	Alpha-2-macroglobulin-like protein 1
7920-30	Q92186	ST8SIA2	Alpha-2,8-sialyltransferase 8B
6930-95	P61647	ST8SIA6	Alpha-2,8-sialyltransferase 8F
9843-5	P12814	ACTN1	Alpha-actinin-1
9844-138	P35609	ACTN2	Alpha-actinin-2
7918-114	P04745	AMY1A	Alpha-amylase 1
15556-49	P19961	AMY2B	Alpha-amylase 2B
5792-8	P02771	AFP	Alpha-fetoprotein
15588-17	P06280	GLA	Alpha-galactosidase A
11436-6	Q16352	INA	Alpha-internexin
18401-18	Q96Q83	ALKBH3	Alpha-ketoglutarate-dependent dioxygenase alkB homolog 3
3169-70	P35475	IDUA	Alpha-L-iduronidase
7867-154	Q9NSC7	ST6GALNAC1	Alpha-N-acetylgalactosaminide alpha-2,6-sialyltransferase 1
7823-22	Q9UJ37	ST6GALNAC2	Alpha-N-acetylgalactosaminide alpha-2,6-sialyltransferase 2
10705-14	Q8NDV1	ST6GALNAC3	Alpha-N-acetylgalactosaminide alpha-2,6-sialyltransferase 3
7927-16	Q9BVH7	ST6GALNAC5	Alpha-N-acetylgalactosaminide alpha-2,6-sialyltransferase 5
7228-2	Q969X2	ST6GALNAC6	Alpha-N-acetylgalactosaminide alpha-2,6-sialyltransferase 6
15509-2	P54802	NAGLU	Alpha-N-acetylglucosaminidase
13434-172	Q9NVD7	PARVA	Alpha-parvin
4292-5	P54920	NAPA	Alpha-soluble NSF attachment protein
15698-6	P40222	TXLNA	Alpha-taxilin
15486-126	P19801	AOC1	Amiloride-sensitive amine oxidase [copper-containing]
18396-10	Q08117	AES	TLE family member 5
3343-1	Q03154	ACY1	Aminoacylase-1
15457-14	P15144	ANPEP	Aminopeptidase N
18402-1	Q6DCA0	AMMECR1L	AMMECR1-like protein
18403-25	Q01433	AMPD2	AMP deaminase 2
5183-53	Q13131|Q9Y478|P54619	PRKAA1|PRKAB1|PRKAG1	5'-AMP-activated protein kinase subunit beta-1|5'-AMP-activated protein kinase catalytic subunit alpha-1|5'-AMP-activated protein kinase subunit gamma-1
5245-40	P54646|O43741|P54619	PRKAA2|PRKAB2|PRKAG1	5'-AMP-activated protein kinase subunit beta-2|5'-AMP-activated protein kinase catalytic subunit alpha-2|5'-AMP-activated protein kinase subunit gamma-1
2970-60	P15514	AREG	Amphiregulin
9979-13	Q86WK6	AMIGO1	Amphoterin-induced protein 1
12401-3	Q96FJ0	STAMBPL1	AMSH-like protease
12822-34	O00213	APBB1	Amyloid-beta A4 precursor protein-binding family B member 1
14206-28	O00213	APBB1	Amyloid-beta A4 precursor protein-binding family B member 1
12753-6	Q92870	APBB2	Amyloid-beta A4 precursor protein-binding family B member 2
12761-12	Q92870	APBB2	Amyloid-beta A4 precursor protein-binding family B member 2
12784-10	O95704	APBB3	Amyloid-beta A4 precursor protein-binding family B member 3
13589-10	O95704	APBB3	Amyloid-beta A4 precursor protein-binding family B member 3
3171-57	P05067	APP	Amyloid-beta precursor protein
10627-87	Q06481	APLP2	Amyloid-like protein 2
19173-5	Q8TCF1	ZFAND1	AN1-type zinc finger protein 1
18317-111	O76080	ZFAND5	AN1-type zinc finger protein 5
12345-4	Q9UM13	ANAPC10	Anaphase-promoting complex subunit 10
11690-47	Q9UJX3	ANAPC7	Anaphase-promoting complex subunit 7
4874-3	P03950	ANG	Angiogenin
2811-27	Q15389	ANGPT1	Angiopoietin-1
3773-15	Q02763	TEK	Angiopoietin-1 receptor
2602-2	O15123	ANGPT2	Angiopoietin-2
2500-2	Q9Y264	ANGPT4	Angiopoietin-4
7183-102	Q6UXH0	C19orf80	Angiopoietin-like protein 8
11142-11	O95841	ANGPTL1	Angiopoietin-related protein 1
9092-33	O95841	ANGPTL1	Angiopoietin-related protein 1
3796-79	Q9BY76	ANGPTL4	Angiopoietin-related protein 4
6371-50	O43827	ANGPTL7	Angiopoietin-related protein 7
3710-49	P00747	PLG	Plasminogen
10714-7	P12821	ACE	Angiotensin-converting enzyme
2805-6	Q9BYF1	ACE2	Angiotensin-converting enzyme 2
3484-60	P01019	AGT	Angiotensinogen
13979-3	Q8TE54	SLC26A7	Anion exchange transporter
19601-15	Q96DX5	ASB9	Ankyrin repeat and SOCS box protein 9
15361-37	Q15327	ANKRD1	Ankyrin repeat domain-containing protein 1
12445-50	Q96NW4	ANKRD27	Ankyrin repeat domain-containing protein 27
7851-30	Q86W74	ANKRD46	Ankyrin repeat domain-containing protein 46
18404-22	Q6NXT1	ANKRD54	Ankyrin repeat domain-containing protein 54
7624-19	Q01484	ANK2	Ankyrin-2
4960-72	P04083	ANXA1	Annexin A1
13605-16	Q9UJ72	ANXA10	Annexin A10
17513-11	P50995	ANXA11	Annexin A11
17835-28	P27216	ANXA13	Annexin A13
13700-10	P07355	ANXA2	Annexin A2
17164-15	P09525	ANXA4	Annexin A4
14158-17	P08758	ANXA5	Annexin A5
5335-73	P08133	ANXA6	Annexin A6
14203-3	P20073	ANXA7	Annexin A7
18244-1	P20073	ANXA7	Annexin A7
18290-6	P13928	ANXA8	Annexin A8
6603-18	P23352	KAL1	Anosmin-1
4959-2	O95994	AGR2	Anterior gradient protein 2 homolog
17342-13	Q8TD06	AGR3	Anterior gradient protein 3
10464-6	Q9H6X2	ANTXR1	Anthrax toxin receptor 1
15559-5	P58335	ANTXR2	Anthrax toxin receptor 2
15481-45	P49913	CAMP	Cathelicidin antimicrobial peptide
8749-194	P15813	CD1D	Antigen-presenting glycoprotein CD1d
4413-3	P03973	SLPI	Antileukoproteinase
3344-60	P01008	SERPINC1	Antithrombin-III
12714-38	O75843	AP1G2	AP-1 complex subunit gamma-like 2
18405-117	P56377	AP1S2	AP-1 complex subunit sigma-2
13621-31	O94973	AP2A2	AP-2 complex subunit alpha-2
7947-19	Q96N21	ENTHD2	AP-4 complex accessory subunit Tepsin
10076-1	O00189	AP4M1	AP-4 complex subunit mu-1
6622-90	Q9ULZ1	APLN	Apelin
12423-38	Q9NQ94	A1CF	APOBEC1 complementation factor
2750-3	P02647	APOA1	Apolipoprotein A-I
7127-3	P02652	APOA2	Apolipoprotein A-II
17685-9	P06727	APOA4	Apolipoprotein A-IV
15363-32	Q6Q788	APOA5	Apolipoprotein A-V
2797-56	P04114	APOB	Apolipoprotein B-100
15364-101	P02654	APOC1	Apolipoprotein C-I
6461-54	P02656	APOC3	Apolipoprotein C-III
12370-30	Q13790	APOF	Apolipoprotein F
11510-31	O14791	APOL1	Apolipoprotein L1
9506-10	O14791	APOL1	Apolipoprotein L1
16823-75	O95236	APOL3	Apolipoprotein L3
10445-20	O95445	APOM	Apolipoprotein M
3412-7	P10415	BCL2	Apoptosis regulator Bcl-2
9522-3	O95831	AIFM1	Apoptosis-inducing factor 1, mitochondrial
13583-19	O14727	APAF1	Apoptotic protease-activating factor 1
6518-85	Q9UBU3	GHRL	Appetite-regulating hormone
8447-11	Q9UBU3	GHRL	Appetite-regulating hormone
17736-105	Q7Z2E3	APTX	Aprataxin
11363-58	P55087	AQP4	Aquaporin-4
11681-8	P52594	AGFG1	Arf-GAP domain and FG repeat-containing protein 1
12343-14	Q15057	ACAP2	Arf-GAP with coiled-coil, ANK repeat and PH domain-containing protein 2
14291-53	Q99490	AGAP2	Arf-GAP with GTPase, ANK repeat and PH domain-containing protein 2
13960-15	Q96P47	AGAP3	Arf-GAP with GTPase, ANK repeat and PH domain-containing protein 3
13518-5	O43150	ASAP2	Arf-GAP with SH3 domain, ANK repeat and PH domain-containing protein 2
13488-3	P53367	ARFIP1	Arfaptin-1
12630-8	P53365	ARFIP2	Arfaptin-2
5867-60	P05089	ARG1	Arginase-1
17752-24	P78540	ARG2	Arginase-2, mitochondrial
9050-170	Q9BUV0	RSRP1	Arginine/serine-rich protein 1
11241-8	P04424	ASL	Argininosuccinate lyase
9107-59	Q8N2F6	ARMC10	Armadillo repeat-containing protein 10
8785-1	Q96C12	ARMC5	Armadillo repeat-containing protein 5
3538-26	P20711	DDC	Aromatic-L-amino-acid decarboxylase
12352-70	Q96B67	ARRDC3	Arrestin domain-containing protein 3
2939-10	Q5T4W7	ARTN	Artemin
3172-28	P15848	ARSB	Arylsulfatase B
8269-327	Q6UWY0	ARSK	Arylsulfatase K
5452-71	P07306	ASGR1	Asialoglycoprotein receptor 1
9474-22	P07307	ASGR2	Asialoglycoprotein receptor 2
4912-17	P17174	GOT1	Aspartate aminotransferase, cytoplasmic
12675-14	P14868	DARS	Aspartate--tRNA ligase, cytoplasmic
12395-86	Q6PI48	DARS2	Aspartate--tRNA ligase, mitochondrial
18187-16	P45381	ASPA	Aspartoacylase
6998-106	Q12797	ASPH	Aspartyl/asparaginyl beta-hydroxylase
6451-64	Q9BXN1	ASPN	Asporin
7993-23	Q6HA08	ASTL	Astacin-like metalloendopeptidase
18833-76	Q15121	PEA15	Astrocytic phosphoprotein PEA-15
3875-62	Q99856	ARID3A	AT-rich interactive domain-containing protein 3A
16825-20	P54252	ATXN3	Ataxin-3
11539-4	P56134	ATP5J2	ATP synthase subunit f, mitochondrial
9202-309	P48047	ATP5O	ATP synthase subunit O, mitochondrial
7788-1	P18859	ATP5J	ATP synthase-coupling factor 6, mitochondrial
12700-9	P53396	ACLY	ATP-citrate synthase
17384-110	P08237	PFKM	ATP-dependent 6-phosphofructokinase, muscle type
17196-5	Q16740	CLPP	ATP-dependent Clp protease proteolytic subunit, mitochondrial
10527-22	Q08211	DHX9	ATP-dependent RNA helicase A
18813-15	Q9NUU7	DDX19A	ATP-dependent RNA helicase DDX19A
5460-60	Q9UMR2	DDX19B	ATP-dependent RNA helicase DDX19B
13984-23	Q9UHL0	DDX25	ATP-dependent RNA helicase DDX25
11601-26	Q14562	DHX8	ATP-dependent RNA helicase DHX8
11190-129	Q96TA2	YME1L1	ATP-dependent zinc metalloprotease YME1L1
13620-10	O43681	ASNA1	ATPase ASNA1
6625-31	Q8NBU5	ATAD1	ATPase family AAA domain-containing protein 1
13043-157	Q6PL18	ATAD2	ATPase family AAA domain-containing protein 2
5443-62	P01160	NPPA	Natriuretic peptides A
15499-11	O75882	ATRN	Attractin
6362-6	Q9H1Z8	C2orf40	Augurin
3091-70	O14965	AURKA	Aurora kinase A
3346-72	Q96GD4	AURKB	Aurora kinase B
12597-68	Q9H1Y0	ATG5	Autophagy protein 5
17347-80	Q96BJ3	AIDA	Axin interactor, dorsalization-associated protein
8429-16	Q9Y2T1	AXIN2	Axin-2
14713-46	P20160	AZU1	Azurocidin
6294-11	Q86Y30	BAGE2	B melanoma antigen 2
6442-6	Q86Y29	BAGE3	B melanoma antigen 3
16308-14	Q7Z6A9	BTLA	B- and T-lymphocyte attenuator
6351-55	P40259	CD79B	B-cell antigen receptor complex-associated protein beta chain
7009-8	P21854	CD72	B-cell differentiation antigen CD72
19225-11	Q8WV28	BLNK	B-cell linker protein
13111-79	P41182	BCL6	B-cell lymphoma 6 protein
8768-4	O95999	BCL10	B-cell lymphoma/leukemia 10
11570-94	Q9UHQ4	BCAP29	B-cell receptor-associated protein 29
4126-22	P17213	BPI	Bactericidal permeability-increasing protein
10046-55	Q13490	BIRC2	Baculoviral IAP repeat-containing protein 2
4973-18	Q13489	BIRC3	Baculoviral IAP repeat-containing protein 3
3472-40	O15392	BIRC5	Baculoviral IAP repeat-containing protein 5
15412-40	Q96CA5	BIRC7	Baculoviral IAP repeat-containing protein 7
15504-39	Q96CA5	BIRC7	Baculoviral IAP repeat-containing protein 7
17195-43	Q99933	BAG1	BAG family molecular chaperone regulator 1
19228-11	O95816	BAG2	BAG family molecular chaperone regulator 2
10078-5	O95817	BAG3	BAG family molecular chaperone regulator 3
12844-10	O95429	BAG4	BAG family molecular chaperone regulator 4
12743-18	Q9UL15	BAG5	BAG family molecular chaperone regulator 5
13993-20	Q9H4G0	EPB41L1	Band 4.1-like protein 1
2816-50	P50895	BCAM	Basal cell adhesion molecule
15626-223	P98160	HSPG2	Basement membrane-specific heparan sulfate proteoglycan core protein
19227-18	Q16520	BATF	Basic leucine zipper transcriptional factor ATF-like
8858-21	Q9NR55	BATF3	Basic leucine zipper transcriptional factor ATF-like 3
3585-54	P35613	BSG	Basigin
4423-77	Q07817	BCL2L1	Bcl-2-like protein 1
7249-307	Q9HD36	BCL2L10	Bcl-2-like protein 10
17451-13	O43521	BCL2L11	Bcl-2-like protein 11
13097-11	Q92843	BCL2L2	Bcl-2-like protein 2
3413-50	Q16548	BCL2A1	Bcl-2-related protein A1
5870-23	Q92934	BAD	Bcl2-associated agonist of cell death
7045-4	Q12983	BNIP3	BCL2/adenovirus E1B 19 kDa protein-interacting protein 3
7835-2	O60238	BNIP3L	BCL2/adenovirus E1B 19 kDa protein-interacting protein 3-like
4866-59	Q16620	NTRK2	BDNF/NT-3 growth factors receptor
13032-1	Q14457	BECN1	Beclin-1
10959-125	Q9NYM9	BET1L	BET1-like protein
9078-207	Q13884	SNTB1	Beta-1-syntrophin
7016-12	Q02742	GCNT1	Beta-1,3-galactosyl-O-glycosyl-glycoprotein beta-1,6-N-acetylglucosaminyltransferase
10842-7	Q9P109	GCNT4	Beta-1,3-galactosyl-O-glycosyl-glycoprotein beta-1,6-N-acetylglucosaminyltransferase 4
9541-15	Q9Y5Z6	B3GALT1	Beta-1,3-galactosyltransferase 1
11638-42	O43825	B3GALT2	Beta-1,3-galactosyltransferase 2
5727-35	Q6Y288	B3GALTL	Beta-1,3-glucosyltransferase
5605-77	O00587	MFNG	Beta-1,3-N-acetylglucosaminyltransferase manic fringe
7203-125	Q9Y644	RFNG	Beta-1,3-N-acetylglucosaminyltransferase radical fringe
8976-13	Q00973	B4GALNT1	Beta-1,4 N-acetylgalactosaminyltransferase 1
13381-49	P15291	B4GALT1	Beta-1,4-galactosyltransferase 1
9595-11	O60909	B4GALT2	Beta-1,4-galactosyltransferase 2
6921-24	O60512	B4GALT3	Beta-1,4-galactosyltransferase 3
10425-3	O43286	B4GALT5	Beta-1,4-galactosyltransferase 5
10832-24	Q9UBX8	B4GALT6	Beta-1,4-galactosyltransferase 6
7806-33	Q9UBV7	B4GALT7	Beta-1,4-galactosyltransferase 7
8288-27	P02749	APOH	Beta-2-glycoprotein 1
3485-28	P61769	B2M	Beta-2-microglobulin
3347-9	P25098	ADRBK1	Beta-adrenergic receptor kinase 1
5456-59	Q96KN2	CNDP1	Beta-Ala-His dipeptidase
12643-4	P49407	ARRB1	Beta-arrestin-1
17751-68	P53674	CRYBB1	Beta-crystallin B1
10000-28	P43320	CRYBB2	Beta-crystallin B2
19311-15	P22914	CRYGS	Gamma-crystallin S
6629-3	P60022	DEFB1	Beta-defensin 1
5679-16	P81534	DEFB103A	Beta-defensin 103
5763-67	Q8WTQ1	DEFB104A	Beta-defensin 104
5664-57	Q8N104	DEFB106A	Beta-defensin 106
6399-52	Q8IZN7	DEFB107A	Beta-defensin 107
5611-56	Q8NET1	DEFB108B	Beta-defensin 108B
8340-9	Q30KQ9	DEFB110	Beta-defensin 110
13374-4	Q30KQ7	DEFB113	Beta-defensin 113
8391-12	Q30KQ5	DEFB115	Beta-defensin 115
11144-10	Q30KQ4	DEFB116	Beta-defensin 116
9306-7	Q96PH6	DEFB118	Beta-defensin 118
8315-5	Q8N690	DEFB119	Beta-defensin 119
5765-53	Q5J5C9	DEFB121	Beta-defensin 121
9486-13	Q8N687	DEFB125	Beta-defensin 125
6360-7	Q7Z7B8	DEFB128	Beta-defensin 128
8347-222	Q9H1M3	DEFB129	Beta-defensin 129
9022-49	Q7Z7B7	DEFB132	Beta-defensin 132
6411-58	Q30KP9	DEFB135	Beta-defensin 135
2558-51	P01189	POMC	Pro-opiomelanocortin
6035-2	P15907	ST6GAL1	Beta-galactoside alpha-2,6-sialyltransferase 1
15562-24	P08236	GUSB	Beta-glucuronidase
15470-11	P07686	HEXB	Beta-hexosaminidase subunit beta
19557-3	Q86Z14	KLB	Beta-klotho
6382-17	O00462	MANBA	Beta-mannosidase
10620-21	P08118	MSMB	Beta-microseminoprotein
5801-72	P01138	NGF	Beta-nerve growth factor
12655-30	Q9H115	NAPB	Beta-soluble NSF attachment protein
17165-1	P02775	PPBP	Platelet basic protein
13088-397	P35070	BTC	Probetacellulin
5798-3	P55957	BID	BH3-interacting domain death agonist
11158-40	Q6ZP65	CCDC64	BICD family-like cargo adapter 1
14007-22	O43252	PAPSS1	Bifunctional 3'-phosphoadenosine 5'-phosphosulfate synthase 1
18322-15	Q6NYC1	JMJD6	Bifunctional arginine demethylase and lysyl-hydroxylase JMJD6
6927-7	P52848	NDST1	Bifunctional heparan sulfate N-deacetylase/N-sulfotransferase 1
18321-38	P13995	MTHFD2	Bifunctional methylenetetrahydrofolate dehydrogenase/cyclohydrolase, mitochondrial
13657-2	Q96T60	PNKP	Bifunctional polynucleotide phosphatase/kinase
3284-75	P21810	BGN	Biglycan
8946-38	Q96RI1	NR1H4	Bile acid receptor
9829-91	Q06520	SULT2A1	Bile salt sulfotransferase
9796-4	P19835	CEL	Bile salt-activated lipase
11382-5	P53004	BLVRA	Biliverdin reductase A
19116-1	Q8TDH9	MUTED	Biogenesis of lysosome-related organelles complex 1 subunit 5
15644-1	P43251	BTD	Biotinidase
9826-135	P49789	FHIT	Bis(5'-adenosyl)-triphosphatase
16583-8	P50583	NUDT2	Bis(5'-nucleosyl)-tetraphosphatase [asymmetrical]
12020-39	P07738	BPGM	Bisphosphoglycerate mutase
14250-115	Q13867	BLMH	Bleomycin hydrolase
15368-3	Q8N8U9	BMPER	BMP-binding endothelial regulator protein
15370-5	Q9Y3E2	BOLA1	BolA-like protein 1
5980-55	Q53S33	BOLA3	BolA-like protein 3
10885-36	Q6UWU4	C6orf89	Bombesin receptor-activated protein C6orf89
7258-5	P13727	PRG2	Bone marrow proteoglycan
8832-55	Q10589	BST2	Bone marrow stromal antigen 2
3348-49	P13497	BMP1	Bone morphogenetic protein 1
3587-53	O95393	BMP10	Bone morphogenetic protein 10
11129-66	O95972	BMP15	Bone morphogenetic protein 15
15666-21	P12643	BMP2	Bone morphogenetic protein 2
16748-1	P12645	BMP3	Bone morphogenetic protein 3
15667-39	P12644	BMP4	Bone morphogenetic protein 4
2972-57	P18075	BMP7	Bone morphogenetic protein 7
15668-19	P34820	BMP8B	Bone morphogenetic protein 8B
10550-37	O00238	BMPR1B	Bone morphogenetic protein receptor type-1B
4862-63	Q13873	BMPR2	Bone morphogenetic protein receptor type-2
3415-61	P21815	IBSP	Bone sialoprotein 2
6473-55	Q9NP55	BPIFA1	BPI fold-containing family A member 1
15367-38	Q8TDL5	BPIFB1	BPI fold-containing family B member 1
3723-1	P16860	NPPB	Natriuretic peptides B
14047-78	P23560	BDNF	Brain-derived neurotrophic factor
2421-7	P23560	BDNF	Brain-derived neurotrophic factor
19331-18	Q9UQB8	BAIAP2	Brain-specific angiogenesis inhibitor 1-associated protein 2
4534-10	Q9GZN4	PRSS22	Brain-specific serine protease 4
19365-11	O15382	BCAT2	Branched-chain-amino-acid aminotransferase, mitochondrial
8784-7	Q6UWZ7	FAM175A	BRCA1-A complex subunit Abraxas 1
10876-300	Q6PJG6	BRAT1	BRCA1-associated ATM activator 1
13977-28	Q99728	BARD1	BRCA1-associated RING domain protein 1
18304-19	Q9P287	BCCIP	BRCA2 and CDKN1A-interacting protein
12634-79	O75815	BCAR3	Breast cancer anti-estrogen resistance protein 3
5262-57	O75815	BCAR3	Breast cancer anti-estrogen resistance protein 3
3461-58	Q96GW7	BCAN	Brevican core protein
6612-90	Q6PL45	BRICD5	BRICHOS domain-containing protein 5
8945-7	Q15018	FAM175B	BRISC complex subunit Abraxas 2
12748-6	Q58F21	BRDT	Bromodomain testis-specific protein
11607-15	O95696	BRD1	Bromodomain-containing protein 1
10074-128	P25440	BRD2	Bromodomain-containing protein 2
15372-43	P25440	BRD2	Bromodomain-containing protein 2
10043-31	O60885	BRD4	Bromodomain-containing protein 4
15308-108	Q2TAL6	VWC2	Brorin
4328-2	Q9BWV1	BOC	Brother of CDO
8869-5	Q7KYR7	BTN2A1	Butyrophilin subfamily 2 member A1
17692-2	O00478	BTN3A3	Butyrophilin subfamily 3 member A3
10848-137	Q6UXE8	BTNL3	Butyrophilin-like protein 3
9026-40	Q6UX41	BTNL8	Butyrophilin-like protein 8
7950-142	Q6UXG8	BTNL9	Butyrophilin-like protein 9
12575-30	P11586	MTHFD1	C-1-tetrahydrofolate synthase, cytoplasmic
2770-51	P22362	CCL1	C-C motif chemokine 1
4144-13	Q99616	CCL13	C-C motif chemokine 13
2900-53	Q16627	CCL14	C-C motif chemokine 14
18289-16	Q16663	CCL15	C-C motif chemokine 15
4913-78	O15467	CCL16	C-C motif chemokine 16
3519-3	Q92583	CCL17	C-C motif chemokine 17
3044-3	P55774	CCL18	C-C motif chemokine 18
4922-13	Q99731	CCL19	C-C motif chemokine 19
2578-67	P13500	CCL2	C-C motif chemokine 2
2468-62	P78556	CCL20	C-C motif chemokine 20
2516-57	O00585	CCL21	C-C motif chemokine 21
3508-78	O00626	CCL22	C-C motif chemokine 22
2913-1	P55773	CCL23	C-C motif chemokine 23
2705-5	O15444	CCL25	C-C motif chemokine 25
9168-31	Q9Y258	CCL26	C-C motif chemokine 26
2192-63	Q9Y4X3	CCL27	C-C motif chemokine 27
2890-59	Q9NRJ3	CCL28	C-C motif chemokine 28
3040-59	P10147	CCL3	C-C motif chemokine 3
5480-49	P13501	CCL5	C-C motif chemokine 5
4886-3	P80098	CCL7	C-C motif chemokine 7
13748-4	P80075	CCL8	C-C motif chemokine 8
19250-50	Q99417	MYCBP	c-Myc-binding protein
4337-49	P02741	CRP	C-reactive protein
11217-16	Q13363	CTBP1	C-terminal-binding protein 1
4332-6	Q9P126	CLEC1B	C-type lectin domain family 1 member B
10955-4	Q8IUN9	CLEC10A	C-type lectin domain family 10 member A
11187-11	Q5QGZ9	CLEC12A	C-type lectin domain family 12 member A
10953-14	Q6UVW9	CLEC2A	C-type lectin domain family 2 member A
7786-83	Q92478	CLEC2B	C-type lectin domain family 2 member B
7054-87	Q9UHP7	CLEC2D	C-type lectin domain family 2 member D
8242-9	P0C7M8	CLEC2L	C-type lectin domain family 2 member L
8853-2	Q9UMR7	CLEC4A	C-type lectin domain family 4 member A
9094-5	Q8WTT0	CLEC4C	C-type lectin domain family 4 member C
7752-31	Q8WXI8	CLEC4D	C-type lectin domain family 4 member D
10781-19	Q6UXB4	CLEC4G	C-type lectin domain family 4 member G
3361-26	Q9UJ71	CD207	C-type lectin domain family 4 member K
6911-103	Q6EIG7	CLEC6A	C-type lectin domain family 6 member A
3603-60	Q9BXN2	CLEC7A	C-type lectin domain family 7 member A
3041-55	Q9UBG0	MRC2	C-type mannose receptor 2
4141-79	P02778	CXCL10	C-X-C motif chemokine 10
3038-9	O14625	CXCL11	C-X-C motif chemokine 11
3487-32	O43927	CXCL13	C-X-C motif chemokine 13
5730-60	O95715	CXCL14	C-X-C motif chemokine 14
2436-49	Q9H2A7	CXCL16	C-X-C motif chemokine 16
9495-10	Q6UXB2	CXCL17	C-X-C motif chemokine 17
2979-8	P42830	CXCL5	C-X-C motif chemokine 5
3495-15	P80162	CXCL6	C-X-C motif chemokine 6
11593-21	Q07325	CXCL9	C-X-C motif chemokine 9
9188-119	Q07325	CXCL9	C-X-C motif chemokine 9
5735-54	Q96EU7	C1GALT1C1	C1GALT1-specific chaperone 1
6404-20	O75973	C1QL1	C1q-related factor
4900-8	P01024	C3	Complement C3
18821-9	P0C0L4|P0C0L5	C4A|C4B	Complement C4-A|Complement C4-B
9449-150	P04003	C4BPA	C4b-binding protein alpha chain
2851-63	P01031	C5	Complement C5
7763-25	P55287	CDH11	Cadherin-11
19388-2	P55289	CDH12	Cadherin-12
11215-6	P55291	CDH15	Cadherin-15
5410-53	P55291	CDH15	Cadherin-15
16613-3	Q12864	CDH17	Cadherin-17
3797-1	P19022	CDH2	Cadherin-2
2819-23	P33151	CDH5	Cadherin-5
7959-34	Q9ULB5	CDH7	Cadherin-7
8372-29	Q96JP9	CDHR1	Cadherin-related family member 1
8222-49	Q6ZTQ4	CDHR3	Cadherin-related family member 3
9962-1	Q9HBB8	CDHR5	Cadherin-related family member 5
9918-23	P05937	CALB1	Calbindin
4903-72	Q08209|P63098	PPP3CA|PPP3R1	Calcineurin subunit B type 1|Serine/threonine-protein phosphatase 2B catalytic subunit alpha isoform
12458-79	Q99653	CHP1	Calcineurin B homologous protein 1
12831-21	Q96BS2	TESC	Calcineurin B homologous protein 3
15545-13	P63098	PPP3R1	Calcineurin subunit B type 1
18866-8	Q96LZ3	PPP3R2	Calcineurin subunit B type 2
13465-5	P53805	RCAN1	Calcipressin-1
17170-15	P10092	CALCB	Calcitonin gene-related peptide 2
6226-69	Q8IYU8	EFHA1	Calcium uptake protein 2, mitochondrial
6912-6	Q86XE3	EFHA2	Calcium uptake protein 3, mitochondrial
10496-11	A8K7I4	CLCA1	Calcium-activated chloride channel regulator 1
8950-4	Q9UQC9	CLCA2	Calcium-activated chloride channel regulator 2
8905-20	Q9NPA1	KCNMB3	Calcium-activated potassium channel subunit beta-3
12534-10	Q13137	CALCOCO2	Calcium-binding and coiled-coil domain-containing protein 2
17757-86	Q9Y376	CAB39	Calcium-binding protein 39
7104-71	Q86V35	CABP7	Calcium-binding protein 7
10933-107	Q9BXU9	CALN1	Calcium-binding protein 8
12808-103	Q9Y2V2	CARHSP1	Calcium-regulated heat-stable protein 1
5253-1	P54750	PDE1A	Calcium/calmodulin-dependent 3',5'-cyclic nucleotide phosphodiesterase 1A
18860-2	Q8N5S9	CAMKK1	Calcium/calmodulin-dependent protein kinase kinase 1
3592-4	Q14012	CAMK1	Calcium/calmodulin-dependent protein kinase type 1
3418-12	Q8IU85	CAMK1D	Calcium/calmodulin-dependent protein kinase type 1D
3351-1	Q13554	CAMK2B	Calcium/calmodulin-dependent protein kinase type II subunit beta
3419-49	Q13557	CAMK2D	Calcium/calmodulin-dependent protein kinase type II subunit delta
18904-23	Q16566	CAMK4	Calcium/calmodulin-dependent protein kinase type IV
12432-23	Q9HB71	CACYBP	Calcyclin-binding protein
13688-2	Q8WWF8	CAPSL	Calcyphosin-like protein
8834-58	P27824	CANX	Calnexin
2668-70	P07384|P04632	CAPN1|CAPNS1	Calpain-1 catalytic subunit|Calpain small subunit 1
18299-13	P04632	CAPNS1	Calpain small subunit 1
14684-17	P17655	CAPN2	Calpain-2 catalytic subunit
12385-4	P20807	CAPN3	Calpain-3
3026-5	P20810	CAST	Calpastatin
15566-10	P51911	CNN1	Calponin-1
18877-15	Q99439	CNN2	Calponin-2
5264-65	P27797	CALR	Calreticulin
16803-4	P22676	CALB2	Calretinin
10513-13	Q9Y2W7	KCNIP3	Calsenilin
11263-57	P31415	CASQ1	Calsequestrin-1
19291-2	O14958	CASQ2	Calsequestrin-2
15521-4	O94985	CLSTN1	Calsyntenin-1
18882-7	Q9H4D0	CLSTN2	Calsyntenin-2
3466-8	P17612	PRKACA	cAMP-dependent protein kinase catalytic subunit alpha
12479-50	P31321	PRKAR1B	cAMP-dependent protein kinase type I-beta regulatory subunit
19125-26	P13861	PRKAR2A	cAMP-dependent protein kinase type II-alpha regulatory subunit
4963-19	P56211	ARPP19	cAMP-regulated phosphoprotein 19
12860-7	Q9UBL0	ARPP21	cAMP-regulated phosphoprotein 21
18918-86	P27815	PDE4A	cAMP-specific 3',5'-cyclic phosphodiesterase 4A
5255-22	Q08499	PDE4D	cAMP-specific 3',5'-cyclic phosphodiesterase 4D
9363-11	Q8WUE5	CT55	Cancer/testis antigen 55
7803-4	O43916	CHST1	Carbohydrate sulfotransferase 1
7779-86	Q9NPF2	CHST11	Carbohydrate sulfotransferase 11
6626-81	Q9NRB3	CHST12	Carbohydrate sulfotransferase 12
7262-191	Q8NCH0	CHST14	Carbohydrate sulfotransferase 14
4469-78	Q7LFX5	CHST15	Carbohydrate sulfotransferase 15
18863-176	Q9Y4C5	CHST2	Carbohydrate sulfotransferase 2
7189-55	Q7LGC8	CHST3	Carbohydrate sulfotransferase 3
18876-77	Q8NCG5	CHST4	Carbohydrate sulfotransferase 4
7020-13	Q9GZS9	CHST5	Carbohydrate sulfotransferase 5
4429-51	Q9GZX3	CHST6	Carbohydrate sulfotransferase 6
11646-4	Q7L1S5	CHST9	Carbohydrate sulfotransferase 9
4969-2	P00915	CA1	Carbonic anhydrase 1
19347-37	O43570	CA12	Carbonic anhydrase 12
3420-21	Q8N1Q1	CA13	Carbonic anhydrase 13
4970-55	P00918	CA2	Carbonic anhydrase 2
3799-11	P07451	CA3	Carbonic anhydrase 3
14069-61	P22748	CA4	Carbonic anhydrase 4
8791-151	P35218	CA5A	Carbonic anhydrase 5A, mitochondrial
17673-34	Q9Y2D0	CA5B	Carbonic anhydrase 5B, mitochondrial
3352-80	P23280	CA6	Carbonic anhydrase 6
3356-50	P43166	CA7	Carbonic anhydrase 7
3798-71	Q16790	CA9	Carbonic anhydrase 9
11390-24	P35219	CA8	Carbonic anhydrase-related protein
13666-222	Q9NS85	CA10	Carbonic anhydrase-related protein 10
12381-26	P16152	CBR1	Carbonyl reductase [NADPH] 1
14091-42	O75828	CBR3	Carbonyl reductase [NADPH] 3
19115-13	Q96DG6	CMBL	Carboxymethylenebutenolidase homolog
9267-2	Q9UI42	CPA4	Carboxypeptidase A4
15375-49	P15086	CPB1	Carboxypeptidase B
3518-54	Q96IY4	CPB2	Carboxypeptidase B2
7917-17	O75976	CPD	Carboxypeptidase D
5343-74	P16870	CPE	Carboxypeptidase E
9416-77	P14384	CPM	Carboxypeptidase M
6415-90	P22792	CPN2	Carboxypeptidase N subunit 2
9394-19	Q9Y646	CPQ	Carboxypeptidase Q
6493-9	Q66K79	CPZ	Carboxypeptidase Z
7048-4	Q7Z692	CEACAM19	Carcinoembryonic antigen-related cell adhesion molecule 19
10453-7	Q6UY09	CEACAM20	Carcinoembryonic antigen-related cell adhesion molecule 20
8999-19	P40198	CEACAM3	Carcinoembryonic antigen-related cell adhesion molecule 3
7184-13	Q14002	CEACAM7	Carcinoembryonic antigen-related cell adhesion molecule 7
18873-8	P31997	CEACAM8	Carcinoembryonic antigen-related cell adhesion molecule 8
2889-37	Q16619	CTF1	Cardiotrophin-1
12637-7	P43155	CRAT	Carnitine O-acetyltransferase
11709-29	Q92523	CPT1B	Carnitine O-palmitoyltransferase 1, muscle isoform
5632-6	Q9NQ79	CRTAC1	Cartilage acidic protein 1
5717-2	O75339	CILP	Cartilage intermediate layer protein 1
8841-65	Q8IUL8	CILP2	Cartilage intermediate layer protein 2
8043-153	P49747	COMP	Cartilage oligomeric matrix protein
12855-16	Q9NQ75	CASS4	Cas scaffolding protein family member 4
11289-31	P48730	CSNK1D	Casein kinase I isoform delta
12653-13	P78368	CSNK1G2	Casein kinase I isoform gamma-2
5225-50	P68400|P67870	CSNK2A1|CSNK2B	Casein kinase II subunit beta|Casein kinase II subunit alpha
5226-36	P19784|P67870	CSNK2A2|CSNK2B	Casein kinase II subunit alpha'|Casein kinase II subunit beta
3427-63	P68400	CSNK2A1	Casein kinase II subunit alpha
13681-173	P19784	CSNK2A2	Casein kinase II subunit alpha'
11330-15	P67870	CSNK2B	Casein kinase II subunit beta
18267-74	Q5XLA6	CARD17	Caspase recruitment domain-containing protein 17
18190-15	P57730	CARD18	Caspase recruitment domain-containing protein 18
7778-104	Q96LW7	C9orf89	Caspase recruitment domain-containing protein 19
11405-150	Q9H257	CARD9	Caspase recruitment domain-containing protein 9
5340-24	Q92851	CASP10	Caspase-10
4904-7	P42575	CASP2	Caspase-2
3593-72	P42574	CASP3	Caspase-3
18158-45	Q14790	CASP8	Caspase-8
3488-64	P04040	CAT	Catalase
18382-109	P21964	COMT	Catechol O-methyltransferase
9872-23	P26232	CTNNA2	Catenin alpha-2
9842-2	P35222	CTNNB1	Catenin beta-1
9384-17	P49913	CAMP	Cathelicidin antimicrobial peptide
8007-19	P07858	CTSB	Cathepsin B
15376-134	P14091	CTSE	Cathepsin E
9212-22	Q9UBX1	CTSF	Cathepsin F
8465-52	P09668	CTSH	Pro-cathepsin H
9443-137	P43235	CTSK	Cathepsin K
3364-76	O60911	CTSV	Cathepsin L2
9264-11	P43234	CTSO	Cathepsin O
3181-50	P25774	CTSS	Cathepsin S
4971-1	Q9UBR2	CTSZ	Cathepsin Z
16057-6	P11717	IGF2R	Cation-independent mannose-6-phosphate receptor
9457-3	P51636	CAV2	Caveolin-2
8690-25	P56539	CAV3	Caveolin-3
18218-48	Q96F85	CNRIP1	CB1 cannabinoid receptor-interacting protein 1
18874-66	P49715	CEBPA	CCAAT/enhancer-binding protein alpha
19572-10	P53567	CEBPG	CCAAT/enhancer-binding protein gamma
13482-14	A5YKK6	CNOT1	CCR4-NOT transcription complex subunit 1
3290-50	Q6YHK3	CD109	CD109 antigen
5451-1	Q13740	ALCAM	CD166 antigen
13116-25	Q8N6Q3	CD177	CD177 antigen
3029-52	Q9NNX6	CD209	CD209 antigen
5062-60	Q15762	CD226	CD226 antigen
16320-139	Q9NPF0	CD320	CD320 antigen
3534-14	P29965	CD40LG	CD40 ligand
9283-8	P16070	CD44	CD44 antigen
3292-75	P09326	CD48	CD48 antigen
3293-2	O43866	CD5L	CD5 antigen-like
11514-196	P13987	CD59	CD59 glycoprotein
9190-7	P08962	CD63	CD63 antigen
5807-77	P32970	CD70	CD70 antigen
19612-3	P60033	CD81	CD81 antigen
17449-23	P21926	CD9	CD9 antigen
18881-7	P48960	CD97	CD97 antigen
10539-30	Q8TCZ2	CD99L2	CD99 antigen-like protein 2
17676-13	Q15642	TRIP10	Cdc42-interacting protein 4
7745-3	Q9NZ45	CISD1	CDGSH iron-sulfur domain-containing protein 1
8094-20	Q8N5K1	CISD2	CDGSH iron-sulfur domain-containing protein 2
7105-7	Q9BTV7	CABLES2	CDK5 and ABL1 enzyme substrate 2
16907-3	Q8N3J6	CADM2	Cell adhesion molecule 2
4541-49	Q4KMG0	CDON	Cell adhesion molecule-related/down-regulated by oncogenes
12670-15	O60671	RAD1	Cell cycle checkpoint protein RAD1
8889-5	Q9ULG6	CCPG1	Cell cycle progression protein 1
8975-26	Q92600	RQCD1	CCR4-NOT transcription complex subunit 9
9840-2	P60953	CDC42	Cell division control protein 42 homolog
8980-19	Q6Q8B3	CD200R1L	Cell surface glycoprotein CD200 receptor 2
11696-7	P29373	CRABP2	Cellular retinoic acid-binding protein 2
6123-69	P04637	TP53	Cellular tumor antigen p53
6168-11	P04637	TP53	Cellular tumor antigen p53
13078-3	P41208	CETN2	Centrin-2
17410-5	O15182	CETN3	Centrin-3
8817-29	Q7Z7K6	CENPV	Centromere protein V
8864-59	Q5EE01	CENPW	Centromere protein W
13494-6	Q8N5B7	CERS5	Ceramide synthase 5
6230-56	O95813	CER1	Cerberus
9313-27	P23435	CBLN1	Cerebellin-1
5688-65	Q9NTU7	CBLN4	Cerebellin-4
12347-29	Q9BSQ5	CCM2	Cerebral cavernous malformations 2 protein
4962-52	Q49AH0	CDNF	Cerebral dopamine neurotrophic factor
8874-53	O75503	CLN5	Ceroid-lipofuscinosis neuronal protein 5
5246-64	O00408	PDE2A	cGMP-dependent 3',5'-cyclic phosphodiesterase
13067-5	Q13976	PRKG1	cGMP-dependent protein kinase 1
16805-5	O76074	PDE5A	cGMP-specific 3',5'-cyclic phosphodiesterase
5256-86	O76074	PDE5A	cGMP-specific 3',5'-cyclic phosphodiesterase
17728-61	O43633	CHMP2A	Charged multivesicular body protein 2a
17350-13	Q9UQN3	CHMP2B	Charged multivesicular body protein 2b
12508-9	Q9Y3E7	VPS24	Charged multivesicular body protein 3
11104-13	P36222	CHI3L1	Chitinase-3-like protein 1
9383-24	Q15782	CHI3L2	Chitinase-3-like protein 2
3600-2	Q13231	CHIT1	Chitotriosidase-1
5013-2	O00299	CLIC1	Chloride intracellular channel protein 1
15314-49	Q9Y696	CLIC4	Chloride intracellular channel protein 4
12475-48	Q9NZA1	CLIC5	Chloride intracellular channel protein 5
6918-183	P06307	CCK	Cholecystokinin
7761-125	Q9Y259	CHKB	Choline/ethanolamine kinase
15514-26	P06276	BCHE	Cholinesterase
13460-4	O15335	CHAD	Chondroadherin
18875-125	P02458	COL2A1	Collagen alpha-1(II) chain
8951-162	Q6UVK1	CSPG4	Chondroitin sulfate proteoglycan 4
3362-61	Q9BU40	CHRDL1	Chordin-like protein 1
6086-15	Q6WN34	CHRDL2	Chordin-like protein 2
6213-10	Q6NT52	CGB2	Choriogonadotropin subunit beta variant 2
13103-125	P0DML2|P0DML3	CSH1|CSH2	Chorionic somatomammotropin hormone 2|Chorionic somatomammotropin hormone 1
18817-50	P83916	CBX1	Chromobox protein homolog 1
18868-7	Q13185	CBX3	Chromobox protein homolog 3
4540-11	P45973	CBX5	Chromobox protein homolog 5
13027-20	O95931	CBX7	Chromobox protein homolog 7
14005-2	Q9P2D1	CHD7	Chromodomain-helicase-DNA-binding protein 7
8476-11	P10645	CHGA	Chromogranin-A
3423-59	P23946	CMA1	Chymase
5626-20	Q99895	CTRC	Chymotrypsin-C
7140-1	P08217	CELA2A	Chymotrypsin-like elastase family member 2A
6357-83	P08861	CELA3B	Chymotrypsin-like elastase family member 3B
5671-1	P17538	CTRB1	Chymotrypsinogen B
5648-28	Q6GPI1	CTRB2	Chymotrypsinogen B2
6553-68	Q9UL16	CFAP45	Cilia- and flagella-associated protein 45
3489-9	P26441	CNTF	Ciliary neurotrophic factor
14101-2	P26992	CNTFR	Ciliary neurotrophic factor receptor subunit alpha
18309-18	O75390	CS	Citrate synthase, mitochondrial
13711-10	Q00610	CLTC	Clathrin heavy chain 1
11659-31	Q14677	CLINT1	Clathrin interactor 1
19257-11	P09496	CLTA	Clathrin light chain A
4542-24	P10909	CLU	Clusterin
5657-28	Q11201	ST3GAL1	CMP-N-acetylneuraminate-beta-galactosamide-alpha-2,3-sialyltransferase 1
6281-51	Q16842	ST3GAL2	CMP-N-acetylneuraminate-beta-galactosamide-alpha-2,3-sialyltransferase 2
7038-45	Q92187	ST8SIA4	CMP-N-acetylneuraminate-poly-alpha-2,8-sialyltransferase
5623-11	Q8TDQ1	CD300LF	CMRF35-like molecule 1
10798-4	Q496F6	CD300E	CMRF35-like molecule 2
5066-134	Q08708	CD300C	CMRF35-like molecule 6
10713-151	A8K4G0	CD300LB	CMRF35-like molecule 7
5630-48	Q9UGN4	CD300A	CMRF35-like molecule 8
4905-63	Q14019	COTL1	Coactosin-like protein
4876-32	P00740	F9	Coagulation factor IX
5307-12	P00740	F9	Coagulation factor IX
3184-25	P08709	F7	Coagulation factor VII
13499-30	P00451	F8	Coagulation factor VIII
3077-66	P00742	F10	Coagulation factor X
2190-55	P03951	F11	Coagulation factor XI
16927-9	P00488|P05160	F13A1|F13B	Coagulation factor XIII A chain|Coagulation factor XIII B chain
5658-64	P05160	F13B	Coagulation factor XIII B chain
19310-81	O14579	COPE	Coatomer subunit epsilon
17783-9	Q96EY8	MMAB	Corrinoid adenosyltransferase
5743-82	Q16568	CARTPT	Cocaine- and amphetamine-regulated transcript protein
7227-75	O43405	COCH	Cochlin
4203-50	P23528	CFL1	Cofilin-1
6388-21	Q96EE4	CCDC126	Coiled-coil domain-containing protein 126
15300-66	Q9H6E4	CCDC134	Coiled-coil domain-containing protein 134
18264-12	Q86WR0	CCDC25	Coiled-coil domain-containing protein 25
12399-194	Q8IVM0	CCDC50	Coiled-coil domain-containing protein 50
12790-10	Q96ER9	CCDC51	Coiled-coil domain-containing protein 51
3234-23	Q76M96	CCDC80	Coiled-coil domain-containing protein 80
7792-58	Q9GZT6	CCDC90B	Coiled-coil domain-containing protein 90B, mitochondrial
12754-14	Q9Y534	CSDC2	Cold shock domain-containing protein C2
12735-39	O75534	CSDE1	Cold shock domain-containing protein E1
12724-81	Q14011	CIRBP	Cold-inducible RNA-binding protein
5749-53	P04118	CLPS	Colipase
9526-3	A2RUU4	CLPSL1	Colipase-like protein 1
7767-1	Q6UWE3	CLPSL2	Colipase-like protein 2
11140-56	P02452	COL1A1	Collagen alpha-1(I) chain
13484-69	P02452	COL1A1	Collagen alpha-1(I) chain
15466-30	P20849	COL9A1	Collagen alpha-1(IX) chain
6631-17	P20849	COL9A1	Collagen alpha-1(IX) chain
16828-8	P12109	COL6A1	Collagen alpha-1(VI) chain
4807-13	P27658	COL8A1	Collagen alpha-1(VIII) chain
15653-9	Q03692	COL10A1	Collagen alpha-1(X) chain
6570-1	Q5TAT6	COL13A1	Collagen alpha-1(XIII) chain
8974-172	P39059	COL15A1	Collagen alpha-1(XV) chain
8804-39	Q9P218	COL20A1	Collagen alpha-1(XX) chain
4543-65	Q86Y22	COL23A1	Collagen alpha-1(XXIII) chain
7006-4	Q9BXS0	COL25A1	Collagen alpha-1(XXV) chain
10702-1	Q2UY09	COL28A1	Collagen alpha-1(XXVIII) chain
16753-46	P12110	COL6A2	Collagen alpha-2(VI) chain
11278-4	P13942	COL11A2	Collagen alpha-2(XI) chain
11196-31	P12111	COL6A3	Collagen alpha-3(VI) chain
11155-16	A8TX70	COL6A5	Collagen alpha-5(VI) chain
15467-10	Q96CG8	CTHRC1	Collagen triple helix repeat-containing protein 1
15569-15	P02458	COL2A1	Collagen alpha-1(II) chain
18880-81	P02461	COL3A1	Collagen alpha-1(III) chain
13535-2	Q9Y5P4	COL4A3BP	Collagen type IV alpha-3-binding protein
13950-9	Q9Y5P4	COL4A3BP	Collagen type IV alpha-3-binding protein
4925-54	P45452	MMP13	Collagenase 3
6558-5	Q9Y6Z7	COLEC10	Collectin-10
4430-44	Q9BWP8	COLEC11	Collectin-11
5457-5	Q5KU26	COLEC12	Collectin-12
2823-7	Q86VX2	COMMD7	COMM domain-containing protein 7
17683-2	Q9P000	COMMD9	COMM domain-containing protein 9
16605-2	P0C862	C1QTNF9	Complement C1q and tumor necrosis factor-related protein 9A
14100-63	P02747	C1QC	Complement C1q subcomponent subunit C
7251-64	Q9BXJ4	C1QTNF3	Complement C1q tumor necrosis factor-related protein 3
7810-20	Q9BXJ0	C1QTNF5	Complement C1q tumor necrosis factor-related protein 5
15670-15	Q7Z5L3	C1QL2	Complement C1q-like protein 2
7132-55	Q86Z23	C1QL4	Complement C1q-like protein 4
9348-1	Q9NZP8	C1RL	Complement C1r subcomponent-like protein
8840-61	P09871	C1S	Complement C1s subcomponent
3186-2	P06681	C2	Complement C2
2754-50	P01024	C3	Complement C3
4481-34	P0C0L4|P0C0L5	C4A|C4B	Complement C4-A|Complement C4-B
2182-54	P0C0L4|P0C0L5	C4A|C4B	Complement C4-A|Complement C4-B
2381-52	P01031	C5	Complement C5
4482-66	P01031|P13671	C5|C6	Complement C5|Complement component C6
4967-1	Q07021	C1QBP	Complement component 1 Q subcomponent-binding protein, mitochondrial
14136-234	Q9NPY3	CD93	Complement component C1q receptor
4127-75	P13671	C6	Complement component C6
2888-49	P10643	C7	Complement component C7
2429-27	P07357|P07358|P07360	C8A|C8B|C8G	Complement component C8 beta chain|Complement component C8 gamma chain|Complement component C8 alpha chain
3060-43	P02748	C9	Complement component C9
5069-9	P08174	CD55	Complement decay-accelerating factor
4129-72	P00751	CFB	Complement factor B
2946-52	P00746	CFD	Complement factor D
4159-130	P08603	CFH	Complement factor H
15468-14	Q03591	CFHR1	Complement factor H-related protein 1
15584-9	P36980	CFHR2	Complement factor H-related protein 2
16836-1	Q02985	CFHR3	Complement factor H-related protein 3
6471-53	Q92496	CFHR4	Complement factor H-related protein 4
2567-5	P05156	CFI	Complement factor I
19556-12	P17927	CR1	Complement receptor type 1
15570-99	P20023	CR2	Complement receptor type 2
15321-8	Q6PUV4	CPLX2	Complexin-2
2975-19	P29279	CTGF	Connective tissue growth factor
4544-4	P02775	PPBP	Platelet basic protein
9543-131	Q96MW5	COG8	Conserved oligomeric Golgi complex subunit 8
2974-61	Q12860	CNTN1	Contactin-1
3296-92	Q02246	CNTN2	Contactin-2
3298-52	Q8IWV2	CNTN4	Contactin-4
3299-29	O94779	CNTN5	Contactin-5
6965-19	Q9UHC6	CNTNAP2	Contactin-associated protein-like 2
9044-1	Q8WYK1	CNTNAP5	Contactin-associated protein-like 5
14029-42	P61201	COPS2	COP9 signalosome complex subunit 2
12384-92	Q9H9Q2	COPS7B	COP9 signalosome complex subunit 7b
5346-24	Q99829	CPNE1	Copine-1
19233-75	O00244	ATOX1	Copper transport protein ATOX1
10048-7	Q13951	CBFB	Core-binding factor subunit beta
7085-81	Q15517	CDSN	Corneodesmosin
19637-9	P06850	CRH	Corticoliberin
5614-44	P06850	CRH	Corticoliberin
4890-10	P01189	POMC	Pro-opiomelanocortin
6039-24	P24387	CRHBP	Corticotropin-releasing factor-binding protein
11204-80	P78310	CXADR	Coxsackievirus and adenovirus receptor
3800-71	P12277	CKB	Creatine kinase B-type
3714-49	P12277|P06732	CKB|CKM	Creatine kinase B-type|Creatine kinase M-type
18197-97	P17540	CKMT2	Creatine kinase S-type, mitochondrial
13614-6	Q92793	CREBBP	CREB-binding protein
9877-28	P46109	CRKL	Crk-like protein
3294-55	P0CG37	CFC1	Cryptic protein
9598-23	Q96PZ7	CSMD1	CUB and sushi domain-containing protein 1
9971-5	Q7Z408	CSMD2	CUB and sushi domain-containing protein 2
16818-200	Q9H5V8	CDCP1	CUB domain-containing protein 1
12904-180	O60494	CUBN	Cubilin
17797-1	Q13616	CUL1	Cullin-1
10045-47	Q13618	CUL3	Cullin-3
13743-56	Q13620	CUL4B	Cullin-4B
12991-49	Q8IWT3	CUL9	Cullin-9
13937-75	Q86VP6	CAND1	Cullin-associated NEDD8-dissociated protein 1
10440-26	Q9H6B4	CLMP	CXADR-like membrane protein
9585-80	Q9H6B4	CLMP	CXADR-like membrane protein
11277-23	P18850	ATF6	Cyclic AMP-dependent transcription factor ATF-6 alpha
11387-3	Q99941	ATF6B	Cyclic AMP-dependent transcription factor ATF-6 beta
11198-37	Q96BA8	CREB3L1	Cyclic AMP-responsive element-binding protein 3-like protein 1
17336-54	Q70SY1	CREB3L2	Cyclic AMP-responsive element-binding protein 3-like protein 2
11308-8	Q8TEY5	CREB3L4	Cyclic AMP-responsive element-binding protein 3-like protein 4
12872-35	Q16280	CNGA2	Cyclic nucleotide-gated olfactory channel
15319-226	P78396	CCNA1	Cyclin-A1
15574-37	P20248	CCNA2	Cyclin-A2
3422-4	P06493|P14635	CDC2|CCNB1	Cyclin-dependent kinase 1|G2/mitotic-specific cyclin-B1
16867-76	Q00536	PCTK1	Cyclin-dependent kinase 16
9450-18	O14519	CDK2AP1	Cyclin-dependent kinase 2-associated protein 1
19383-131	Q9BW66	CINP	Cyclin-dependent kinase 2-interacting protein
3357-67	P24941|P20248	CDK2|CCNA2	Cyclin-A2|Cyclin-dependent kinase 2
9874-28	P42772	CDKN2B	Cyclin-dependent kinase 4 inhibitor B
12521-3	P42773	CDKN2C	Cyclin-dependent kinase 4 inhibitor C
12376-85	P55273	CDKN2D	Cyclin-dependent kinase 4 inhibitor D
3358-51	Q00535|Q15078	CDK5|CDK5R1	Cyclin-dependent kinase 5 activator 1|Cyclin-dependent-like kinase 5
3359-11	P49336|P24863	CDK8|CCNC	Cyclin-dependent kinase 8|Cyclin-C
18291-8	P38936	CDKN1A	Cyclin-dependent kinase inhibitor 1
14178-18	Q16667	CDKN3	Cyclin-dependent kinase inhibitor 3
12530-14	P61024	CKS1B	Cyclin-dependent kinases regulatory subunit 1
9848-22	P51946	CCNH	Cyclin-H
10086-39	P35520	CBS	Cystathionine beta-synthase
10572-65	O60676	CST8	Cystatin-8
2609-59	P01034	CST3	Cystatin-C
3803-10	P28325	CST5	Cystatin-D
3302-58	O76096	CST7	Cystatin-F
14711-27	Q15828	CST6	Cystatin-M
14076-74	P01036	CST4	Cystatin-S
4324-33	P09228	CST2	Cystatin-SA
5459-33	P01037	CST1	Cystatin-SN
15529-33	P21291	CSRP1	Cysteine and glycine-rich protein 1
12968-2	Q16527	CSRP2	Cysteine and glycine-rich protein 2
9171-11	P50461	CSRP3	Cysteine and glycine-rich protein 3
13629-25	Q9Y4P1	ATG4B	Cysteine protease ATG4B
14098-28	P49589	CARS	Cysteine--tRNA ligase, cytoplasmic
15492-1	Q9NZV1	CRIM1	Cysteine-rich motor neuron 1 protein
8699-43	Q9NZV1	CRIM1	Cysteine-rich motor neuron 1 protein
19294-26	Q9P021	CRIPT	Cysteine-rich PDZ-binding protein
9053-16	P52943	CRIP2	Cysteine-rich protein 2
9282-12	P16562	CRISP2	Cysteine-rich secretory protein 2
3187-52	P54108	CRISP3	Cysteine-rich secretory protein 3
5691-2	Q9H0B8	CRISPLD2	Cysteine-rich secretory protein LCCL domain-containing 2
7628-40	Q96HD1	CRELD1	Cysteine-rich with EGF-like domain protein 1
7717-95	P13569	CFTR	Cystic fibrosis transmembrane conductance regulator
12957-62	P14927	UQCRB	Cytochrome b-c1 complex subunit 7
11287-14	P00167	CYB5A	Cytochrome b5
13377-3	Q8N8Q1	CYB561D1	Cytochrome b561 domain-containing protein 1
2942-50	P99999	CYCS	Cytochrome c
7888-58	Q9Y2R0	COA3	Cytochrome c oxidase assembly factor 3 homolog, mitochondrial
7850-1	Q96KJ9	COX4I2	Cytochrome c oxidase subunit 4 isoform 2, mitochondrial
18226-148	P20674	COX5A	Cytochrome c oxidase subunit 5A, mitochondrial
7887-57	P10606	COX5B	Cytochrome c oxidase subunit 5B, mitochondrial
7879-12	P08684	CYP3A4	Cytochrome P450 3A4
11546-7	Q8WWM9	CYGB	Cytoglobin
12533-135	Q99418	CYTH2	Cytohesin-2
12746-4	Q9UIA0	CYTH4	Cytohesin-4
13612-7	O60759	CYTIP	Cytohesin-interacting protein
10512-13	P32927	CSF2RB	Cytokine receptor common subunit beta
11137-43	P32927	CSF2RB	Cytokine receptor common subunit beta
2634-2	P31785	IL2RG	Cytokine receptor common subunit gamma
14747-9	O75462	CRLF1	Cytokine receptor-like factor 1
2607-54	O75462|Q9UBD9	CRLF1|CLCF1	Cytokine receptor-like factor 1|Cardiotrophin-like cytokine factor 1
13694-24	Q9HC73	CRLF2	Cytokine receptor-like factor 2
15617-8	Q9UBD3	XCL2	Cytokine SCM-1 beta
5014-49	P16333	NCK1	Cytoplasmic protein NCK1
13615-60	O43639	NCK2	Cytoplasmic protein NCK2
3414-40	P51813	BMX	Cytoplasmic tyrosine-protein kinase BMX
7221-56	Q07065	CKAP4	Cytoskeleton-associated protein 4
13959-7	P28838	LAP3	Cytosol aminopeptidase
19615-213	Q9H0P0	NT5C3A	Cytosolic 5'-nucleotidase 3A
16781-2	Q8NFI3	ENGASE	Cytosolic endo-beta-N-acetylglucosaminidase
3192-3	Q96KP4	CNDP2	Cytosolic non-specific dipeptidase
11288-26	P49902	NT5C2	Cytosolic purine 5'-nucleotidase
7968-15	O95727	CRTAM	Cytotoxic and regulatory T-cell molecule
3022-4	P16410	CTLA4	Cytotoxic T-lymphocyte protein 4
19120-33	P14920	DAO	D-amino-acid oxidase
4907-56	P02671|P02675|P02679	FGA|FGB|FGG	Fibrinogen beta chain|Fibrinogen alpha chain|Fibrinogen gamma chain
19237-17	P30046	DDT	D-dopachrome decarboxylase
7808-5	O94923	GLCE	D-glucuronyl C5-epimerase
19194-9	Q8TEA8	DTD1	D-aminoacyl-tRNA deacylase 1
12825-18	Q9UKG1	APPL1	DCC-interacting protein 13-alpha
17366-6	Q96GG9	DCUN1D1	DCN1-like protein 1
19511-8	Q6PH85	DCUN1D2	DCN1-like protein 2
13553-4	Q8IWE4	DCUN1D3	DCN1-like protein 3
4314-12	Q9H773	DCTPP1	dCTP pyrophosphatase 1
11283-13	Q96JK2	DCAF5	DDB1- and CUL4-associated factor 5
19141-22	P51397	DAP	Death-associated protein 1
13955-33	P53355	DAPK1	Death-associated protein kinase 1
4355-13	Q9UIK4	DAPK2	Death-associated protein kinase 2
14329-4	Q9BTC0	DIDO1	Death-inducer obliterator 1
2666-53	P07585	DCN	Decorin
14002-18	Q9BZ29	DOCK9	Dedicator of cytokinesis protein 9
16785-45	Q01523	DEFA5	Defensin-5
19212-4	Q9UGM3	DMBT1	Deleted in malignant brain tumors 1 protein
11442-1	Q8NFT8	DNER	Delta and Notch-like epidermal growth factor-related receptor
9769-48	Q8NFT8	DNER	Delta and Notch-like epidermal growth factor-related receptor
15523-9	P13716	ALAD	Delta-aminolevulinic acid dehydratase
5349-69	O00548	DLL1	Delta-like protein 1
9974-8	Q9NYJ7	DLL3	Delta-like protein 3
3305-6	Q9NR61	DLL4	Delta-like protein 4
19287-59	O43583	DENR	Density-regulated protein
9836-20	P27707	DCK	Deoxycytidine kinase
17756-69	P32321	DCTD	Deoxycytidylate deaminase
11303-7	Q9Y3Z3	SAMHD1	Deoxynucleoside triphosphate triphosphohydrolase SAMHD1
6533-20	Q8WZ79	DNASE2B	Deoxyribonuclease-2-beta
9995-6	P33316	DUT	Deoxyuridine 5'-triphosphate nucleotidohydrolase, mitochondrial
13393-46	Q9BUN8	DERL1	Derlin-1
4979-34	Q07507	DPT	Dermatopontin
5963-9	Q6E0U4	DMKN	Dermokine
8535-102	Q6E0U4	DMKN	Dermokine
12030-82	P17661	DES	Desmin
10882-12	Q08554	DSC1	Desmocollin-1
13126-52	Q02487	DSC2	Desmocollin-2
2976-58	Q02413	DSG1	Desmoglein-1
9484-75	Q14126	DSG2	Desmoglein-2
18883-4	P60981	DSTN	Destrin
17849-6	Q9Y295	DRG1	Developmentally-regulated GTP-binding protein 1
12895-28	Q9Y6T7	DGKB	Diacylglycerol kinase beta
12524-18	Q96F10	SAT2	Diamine acetyltransferase 2
16309-30	Q9UK85	DKKL1	Dickkopf-like protein 1
3535-84	O94907	DKK1	Dickkopf-related protein 1
15678-71	Q9UBU2	DKK2	Dickkopf-related protein 2
3607-71	Q9UBP4	DKK3	Dickkopf-related protein 3
3365-7	Q9UBT3	DKK4	Dickkopf-related protein 4
14090-23	Q9H4E7	DEF6	Differentially expressed in FDCP 6 homolog
9823-2	P00374	DHFR	Dihydrofolate reductase
15527-90	P09622	DLD	Dihydrolipoyl dehydrogenase, mitochondrial
11257-1	P09417	QDPR	Dihydropteridine reductase
13567-1	Q16555	DPYSL2	Dihydropyrimidinase-related protein 2
12707-26	Q14195	DPYSL3	Dihydropyrimidinase-related protein 3
12683-156	Q9BPU6	DPYSL5	Dihydropyrimidinase-related protein 5
8794-13	P16444	DPEP1	Dipeptidase 1
8327-26	Q9H4A9	DPEP2	Dipeptidase 2
3178-5	P53634	CTSC	Dipeptidyl peptidase 1
8346-9	Q9UHL4	DPP7	Dipeptidyl peptidase 2
15460-9	P27487	DPP4	Dipeptidyl peptidase 4
12796-44	O95989	NUDT3	Diphosphoinositol polyphosphate phosphohydrolase 1
18422-41	P53602	MVD	Diphosphomevalonate decarboxylase
15381-45	Q16832	DDR2	Discoidin domain-containing receptor 2
9402-18	Q8N8Z6	DCBLD1	Discoidin, CUB and LCCL domain-containing protein 1
8405-108	O14672	ADAM10	Disintegrin and metalloproteinase domain-containing protein 10
8654-13	O14672	ADAM10	Disintegrin and metalloproteinase domain-containing protein 10
9956-7	Q13444	ADAM15	Disintegrin and metalloproteinase domain-containing protein 15
8882-1	P78536	ADAM17	Disintegrin and metalloproteinase domain-containing protein 17
8959-61	P78536	ADAM17	Disintegrin and metalloproteinase domain-containing protein 17
8948-13	Q9H013	ADAM19	Disintegrin and metalloproteinase domain-containing protein 19
7933-75	Q9P0K1	ADAM22	Disintegrin and metalloproteinase domain-containing protein 22
7049-2	O75077	ADAM23	Disintegrin and metalloproteinase domain-containing protein 23
13549-15	Q9UKF5	ADAM29	Disintegrin and metalloproteinase domain-containing protein 29
8520-8	Q9UKF2	ADAM30	Disintegrin and metalloproteinase domain-containing protein 30
7827-20	Q8TC27	ADAM32	Disintegrin and metalloproteinase domain-containing protein 32
10753-31	Q9H2U9	ADAM7	Disintegrin and metalloproteinase domain-containing protein 7
3795-6	Q13443	ADAM9	Disintegrin and metalloproteinase domain-containing protein 9
19620-16	Q15700	DLG2	Disks large homolog 2
7897-75	Q92796	DLG3	Disks large homolog 3
8070-88	P78352	DLG4	Disks large homolog 4
13441-30	Q155Q3	DIXDC1	Dixin
19142-39	Q9UJW3	DNMT3L	DNA (cytosine-5)-methyltransferase 3-like
19119-10	P35638	DDIT3	DNA damage-inducible transcript 3 protein
13930-3	Q9HC16	APOBEC3G	DNA dC->dU-editing enzyme APOBEC-3G
12585-39	P07992	ERCC1	DNA excision repair protein ERCC-1
9739-4	P43246	MSH2	DNA mismatch repair protein Msh2
18400-52	Q6NS38	ALKBH2	DNA oxidative demethylase ALKBH2
11562-9	P56282	POLE2	DNA polymerase epsilon subunit 2
19170-25	Q9NRF9	POLE3	DNA polymerase epsilon subunit 3
10022-207	Q9Y253	POLH	DNA polymerase eta
13536-56	Q9UNA4	POLI	DNA polymerase iota
13591-31	P49642	PRIM1	DNA primase small subunit
12554-10	O75771	RAD51L3	DNA repair protein RAD51 homolog 4
9886-28	Q13426	XRCC4	DNA repair protein XRCC4
9897-9	Q14566	MCM6	DNA replication licensing factor MCM6
2876-74	P11387	TOP1	DNA topoisomerase 1
9947-22	Q92547	TOPBP1	DNA topoisomerase 2-binding protein 1
9849-13	P27695	APEX1	DNA-(apurinic or apyrimidinic site) lyase
12438-127	P29372	MPG	DNA-3-methyladenine glycosylase
15402-2	P41134	ID1	DNA-binding protein inhibitor ID-1
15403-53	Q02363	ID2	DNA-binding protein inhibitor ID-2
13511-29	Q01826	SATB1	DNA-binding protein SATB1
12851-5	Q9NP87	POLM	DNA-directed DNA/RNA polymerase mu
19199-3	P52435	POLR2J	DNA-directed RNA polymerase II subunit RPB11-a
11444-49	Q9H1D9	POLR3F	DNA-directed RNA polymerase III subunit RPC6
17771-35	O75575	CRCP	DNA-directed RNA polymerase III subunit RPC9
19134-66	P53803	POLR2K	DNA-directed RNA polymerases I, II, and III subunit RPABC4
13476-16	O60870	KIN	DNA/RNA-binding protein KIN17
11582-63	O60884	DNAJA2	DnaJ homolog subfamily A member 2
9744-139	Q8WW22	DNAJA4	DnaJ homolog subfamily A member 4
3852-19	P25685	DNAJB1	DnaJ homolog subfamily B member 1
7110-2	Q9UBS4	DNAJB11	DnaJ homolog subfamily B member 11
8006-12	Q9NXW2	DNAJB12	DnaJ homolog subfamily B member 12
8053-16	Q8TBM8	DNAJB14	DnaJ homolog subfamily B member 14
11438-6	P25686	DNAJB2	DnaJ homolog subfamily B member 2
18884-22	Q9UDY4	DNAJB4	DnaJ homolog subfamily B member 4
11606-22	O75190	DNAJB6	DnaJ homolog subfamily B member 6
11214-40	Q9UBS3	DNAJB9	DnaJ homolog subfamily B member 9
8297-8	Q8IXB1	DNAJC10	DnaJ homolog subfamily C member 10
9783-75	Q9NVH1	DNAJC11	DnaJ homolog subfamily C member 11
7197-2	Q9Y5T4	DNAJC15	DnaJ homolog subfamily C member 15
10454-99	Q9Y2G8	DNAJC16	DnaJ homolog subfamily C member 16
14655-1	Q9NVM6	DNAJC17	DnaJ homolog subfamily C member 17
8033-1	Q9H819	DNAJC18	DnaJ homolog subfamily C member 18
12799-65	Q9NZQ0	DNAJC27	DnaJ homolog subfamily C member 27
7866-11	Q96LL9	DNAJC30	DnaJ homolog subfamily C member 30, mitochondrial
8016-19	Q9NNZ3	DNAJC4	DnaJ homolog subfamily C member 4
16831-7	Q99704	DOK1	Docking protein 1
14246-50	O60496	DOK2	Docking protein 2
19578-19	O60496	DOK2	Docking protein 2
17161-1	P39656	DDOST	Dolichyl-diphosphooligosaccharide--protein glycosyltransferase 48 kDa subunit
10490-3	P04843	RPN1	Dolichyl-diphosphooligosaccharide--protein glycosyltransferase subunit 1
6458-6	P04843	RPN1	Dolichyl-diphosphooligosaccharide--protein glycosyltransferase subunit 1
7976-19	Q9P0K9	FRRS1L	DOMON domain-containing protein FRRS1L
8034-6	A6NNA5	DRGX	Dorsal root ganglia homeobox protein
7997-118	Q14184	DOC2B	Double C2-like domain-containing protein beta
11319-106	P49959	MRE11A	Double-strand break repair protein MRE11
12471-47	O95793	STAU1	Double-stranded RNA-binding protein Staufen homolog 1
12970-35	Q9NUL3	STAU2	Double-stranded RNA-binding protein Staufen homolog 2
9175-48	O60469	DSCAM	Down syndrome cell adhesion molecule
18886-28	Q8TD84	DSCAML1	Down syndrome cell adhesion molecule-like protein 1
7084-1	Q8NBI3	DRAXIN	Draxin
5252-33	Q9HCR9	PDE11A	Dual 3',5'-cyclic-AMP and -GMP phosphodiesterase 11A
2864-2	Q02750	MAP2K1	Dual specificity mitogen-activated protein kinase kinase 1
3628-3	P36507	MAP2K2	Dual specificity mitogen-activated protein kinase kinase 2
6151-18	P46734	MAP2K3	Dual specificity mitogen-activated protein kinase kinase 3
5242-37	P45985	MAP2K4	Dual specificity mitogen-activated protein kinase kinase 4
17175-5	P52564	MAP2K6	Dual specificity mitogen-activated protein kinase kinase 6
12838-28	Q9H1R2	DUSP15	Dual specificity protein phosphatase 15
14631-22	Q9BY84	DUSP16	Dual specificity protein phosphatase 16
17326-44	Q9BVJ7	DUSP23	Dual specificity protein phosphatase 23
3480-7	P51452	DUSP3	Dual specificity protein phosphatase 3
10035-6	Q13115	DUSP4	Dual specificity protein phosphatase 4
4359-87	O43781	DYRK3	Dual specificity tyrosine-phosphorylation-regulated kinase 3
11572-4	P50570	DNM2	Dynamin-2
11396-39	Q9UI46	DNAI1	Dynein intermediate chain 1, axonemal
11493-169	Q96FJ2	DYNLL2	Dynein light chain 2, cytoplasmic
3845-51	Q9NP97	DYNLRB1	Dynein light chain roadblock-type 1
17827-53	Q8TF09	DYNLRB2	Dynein light chain roadblock-type 2
12867-40	P51808	DYNLT3	Dynein light chain Tctex-type 3
19638-9	P01213	PDYN	Proenkephalin-B
13698-28	Q8IZA0	KIAA0319L	Dyslexia-associated protein KIAA0319-like protein
8369-102	Q14118	DAG1	Dystroglycan
3470-1	P16581	SELE	E-selectin
12934-1	Q9UII4	HERC5	E3 ISG15--protein ligase HERC5
13513-174	Q9Y6X2	PIAS3	E3 SUMO-protein ligase PIAS3
12016-60	P22681	CBL	E3 ubiquitin-protein ligase CBL
9728-4	Q9NPC3	CCNB1IP1	E3 ubiquitin-protein ligase CCNB1IP1
11320-29	Q96EP1	CHFR	E3 ubiquitin-protein ligase CHFR
11350-30	Q9UNE7	STUB1	E3 ubiquitin-protein ligase CHIP
11643-73	Q8TDB6	DTX3L	E3 ubiquitin-protein ligase DTX3L
10063-10	Q9NW38	FANCL	E3 ubiquitin-protein ligase FANCL
12669-30	Q76N89	HECW1	E3 ubiquitin-protein ligase HECW1
12551-3	Q96J02	ITCH	E3 ubiquitin-protein ligase Itchy homolog
13228-75	Q00987	MDM2	E3 ubiquitin-protein ligase Mdm2
13604-27	O76050	NEURL1	E3 ubiquitin-protein ligase NEURL1
13411-21	Q9H4P4	RNF41	E3 ubiquitin-protein ligase NRDP1
13013-41	O60260	PARK2	E3 ubiquitin-protein ligase parkin
12702-13	Q9HAT8	PELI2	E3 ubiquitin-protein ligase pellino homolog 2
9887-40	Q7Z6E9	RBBP6	E3 ubiquitin-protein ligase RBBP6
9957-9	Q9Y508	RNF114	E3 ubiquitin-protein ligase RNF114
8633-18	Q8TEB7	RNF128	E3 ubiquitin-protein ligase RNF128
8087-250	O43567	RNF13	E3 ubiquitin-protein ligase RNF13
11401-181	Q9NTX7	RNF146	E3 ubiquitin-protein ligase RNF146
9773-15	Q8NC42	RNF149	E3 ubiquitin-protein ligase RNF149
13386-248	Q969K3	RNF34	E3 ubiquitin-protein ligase RNF34
14120-2	Q68DV7	RNF43	E3 ubiquitin-protein ligase RNF43
14663-44	O76064	RNF8	E3 ubiquitin-protein ligase RNF8
11557-3	Q9HCE7	SMURF1	E3 ubiquitin-protein ligase SMURF1
13985-12	Q9HAU4	SMURF2	E3 ubiquitin-protein ligase SMURF2
13651-54	Q96JP5	ZFP91	E3 ubiquitin-protein ligase ZFP91
10390-21	Q9ULT6	ZNRF3	E3 ubiquitin-protein ligase ZNRF3
14122-132	Q9ULT6	ZNRF3	E3 ubiquitin-protein ligase ZNRF3
14043-12	Q15075	EEA1	Early endosome antigen 1
6410-26	Q14641	INSL4	Early placenta insulin-like peptide
7970-315	Q13508	ART3	Ecto-ADP-ribosyltransferase 3
6576-1	Q93070	ART4	Ecto-ADP-ribosyltransferase 4
13422-66	Q16206	ENOX2	Ecto-NOX disulfide-thiol exchanger 2
14024-196	Q92838	EDA	Ectodysplasin-A
2826-53	Q92838	EDA	Ectodysplasin-A
3182-38	P49961	ENTPD1	Ectonucleoside triphosphate diphosphohydrolase 1
7999-23	P49961	ENTPD1	Ectonucleoside triphosphate diphosphohydrolase 1
18887-7	Q9Y5L3	ENTPD2	Ectonucleoside triphosphate diphosphohydrolase 2
4437-56	O75356	ENTPD5	Ectonucleoside triphosphate diphosphohydrolase 5
8932-1	O75354	ENTPD6	Ectonucleoside triphosphate diphosphohydrolase 6
16892-23	Q13822	ENPP2	Ectonucleotide pyrophosphatase/phosphodiesterase family member 2
6556-5	Q9UJA9	ENPP5	Ectonucleotide pyrophosphatase/phosphodiesterase family member 5
15579-26	Q6UWR7	ENPP6	Ectonucleotide pyrophosphatase/phosphodiesterase family member 6
4435-66	Q6UWV6	ENPP7	Ectonucleotide pyrophosphatase/phosphodiesterase family member 7
10830-5	O75071	EFCAB14	EF-hand calcium-binding domain-containing protein 14
19616-100	Q9BUP0	EFHD1	EF-hand domain-containing protein D1
8480-29	Q12805	EFEMP1	EGF-containing fibulin-like extracellular matrix protein 1
9901-28	Q9GZT9	EGLN1	Egl nine homolog 1
12813-18	Q8NDI1	EHBP1	EH domain-binding protein 1
11421-10	Q9H223	EHD4	EH domain-containing protein 4
12417-46	Q9Y3C4	TPRKB	EKC/KEOPS complex subunit TPRKB
4982-54	P19957	PI3	Elafin
11592-1	Q15717	ELAVL1	ELAV-like protein 1
17435-43	P13804	ETFA	Electron transfer flavoprotein subunit alpha, mitochondrial
12798-46	Q2Y0W8	SLC4A8	Electroneutral sodium bicarbonate exchanger 1
5882-34	P24534	EEF1B2	Elongation factor 1-beta
17826-341	P29692	EEF1D	Elongation factor 1-delta
12572-236	O43281	EFS	Embryonal Fyn-associated substrate
9547-29	Q96A84	EMID1	EMI domain-containing protein 1
11656-110	Q9UI08	EVL	Ena/VASP-like protein
12531-5	B6SEH8	ERVV-1	Endogenous retrovirus group V member 1 Env polyprotein
4908-6	P17813	ENG	Endoglin
12499-108	Q99962	SH3GL2	Endophilin-A1
18318-98	Q99963	SH3GL3	Endophilin-A3
16859-100	Q9Y371	SH3GLB1	Endophilin-B1
18222-34	Q9NR46	SH3GLB2	Endophilin-B2
4964-67	Q9NZ08	ERAP1	Endoplasmic reticulum aminopeptidase 1
8960-3	Q6P179	ERAP2	Endoplasmic reticulum aminopeptidase 2
8957-72	Q96DZ1	ERLEC1	Endoplasmic reticulum lectin 1
7071-23	Q9UKM7	MAN1B1	Endoplasmic reticulum mannosyl-oligosaccharide 1,2-alpha-mannosidase
9333-59	Q96DN0	ERP27	Endoplasmic reticulum resident protein 27
13728-19	P30040	ERP29	Endoplasmic reticulum resident protein 29
6064-4	Q9BS26	ERP44	Endoplasmic reticulum resident protein 44
6393-63	P14625	HSP90B1	Endoplasmin
15491-20	Q9HCU0	CD248	Endosialin
2201-17	P39060	COL18A1	Collagen alpha-1(XVIII) chain
7841-84	Q96AP7	ESAM	Endothelial cell-selective adhesion molecule
3805-16	Q9NQ30	ESM1	Endothelial cell-specific molecule 1
12415-122	O60869	EDF1	Endothelial differentiation-related factor 1
6495-14	P05305	EDN1	Endothelin-1
12574-36	P20800	EDN2	Endothelin-2
15383-200	P14138	EDN3	Endothelin-3
8767-44	P42892	ECE1	Endothelin-converting enzyme 1
7076-17	O95672	ECEL1	Endothelin-converting enzyme-like 1
12862-14	Q14511	NEDD9	Enhancer of filamentation 1
13066-42	Q6P2E9	EDC4	Enhancer of mRNA-decapping protein 4
11614-29	P84090	ERH	Enhancer of rudimentary homolog
19367-34	P42126	DCI	Enoyl-CoA delta isomerase 1, mitochondrial
12859-33	O75521	ECI2	Enoyl-CoA delta isomerase 2, mitochondrial
17787-1	P30084	ECHS1	Enoyl-CoA hydratase, mitochondrial
3189-61	P98073	TMPRSS15	Enteropeptidase
5301-7	P51671	CCL11	Eotaxin
8079-39	Q8N140	EID3	EP300-interacting inhibitor of differentiation 3
3431-54	P21709	EPHA1	Ephrin type-A receptor 1
5076-53	Q5JZY3	EPHA10	Ephrin type-A receptor 10
4834-61	P29317	EPHA2	Ephrin type-A receptor 2
3432-21	P29320	EPHA3	Ephrin type-A receptor 3
16288-17	P54764	EPHA4	Ephrin type-A receptor 4
3806-55	P54756	EPHA5	Ephrin type-A receptor 5
15580-2	Q15375	EPHA7	Ephrin type-A receptor 7
17680-12	P54762	EPHB1	Ephrin type-B receptor 1
8225-86	P29323	EPHB2	Ephrin type-B receptor 2
9220-7	P54753	EPHB3	Ephrin type-B receptor 3
15530-33	P54760	EPHB4	Ephrin type-B receptor 4
5078-82	O15197	EPHB6	Ephrin type-B receptor 6
14124-6	O43921	EFNA2	Ephrin-A2
14153-8	P52797	EFNA3	Ephrin-A3
2614-28	P52798	EFNA4	Ephrin-A4
2615-60	P52803	EFNA5	Ephrin-A5
13104-32	P98172	EFNB1	Ephrin-B1
14131-37	P52799	EFNB2	Ephrin-B2
8772-5	P52799	EFNB2	Ephrin-B2
2514-65	Q15768	EFNB3	Ephrin-B3
7785-1	Q15768	EFNB3	Ephrin-B3
2677-1	P00533	EGFR	Epidermal growth factor receptor
4212-5	Q9UBC2	EPS15L1	Epidermal growth factor receptor substrate 15-like 1
19567-1	P00533	EGFR	Epidermal growth factor receptor
17454-15	Q8IUX8	EGFL6	Epidermal growth factor-like protein 6
7782-34	P56851	EDDM3B	Epididymal secretory protein E3-beta
5643-2	Q6JVE9	LCN8	Epididymal-specific lipocalin-8
9251-28	Q9Y2E5	MAN2B2	Epididymis-specific alpha-mannosidase
4122-12	Q08345	DDR1	Epithelial discoidin domain-containing receptor 1
8828-21	Q6NXG1	ESRP1	Epithelial splicing regulatory protein 1
11162-37	Q9NQ60	EQTN	Equatorin
11989-35	Q8N766	EMC1	ER membrane protein complex subunit 1
13516-46	Q5J8M3	EMC4	ER membrane protein complex subunit 4
17770-42	O43402	EMC8	ER membrane protein complex subunit 8
8776-10	O75477	ERLIN1	Erlin-1
7060-2	Q96HE7	ERO1L	ERO1-like protein alpha
8261-51	P27105	STOM	Erythrocyte band 7 integral membrane protein
8631-13	Q96PL5	ERMAP	Erythroid membrane-associated protein
5813-58	P01588	EPO	Erythropoietin
5981-6	P30042	C21orf33	Glutamine amidotransferase-like class 1 domain-containing protein 3B, mitochondrial
17697-2	Q8WZ82	OVCA2	Esterase OVCA2
17397-8	Q8NBQ5	HSD17B11	Estradiol 17-beta-dehydrogenase 11
16932-5	P49888	SULT1E1	Estrogen sulfotransferase
8328-9	Q9HBU6	ETNK1	Ethanolamine kinase 1
10006-25	P19419	ELK1	ETS domain-containing protein Elk-1
13387-55	Q9NZC4	EHF	ETS homologous factor
13403-5	P41161	ETV5	ETS translocation variant 5
13457-33	Q9UKW6	ELF5	ETS-related transcription factor Elf-5
12332-7	O00418	EEF2K	Eukaryotic elongation factor 2 kinase
18824-7	Q14240	EIF4A2	Eukaryotic initiation factor 4A-II
4997-19	P38919	EIF4A3	Eukaryotic initiation factor 4A-III
9850-38	P47813	EIF1AX	Eukaryotic translation initiation factor 1A, X-chromosomal
19224-5	O14602	EIF1AY	Eukaryotic translation initiation factor 1A, Y-chromosomal
11454-87	O75821	EIF3G	Eukaryotic translation initiation factor 3 subunit G
13497-34	O75822	EIF3J	Eukaryotic translation initiation factor 3 subunit J
4230-1	P78344	EIF4G2	Eukaryotic translation initiation factor 4 gamma 2
13991-47	O43432	EIF4G3	Eukaryotic translation initiation factor 4 gamma 3
14675-20	P23588	EIF4B	Eukaryotic translation initiation factor 4B
19263-147	P06730	EIF4E	Eukaryotic translation initiation factor 4E
5885-55	Q15056	EIF4H	Eukaryotic translation initiation factor 4H
2612-5	P55010	EIF5	Eukaryotic translation initiation factor 5
5888-29	P63241	EIF5A	Eukaryotic translation initiation factor 5A-1
7930-3	Q9Y3B2	EXOSC1	Exosome complex component CSL4
12605-1	Q9NQT5	EXOSC3	Exosome complex component RRP40
18909-11	Q96B26	EXOSC8	Exosome complex component RRP43
6528-95	Q9UBQ6	EXTL2	Exostosin-like 2
3366-51	Q16610	ECM1	Extracellular matrix protein 1
8305-18	Q8IWU5	SULF2	Extracellular sulfatase Sulf-2
5660-51	P08294	SOD3	Extracellular superoxide dismutase [Cu-Zn]
8664-36	Q504Y2	PKDCC	Extracellular tyrosine-protein kinase PKDCC
9753-17	P15311	EZR	Ezrin
11416-23	Q9UKA2	FBXL4	F-box/LRR-repeat protein 4
9951-36	Q9UKA2	FBXL4	F-box/LRR-repeat protein 4
12846-3	Q9UKA1	FBXL5	F-box/LRR-repeat protein 5
5032-64	Q08945	SSRP1	FACT complex subunit SSRP1
15398-2	P55789	GFER	FAD-linked sulfhydryl oxidase ALR
11336-9	Q9NPI8	FANCF	Fanconi anemia group F protein
6574-11	O60667	FAIM3	Fas apoptotic inhibitory molecule 3
16593-3	Q13158	FADD	FAS-associated death domain protein
9738-7	Q96CS3	FAF2	FAS-associated factor 2
9074-6	Q96IV6	FAXDC2	Fatty acid hydroxylase domain-containing protein 2
18888-37	A6NFH5	FABP12	Fatty acid-binding protein 12
18194-18	Q0Z7S8	FABP9	Fatty acid-binding protein 9
5437-63	P05413	FABP3	Fatty acid-binding protein, heart
15385-116	P12104	FABP2	Fatty acid-binding protein, intestinal
11516-7	P07148	FABP1	Fatty acid-binding protein, liver
8396-42	Q6GMR7	FAAH2	Fatty-acid amide hydrolase 2
15583-18	Q6BAA4	FCRLB	Fc receptor-like B
5728-60	Q96LA6	FCRL1	Fc receptor-like protein 1
4440-15	Q96P31	FCRL3	Fc receptor-like protein 3
8973-23	Q96PJ5	FCRL4	Fc receptor-like protein 4
8991-115	Q96PJ5	FCRL4	Fc receptor-like protein 4
6103-70	Q96RD9	FCRL5	Fc receptor-like protein 5
6617-12	Q6DN72	FCRL6	Fc receptor-like protein 6
5934-1	P02794|P02792	FTH1|FTL	Ferritin heavy chain|Ferritin light chain
15324-58	P02792	FTL	Ferritin light chain
7740-33	Q969F0	FATE1	Fetal and adult testis-expressed transcript protein
3367-8	Q9UGM5	FETUB	Fetuin-B
2796-62	P02671|P02675|P02679	FGA|FGB|FGG	Fibrinogen beta chain|Fibrinogen alpha chain|Fibrinogen gamma chain
18890-227	P02675	FGB	Fibrinogen beta chain
9378-6	Q8N539	FIBCD1	Fibrinogen C domain-containing protein 1
4989-7	P02679	FGG	Fibrinogen gamma chain
5581-28	Q08830	FGL1	Fibrinogen-like protein 1
3486-58	P05230	FGF1	Fibroblast growth factor 1
2441-2	O15520	FGF10	Fibroblast growth factor 10
4392-54	P61328	FGF12	Fibroblast growth factor 12
4393-3	O43320	FGF16	Fibroblast growth factor 16
3494-71	O60258	FGF17	Fibroblast growth factor 17
2761-49	O76093	FGF18	Fibroblast growth factor 18
13724-27	O95750	FGF19	Fibroblast growth factor 19
3025-50	P09038	FGF2	Fibroblast growth factor 2
2763-66	Q9NP95	FGF20	Fibroblast growth factor 20
9513-9	Q9HCT0	FGF22	Fibroblast growth factor 22
3807-1	Q9GZV9	FGF23	Fibroblast growth factor 23
7894-155	P11487	FGF3	Fibroblast growth factor 3
4123-60	P08620	FGF4	Fibroblast growth factor 4
3065-65	P12034	FGF5	Fibroblast growth factor 5
4130-71	P10767	FGF6	Fibroblast growth factor 6
4487-1	P21781	FGF7	Fibroblast growth factor 7
19570-12	P55075	FGF8	Fibroblast growth factor 8
4394-71	P55075	FGF8	Fibroblast growth factor 8
2443-10	P55075	FGF8	Fibroblast growth factor 8
17166-4	P55075	FGF8	Fibroblast growth factor 8
19584-33	P31371	FGF9	Fibroblast growth factor 9
5532-53	P11362	FGFR1	Fibroblast growth factor receptor 1
3808-76	P21802	FGFR2	Fibroblast growth factor receptor 2
13669-6	P22607	FGFR3	Fibroblast growth factor receptor 3
3809-1	P22607	FGFR3	Fibroblast growth factor receptor 3
4988-49	P22455	FGFR4	Fibroblast growth factor receptor 4
13025-4	Q8WU20	FRS2	Fibroblast growth factor receptor substrate 2
6237-11	Q8N441	FGFRL1	Fibroblast growth factor receptor-like 1
15494-11	Q14512	FGFBP1	Fibroblast growth factor-binding protein 1
11219-95	Q8TAT2	FGFBP3	Fibroblast growth factor-binding protein 3
19635-69	Q14314	FGL2	Fibroleukin
6367-66	Q06828	FMOD	Fibromodulin
15581-16	Q8TC84	FANK1	Fibronectin type 3 and ankyrin repeat domains protein 1
13451-2	Q9H6D8	FNDC4	Fibronectin type III domain-containing protein 4
6470-19	P23142	FBLN1	Fibulin-1
15585-304	Q9UBX5	FBLN5	Fibulin-5
15582-25	O00602	FCN1	Ficolin-1
13717-15	Q15485	FCN2	Ficolin-2
5462-62	O75636	FCN3	Ficolin-3
11171-25	P21333	FLNA	Filamin-A
12577-100	P39748	FEN1	Flap endonuclease 1
17148-7	P30043	BLVRB	Flavin reductase (NADPH)
14093-10	P49771	FLT3LG	Fms-related tyrosine kinase 3 ligand
15587-20	P14207	FOLR2	Folate receptor beta
15495-9	P41439	FOLR3	Folate receptor gamma
3032-11	P01215|P01225	CGA|FSHB	Follitropin subunit beta|Glycoprotein hormones alpha chain
17346-61	Q8NFU4	FDCSP	Follicular dendritic cell secreted peptide
4132-27	P19883	FST	Follistatin
13112-179	Q12841	FSTL1	Follistatin-related protein 1
3438-10	O95633	FSTL3	Follistatin-related protein 3
9350-3	Q6MZW2	FSTL4	Follistatin-related protein 4
7099-33	Q8N475	FSTL5	Follistatin-related protein 5
8036-75	P01225	FSHB	Follitropin subunit beta
14051-54	Q99958	FOXC2	Forkhead box protein C2
14204-55	Q9P0K8	FOXJ2	Forkhead box protein J2
11375-49	P58012	FOXL2	Forkhead box protein L2
10056-5	Q08050	FOXM1	Forkhead box protein M1
11540-37	O43524	FOXO3	Forkhead box protein O3
16814-13	Q13642	FHL1	Four and a half LIM domains protein 1
7921-65	Q86VR8	FJX1	Four-jointed box protein 1
7713-102	Q06787	FMR1	Synaptic functional regulator FMR1
13076-4	P51114	FXR1	Fragile X mental retardation syndrome-related protein 1
7246-4	Q5SZK8	FREM2	FRAS1-related extracellular matrix protein 2
15389-1	Q16595	FXN	Frataxin, mitochondrial
7206-20	P09467	FBP1	Fructose-1,6-bisphosphatase 1
9867-23	O00757	FBP2	Fructose-1,6-bisphosphatase isozyme 2
12476-50	Q9NQ88	TIGAR	Fructose-2,6-bisphosphatase TIGAR
5864-10	P04075	ALDOA	Fructose-bisphosphate aldolase A
18185-118	P05062	ALDOB	Fructose-bisphosphate aldolase B
9876-20	P09972	ALDOC	Fructose-bisphosphate aldolase C
13384-110	P07954	FH	Fumarate hydratase, mitochondrial
11424-4	P16930	FAH	Fumarylacetoacetase
18273-14	Q9UEU5	GAGE2D	G antigen 2D
13540-1	Q8NDV2	GPR26	G-protein coupled receptor 26
10767-52	Q8IZP9	GPR64	Adhesion G-protein coupled receptor G2
5347-59	P14635	CCNB1	G2/mitotic-specific cyclin-B1
18208-3	O95067	CCNB2	G2/mitotic-specific cyclin-B2
9121-28	Q10981	FUT2	Galactoside 2-alpha-L-fucosyltransferase 2
4548-4	P21217	FUT3	Galactoside 3(4)-L-fucosyltransferase
19147-6	Q9UHV8	LGALS13	Galactoside-binding soluble lectin 13
8696-15	Q99999	GAL3ST1	Galactosylceramide sulfotransferase
6897-38	O94766	B3GAT3	Galactosylgalactosylxylosylprotein 3-beta-glucuronosyltransferase 3
15390-3	P22466	GAL	Galanin peptides
9398-30	Q9UBC7	GALP	Galanin-like peptide
8046-9	P09382	LGALS1	Galectin-1
11094-104	Q05315	CLC	Galectin-10
3033-57	P05162	LGALS2	Galectin-2
3066-12	P17931	LGALS3	Galectin-3
5000-52	Q08380	LGALS3BP	Galectin-3-binding protein
2982-82	P56470	LGALS4	Galectin-4
9196-8	P47929	LGALS7	Galectin-7
4909-68	O00214	LGALS8	Galectin-8
9197-4	O00182	LGALS9	Galectin-9
18236-3	Q3ZCW2	HSPC159	Galectin-related protein
17735-130	O95166	GABARAP	Gamma-aminobutyric acid receptor-associated protein
12661-44	Q9H0R8	GABARAPL1	Gamma-aminobutyric acid receptor-associated protein-like 1
12494-99	P60520	GABARAPL2	Gamma-aminobutyric acid receptor-associated protein-like 2
11279-42	Q9UBS5	GABBR1	Gamma-aminobutyric acid type B receptor subunit 1
12366-16	P07320	CRYGD	Gamma-crystallin D
10339-48	P09104	ENO2	Gamma-enolase
12893-159	Q16666	IFI16	Gamma-interferon-inducible protein 16
13940-19	Q16666	IFI16	Gamma-interferon-inducible protein 16
17773-26	Q99747	NAPG	Gamma-soluble NSF attachment protein
15441-6	P17900	GM2A	Ganglioside GM2 activator
9937-7	P17302	GJA1	Gap junction alpha-1 protein
12711-19	P48165	GJA8	Gap junction alpha-8 protein
11678-105	Q9UKL4	GJD2	Gap junction delta-2 protein
16292-288	P09681	GIP	Gastric inhibitory polypeptide
5755-29	P09681	GIP	Gastric inhibitory polypeptide
17672-184	P27352	GIF	Cobalamin binding intrinsic factor
5897-58	P07492	GRP	Gastrin-releasing peptide
8400-74	P07492	GRP	Gastrin-releasing peptide
15374-15	Q9NS71	GKN1	Gastrokine-1
6416-8	Q86XP6	GKN2	Gastrokine-2
6450-8	P51161	FABP6	Gastrotropin
7161-25	O95479	H6PD	GDH/6PGL endoplasmic bifunctional protein
3314-74	P56159	GFRA1	GDNF family receptor alpha-1
2515-14	O00451	GFRA2	GDNF family receptor alpha-2
2505-49	O60609	GFRA3	GDNF family receptor alpha-3
6920-1	Q6UXV0	GFRAL	GDNF family receptor alpha-like
5634-39	Q9H488	POFUT1	GDP-fucose protein O-fucosyltransferase 1
18337-4	O60547	GMDS	GDP-mannose 4,6 dehydratase
16607-78	P06396	GSN	Gelsolin
4775-34	P06396	GSN	Gelsolin
17703-40	O75496	GMNN	Geminin
13609-11	P78347	GTF2I	General transcription factor II-I
13639-101	O60763	USO1	General vesicular transport factor p115
17786-5	O95749	GGPS1	Geranylgeranyl pyrophosphate synthase
9730-22	Q8N2G8	GHDC	GH3 domain-containing protein
10054-3	Q9H2C0	GAN	Gigaxonin
13062-4	O60234	GMFG	Glia maturation factor gamma
19154-41	P07093	SERPINE2	Glia-derived nexin
5822-22	P39905	GDNF	Glial cell line-derived neurotrophic factor
3034-1	P14136	GFAP	Glial fibrillary acidic protein
9265-10	P48060	GLIPR1	Glioma pathogenesis-related protein 1
13085-18	P43220	GLP1R	Glucagon-like peptide 1 receptor
12804-5	Q9UKD1	GMEB2	Glucocorticoid modulatory element-binding protein 2
12960-9	P35557	GCK	Glucokinase
5223-59	Q14397	GCKR	Glucokinase regulatory protein
13954-9	Q96EK6	GNPNAT1	Glucosamine 6-phosphate N-acetyltransferase
8909-77	P46926	GNPDA1	Glucosamine-6-phosphate isomerase 1
19297-4	P11413	G6PD	Glucose-6-phosphate 1-dehydrogenase
4272-46	P06744	GPI	Glucose-6-phosphate isomerase
5687-5	P14314	PRKCSH	Glucosidase 2 subunit beta
8229-1	Q4G148	GXYLT1	Glucoside xylosyltransferase 1
11280-6	Q99259	GAD1	Glutamate decarboxylase 1
13493-5	Q9ULK0	GRID1	Glutamate receptor ionotropic, delta-1
12758-47	O43424	GRID2	Glutamate receptor ionotropic, delta-2
18214-2	P48507	GCLM	Glutamate--cysteine ligase regulatory subunit
19238-12	P15104	GLUL	Glutamine synthetase
7849-3	Q16769	QPCT	Glutaminyl-peptide cyclotransferase
8866-53	Q9NXS2	QPCTL	Glutaminyl-peptide cyclotransferase-like protein
18386-36	P35754	GLRX	Glutaredoxin-1
12486-8	Q9NS18	GLRX2	Glutaredoxin-2, mitochondrial
13378-80	A6NC05	C5orf63	Glutaredoxin-like protein C5orf63
16597-11	Q86SX6	GLRX5	Glutaredoxin-related protein 5, mitochondrial
19258-24	Q92947	GCDH	Glutaryl-CoA dehydrogenase, mitochondrial
15591-28	P07203	GPX1	Glutathione peroxidase 1
18894-1	P18283	GPX2	Glutathione peroxidase 2
8345-27	Q96SL4	GPX7	Glutathione peroxidase 7
19273-3	P00390	GSR	Glutathione reductase, mitochondrial
17138-8	P08263	GSTA1	Glutathione S-transferase A1
4993-16	Q16772	GSTA3	Glutathione S-transferase A3
14645-253	O15217	GSTA4	Glutathione S-transferase A4
13474-40	Q9Y2Q3	GSTK1	Glutathione S-transferase kappa 1
15395-15	P09488	GSTM1	Glutathione S-transferase Mu 1
9748-31	P21266	GSTM3	Glutathione S-transferase Mu 3
18895-54	Q03013	GSTM4	Glutathione S-transferase Mu 4
12436-84	P78417	GSTO1	Glutathione S-transferase omega-1
4911-49	P09211	GSTP1	Glutathione S-transferase P
19230-12	P30711	GSTT1	Glutathione S-transferase theta-1
11273-176	P0CG30	GSTT2B	Glutathione S-transferase theta-2B
15526-33	P48637	GSS	Glutathione synthetase
3848-14	P04406	GAPDH	Glyceraldehyde-3-phosphate dehydrogenase
8004-15	O14556	GAPDHS	Glyceraldehyde-3-phosphate dehydrogenase, testis-specific
13697-51	P21695	GPD1	Glycerol-3-phosphate dehydrogenase [NAD(+)], cytoplasmic
18235-16	A6NDG6	PGP	Glycerol-3-phosphate phosphatase
12786-61	Q9NPB8	GPCPD1	Glycerophosphocholine phosphodiesterase GPCPD1
18188-12	P50440	GATM	Glycine amidinotransferase, mitochondrial
10956-82	P23434	GCSH	Glycine cleavage system H protein, mitochondrial
19506-6	Q6IB77	GLYAT	Glycine N-acyltransferase
14006-36	Q14749	GNMT	Glycine N-methyltransferase
8867-18	P09466	PAEP	Glycodelin
11441-11	P06737	PYGL	Glycogen phosphorylase, liver form
3441-64	P49840|P49841	GSK3A|GSK3B	Glycogen synthase kinase-3 alpha
12513-8	Q9NZD2	GLTP	Glycolipid transfer protein
7948-129	A6NH11	GLTPD2	Glycolipid transfer protein domain-containing protein 2
14056-4	P01215	CGA	Glycoprotein hormones alpha chain
8044-90	P55808	XG	Glycoprotein Xg
7198-197	O75063	FAM20B	Glycosaminoglycan xylosylkinase
8955-60	Q68CQ7	GLT8D1	Glycosyltransferase 8 domain-containing protein 1
7935-26	O95461	LARGE	LARGE xylosyl- and glucuronyltransferase 1
5196-7	P30419	NMT1	Glycylpeptide N-tetradecanoyltransferase 1
17821-20	O60551	NMT2	Glycylpeptide N-tetradecanoyltransferase 2
8697-38	P35052	GPC1	Glypican-1
4842-62	P51654	GPC3	Glypican-3
18892-48	O75487	GPC4	Glypican-4
4991-12	P78333	GPC5	Glypican-5
5350-14	Q9Y625	GPC6	Glypican-6
19254-125	P36959	GMPR	GMP reductase 1
19446-1	Q9P2T1	GMPR2	GMP reductase 2
17456-53	Q8NBJ4	GOLM1	Golgi membrane protein 1
8983-7	Q8NBJ4	GOLM1	Golgi membrane protein 1
7805-52	O95249	GOSR1	Golgi SNAP receptor complex member 1
15522-2	Q9H4G4	GLIPR2	Golgi-associated plant pathogenesis-related protein 1
19174-141	Q7Z5G4	GOLGA7	Golgin subfamily A member 7
16599-38	Q9HCN4	GPN1	GPN-loop GTPase 1
8336-267	Q8IYS0	GRAMD1C	Protein Aster-C
8842-16	Q8IYS0	GRAMD1C	Protein Aster-C
12594-5	P28676	GCA	Grancalcin
4992-49	P28799	GRN	Progranulin
4840-73	P09919	CSF3	Granulocyte colony-stimulating factor
2719-3	Q99062	CSF3R	Granulocyte colony-stimulating factor receptor
4697-59	P04141	CSF2	Granulocyte-macrophage colony-stimulating factor
10438-19	P15509	CSF2RA	Granulocyte-macrophage colony-stimulating factor receptor subunit alpha
3195-50	P22749	GNLY	Granulysin
3440-7	P12544	GZMA	Granzyme A
4133-54	P10144	GZMB	Granzyme B
3373-5	P20718	GZMH	Granzyme H
9545-156	P49863	GZMK	Granzyme K
5704-74	P51124	GZMM	Granzyme M
12820-1	Q13588	GRAP	GRB2-related adapter protein
16074-12	O75791	GRAP2	GRB2-related adapter protein 2
5265-12	O75791	GRAP2	GRB2-related adapter protein 2
18878-15	O60565	GREM1	Gremlin-1
5598-3	Q9H772	GREM2	Gremlin-2
16298-84	Q9UNK4	PLA2G2D	Group IID secretory phospholipase A2
2447-7	Q9NZK7	PLA2G2E	Group IIE secretory phospholipase A2
9380-2	Q9BX93	PLA2G12B	Group XIIB secretory phospholipase A2-like protein
9302-90	Q8TAE8	GADD45GIP1	Growth arrest and DNA damage-inducible proteins-interacting protein 1
5463-22	P54826	GAS1	Growth arrest-specific protein 1
15391-114	Q14393	GAS6	Growth arrest-specific protein 6
17721-82	O60861	GAS7	Growth arrest-specific protein 7
11358-15	Q13322	GRB10	Growth factor receptor-bound protein 10
13628-58	Q14449	GRB14	Growth factor receptor-bound protein 14
5464-52	P62993	GRB2	Growth factor receptor-bound protein 2
11281-6	Q14451	GRB7	Growth factor receptor-bound protein 7
2948-58	P10912	GHR	Growth hormone receptor
10978-39	P01242	GH2	Growth hormone variant
16749-79	P55107	GDF10	Growth/differentiation factor 10
6517-14	P55107	GDF10	Growth/differentiation factor 10
14587-16	O95390	GDF11	Growth/differentiation factor 11
2765-4	O95390|O14793	GDF11|MSTN	Growth/differentiation factor 11|Growth/differentiation factor 8
4374-45	Q99988	GDF15	Growth/differentiation factor 15
4880-21	Q9UK05	GDF2	Growth/differentiation factor 2
16755-195	Q9NR23	GDF3	Growth/differentiation factor 3
2752-62	P43026	GDF5	Growth/differentiation factor 5
16756-30	Q7Z4P5	GDF7	Growth/differentiation factor 7
14583-49	O14793	MSTN	Growth/differentiation factor 8
3067-67	O60383	GDF9	Growth/differentiation factor 9
7113-1	Q9HAV7	GRPEL1	GrpE protein homolog 1, mitochondrial
12849-25	Q9P0R6	GSKIP	GSK3B-interacting protein
11185-145	P30793	GCH1	GTP cyclohydrolase 1
4282-3	P62826	RAN	GTP-binding nuclear protein Ran
17793-4	O95057	DIRAS1	GTP-binding protein Di-Ras1
12406-119	O95661	DIRAS3	GTP-binding protein Di-Ras3
12817-1	P55040	GEM	GTP-binding protein GEM
17726-3	Q9NR31	SAR1A	GTP-binding protein SAR1a
18900-37	P01112	HRAS	GTPase HRas
19302-7	Q6P9H5	GIMAP6	GTPase IMAP family member 6
10531-18	P01111	NRAS	GTPase NRas
12667-2	Q9Y2T3	GDA	Guanine deaminase
13934-3	O15068	MCF2L	Guanine nucleotide exchange factor DBS
18483-36	P47224	RABIF	Guanine nucleotide exchange factor MSS4
9830-109	Q9UKW4	VAV3	Guanine nucleotide exchange factor VAV3
19271-64	P63096	GNAI1	Guanine nucleotide-binding protein G(i) subunit alpha-1
18282-1	P61952	GNG11	Guanine nucleotide-binding protein G(I)/G(S)/G(O) subunit gamma-11
10917-40	O14610	GNGT2	Guanine nucleotide-binding protein G(I)/G(S)/G(O) subunit gamma-T2
12650-43	P08754	GNAI3	Guanine nucleotide-binding protein G(k) subunit alpha
6223-5	Q16661	GUCA2B	Guanylate cyclase activator 2B
17325-10	Q16774	GUK1	Guanylate kinase
15326-64	P32455	GBP1	Guanylate-binding protein 1
7818-101	Q6ZN66	GBP6	Guanylate-binding protein 6
10008-43	P43080	GUCA1A	Guanylyl cyclase-activating protein 1
13472-35	Q9H0R4	HDHD2	Haloacid dehalogenase-like hydrolase domain-containing protein 2
19482-11	Q9BSH5	HDHD3	Haloacid dehalogenase-like hydrolase domain-containing protein 3
3054-3	P00738	HP	Haptoglobin
7905-30	P00738	HP	Haptoglobin
17725-37	Q9Y6N9	USH1C	Harmonin
12041-33	P34931	HSPA1L	Heat shock 70 kDa protein 1-like
17515-6	P48723	HSPA13	Heat shock 70 kDa protein 13
4124-24	P0DMV8	HSPA1A	Heat shock 70 kDa protein 1A
18901-26	P0DMV9	HSPA1B	Heat shock 70 kDa protein 1B
13672-3	P17066	HSPA6	Heat shock 70 kDa protein 6
5903-91	P11142	HSPA8	Heat shock cognate 71 kDa protein
19139-3	O75031	HSF2BP	Heat shock factor 2-binding protein
11616-9	Q00613	HSF1	Heat shock factor protein 1
17704-74	Q92598	HSPH1	Heat shock protein 105 kDa
11103-24	P04792	HSPB1	Heat shock protein beta-1
19127-1	O14558	HSPB6	Heat shock protein beta-6
2625-53	P07900|P08238	HSP90AA1|HSP90AB1	Heat shock protein HSP 90-alpha
5467-15	P08238	HSP90AB1	Heat shock protein HSP 90-beta
10833-64	Q96QV1	HHIP	Hedgehog-interacting protein
19335-2	Q9UK76	HN1	Jupiter microtubule associated homolog 1
12549-33	O60760	HPGDS	Hematopoietic prostaglandin D synthase
17398-55	P09601	HMOX1	Heme oxygenase 1
2622-18	P30519	HMOX2	Heme oxygenase 2
11096-57	Q9Y5N5	N6AMT1	Methyltransferase N6AMT1
6992-67	P02042	HBD	Hemoglobin subunit delta
18198-51	P09105	HBQ1	Hemoglobin subunit theta-1
3332-57	Q6ZVN8	HFE2	Hemojuvelin
15347-12	P02790	HPX	Hemopexin
9116-28	A8MVW5	HEPACAM2	HEPACAM family member 2
15497-9	O14792	HS3ST1	Heparan sulfate glucosamine 3-O-sulfotransferase 1
8268-98	Q9Y663	HS3ST3A1	Heparan sulfate glucosamine 3-O-sulfotransferase 3A1
6986-17	Q9Y662	HS3ST3B1	Heparan sulfate glucosamine 3-O-sulfotransferase 3B1
19370-30	Q9Y661	HS3ST4	Heparan sulfate glucosamine 3-O-sulfotransferase 4
8998-15	Q9Y661	HS3ST4	Heparan sulfate glucosamine 3-O-sulfotransferase 4
10731-10	Q8IZT8	HS3ST5	Heparan sulfate glucosamine 3-O-sulfotransferase 5
5465-32	O60243	HS6ST1	Heparan-sulfate 6-O-sulfotransferase 1
13524-25	Q96MM7	HS6ST2	Heparan-sulfate 6-O-sulfotransferase 2
18896-23	Q8IZP7	HS6ST3	Heparan-sulfate 6-O-sulfotransferase 3
5604-30	Q9Y251	HPSE	Heparanase
3316-58	P05546	SERPIND1	Heparin cofactor 2
14094-29	Q99075	HBEGF	Proheparin-binding EGF-like growth factor
9021-1	Q96D42	HAVCR1	Hepatitis A virus cellular receptor 1
5134-52	Q8TDQ0	HAVCR2	Hepatitis A virus cellular receptor 2
8810-26	Q14CZ8	HEPACAM	Hepatocyte cell adhesion molecule
2681-23	P14210	HGF	Hepatocyte growth factor
3617-80	Q04756	HGFAC	Hepatocyte growth factor activator
2837-3	P08581	MET	Hepatocyte growth factor receptor
4407-10	P26927	MST1	Hepatocyte growth factor-like protein
13644-30	O14964	HGS	Hepatocyte growth factor-regulated tyrosine kinase substrate
11193-27	P20823	HNF1A	Hepatocyte nuclear factor 1-alpha
10041-3	P41235	HNF4A	Hepatocyte nuclear factor 4-alpha
16758-96	P51858	HDGF	Hepatoma-derived growth factor
8953-47	P51858	HDGF	Hepatoma-derived growth factor
18898-36	Q5TGJ6	HDGFL1	Hepatoma-derived growth factor-like protein 1
4553-65	Q7Z4V5	HDGFRP2	Hepatoma-derived growth factor-related protein 2
18899-82	Q9Y3E1	HDGFRP3	Hepatoma-derived growth factor-related protein 3
3504-58	P81172	HAMP	Hepcidin
6354-13	Q6MZM0	HEPHL1	Hephaestin-like protein 1
14132-21	Q9UM44	HHLA2	HERV-H LTR-associating protein 2
8894-80	Q99729	HNRNPAB	Heterogeneous nuclear ribonucleoprotein A/B
10852-114	O14979	HNRNPDL	Heterogeneous nuclear ribonucleoprotein D-like
18348-89	Q14103	HNRNPD	Heterogeneous nuclear ribonucleoprotein D0
9764-79	P52597	HNRNPF	Heterogeneous nuclear ribonucleoprotein F
14309-8	P31943	HNRNPH1	Heterogeneous nuclear ribonucleoprotein H
12783-29	P52272	HNRNPM	Heterogeneous nuclear ribonucleoprotein M
4224-7	O60506	SYNCRIP	Heterogeneous nuclear ribonucleoprotein Q
13512-28	O43390	HNRNPR	Heterogeneous nuclear ribonucleoprotein R
11429-80	P07910	HNRNPC	Heterogeneous nuclear ribonucleoproteins C1/C2
13131-5	P19367	HK1	Hexokinase-1
13130-150	P52789	HK2	Hexokinase-2
19518-12	P52790	HK3	Hexokinase-3
5178-5	Q13946	PDE7A	High affinity cAMP-specific 3',5'-cyclic phosphodiesterase 7A
5201-50	O76083	PDE9A	High affinity cGMP-specific 3',5'-cyclic phosphodiesterase 9A
9568-289	Q8WWV6	FCAMR	High affinity immunoglobulin alpha and immunoglobulin mu Fc receptor
3312-64	P12314	FCGR1A	High affinity immunoglobulin gamma Fc receptor I
3477-63	P04629	NTRK1	High affinity nerve growth factor receptor
12712-9	Q9NP66	HMG20A	High mobility group protein 20A
2524-56	P09429	HMGB1	High mobility group protein B1
6913-189	P26583	HMGB2	High mobility group protein B2
12775-6	O15347	HMGB3	High mobility group protein B3
16536-3	P17096	HMGA1	High mobility group protein HMG-I/HMG-Y
17791-25	P37235	HPCAL1	Hippocalcin-like protein 1
10608-9	P15515	HTN1	Histatin-1
5900-11	P49773	HINT1	Histidine triad nucleotide-binding protein 1
5612-16	Q9BX68	HINT2	Histidine triad nucleotide-binding protein 2, mitochondrial
17450-51	P12081	HARS	Histidine--tRNA ligase, cytoplasmic
4996-66	P04196	HRG	Histidine-rich glycoprotein
9253-52	P16442	ABO	Histo-blood group ABO system transferase
19369-17	Q92830	KAT2A	Histone acetyltransferase KAT2A
12368-18	Q92831	KAT2B	Histone acetyltransferase KAT2B
18172-71	Q9Y294	ASF1A	Histone chaperone ASF1A
18897-31	Q92769	HDAC2	Histone deacetylase 2
2859-69	Q9BY41	HDAC8	Histone deacetylase 8
12830-4	O00422	SAP18	Histone deacetylase complex subunit SAP18
12888-18	O75446	SAP30	Histone deacetylase complex subunit SAP30
11536-9	Q5VVJ2	MYSM1	Histone H2A deubiquitinase MYSM1
14144-3	Q7L7L0	HIST3H2A	Histone H2A type 3
4163-5	P0C0S5	H2AFZ	Histone H2A.Z
11402-17	Q8NEZ4	KMT2C	Histone-lysine N-methyltransferase 2C
13623-4	O14686	MLL2	Histone-lysine N-methyltransferase 2D
12622-96	Q9NR48	ASH1L	Histone-lysine N-methyltransferase ASH1L
5843-60	Q96KQ7	EHMT2	Histone-lysine N-methyltransferase EHMT2
12647-52	Q9BYW2	SETD2	Histone-lysine N-methyltransferase SETD2
12462-20	Q53H47	SETMAR	Histone-lysine N-methyltransferase SETMAR
12452-32	Q86Y97	SUV420H2	Histone-lysine N-methyltransferase KMT5C
19636-23	P17693	HLA-G	HLA class I histocompatibility antigen, alpha chain G
6974-6	P04233	CD74	HLA class II histocompatibility antigen gamma chain
8748-45	P04233	CD74	HLA class II histocompatibility antigen gamma chain
7757-5	P01906	HLA-DQA2	HLA class II histocompatibility antigen, DQ alpha 2 chain
6962-5	P79483	HLA-DRB3	HLA class II histocompatibility antigen, DR beta 3 chain
5584-21	P20062	TCN2	Transcobalamin-2
11422-2	O60479	DLX3	Homeobox protein DLX-3
11910-27	Q92988	DLX4	Homeobox protein DLX-4
18259-15	P50222	MEOX2	Homeobox protein MOX-2
2732-58	Q9H9S0	NANOG	Homeobox protein NANOG
19329-31	Q9H422	HIPK3	Homeodomain-interacting protein kinase 3
19196-73	Q9BPY8	HOPX	Homeodomain-only protein
19229-92	Q86YM7	HOMER1	Homer protein homolog 1
12685-57	Q9NSB8	HOMER2	Homer protein homolog 2
9832-33	Q93099	HGD	Homogentisate 1,2-dioxygenase
7822-11	Q9NWW9	HRASLS2	HRAS-like suppressor 2
7865-126	P53816	PLA2G16	HRAS-like suppressor 3
18387-7	P50502	ST13	Hsc70-interacting protein
3879-50	Q16543	CDC37	Hsp90 co-chaperone Cdc37
3196-6	P10915	HAPLN1	Hyaluronan and proteoglycan link protein 1
6455-52	Q86UW8	HAPLN4	Hyaluronan and proteoglycan link protein 4
8309-12	Q12794	HYAL1	Hyaluronidase-1
17739-1	Q16836	HADH	Hydroxyacyl-coenzyme A dehydrogenase, mitochondrial
19267-14	Q16775	HAGH	Hydroxyacylglutathione hydrolase, mitochondrial
13495-48	Q8TDS4	HCAR2	Hydroxycarboxylic acid receptor 2
13496-19	Q01581	HMGCS1	Hydroxymethylglutaryl-CoA synthase, cytoplasmic
13704-5	P54868	HMGCS2	Hydroxymethylglutaryl-CoA synthase, mitochondrial
19290-5	P00492	HPRT1	Hypoxanthine-guanine phosphoribosyltransferase
13089-6	Q16665	HIF1A	Hypoxia-inducible factor 1-alpha
17199-43	Q9NWT6	HIF1AN	Hypoxia-inducible factor 1-alpha inhibitor
5061-27	O75144	ICOSLG	ICOS ligand
13231-90	P01861	IGHG4	Immunoglobulin heavy constant gamma 4
7244-16	Q9H665	IGFLR1	IGF-like family receptor 1
6478-2	A6NGN9	IGLON5	IgLON family member 5
11089-7	P01876|P01877	IGHA1|IGHA2	Immunoglobulin heavy constant alpha 1|Immunoglobulin heavy constant alpha 2
4987-17	P24071	FCAR	Immunoglobulin alpha Fc receptor
4916-2	P01880	IGHD|IGK@|IGL@	Immunoglobulin heavy constant delta
2744-57	P01857	IGHG1|IGHG2|IGHG3|IGHG4|IGK@|IGL@	Immunoglobulin heavy constant gamma 1
15306-20	P01591	IGJ	Immunoglobulin J chain
6485-59	P15814	IGLL1	Immunoglobulin lambda-like polypeptide 1
3069-52	P01871	IGHM|IGJ|IGK@|IGL@	Immunoglobulin heavy constant mu
13124-20	Q6UXK2	ISLR2	Immunoglobulin superfamily containing leucine-rich repeat protein 2
11952-1	Q8IVU1	IGDCC3	Immunoglobulin superfamily DCC subclass member 3
7118-24	Q8IVU1	IGDCC3	Immunoglobulin superfamily DCC subclass member 3
9793-145	Q8TDY8	IGDCC4	Immunoglobulin superfamily DCC subclass member 4
10700-10	Q5DX21	IGSF11	Immunoglobulin superfamily member 11
9715-15	O75054	IGSF3	Immunoglobulin superfamily member 3
12358-6	P78318	IGBP1	Immunoglobulin-binding protein 1
2860-19	P52292	KPNA2	Importin subunit alpha-1
12698-72	O00629	KPNA4	Importin subunit alpha-3
19587-12	P52294	KPNA1	Importin subunit alpha-5
13969-24	O60684	KPNA6	Importin subunit alpha-7
3887-90	Q14974	KPNB1	Importin subunit beta-1
7890-68	Q8N608	DPP10	Inactive dipeptidyl peptidase 10
6627-25	P54315	PNLIPRP1	Inactive pancreatic lipase-related protein 1
12529-32	O75344	FKBP6	Inactive peptidyl-prolyl cis-trans isomerase FKBP6
9525-1	Q13308	PTK7	Inactive tyrosine-protein kinase 7
19606-28	Q14623	IHH	Indian hedgehog protein
9759-13	P14902	IDO1	Indoleamine 2,3-dioxygenase 1
10396-6	Q07820	MCL1	Induced myeloid leukemia cell differentiation protein Mcl-1
19622-7	P08476	INHBA	Inhibin beta A chain
13738-8	P08476	INHBA	Inhibin beta A chain
8467-9	P08476|P09529	INHBA|INHBB	Inhibin beta B chain|Inhibin beta A chain
18814-21	P08476|P55103	INHBA|INHBC	Inhibin beta A chain|Inhibin beta C chain
16746-12	P09529	INHBB	Inhibin beta B chain
13676-46	P09529	INHBB	Inhibin beta B chain
15686-49	P55103	INHBC	Inhibin beta C chain
6408-2	P55103	INHBC	Inhibin beta C chain
3888-8	Q9UK53	ING1	Inhibitor of growth protein 1
17671-58	Q9UNL4	ING4	Inhibitor of growth protein 4
5021-13	Q15181	PPA1	Inorganic pyrophosphatase
18307-71	Q9H2U2	PPA2	Inorganic pyrophosphatase 2, mitochondrial
18916-25	Q9BY32	ITPA	Inosine triphosphate pyrophosphatase
5229-90	P20839	IMPDH1	Inosine-5'-monophosphate dehydrogenase 1
5250-53	P12268	IMPDH2	Inosine-5'-monophosphate dehydrogenase 2
9221-6	Q6GPH6	ITPRIPL1	Inositol 1,4,5-trisphosphate receptor-interacting protein-like 1
17796-15	P29218	IMPA1	Inositol monophosphatase 1
12581-39	O14732	IMPA2	Inositol monophosphatase 2
9231-23	Q9NX62	IMPAD1	Inositol monophosphatase 3
13498-1	Q9UGB7	MIOX	Inositol oxygenase
10011-65	Q01968	OCRL	Inositol polyphosphate 5-phosphatase OCRL-1
13473-55	P23677	ITPKA	Inositol-trisphosphate 3-kinase A
12507-16	Q96DU7	ITPKC	Inositol-trisphosphate 3-kinase C
4883-56	P01308	INS	Insulin
11549-6	P61371	ISL1	Insulin gene enhancer protein ISL-1
6961-14	Q6UXB1	IGFL3	Insulin growth factor-like family member 3
3448-13	P06213	INSR	Insulin receptor
3197-70	P14735	IDE	Insulin-degrading enzyme
10663-42	O15503	INSIG1	Insulin-induced gene 1 protein
5723-4	P51460	INSL3	Insulin-like 3
4232-19	P08069	IGF1R	Insulin-like growth factor 1 receptor
2952-75	P05019	IGF1	Insulin-like growth factor I
8406-17	P05019	IGF1	Insulin-like growth factor I
2771-35	P08833	IGFBP1	Insulin-like growth factor-binding protein 1
8469-41	P18065	IGFBP2	Insulin-like growth factor-binding protein 2
2571-12	P17936	IGFBP3	Insulin-like growth factor-binding protein 3
2950-57	P22692	IGFBP4	Insulin-like growth factor-binding protein 4
14088-38	P24592	IGFBP6	Insulin-like growth factor-binding protein 6
3320-49	Q16270	IGFBP7	Insulin-like growth factor-binding protein 7
6605-17	P35858	IGFALS	Insulin-like growth factor-binding protein complex acid labile subunit
7815-49	Q8WX77	IGFBPL1	Insulin-like growth factor-binding protein-like 1
10462-14	Q9Y5Q6	INSL5	Insulin-like peptide INSL5
5754-76	Q9Y581	INSL6	Insulin-like peptide INSL6
7765-15	O43736	ITM2A	Integral membrane protein 2A
9523-34	Q9NQX7	ITM2C	Integral membrane protein 2C
8055-33	P98153	DGCR2	Integral membrane protein DGCR2/IDD
11934-9	Q68E01	INTS3	Integrator complex subunit 3
15603-20	P17301	ITGA2	Integrin alpha-2
6932-42	P08648	ITGA5	Integrin alpha-5
19574-5	P08514|P05106	ITGA2B|ITGB3	Integrin alpha-IIb|Integrin beta-3
11617-1	P20701	ITGAL	Integrin alpha-L
12750-9	P05107	ITGB2	Integrin beta-2
7755-37	P18084	ITGB5	Integrin beta-5
11205-10	P26010	ITGB7	Integrin beta-7
18830-1	Q8WWA0	ITLN1	Intelectin-1
7955-195	P19827	ITIH1	Inter-alpha-trypsin inhibitor heavy chain H1
9326-33	P19823	ITIH2	Inter-alpha-trypsin inhibitor heavy chain H2
7145-1	Q06033	ITIH3	Inter-alpha-trypsin inhibitor heavy chain H3
4811-33	Q14624	ITIH4	Inter-alpha-trypsin inhibitor heavy chain H4
8233-2	Q86UX2	ITIH5	Inter-alpha-trypsin inhibitor heavy chain H5
4342-10	P05362	ICAM1	Intercellular adhesion molecule 1
5486-73	P13598	ICAM2	Intercellular adhesion molecule 2
2649-77	P32942	ICAM3	Intercellular adhesion molecule 3
6550-4	Q14773	ICAM4	Intercellular adhesion molecule 4
5124-69	Q9UMF0	ICAM5	Intercellular adhesion molecule 5
8245-27	Q9UMF0	ICAM5	Intercellular adhesion molecule 5
18389-11	P01562	IFNA1	Interferon alpha-1/13
14128-121	P01566	IFNA10	Interferon alpha-10
7180-114	P01570	IFNA14	Interferon alpha-14
6421-52	P05015	IFNA16	Interferon alpha-16
3497-13	P01563	IFNA2	Interferon alpha-2
15404-3	P01568	IFNA21	Interferon alpha-21
15405-23	P05014	IFNA4	Interferon alpha-4
6210-100	P01569	IFNA5	Interferon alpha-5
5714-88	P05013	IFNA6	Interferon alpha-6
14129-1	P01567	IFNA7	Interferon alpha-7
6214-84	P32881	IFNA8	Interferon alpha-8
9183-7	P17181	IFNAR1	Interferon alpha/beta receptor 1
14127-240	P01574	IFNB1	Interferon beta
15346-31	P01579	IFNG	Interferon gamma
5825-49	P15260	IFNGR1	Interferon gamma receptor 1
8818-13	P38484	IFNGR2	Interferon gamma receptor 2
7192-37	Q8IU57	IFNLR1	Interferon lambda receptor 1
4396-54	Q8IU54	IFNL1	Interferon lambda-1
4397-26	Q8IZJ0	IFNL2	Interferon lambda-2
5713-9	Q8IZI9	IFNL3	Interferon lambda-3
17462-19	P10914	IRF1	Interferon regulatory factor 1
12801-33	P14316	IRF2	Interferon regulatory factor 2
17151-84	Q14653	IRF3	Interferon regulatory factor 3
19564-61	Q15306	IRF4	Interferon regulatory factor 4
9999-1	O14896	IRF6	Interferon regulatory factor 6
12439-67	Q00978	IRF9	Interferon regulatory factor 9
17460-51	P20591	MX1	Interferon-induced GTP-binding protein Mx1
9853-3	P09913	IFIT2	Interferon-induced protein with tetratricopeptide repeats 2
13642-90	O14879	IFIT3	Interferon-induced protein with tetratricopeptide repeats 3
12759-47	Q12906	ILF3	Interleukin enhancer-binding factor 3
3037-62	P01584	IL1B	Interleukin-1 beta
14048-7	Q9NPH3	IL1RAP	Interleukin-1 receptor accessory protein
5353-89	P18510	IL1RN	Interleukin-1 receptor antagonist protein
2991-9	P14778	IL1R1	Interleukin-1 receptor type 1
14133-93	P27930	IL1R2	Interleukin-1 receptor type 2
18162-167	Q9NWZ3	IRAK4	Interleukin-1 receptor-associated kinase 4
4234-8	Q01638	IL1RL1	Interleukin-1 receptor-like 1
2994-71	Q9HB29	IL1RL2	Interleukin-1 receptor-like 2
2773-50	P22301	IL10	Interleukin-10
10344-334	Q13651	IL10RA	Interleukin-10 receptor subunit alpha
8104-21	Q13651	IL10RA	Interleukin-10 receptor subunit alpha
2631-50	Q08334	IL10RB	Interleukin-10 receptor subunit beta
4493-92	P20809	IL11	Interleukin-11
18216-22	Q14626	IL11RA	Interleukin-11 receptor subunit alpha
10367-62	P29459|P29460	IL12A|IL12B	Interleukin-12 subunit beta|Interleukin-12 subunit alpha
2632-5	P42701	IL12RB1	Interleukin-12 receptor subunit beta-1
3815-14	Q99665	IL12RB2	Interleukin-12 receptor subunit beta-2
13733-5	P29460	IL12B	Interleukin-12 subunit beta
3072-4	P35225	IL13	Interleukin-13
2633-52	P78552	IL13RA1	Interleukin-13 receptor subunit alpha-1
19568-17	P40933	IL15	Interleukin-15
14054-17	Q13261	IL15RA	Interleukin-15 receptor subunit alpha
3445-53	Q13261	IL15RA	Interleukin-15 receptor subunit alpha
2774-10	Q14005	IL16	Pro-interleukin-16
5468-67	Q8NAC3	IL17RC	Interleukin-17 receptor C
3376-49	Q8NFM7	IL17RD	Interleukin-17 receptor D
9170-24	Q16552	IL17A	Interleukin-17A
3499-77	Q9UHF5	IL17B	Interleukin-17B
9255-5	Q9P0M4	IL17C	Interleukin-17C
4136-40	Q8TAD2	IL17D	Interleukin-17D
14026-24	Q96PD4	IL17F	Interleukin-17F
14079-14	Q13478	IL18R1	Interleukin-18 receptor 1
2993-1	O95256	IL18RAP	Interleukin-18 receptor accessory protein
3073-51	O95998	IL18BP	Interleukin-18-binding protein
3035-80	Q9UHD0	IL19	Interleukin-19
3151-6	P01589	IL2RA	Interleukin-2 receptor subunit alpha
9343-16	P14784	IL2RB	Interleukin-2 receptor subunit beta
4138-25	Q9NYY1	IL20	Interleukin-20
5085-18	Q9UHF4	IL20RA	Interleukin-20 receptor subunit alpha
7124-18	Q9HBE4	IL21	Interleukin-21
9366-54	Q9HBE5	IL21R	Interleukin-21 receptor
2778-10	Q9GZX6	IL22	Interleukin-22
3620-67	Q8N6P7	IL22RA1	Interleukin-22 receptor subunit alpha-1
5087-5	Q969J5	IL22RA2	Interleukin-22 receptor subunit alpha-2
10365-132	P29460|Q9NPF7	IL12B|IL23A	Interleukin-12 subunit beta|Interleukin-23 subunit alpha
5088-175	Q5VWK5	IL23R	Interleukin-23 receptor
3321-2	Q13007	IL24	Interleukin-24
4137-57	Q9H293	IL25	Interleukin-25
16760-2	Q9NPH9	IL26	Interleukin-26
2829-19	Q8NEV9|Q14213	IL27|EBI3	Interleukin-27 subunit beta|Interleukin-27 subunit alpha
5132-71	Q6UWB1	IL27RA	Interleukin-27 receptor subunit alpha
10851-77	Q14213	EBI3	Interleukin-27 subunit beta
4717-55	P08700	IL3	Interleukin-3
13744-37	P26951	IL3RA	Interleukin-3 receptor subunit alpha
10455-196	Q6EBC2	IL31	Interleukin-31
8273-84	Q8NI17	IL31RA	Interleukin-31 receptor subunit alpha
9051-13	P24001	IL32	Interleukin-32
4556-10	Q6ZMJ4	IL34	Interleukin-34
14150-7	Q9UHA7	IL36A	Interleukin-36 alpha
14149-9	Q9NZH7	IL36B	Interleukin-36 beta
9117-4	Q9NZH8	IL36G	Interleukin-36 gamma
2906-55	P05112	IL4	Interleukin-4
3055-54	P24394	IL4R	Interleukin-4 receptor subunit alpha
11071-1	P05113	IL5	Interleukin-5
13686-2	Q01344	IL5RA	Interleukin-5 receptor subunit alpha
4673-13	P05231	IL6	Interleukin-6
15602-43	P08887	IL6R	Interleukin-6 receptor subunit alpha
2620-4	P40189	IL6ST	Interleukin-6 receptor subunit beta
5089-11	P16871	IL7R	Interleukin-7 receptor subunit alpha
3447-64	P10145	CXCL8	Interleukin-8
14070-56	Q15811	ITSN1	Intersectin-1
4924-32	P03956	MMP1	Interstitial collagenase
17441-4	P09923	ALPI	Intestinal-type alkaline phosphatase
10815-2	Q5JVS0	HABP4	Intracellular hyaluronan-binding protein 4
7991-54	Q8N6M8	IQCF1	IQ domain-containing protein F1
13439-6	P0C7M6	IQCF3	IQ domain-containing protein F3
7201-5	Q9H1K1	ISCU	Iron-sulfur cluster assembly enzyme ISCU, mitochondrial
19316-2	Q8IWL3	HSCB	Iron-sulfur cluster co-chaperone protein HscB
8011-96	Q6ZNF0	PAPL	Acid phosphatase type 7
19639-53	P10997	IAPP	Islet amyloid polypeptide
18313-4	Q7L266	ASRGL1	Isoaspartyl peptidase/L-asparaginase
11406-82	Q9UKU7	ACAD8	Isobutyryl-CoA dehydrogenase, mitochondrial
[truncated: 2,238 more rows]
