# Supplementary material for: Integrated methylome and phenome study of the circulating proteome reveals markers pertinent to brain health
Source: Nat Commun. 2022 Aug 9;13:4670. doi: 10.1038/s41467-022-32319-8 (PMC9363452; doi:10.1038/s41467-022-32319-8)
Supplement: Supplementary file 5 — Supplementary Data 2 [file 41467_2022_32319_MOESM5_ESM.xlsx]

## Sheet: Supplementary Data 2
Supplementary Data 2. Demographic and phenotypic information for the two Generation Scotland sample groups with protein level data that were used in analyses.
	Protein PheWAS study Maximum protein N=1,065						Protein MWAS study Maximum protein N=778
	N	Mean	SD	Min	Max	IQR	N	Mean	SD	Min	Max	IQR
Age		59.9	9.6					60.2	8.8
Sex
Female	630 (59.2%)						439 (56.4%)
Male	435 (40.8%)						339 (43.6%)
Cognitive scores
Processing Speed (Digit Symbol score number correct)	1055	68.1	15.1	24	116	20	772	67.9	14.8	27	116	19
Logical Memory (Logical memory score number correct)	1062	31.9	7.3	9	48	10	776	31.4	7.4	9	48	10.2
Non-Verbal Reasoning (Matrix Reasoning number correct)	1062	8.2	2.4	1	15	3	776	8.2	2.4	1	15	3
Vocabulary (Vocabulary score number correct)	1060	31.6	4	18	44	5	774	31.7	4.1	18	44	5
Verbal Reasoning (Verbal fluency total score number correct)	1060	42.9	11.8	12	82	15	774	42.6	11.8	13	82	16
General Cognitive Ability (unitless)	1051	0	1	-3.6	2.7	1.3	768	0	1	-3.6	2.7	1.4
General Fluid Cognitive Ability (unitless)	1053	0	1	-3.4	3.1	1.3	770	0	1	-3	3.1	1.4
Brain Imaging Measures
Predicted Brain Age (years)	965	57.4	11.6	23.9	86.2	14.4	715	57.7	11	23.9	86.2	13.2
Brain Age Acceleration (years)	965	0	6.4	-30.5	20.2	8.1	715	-0.1	6.3	-21.3	20.2	8.2
Global Grey Matter Volume (cubic millimeters (mm3))	954	583082	59405.2	432238	776382	80046.8	709	575785	57841.2	432238	748382	79670.5
Whole Brain Volume -no ventricles (cubic millimeters (mm3))	943	1.06935e+06	109056	784942	1416608	139136	701	1.0635e+06	108530	784942	1416608	142790
General Fractional Anisotropy (unitless)	924	-0.002	0.1	-0.4	0.4	0.1	683	0.009	0.1	-0.3	0.4	0.1
General Mean Diffusivity (unitless)	923	5.02019e-07	0.0003	-0.0007	0.0008	0.0004	683	7.98114e-06	0.0002	-0.0006	0.0008	0.0003
White Matter Hyperintensity Volume milliliters (one unit is 1000 mm3)	950	0.8	0.8	0	3.5	1.1	701	0.8	0.8	0	4.2	1.1
Estimated Intracranial Volume (cubic millimeters (mm3))	944	1.39993e+06	224684	812129	1.98143e+06	282293	702	1.37678e+06	232612	812129	1.98143e+06	326630
Fazekas White Matter Hyperintensity Score
1	159						107
2	503						379
3	194						152
4	69						50
5	15						12
APOE haplotypes
e2e2	5 (0.5%)						4 (0.5%)
e2e3	121 (11.4%)						89 (11.4%)
e2e4	22 (2.1%)						14 (1.8%)
e3e3	633 (59.4%)						460 (59.1%)
e3e4	234 (22.0%)						171 (22.0%)
e4e4	35 (3.3%)						28 (3.6%)
Unknown	15 (1.4%)						12 (1.5%)
White Blood Cell proportion estimates
CD4T cells (blood gse35069 complete panel)							778	0.18	0.06	0.02	0.42	0.07
CD8T cells (blood gse35069 complete panel)							778	0.04	0.04	0	0.27	0.05
Granulocytes (blood gse35069 complete panel)							778	0.57	0.08	0.19	0.86	0.1
Bcells (blood gse35069 complete panel)							778	0.06	0.02	0.02	0.19	0.02
Monocytes (blood gse35069 complete panel)							778	0.07	0.02	0.01	0.16	0.03
Natural Killer cells (blood gse35069 complete panel)							778	0.1	0.04	0	0.31	0.06
Eosinophils (blood gse35069 panel)							778	0	0.01	0	0.09	0
Neutrophils (blood gse35069 panel)							778	0.6	0.08	0.18	0.86	0.1
BMI	1065	28.2	5.7	16.4	64.2	6.2	778	28	5.8	16.4	62.4	6.2
EpiSmokEr score for smoking							778	-0.1	23.3	-47.2	110.7	23.6
Depression status
Case	337 (31.6%)						235 (30.2%)
Control	723 (67.9%)						539 (69.3%)
Unknown	5 (0.47%)						4 (0.51%)
