# Supplementary material for: Integrated methylome and phenome study of the circulating proteome reveals markers pertinent to brain health
Source: Nat Commun. 2022 Aug 9;13:4670. doi: 10.1038/s41467-022-32319-8 (PMC9363452; doi:10.1038/s41467-022-32319-8)
Supplement: Supplementary file 6 — Supplementary Data 3 [file 41467_2022_32319_MOESM6_ESM.xlsx]

## Sheet: Supplementary Data 3
Supplementary Data 3. Principal componenets analyses of 4,235 SOMAmer levels in the Generation Scotland (N=1,065) sample.
Results were generated through principal componenets analyses.
The eigenvalue, variance explained per dimension (%) and cumulative variance across dimensions (%) are given for each component.
143 dimension componenets were required to explain >80% of the variance in SOMAmer levels.
Dimension	Eigenvalue	Variance (%)	Cumulative variance (%)
Dim.1	1987.89	46.9396	46.9396
Dim.2	281.127	6.63819	53.5777
Dim.3	112.656	2.66012	56.2379
Dim.4	76.7717	1.81279	58.0507
Dim.5	61.2162	1.44548	59.4961
Dim.6	41.7972	0.986948	60.4831
Dim.7	36.9877	0.873382	61.3565
Dim.8	32.8299	0.775205	62.1317
Dim.9	25.9876	0.613639	62.7453
Dim.10	25.0657	0.59187	63.3372
Dim.11	22.5866	0.533331	63.8705
Dim.12	22.5474	0.532405	64.4029
Dim.13	19.4866	0.460132	64.8631
Dim.14	17.8426	0.421313	65.2844
Dim.15	16.5798	0.391494	65.6759
Dim.16	14.8166	0.349862	66.0257
Dim.17	13.8896	0.327972	66.3537
Dim.18	13.23	0.312398	66.6661
Dim.19	12.7122	0.300171	66.9663
Dim.20	11.6847	0.275907	67.2422
Dim.21	10.9265	0.258005	67.5002
Dim.22	10.6378	0.251187	67.7514
Dim.23	10.4188	0.246017	67.9974
Dim.24	9.92856	0.234441	68.2318
Dim.25	9.22392	0.217802	68.4496
Dim.26	8.84039	0.208746	68.6584
Dim.27	8.70291	0.2055	68.8639
Dim.28	8.47937	0.200221	69.0641
Dim.29	8.1177	0.191681	69.2558
Dim.30	7.89043	0.186315	69.4421
Dim.31	7.69984	0.181814	69.6239
Dim.32	7.46773	0.176334	69.8002
Dim.33	7.39948	0.174722	69.975
Dim.34	7.32065	0.172861	70.1478
Dim.35	7.07644	0.167094	70.3149
Dim.36	6.87152	0.162256	70.4772
Dim.37	6.70566	0.158339	70.6355
Dim.38	6.64394	0.156882	70.7924
Dim.39	6.45522	0.152426	70.9448
Dim.40	6.39476	0.150998	71.0958
Dim.41	6.23617	0.147253	71.2431
Dim.42	6.13778	0.14493	71.388
Dim.43	5.9973	0.141613	71.5296
Dim.44	5.82457	0.137534	71.6671
Dim.45	5.77001	0.136246	71.8034
Dim.46	5.74903	0.13575	71.9391
Dim.47	5.59943	0.132218	72.0714
Dim.48	5.46367	0.129012	72.2004
Dim.49	5.33009	0.125858	72.3262
Dim.50	5.24427	0.123832	72.4501
Dim.51	5.21593	0.123162	72.5732
Dim.52	5.12638	0.121048	72.6943
Dim.53	5.07749	0.119894	72.8142
Dim.54	4.97509	0.117475	72.9316
Dim.55	4.90296	0.115772	73.0474
Dim.56	4.82985	0.114046	73.1615
Dim.57	4.7198	0.111447	73.2729
Dim.58	4.71125	0.111245	73.3841
Dim.59	4.59915	0.108598	73.4927
Dim.60	4.57959	0.108137	73.6009
Dim.61	4.51581	0.106631	73.7075
Dim.62	4.45191	0.105122	73.8126
Dim.63	4.43186	0.104648	73.9173
Dim.64	4.36315	0.103026	74.0203
Dim.65	4.32817	0.1022	74.1225
Dim.66	4.27611	0.100971	74.2235
Dim.67	4.20837	0.0993711	74.3229
Dim.68	4.146	0.0978985	74.4208
Dim.69	4.11427	0.0971493	74.5179
Dim.70	4.0754	0.0962314	74.6141
Dim.71	4.05188	0.095676	74.7098
Dim.72	4.01504	0.0948061	74.8046
Dim.73	3.95451	0.0933769	74.898
Dim.74	3.893	0.0919244	74.9899
Dim.75	3.86471	0.0912565	75.0812
Dim.76	3.83273	0.0905012	75.1717
Dim.77	3.82467	0.0903109	75.262
Dim.78	3.77689	0.0891829	75.3512
Dim.79	3.72996	0.0880745	75.4392
Dim.80	3.68487	0.08701	75.5263
Dim.81	3.67553	0.0867893	75.613
Dim.82	3.6566	0.0863423	75.6994
Dim.83	3.61824	0.0854366	75.7848
Dim.84	3.59027	0.0847761	75.8696
Dim.85	3.56175	0.0841027	75.9537
Dim.86	3.55923	0.0840433	76.0377
Dim.87	3.50775	0.0828277	76.1206
Dim.88	3.49425	0.0825089	76.2031
Dim.89	3.4761	0.0820804	76.2852
Dim.90	3.41183	0.0805627	76.3657
Dim.91	3.40057	0.0802968	76.446
Dim.92	3.38243	0.0798685	76.5259
Dim.93	3.34586	0.0790049	76.6049
Dim.94	3.31944	0.0783812	76.6833
Dim.95	3.3015	0.0779575	76.7612
Dim.96	3.29138	0.0777186	76.8389
Dim.97	3.28992	0.077684	76.9166
Dim.98	3.25353	0.0768248	76.9935
Dim.99	3.23751	0.0764466	77.0699
Dim.100	3.2134	0.0758771	77.1458
Dim.101	3.19629	0.0754731	77.2213
Dim.102	3.1848	0.0752018	77.2965
Dim.103	3.16194	0.0746621	77.3711
Dim.104	3.13519	0.0740303	77.4451
Dim.105	3.0999	0.0731972	77.5183
Dim.106	3.0763	0.0726399	77.591
Dim.107	3.05962	0.0722461	77.6632
Dim.108	3.03109	0.0715723	77.7348
Dim.109	3.02076	0.0713285	77.8061
Dim.110	3.0039	0.0709304	77.8771
Dim.111	2.99968	0.0708306	77.9479
Dim.112	2.99205	0.0706506	78.0185
Dim.113	2.9733	0.0702078	78.0888
Dim.114	2.95484	0.0697719	78.1585
Dim.115	2.9497	0.0696505	78.2282
Dim.116	2.92323	0.0690254	78.2972
Dim.117	2.9105	0.068725	78.3659
Dim.118	2.88537	0.0681314	78.4341
Dim.119	2.8815	0.0680403	78.5021
Dim.120	2.8752	0.0678913	78.57
Dim.121	2.86139	0.0675652	78.6376
Dim.122	2.83405	0.0669197	78.7045
Dim.123	2.82969	0.0668168	78.7713
Dim.124	2.81726	0.0665234	78.8378
Dim.125	2.8069	0.0662785	78.9041
Dim.126	2.80108	0.0661412	78.9702
Dim.127	2.77392	0.0654999	79.0357
Dim.128	2.76229	0.0652253	79.101
Dim.129	2.74156	0.0647358	79.1657
Dim.130	2.71677	0.0641503	79.2298
Dim.131	2.71157	0.0640277	79.2939
Dim.132	2.7036	0.0638394	79.3577
Dim.133	2.70244	0.0638121	79.4215
Dim.134	2.69212	0.0635684	79.4851
Dim.135	2.67161	0.0630842	79.5482
Dim.136	2.66185	0.0628536	79.611
Dim.137	2.65116	0.0626012	79.6736
Dim.138	2.64517	0.0624598	79.7361
Dim.139	2.63423	0.0622015	79.7983
Dim.140	2.61125	0.0616587	79.8599
Dim.141	2.60497	0.0615105	79.9215
Dim.142	2.59723	0.0613278	79.9828
Dim.143	2.58977	0.0611516	80.0439
Dim.144	2.5744	0.0607886	80.1047
Dim.145	2.57062	0.0606995	80.1654
Dim.146	2.56026	0.0604547	80.2259
Dim.147	2.54585	0.0601146	80.286
Dim.148	2.53887	0.0599496	80.3459
Dim.149	2.52729	0.0596763	80.4056
Dim.150	2.51784	0.0594531	80.4651
Dim.151	2.50351	0.0591147	80.5242
Dim.152	2.49455	0.0589031	80.5831
Dim.153	2.48883	0.0587681	80.6419
Dim.154	2.4805	0.0585714	80.7004
Dim.155	2.46016	0.058091	80.7585
Dim.156	2.45019	0.0578558	80.8164
Dim.157	2.44129	0.0576456	80.874
Dim.158	2.44035	0.0576234	80.9316
Dim.159	2.42237	0.0571988	80.9888
Dim.160	2.41985	0.0571392	81.046
Dim.161	2.41339	0.0569869	81.103
Dim.162	2.40684	0.0568321	81.1598
Dim.163	2.39861	0.0566378	81.2164
Dim.164	2.3867	0.0563566	81.2728
Dim.165	2.36887	0.0559355	81.3287
Dim.166	2.36363	0.0558119	81.3845
Dim.167	2.35385	0.0555808	81.4401
Dim.168	2.34877	0.0554608	81.4956
Dim.169	2.34368	0.0553407	81.5509
Dim.170	2.33512	0.0551386	81.6061
Dim.171	2.32369	0.0548686	81.6609
Dim.172	2.31954	0.0547707	81.7157
Dim.173	2.30958	0.0545356	81.7702
Dim.174	2.30161	0.0543473	81.8246
Dim.175	2.2958	0.05421	81.8788
Dim.176	2.27826	0.0537959	81.9326
Dim.177	2.27513	0.0537221	81.9863
Dim.178	2.27034	0.0536089	82.0399
Dim.179	2.26053	0.0533774	82.0933
Dim.180	2.25486	0.0532435	82.1465
Dim.181	2.24142	0.0529261	82.1995
Dim.182	2.23464	0.0527661	82.2522
Dim.183	2.23087	0.052677	82.3049
Dim.184	2.22523	0.0525438	82.3575
Dim.185	2.20795	0.0521357	82.4096
Dim.186	2.20612	0.0520926	82.4617
Dim.187	2.1935	0.0517946	82.5135
Dim.188	2.18862	0.0516794	82.5652
Dim.189	2.1852	0.0515985	82.6168
Dim.190	2.17515	0.0513612	82.6681
Dim.191	2.17306	0.051312	82.7194
Dim.192	2.16528	0.0511283	82.7706
Dim.193	2.15989	0.0510009	82.8216
Dim.194	2.15738	0.0509417	82.8725
Dim.195	2.14887	0.0507407	82.9232
Dim.196	2.14752	0.0507089	82.974
Dim.197	2.14056	0.0505445	83.0245
Dim.198	2.12507	0.0501788	83.0747
Dim.199	2.12146	0.0500936	83.1248
Dim.200	2.11626	0.0499707	83.1747
Dim.201	2.11096	0.0498455	83.2246
Dim.202	2.10339	0.0496668	83.2743
Dim.203	2.09628	0.049499	83.3238
Dim.204	2.08965	0.0493424	83.3731
Dim.205	2.08102	0.0491386	83.4222
Dim.206	2.07717	0.0490476	83.4713
Dim.207	2.06718	0.0488117	83.5201
Dim.208	2.06335	0.0487214	83.5688
Dim.209	2.04865	0.0483744	83.6172
Dim.210	2.03911	0.0481491	83.6653
Dim.211	2.03394	0.0480269	83.7134
Dim.212	2.03207	0.0479828	83.7614
Dim.213	2.02761	0.0478774	83.8092
Dim.214	2.02614	0.0478427	83.8571
Dim.215	2.0115	0.0474972	83.9046
Dim.216	2.00835	0.0474226	83.952
Dim.217	2.00692	0.0473889	83.9994
Dim.218	1.99487	0.0471043	84.0465
Dim.219	1.98719	0.046923	84.0934
Dim.220	1.97867	0.0467219	84.1401
Dim.221	1.97657	0.0466722	84.1868
Dim.222	1.96819	0.0464744	84.2333
Dim.223	1.96449	0.046387	84.2797
Dim.224	1.96127	0.0463109	84.326
Dim.225	1.95596	0.0461857	84.3722
Dim.226	1.95175	0.0460863	84.4182
Dim.227	1.94301	0.0458799	84.4641
Dim.228	1.93994	0.0458074	84.5099
Dim.229	1.92871	0.0455421	84.5555
Dim.230	1.92432	0.0454384	84.6009
Dim.231	1.91437	0.0452035	84.6461
Dim.232	1.90996	0.0450995	84.6912
Dim.233	1.90725	0.0450355	84.7363
Dim.234	1.90101	0.0448881	84.7811
Dim.235	1.89686	0.04479	84.8259
Dim.236	1.889	0.0446046	84.8705
Dim.237	1.88499	0.0445097	84.915
Dim.238	1.87999	0.0443917	84.9594
Dim.239	1.87431	0.0442577	85.0037
Dim.240	1.86512	0.0440407	85.0477
Dim.241	1.86222	0.0439721	85.0917
Dim.242	1.8575	0.0438608	85.1356
Dim.243	1.85278	0.0437491	85.1793
Dim.244	1.84637	0.043598	85.2229
Dim.245	1.83636	0.0433616	85.2663
Dim.246	1.83166	0.0432506	85.3095
Dim.247	1.8262	0.0431216	85.3526
Dim.248	1.82248	0.0430337	85.3957
Dim.249	1.81673	0.0428981	85.4386
Dim.250	1.81341	0.0428196	85.4814
Dim.251	1.80836	0.0427003	85.5241
Dim.252	1.80175	0.0425442	85.5666
Dim.253	1.7968	0.0424275	85.6091
Dim.254	1.78941	0.0422529	85.6513
Dim.255	1.78578	0.0421672	85.6935
Dim.256	1.7798	0.042026	85.7355
Dim.257	1.77732	0.0419675	85.7775
Dim.258	1.77324	0.0418712	85.8194
Dim.259	1.76794	0.0417458	85.8611
Dim.260	1.76282	0.041625	85.9027
Dim.261	1.75805	0.0415124	85.9442
Dim.262	1.75022	0.0413275	85.9856
Dim.263	1.74731	0.0412589	86.0268
Dim.264	1.74578	0.0412226	86.068
Dim.265	1.73787	0.041036	86.1091
Dim.266	1.73521	0.0409731	86.1501
Dim.267	1.7289	0.0408241	86.1909
Dim.268	1.72511	0.0407347	86.2316
Dim.269	1.71848	0.0405781	86.2722
Dim.270	1.71373	0.0404659	86.3127
Dim.271	1.70537	0.0402685	86.3529
Dim.272	1.70335	0.0402207	86.3931
Dim.273	1.70029	0.0401486	86.4333
Dim.274	1.69933	0.0401259	86.4734
Dim.275	1.68721	0.0398398	86.5133
Dim.276	1.68415	0.0397674	86.553
Dim.277	1.67982	0.0396653	86.5927
Dim.278	1.67833	0.0396299	86.6323
Dim.279	1.67256	0.0394938	86.6718
Dim.280	1.66899	0.0394094	86.7112
Dim.281	1.66804	0.039387	86.7506
Dim.282	1.66134	0.0392289	86.7898
Dim.283	1.65213	0.0390112	86.8289
Dim.284	1.64905	0.0389387	86.8678
Dim.285	1.64779	0.0389089	86.9067
Dim.286	1.64356	0.0388089	86.9455
Dim.287	1.63642	0.0386404	86.9842
Dim.288	1.6349	0.0386044	87.0228
Dim.289	1.62801	0.0384417	87.0612
Dim.290	1.62215	0.0383034	87.0995
Dim.291	1.61817	0.0382095	87.1377
Dim.292	1.61486	0.0381314	87.1758
Dim.293	1.60703	0.0379465	87.2138
Dim.294	1.60358	0.037865	87.2517
Dim.295	1.59541	0.0376719	87.2893
Dim.296	1.59311	0.0376177	87.3269
Dim.297	1.59178	0.0375862	87.3645
Dim.298	1.58508	0.037428	87.402
Dim.299	1.57868	0.0372771	87.4392
Dim.300	1.57765	0.0372526	87.4765
Dim.301	1.57106	0.0370971	87.5136
Dim.302	1.56757	0.0370147	87.5506
Dim.303	1.56524	0.0369596	87.5876
Dim.304	1.56181	0.0368787	87.6244
Dim.305	1.55962	0.0368269	87.6613
Dim.306	1.55681	0.0367607	87.698
Dim.307	1.55191	0.0366449	87.7347
Dim.308	1.54473	0.0364754	87.7711
Dim.309	1.53978	0.0363584	87.8075
Dim.310	1.53722	0.036298	87.8438
Dim.311	1.53284	0.0361945	87.88
Dim.312	1.53004	0.0361286	87.9161
Dim.313	1.52571	0.0360262	87.9522
Dim.314	1.52179	0.0359336	87.9881
Dim.315	1.51776	0.0358384	88.0239
Dim.316	1.514	0.0357497	88.0597
Dim.317	1.50857	0.0356215	88.0953
Dim.318	1.50664	0.0355759	88.1309
Dim.319	1.50504	0.0355382	88.1664
Dim.320	1.50059	0.035433	88.2018
Dim.321	1.49577	0.0353193	88.2372
Dim.322	1.49367	0.0352697	88.2724
Dim.323	1.48647	0.0350996	88.3075
Dim.324	1.48381	0.0350369	88.3426
Dim.325	1.4776	0.0348901	88.3775
Dim.326	1.47265	0.0347734	88.4122
Dim.327	1.46998	0.0347103	88.4469
Dim.328	1.4698	0.034706	88.4816
Dim.329	1.46066	0.0344902	88.5161
Dim.330	1.45906	0.0344524	88.5506
Dim.331	1.4577	0.0344203	88.585
Dim.332	1.45557	0.0343701	88.6194
Dim.333	1.45241	0.0342954	88.6537
Dim.334	1.44904	0.0342158	88.6879
Dim.335	1.44653	0.0341566	88.722
Dim.336	1.43955	0.0339917	88.756
Dim.337	1.43581	0.0339034	88.7899
Dim.338	1.43441	0.0338703	88.8238
Dim.339	1.42978	0.033761	88.8576
Dim.340	1.4281	0.0337215	88.8913
Dim.341	1.42522	0.0336533	88.9249
Dim.342	1.41903	0.0335073	88.9585
Dim.343	1.41343	0.033375	88.9918
Dim.344	1.41238	0.0333502	89.0252
Dim.345	1.40412	0.0331551	89.0583
Dim.346	1.40224	0.0331107	89.0914
Dim.347	1.39839	0.0330199	89.1245
Dim.348	1.39607	0.032965	89.1574
Dim.349	1.39558	0.0329535	89.1904
Dim.350	1.38837	0.0327833	89.2232
Dim.351	1.38546	0.0327144	89.2559
Dim.352	1.3839	0.0326778	89.2886
Dim.353	1.38038	0.0325946	89.3212
Dim.354	1.37923	0.0325674	89.3537
Dim.355	1.37511	0.03247	89.3862
Dim.356	1.37056	0.0323627	89.4186
Dim.357	1.36721	0.0322837	89.4508
Dim.358	1.36062	0.0321279	89.483
Dim.359	1.35854	0.0320789	89.515
Dim.360	1.35358	0.0319617	89.547
Dim.361	1.35006	0.0318786	89.5789
Dim.362	1.3483	0.031837	89.6107
Dim.363	1.34629	0.0317897	89.6425
Dim.364	1.34091	0.0316626	89.6742
Dim.365	1.33852	0.0316061	89.7058
Dim.366	1.33627	0.0315529	89.7373
Dim.367	1.33306	0.0314772	89.7688
Dim.368	1.32873	0.031375	89.8002
Dim.369	1.32329	0.0312465	89.8314
Dim.370	1.32041	0.0311785	89.8626
Dim.371	1.31652	0.0310867	89.8937
Dim.372	1.31578	0.0310692	89.9248
Dim.373	1.31316	0.0310073	89.9558
Dim.374	1.30663	0.0308531	89.9866
Dim.375	1.30113	0.0307232	90.0174
Dim.376	1.30034	0.0307046	90.0481
Dim.377	1.29905	0.0306741	90.0787
Dim.378	1.2949	0.0305761	90.1093
Dim.379	1.28731	0.0303968	90.1397
Dim.380	1.28571	0.0303592	90.1701
Dim.381	1.28305	0.0302963	90.2004
Dim.382	1.27927	0.0302071	90.2306
Dim.383	1.27444	0.030093	90.2607
Dim.384	1.27128	0.0300183	90.2907
Dim.385	1.26981	0.0299837	90.3207
Dim.386	1.26495	0.0298688	90.3505
Dim.387	1.25951	0.0297406	90.3803
Dim.388	1.25897	0.0297277	90.41
Dim.389	1.25669	0.0296739	90.4397
Dim.390	1.25387	0.0296073	90.4693
Dim.391	1.25072	0.029533	90.4988
Dim.392	1.24833	0.0294766	90.5283
Dim.393	1.24617	0.0294255	90.5577
Dim.394	1.24517	0.0294018	90.5871
Dim.395	1.24134	0.0293114	90.6164
Dim.396	1.23848	0.0292439	90.6457
Dim.397	1.23676	0.0292033	90.6749
Dim.398	1.233	0.0291145	90.704
Dim.399	1.22869	0.0290128	90.733
Dim.400	1.22736	0.0289813	90.762
Dim.401	1.22192	0.0288529	90.7908
Dim.402	1.21979	0.0288025	90.8196
Dim.403	1.21581	0.0287086	90.8483
Dim.404	1.20997	0.0285706	90.8769
Dim.405	1.20903	0.0285485	90.9055
Dim.406	1.20829	0.0285311	90.934
Dim.407	1.20428	0.0284363	90.9624
Dim.408	1.20227	0.028389	90.9908
Dim.409	1.20083	0.028355	91.0192
Dim.410	1.19691	0.0282623	91.0474
Dim.411	1.1942	0.0281983	91.0756
Dim.412	1.18887	0.0280726	91.1037
Dim.413	1.18866	0.0280675	91.1318
Dim.414	1.18647	0.0280159	91.1598
Dim.415	1.18285	0.0279305	91.1877
Dim.416	1.18012	0.0278659	91.2156
Dim.417	1.1757	0.0277615	91.2434
Dim.418	1.1744	0.0277308	91.2711
Dim.419	1.17368	0.0277138	91.2988
Dim.420	1.16709	0.0275583	91.3264
Dim.421	1.16578	0.0275272	91.3539
Dim.422	1.16406	0.0274866	91.3814
Dim.423	1.16241	0.0274476	91.4088
Dim.424	1.15713	0.0273231	91.4361
Dim.425	1.15627	0.0273027	91.4634
Dim.426	1.15424	0.0272548	91.4907
Dim.427	1.14804	0.0271083	91.5178
Dim.428	1.14502	0.0270371	91.5448
Dim.429	1.14331	0.0269966	91.5718
Dim.430	1.14302	0.0269899	91.5988
Dim.431	1.1402	0.0269232	91.6258
Dim.432	1.13676	0.0268421	91.6526
Dim.433	1.13544	0.0268108	91.6794
Dim.434	1.13219	0.0267341	91.7061
Dim.435	1.12975	0.0266766	91.7328
Dim.436	1.12375	0.0265348	91.7594
Dim.437	1.12244	0.026504	91.7859
Dim.438	1.11889	0.0264202	91.8123
Dim.439	1.11349	0.0262925	91.8386
Dim.440	1.11306	0.0262824	91.8649
Dim.441	1.11013	0.0262133	91.8911
Dim.442	1.10658	0.0261293	91.9172
Dim.443	1.10519	0.0260966	91.9433
Dim.444	1.10204	0.0260221	91.9693
Dim.445	1.09834	0.0259348	91.9952
Dim.446	1.09383	0.0258284	92.0211
Dim.447	1.09288	0.0258059	92.0469
Dim.448	1.08991	0.0257359	92.0726
Dim.449	1.08854	0.0257035	92.0983
Dim.450	1.08594	0.0256421	92.124
Dim.451	1.08204	0.02555	92.1495
Dim.452	1.08056	0.025515	92.175
Dim.453	1.07855	0.0254675	92.2005
Dim.454	1.07545	0.0253942	92.2259
Dim.455	1.06887	0.0252389	92.2511
Dim.456	1.06753	0.0252073	92.2763
Dim.457	1.06693	0.0251932	92.3015
Dim.458	1.065	0.0251475	92.3267
Dim.459	1.06467	0.0251399	92.3518
Dim.460	1.06104	0.025054	92.3769
Dim.461	1.05486	0.0249081	92.4018
Dim.462	1.05163	0.0248319	92.4266
Dim.463	1.04875	0.0247639	92.4514
Dim.464	1.04802	0.0247465	92.4761
Dim.465	1.04664	0.024714	92.5008
Dim.466	1.04411	0.0246543	92.5255
Dim.467	1.04188	0.0246016	92.5501
Dim.468	1.04117	0.0245849	92.5747
Dim.469	1.03964	0.0245487	92.5992
Dim.470	1.039	0.0245336	92.6238
Dim.471	1.0333	0.024399	92.6482
Dim.472	1.0311	0.0243471	92.6725
Dim.473	1.02816	0.0242778	92.6968
Dim.474	1.0263	0.0242337	92.721
Dim.475	1.02525	0.024209	92.7452
Dim.476	1.02205	0.0241333	92.7694
Dim.477	1.01858	0.0240516	92.7934
Dim.478	1.01413	0.0239463	92.8174
Dim.479	1.01207	0.0238977	92.8413
Dim.480	1.01112	0.0238754	92.8651
Dim.481	1.00831	0.023809	92.8889
Dim.482	1.0061	0.0237569	92.9127
Dim.483	1.00333	0.0236914	92.9364
Dim.484	0.999941	0.0236114	92.96
Dim.485	0.997877	0.0235626	92.9836
Dim.486	0.995063	0.0234962	93.0071
Dim.487	0.993889	0.0234685	93.0305
Dim.488	0.991717	0.0234172	93.0539
Dim.489	0.988113	0.0233321	93.0773
Dim.490	0.987228	0.0233112	93.1006
Dim.491	0.98513	0.0232616	93.1238
Dim.492	0.982872	0.0232083	93.1471
Dim.493	0.980823	0.0231599	93.1702
Dim.494	0.979425	0.0231269	93.1933
Dim.495	0.977291	0.0230765	93.2164
Dim.496	0.974148	0.0230023	93.2394
Dim.497	0.968032	0.0228579	93.2623
Dim.498	0.966687	0.0228261	93.2851
Dim.499	0.964365	0.0227713	93.3079
Dim.500	0.960574	0.0226818	93.3306
Dim.501	0.959298	0.0226517	93.3532
Dim.502	0.957486	0.0226089	93.3758
Dim.503	0.952797	0.0224981	93.3983
Dim.504	0.950519	0.0224444	93.4208
Dim.505	0.950353	0.0224405	93.4432
Dim.506	0.948502	0.0223968	93.4656
Dim.507	0.945776	0.0223324	93.4879
Dim.508	0.940146	0.0221994	93.5101
Dim.509	0.938364	0.0221574	93.5323
Dim.510	0.937989	0.0221485	93.5544
Dim.511	0.934218	0.0220595	93.5765
Dim.512	0.932334	0.022015	93.5985
Dim.513	0.930722	0.0219769	93.6205
Dim.514	0.927728	0.0219062	93.6424
Dim.515	0.926255	0.0218714	93.6643
Dim.516	0.922936	0.021793	93.6861
Dim.517	0.922147	0.0217744	93.7078
Dim.518	0.919672	0.021716	93.7295
Dim.519	0.918208	0.0216814	93.7512
Dim.520	0.915854	0.0216258	93.7729
Dim.521	0.914203	0.0215869	93.7944
Dim.522	0.912409	0.0215445	93.816
Dim.523	0.912182	0.0215391	93.8375
Dim.524	0.909825	0.0214835	93.859
Dim.525	0.908269	0.0214467	93.8805
Dim.526	0.90586	0.0213899	93.9018
Dim.527	0.902992	0.0213221	93.9232
Dim.528	0.899316	0.0212353	93.9444
Dim.529	0.899024	0.0212284	93.9656
Dim.530	0.897352	0.021189	93.9868
Dim.531	0.894748	0.0211275	94.0079
Dim.532	0.892874	0.0210832	94.029
Dim.533	0.890682	0.0210315	94.0501
Dim.534	0.888306	0.0209753	94.071
Dim.535	0.886846	0.0209409	94.092
Dim.536	0.884125	0.0208766	94.1129
Dim.537	0.882987	0.0208497	94.1337
Dim.538	0.881261	0.020809	94.1545
Dim.539	0.877364	0.020717	94.1752
Dim.540	0.875139	0.0206645	94.1959
Dim.541	0.872704	0.020607	94.2165
Dim.542	0.871063	0.0205682	94.2371
Dim.543	0.867429	0.0204824	94.2576
Dim.544	0.864861	0.0204218	94.278
Dim.545	0.864135	0.0204046	94.2984
Dim.546	0.860579	0.0203206	94.3187
Dim.547	0.858707	0.0202764	94.339
Dim.548	0.856576	0.0202261	94.3592
Dim.549	0.854275	0.0201718	94.3794
Dim.550	0.852265	0.0201243	94.3995
Dim.551	0.850886	0.0200918	94.4196
Dim.552	0.848541	0.0200364	94.4396
Dim.553	0.845507	0.0199647	94.4596
Dim.554	0.843473	0.0199167	94.4795
Dim.555	0.842011	0.0198822	94.4994
Dim.556	0.839272	0.0198175	94.5192
Dim.557	0.837508	0.0197759	94.539
Dim.558	0.835891	0.0197377	94.5587
Dim.559	0.833967	0.0196923	94.5784
Dim.560	0.83327	0.0196758	94.5981
Dim.561	0.832025	0.0196464	94.6177
Dim.562	0.82875	0.0195691	94.6373
Dim.563	0.826576	0.0195177	94.6568
Dim.564	0.824678	0.0194729	94.6763
Dim.565	0.823104	0.0194358	94.6957
Dim.566	0.819466	0.0193499	94.7151
Dim.567	0.814276	0.0192273	94.7343
Dim.568	0.811736	0.0191673	94.7535
Dim.569	0.811264	0.0191562	94.7726
Dim.570	0.80979	0.0191214	94.7918
Dim.571	0.809043	0.0191037	94.8109
Dim.572	0.806322	0.0190395	94.8299
Dim.573	0.804434	0.0189949	94.8489
Dim.574	0.803225	0.0189664	94.8679
Dim.575	0.800524	0.0189026	94.8868
Dim.576	0.798879	0.0188637	94.9056
Dim.577	0.797736	0.0188367	94.9245
Dim.578	0.796713	0.0188126	94.9433
Dim.579	0.79596	0.0187948	94.9621
Dim.580	0.792722	0.0187184	94.9808
Dim.581	0.791023	0.0186782	94.9995
Dim.582	0.788172	0.0186109	95.0181
Dim.583	0.786864	0.01858	95.0367
Dim.584	0.785485	0.0185475	95.0552
Dim.585	0.782934	0.0184872	95.0737
Dim.586	0.781545	0.0184544	95.0921
Dim.587	0.780833	0.0184376	95.1106
Dim.588	0.778405	0.0183803	95.129
Dim.589	0.776043	0.0183245	95.1473
Dim.590	0.775426	0.0183099	95.1656
Dim.591	0.772402	0.0182385	95.1838
Dim.592	0.770616	0.0181964	95.202
Dim.593	0.767622	0.0181257	95.2202
Dim.594	0.765629	0.0180786	95.2382
Dim.595	0.761454	0.01798	95.2562
Dim.596	0.760258	0.0179518	95.2742
Dim.597	0.759966	0.0179449	95.2921
Dim.598	0.758088	0.0179005	95.31
Dim.599	0.755894	0.0178487	95.3279
Dim.600	0.754682	0.0178201	95.3457
Dim.601	0.751974	0.0177562	95.3634
Dim.602	0.749189	0.0176904	95.3811
Dim.603	0.748486	0.0176738	95.3988
Dim.604	0.745728	0.0176087	95.4164
Dim.605	0.744213	0.0175729	95.434
Dim.606	0.743088	0.0175463	95.4515
Dim.607	0.742075	0.0175224	95.4691
Dim.608	0.739344	0.0174579	95.4865
Dim.609	0.738964	0.017449	95.504
Dim.610	0.736918	0.0174007	95.5214
Dim.611	0.734637	0.0173468	95.5387
Dim.612	0.73325	0.0173141	95.556
Dim.613	0.731068	0.0172625	95.5733
Dim.614	0.728475	0.0172013	95.5905
Dim.615	0.726218	0.017148	95.6076
Dim.616	0.724915	0.0171172	95.6248
Dim.617	0.722942	0.0170707	95.6418
Dim.618	0.720955	0.0170237	95.6588
Dim.619	0.720162	0.017005	95.6758
Dim.620	0.718422	0.0169639	95.6928
Dim.621	0.717334	0.0169382	95.7098
Dim.622	0.715411	0.0168928	95.7266
Dim.623	0.714949	0.0168819	95.7435
Dim.624	0.713479	0.0168472	95.7604
Dim.625	0.711294	0.0167956	95.7772
Dim.626	0.709058	0.0167428	95.7939
Dim.627	0.707612	0.0167087	95.8106
Dim.628	0.705703	0.0166636	95.8273
Dim.629	0.703311	0.0166071	95.8439
Dim.630	0.701384	0.0165616	95.8605
Dim.631	0.699186	0.0165097	95.877
Dim.632	0.696554	0.0164475	95.8934
Dim.633	0.693851	0.0163837	95.9098
Dim.634	0.691464	0.0163274	95.9261
Dim.635	0.689923	0.016291	95.9424
Dim.636	0.689555	0.0162823	95.9587
Dim.637	0.688903	0.0162669	95.975
Dim.638	0.686552	0.0162114	95.9912
Dim.639	0.685031	0.0161755	96.0073
Dim.640	0.683298	0.0161345	96.0235
Dim.641	0.681911	0.0161018	96.0396
Dim.642	0.677947	0.0160082	96.0556
Dim.643	0.676529	0.0159747	96.0716
Dim.644	0.674686	0.0159312	96.0875
Dim.645	0.673829	0.015911	96.1034
Dim.646	0.671488	0.0158557	96.1193
Dim.647	0.671225	0.0158495	96.1351
Dim.648	0.670769	0.0158387	96.151
Dim.649	0.668032	0.0157741	96.1667
Dim.650	0.665933	0.0157245	96.1825
Dim.651	0.664828	0.0156984	96.1982
Dim.652	0.663807	0.0156743	96.2138
Dim.653	0.662111	0.0156343	96.2295
Dim.654	0.658413	0.0155469	96.245
Dim.655	0.657599	0.0155277	96.2605
Dim.656	0.65728	0.0155202	96.2761
Dim.657	0.656459	0.0155008	96.2916
Dim.658	0.655015	0.0154667	96.307
Dim.659	0.654288	0.0154495	96.3225
Dim.660	0.65157	0.0153854	96.3379
Dim.661	0.648823	0.0153205	96.3532
Dim.662	0.646908	0.0152753	96.3685
Dim.663	0.646141	0.0152572	96.3837
Dim.664	0.64541	0.0152399	96.3989
Dim.665	0.643049	0.0151842	96.4141
Dim.666	0.642049	0.0151605	96.4293
Dim.667	0.64092	0.0151339	96.4444
Dim.668	0.637549	0.0150543	96.4595
Dim.669	0.636392	0.015027	96.4745
Dim.670	0.634368	0.0149792	96.4895
Dim.671	0.632659	0.0149388	96.5044
Dim.672	0.630595	0.0148901	96.5193
Dim.673	0.627878	0.0148259	96.5341
Dim.674	0.626972	0.0148045	96.5489
Dim.675	0.62537	0.0147667	96.5637
Dim.676	0.623624	0.0147255	96.5784
Dim.677	0.620551	0.0146529	96.5931
Dim.678	0.620025	0.0146405	96.6077
Dim.679	0.618845	0.0146126	96.6223
Dim.680	0.617609	0.0145834	96.6369
Dim.681	0.616758	0.0145633	96.6515
Dim.682	0.615481	0.0145332	96.666
Dim.683	0.613504	0.0144865	96.6805
Dim.684	0.612303	0.0144582	96.695
Dim.685	0.610611	0.0144182	96.7094
Dim.686	0.609228	0.0143855	96.7238
Dim.687	0.608631	0.0143714	96.7381
Dim.688	0.605936	0.0143078	96.7525
Dim.689	0.603044	0.0142395	96.7667
Dim.690	0.601747	0.0142089	96.7809
Dim.691	0.601452	0.0142019	96.7951
Dim.692	0.599711	0.0141608	96.8093
Dim.693	0.598749	0.0141381	96.8234
Dim.694	0.597458	0.0141076	96.8375
Dim.695	0.595886	0.0140705	96.8516
Dim.696	0.595465	0.0140606	96.8656
Dim.697	0.594663	0.0140416	96.8797
Dim.698	0.591711	0.0139719	96.8937
Dim.699	0.588982	0.0139075	96.9076
Dim.700	0.588227	0.0138897	96.9215
Dim.701	0.587109	0.0138633	96.9353
Dim.702	0.586822	0.0138565	96.9492
Dim.703	0.58543	0.0138236	96.963
Dim.704	0.581763	0.013737	96.9767
Dim.705	0.581011	0.0137193	96.9905
Dim.706	0.580239	0.0137011	97.0042
Dim.707	0.578606	0.0136625	97.0178
Dim.708	0.577671	0.0136404	97.0315
Dim.709	0.575052	0.0135786	97.045
Dim.710	0.574076	0.0135555	97.0586
Dim.711	0.572693	0.0135229	97.0721
Dim.712	0.572264	0.0135127	97.0856
Dim.713	0.569624	0.0134504	97.0991
Dim.714	0.568557	0.0134252	97.1125
Dim.715	0.567364	0.013397	97.1259
Dim.716	0.564739	0.013335	97.1392
Dim.717	0.563832	0.0133136	97.1525
Dim.718	0.563472	0.0133051	97.1659
Dim.719	0.560327	0.0132309	97.1791
Dim.720	0.559282	0.0132062	97.1923
Dim.721	0.557524	0.0131647	97.2055
Dim.722	0.556962	0.0131514	97.2186
Dim.723	0.554198	0.0130861	97.2317
Dim.724	0.552558	0.0130474	97.2447
Dim.725	0.550933	0.0130091	97.2577
Dim.726	0.54887	0.0129603	97.2707
Dim.727	0.548626	0.0129546	97.2837
Dim.728	0.546304	0.0128997	97.2966
Dim.729	0.54404	0.0128463	97.3094
Dim.730	0.543208	0.0128266	97.3222
Dim.731	0.541583	0.0127883	97.335
Dim.732	0.53995	0.0127497	97.3478
Dim.733	0.538765	0.0127217	97.3605
Dim.734	0.536604	0.0126707	97.3732
Dim.735	0.536108	0.012659	97.3858
Dim.736	0.534806	0.0126282	97.3985
Dim.737	0.53317	0.0125896	97.411
Dim.738	0.532314	0.0125694	97.4236
Dim.739	0.529877	0.0125119	97.4361
Dim.740	0.528461	0.0124784	97.4486
Dim.741	0.526923	0.0124421	97.461
Dim.742	0.525139	0.0124	97.4734
Dim.743	0.524399	0.0123825	97.4858
Dim.744	0.522732	0.0123431	97.4982
Dim.745	0.521809	0.0123213	97.5105
Dim.746	0.521261	0.0123084	97.5228
Dim.747	0.518972	0.0122544	97.5351
Dim.748	0.518282	0.0122381	97.5473
Dim.749	0.516022	0.0121847	97.5595
Dim.750	0.51481	0.0121561	97.5716
Dim.751	0.512523	0.0121021	97.5837
Dim.752	0.511932	0.0120881	97.5958
Dim.753	0.510928	0.0120644	97.6079
Dim.754	0.509821	0.0120383	97.6199
Dim.755	0.508459	0.0120061	97.6319
Dim.756	0.506881	0.0119689	97.6439
Dim.757	0.505321	0.011932	97.6558
Dim.758	0.504112	0.0119035	97.6677
Dim.759	0.503493	0.0118889	97.6796
Dim.760	0.502468	0.0118647	97.6915
Dim.761	0.502067	0.0118552	97.7033
Dim.762	0.499729	0.0118	97.7151
Dim.763	0.498781	0.0117776	97.7269
Dim.764	0.497583	0.0117493	97.7387
Dim.765	0.49632	0.0117195	97.7504
Dim.766	0.495818	0.0117076	97.7621
Dim.767	0.493712	0.0116579	97.7738
Dim.768	0.493201	0.0116458	97.7854
Dim.769	0.49173	0.0116111	97.797
Dim.770	0.489699	0.0115631	97.8086
Dim.771	0.488067	0.0115246	97.8201
Dim.772	0.487349	0.0115077	97.8316
Dim.773	0.486078	0.0114776	97.8431
Dim.774	0.485267	0.0114585	97.8545
Dim.775	0.482417	0.0113912	97.8659
Dim.776	0.480683	0.0113502	97.8773
Dim.777	0.479855	0.0113307	97.8886
Dim.778	0.478429	0.011297	97.8999
Dim.779	0.477749	0.011281	97.9112
Dim.780	0.476544	0.0112525	97.9224
Dim.781	0.475549	0.011229	97.9337
Dim.782	0.472296	0.0111522	97.9448
Dim.783	0.470503	0.0111099	97.9559
Dim.784	0.469613	0.0110889	97.967
Dim.785	0.468087	0.0110528	97.9781
Dim.786	0.467137	0.0110304	97.9891
Dim.787	0.46654	0.0110163	98.0001
Dim.788	0.464455	0.0109671	98.0111
Dim.789	0.463657	0.0109482	98.022
Dim.790	0.462855	0.0109293	98.033
Dim.791	0.461112	0.0108881	98.0439
Dim.792	0.459721	0.0108553	98.0547
Dim.793	0.458414	0.0108244	98.0655
Dim.794	0.457124	0.0107939	98.0763
Dim.795	0.456761	0.0107854	98.0871
Dim.796	0.454668	0.010736	98.0979
Dim.797	0.454049	0.0107213	98.1086
Dim.798	0.453658	0.0107121	98.1193
Dim.799	0.451006	0.0106495	98.1299
Dim.800	0.450712	0.0106425	98.1406
Dim.801	0.44915	0.0106057	98.1512
Dim.802	0.448191	0.010583	98.1618
Dim.803	0.447041	0.0105559	98.1723
Dim.804	0.446297	0.0105383	98.1829
Dim.805	0.444748	0.0105017	98.1934
Dim.806	0.443903	0.0104818	98.2038
Dim.807	0.443187	0.0104649	98.2143
Dim.808	0.441764	0.0104313	98.2247
Dim.809	0.439293	0.0103729	98.2351
Dim.810	0.438748	0.01036	98.2455
Dim.811	0.43738	0.0103277	98.2558
Dim.812	0.436426	0.0103052	98.2661
Dim.813	0.434558	0.0102611	98.2764
Dim.814	0.43373	0.0102416	98.2866
Dim.815	0.432743	0.0102182	98.2968
Dim.816	0.430246	0.0101593	98.307
Dim.817	0.429295	0.0101368	98.3171
Dim.818	0.428884	0.0101271	98.3273
Dim.819	0.426991	0.0100824	98.3373
Dim.820	0.426404	0.0100686	98.3474
Dim.821	0.424876	0.0100325	98.3574
Dim.822	0.422838	0.00998436	98.3674
Dim.823	0.421218	0.00994611	98.3774
Dim.824	0.419995	0.00991724	98.3873
Dim.825	0.41883	0.00988973	98.3972
Dim.826	0.417012	0.00984679	98.407
Dim.827	0.416456	0.00983366	98.4169
Dim.828	0.415988	0.00982262	98.4267
Dim.829	0.415521	0.00981159	98.4365
Dim.830	0.41287	0.00974899	98.4462
Dim.831	0.411508	0.00971685	98.456
Dim.832	0.410318	0.00968873	98.4656
Dim.833	0.410062	0.0096827	98.4753
Dim.834	0.40828	0.0096406	98.485
Dim.835	0.407525	0.00962278	98.4946
Dim.836	0.406721	0.0096038	98.5042
Dim.837	0.404752	0.0095573	98.5138
Dim.838	0.403713	0.00953278	98.5233
Dim.839	0.402653	0.00950775	98.5328
Dim.840	0.400756	0.00946296	98.5423
Dim.841	0.3999	0.00944274	98.5517
Dim.842	0.399356	0.00942989	98.5611
Dim.843	0.398287	0.00940465	98.5705
Dim.844	0.397475	0.00938548	98.5799
Dim.845	0.395791	0.00934572	98.5893
Dim.846	0.394045	0.00930449	98.5986
Dim.847	0.392062	0.00925767	98.6078
Dim.848	0.391773	0.00925084	98.6171
Dim.849	0.390993	0.00923243	98.6263
Dim.850	0.389515	0.00919751	98.6355
Dim.851	0.387592	0.00915211	98.6447
Dim.852	0.386613	0.00912899	98.6538
Dim.853	0.385854	0.00911107	98.6629
Dim.854	0.385031	0.00909164	98.672
Dim.855	0.384078	0.00906915	98.6811
Dim.856	0.382803	0.00903903	98.6901
Dim.857	0.382443	0.00903053	98.6991
Dim.858	0.381287	0.00900325	98.7081
Dim.859	0.379031	0.00894996	98.7171
Dim.860	0.378191	0.00893013	98.726
Dim.861	0.376681	0.00889448	98.7349
Dim.862	0.374925	0.00885301	98.7438
Dim.863	0.373379	0.0088165	98.7526
Dim.864	0.37259	0.00879787	98.7614
Dim.865	0.37163	0.00877522	98.7701
Dim.866	0.370388	0.00874587	98.7789
Dim.867	0.369834	0.0087328	98.7876
Dim.868	0.367909	0.00868734	98.7963
Dim.869	0.367884	0.00868676	98.805
Dim.870	0.366809	0.00866138	98.8137
Dim.871	0.366135	0.00864545	98.8223
Dim.872	0.365424	0.00862866	98.8309
Dim.873	0.364194	0.00859963	98.8395
Dim.874	0.362406	0.0085574	98.8481
Dim.875	0.361914	0.00854579	98.8566
Dim.876	0.359331	0.00848479	98.8651
Dim.877	0.358366	0.008462	98.8736
Dim.878	0.35696	0.0084288	98.882
Dim.879	0.355222	0.00838778	98.8904
Dim.880	0.354312	0.00836627	98.8988
Dim.881	0.353752	0.00835306	98.9071
Dim.882	0.351792	0.00830678	98.9154
Dim.883	0.350758	0.00828235	98.9237
Dim.884	0.350008	0.00826466	98.932
Dim.885	0.348481	0.0082286	98.9402
Dim.886	0.346779	0.0081884	98.9484
Dim.887	0.346553	0.00818306	98.9566
Dim.888	0.345503	0.00815828	98.9647
Dim.889	0.344448	0.00813336	98.9729
Dim.890	0.342474	0.00808675	98.981
Dim.891	0.342185	0.00807992	98.989
Dim.892	0.341815	0.0080712	98.9971
Dim.893	0.339242	0.00801043	99.0051
Dim.894	0.33915	0.00800827	99.0131
Dim.895	0.337567	0.0079709	99.0211
Dim.896	0.336965	0.00795667	99.0291
Dim.897	0.335552	0.00792331	99.037
Dim.898	0.335051	0.00791148	99.0449
Dim.899	0.334296	0.00789364	99.0528
Dim.900	0.333856	0.00788325	99.0607
Dim.901	0.332635	0.00785443	99.0685
Dim.902	0.331193	0.00782038	99.0763
Dim.903	0.329228	0.00777398	99.0841
Dim.904	0.326616	0.0077123	99.0918
Dim.905	0.326078	0.00769961	99.0995
Dim.906	0.325384	0.00768321	99.1072
Dim.907	0.324481	0.0076619	99.1149
Dim.908	0.323974	0.00764991	99.1225
Dim.909	0.321768	0.00759782	99.1301
Dim.910	0.320433	0.00756631	99.1377
Dim.911	0.319186	0.00753687	99.1452
Dim.912	0.318588	0.00752274	99.1527
Dim.913	0.317099	0.00748757	99.1602
Dim.914	0.315047	0.00743912	99.1677
Dim.915	0.314127	0.0074174	99.1751
Dim.916	0.313626	0.00740556	99.1825
Dim.917	0.313344	0.00739891	99.1899
Dim.918	0.312736	0.00738456	99.1973
Dim.919	0.310464	0.0073309	99.2046
Dim.920	0.30891	0.00729421	99.2119
Dim.921	0.30863	0.00728761	99.2192
Dim.922	0.308298	0.00727977	99.2265
Dim.923	0.30658	0.00723919	99.2337
Dim.924	0.305407	0.00721149	99.2409
Dim.925	0.305223	0.00720715	99.2481
Dim.926	0.303428	0.00716477	99.2553
Dim.927	0.302396	0.0071404	99.2624
Dim.928	0.301695	0.00712385	99.2696
Dim.929	0.300771	0.00710204	99.2767
Dim.930	0.300102	0.00708624	99.2837
Dim.931	0.297554	0.00702608	99.2908
Dim.932	0.297029	0.00701366	99.2978
Dim.933	0.295579	0.00697943	99.3048
Dim.934	0.295072	0.00696745	99.3117
Dim.935	0.294033	0.00694294	99.3187
Dim.936	0.292784	0.00691343	99.3256
Dim.937	0.292427	0.00690501	99.3325
Dim.938	0.29099	0.00687106	99.3394
Dim.939	0.289351	0.00683238	99.3462
Dim.940	0.288299	0.00680753	99.353
Dim.941	0.287578	0.00679052	99.3598
Dim.942	0.285535	0.00674227	99.3665
Dim.943	0.284445	0.00671654	99.3733
Dim.944	0.283492	0.00669403	99.3799
Dim.945	0.282781	0.00667723	99.3866
Dim.946	0.281907	0.00665659	99.3933
Dim.947	0.280938	0.00663371	99.3999
Dim.948	0.279379	0.00659692	99.4065
Dim.949	0.279159	0.00659172	99.4131
Dim.950	0.278158	0.00656806	99.4197
Dim.951	0.277105	0.00654322	99.4262
Dim.952	0.276044	0.00651815	99.4327
Dim.953	0.27574	0.00651098	99.4392
Dim.954	0.274396	0.00647925	99.4457
Dim.955	0.27434	0.00647792	99.4522
Dim.956	0.27307	0.00644793	99.4586
Dim.957	0.272357	0.00643109	99.4651
Dim.958	0.269996	0.00637535	99.4715
Dim.959	0.2695	0.00636363	99.4778
Dim.960	0.268221	0.00633344	99.4842
Dim.961	0.267845	0.00632455	99.4905
Dim.962	0.265695	0.00627379	99.4967
Dim.963	0.265185	0.00626176	99.503
Dim.964	0.263228	0.00621554	99.5092
Dim.965	0.262282	0.00619319	99.5154
Dim.966	0.262091	0.00618869	99.5216
Dim.967	0.260434	0.00614955	99.5278
Dim.968	0.2597	0.00613222	99.5339
Dim.969	0.25936	0.00612421	99.54
Dim.970	0.257237	0.00607407	99.5461
Dim.971	0.256226	0.0060502	99.5521
Dim.972	0.255907	0.00604267	99.5582
Dim.973	0.254359	0.00600612	99.5642
Dim.974	0.253698	0.0059905	99.5702
Dim.975	0.251873	0.00594741	99.5761
Dim.976	0.251082	0.00592874	99.5821
Dim.977	0.250646	0.00591843	99.588
Dim.978	0.249525	0.00589197	99.5939
Dim.979	0.247937	0.00585447	99.5997
Dim.980	0.247208	0.00583726	99.6056
Dim.981	0.246693	0.00582509	99.6114
Dim.982	0.245238	0.00579074	99.6172
Dim.983	0.244281	0.00576816	99.6229
Dim.984	0.24305	0.00573908	99.6287
Dim.985	0.242177	0.00571846	99.6344
Dim.986	0.24207	0.00571594	99.6401
Dim.987	0.239493	0.00565509	99.6458
Dim.988	0.237424	0.00560624	99.6514
Dim.989	0.236601	0.00558681	99.657
Dim.990	0.236134	0.00557577	99.6625
Dim.991	0.235719	0.00556598	99.6681
Dim.992	0.235418	0.00555886	99.6737
Dim.993	0.233884	0.00552265	99.6792
Dim.994	0.231322	0.00546215	99.6846
Dim.995	0.23059	0.00544486	99.6901
Dim.996	0.230058	0.00543231	99.6955
Dim.997	0.22926	0.00541345	99.7009
Dim.998	0.228454	0.00539442	99.7063
Dim.999	0.227991	0.0053835	99.7117
Dim.1000	0.226388	0.00534564	99.7171
Dim.1001	0.224881	0.00531005	99.7224
Dim.1002	0.223728	0.00528283	99.7277
Dim.1003	0.222707	0.00525872	99.7329
Dim.1004	0.221358	0.00522686	99.7381
Dim.1005	0.220281	0.00520144	99.7433
Dim.1006	0.219227	0.00517655	99.7485
Dim.1007	0.21797	0.00514688	99.7537
Dim.1008	0.217396	0.00513332	99.7588
Dim.1009	0.215719	0.00509373	99.7639
Dim.1010	0.214627	0.00506793	99.769
Dim.1011	0.213983	0.00505273	99.774
Dim.1012	0.212975	0.00502893	99.779
Dim.1013	0.211985	0.00500554	99.784
Dim.1014	0.210494	0.00497033	99.789
Dim.1015	0.209549	0.00494804	99.794
Dim.1016	0.207857	0.00490809	99.7989
Dim.1017	0.207168	0.0048918	99.8038
Dim.1018	0.20536	0.00484912	99.8086
Dim.1019	0.205132	0.00484372	99.8135
Dim.1020	0.204242	0.00482271	99.8183
Dim.1021	0.201905	0.00476752	99.823
Dim.1022	0.201346	0.00475433	99.8278
Dim.1023	0.200462	0.00473346	99.8325
Dim.1024	0.199049	0.00470009	99.8372
Dim.1025	0.198613	0.00468979	99.8419
Dim.1026	0.197142	0.00465505	99.8466
Dim.1027	0.195948	0.00462687	99.8512
Dim.1028	0.194746	0.00459849	99.8558
Dim.1029	0.192948	0.00455602	99.8604
Dim.1030	0.191834	0.00452973	99.8649
Dim.1031	0.191666	0.00452576	99.8694
Dim.1032	0.190111	0.00448904	99.8739
Dim.1033	0.189497	0.00447454	99.8784
Dim.1034	0.187746	0.00443321	99.8828
Dim.1035	0.185989	0.00439171	99.8872
Dim.1036	0.184145	0.00434817	99.8916
Dim.1037	0.183277	0.00432767	99.8959
Dim.1038	0.18232	0.00430508	99.9002
Dim.1039	0.181065	0.00427544	99.9045
Dim.1040	0.180634	0.00426526	99.9087
Dim.1041	0.179027	0.00422732	99.913
Dim.1042	0.177342	0.00418753	99.9171
Dim.1043	0.177119	0.00418228	99.9213
Dim.1044	0.174659	0.00412419	99.9254
Dim.1045	0.172665	0.00407709	99.9295
Dim.1046	0.171707	0.00405448	99.9336
Dim.1047	0.170673	0.00403006	99.9376
Dim.1048	0.168208	0.00397186	99.9416
Dim.1049	0.167753	0.00396112	99.9455
Dim.1050	0.165963	0.00391884	99.9495
Dim.1051	0.164505	0.00388442	99.9533
Dim.1052	0.163465	0.00385986	99.9572
Dim.1053	0.162693	0.00384162	99.961
Dim.1054	0.161694	0.00381805	99.9649
Dim.1055	0.158863	0.0037512	99.9686
Dim.1056	0.157598	0.00372133	99.9723
Dim.1057	0.155655	0.00367543	99.976
Dim.1058	0.154024	0.00363693	99.9797
Dim.1059	0.150444	0.0035524	99.9832
Dim.1060	0.15002	0.00354239	99.9867
Dim.1061	0.147301	0.00347817	99.9902
Dim.1062	0.143138	0.00337989	99.9936
Dim.1063	0.141769	0.00334755	99.997
Dim.1064	0.129071	0.00304772	100
Dim.1065	1.36863e-29	3.23172e-31	100
