# Supplementary material for: Integrated methylome and phenome study of the circulating proteome reveals markers pertinent to brain health
Source: Nat Commun. 2022 Aug 9;13:4670. doi: 10.1038/s41467-022-32319-8 (PMC9363452; doi:10.1038/s41467-022-32319-8)
Supplement: Supplementary file 7 — Supplementary Data 4 [file 41467_2022_32319_MOESM7_ESM.xlsx]

## Sheet: Supplementary Data 4
Supplementary Data 4. 238,245 pQTMs (2,107 cis, 236,138 trans) identified in the basic methylome-wide association studies of 4,058 protein levels (corresponding to 4,235 SOMAmer measurements) in 774 individuals from Generation Scotland.
Results were generated through linear regression and were adjusted for multiple testing using Bonferroni correction.
DNAm was adjusted for age, sex, DNAm wave, DNAm batch and depression status. A genetic relatedness matrix was used to adjust for relatedness.
Protein levels were adjusted for age, sex, technical covariates, 20 genetic principal components and available protein quantitative trait loci (pQTLs).
P value threshold was calculated by dividing alpha (0.05) by the number of componenets that explained 80% of the cumulative variance in the 4,235 SOMAmer levels (143) and the number of CpGs tested (772,619). This equated to P < 4.5x10-10.
Associations in grey represent the 79,387 associations that did not fall within the more stringent P value threshold (0.05/4,235/772,619 = 1.5x10-11). 158,858 pQTMs (1,399 cis, 157,459 trans) met this threshold.
CpG	Chromsome of CpG	Gene of CpG	CpG position	Orientation	Beta	SE	P	SeqId	Gene of protein	UniProt	UniProt Full Name	Gene Start	Gene End	Chromosome of Gene	Association Type
cg26720545	6	MDGA1	37618009	+	0.908316	0.044226	9.84665e-94	16900-29	MDGA1	Q8NFP4	MAM domain-containing glycosylphosphatidylinositol anchor protein 1	37699306	37630679	6	CIS
cg20053110	6	MDGA1	37617864	+	0.557633	0.0274081	5.08052e-92	16900-29	MDGA1	Q8NFP4	MAM domain-containing glycosylphosphatidylinositol anchor protein 1	37699306	37630679	6	CIS
cg24796644	6	MDGA1	37617956	+	0.591131	0.0295876	8.39213e-89	16900-29	MDGA1	Q8NFP4	MAM domain-containing glycosylphosphatidylinositol anchor protein 1	37699306	37630679	6	CIS
cg18821972	6	MDGA1	37660403	-	1.5685	0.0818345	7.01147e-82	16900-29	MDGA1	Q8NFP4	MAM domain-containing glycosylphosphatidylinositol anchor protein 1	37699306	37630679	6	CIS
cg02267270	6	MDGA1	37616410	-	1.00487	0.0531984	1.40409e-79	16900-29	MDGA1	Q8NFP4	MAM domain-containing glycosylphosphatidylinositol anchor protein 1	37699306	37630679	6	CIS
cg14926196	6	MDGA1	37616482	-	0.778342	0.0415071	1.86477e-78	16900-29	MDGA1	Q8NFP4	MAM domain-containing glycosylphosphatidylinositol anchor protein 1	37699306	37630679	6	CIS
cg24214440	6	MDGA1	37661621	+	1.60089	0.085885	1.52628e-77	16900-29	MDGA1	Q8NFP4	MAM domain-containing glycosylphosphatidylinositol anchor protein 1	37699306	37630679	6	CIS
cg04158402	19	CCDC94	4268340	-	0.312542	0.0169049	2.56902e-76	10851-77	EBI3	Q14213	Interleukin-27 subunit beta	4229523	4237528	19	CIS
cg04466022	6	MDGA1	37618123	+	1.23124	0.0773956	5.54654e-57	16900-29	MDGA1	Q8NFP4	MAM domain-containing glycosylphosphatidylinositol anchor protein 1	37699306	37630679	6	CIS
cg19086603	13	F7;F7	113773158	-	0.503572	0.0326565	1.19598e-53	3184-25	F7	P08709	Coagulation factor VII	113105788	113120685	13	CIS
cg15529130	5	NA	30804945	+	-0.642293	0.0424919	1.27671e-51	9842-2	CTNNB1	P35222	Catenin beta-1	41194741	41260096	3	TRANS
cg16180556	1	GSTM1;GSTM1	110230269	-	-0.380867	0.025203	1.35029e-51	9748-31	GSTM3	P21266	Glutathione S-transferase Mu 3	109741038	109733932	1	CIS
cg07693262	6	MDGA1	37625029	+	2.38585	0.158301	2.49176e-51	16900-29	MDGA1	Q8NFP4	MAM domain-containing glycosylphosphatidylinositol anchor protein 1	37699306	37630679	6	CIS
cg21898358	19	LILRA3;LILRA3	54805375	+	0.489209	0.0325157	3.70762e-51	6391-52	LILRA3	Q8N6C8	Leukocyte immunoglobulin-like receptor subfamily A member 3	54306726	54294043	19	CIS
cg03062252	6	MDGA1	37616598	-	0.885377	0.0596499	7.73544e-50	16900-29	MDGA1	Q8NFP4	MAM domain-containing glycosylphosphatidylinositol anchor protein 1	37699306	37630679	6	CIS
cg15509430	6	CRISP2;CRISP2;CRISP2;CRISP2;CRISP2;CRISP2	49681350	-	-0.639536	0.0438312	3.21e-48	9282-12	CRISP2	P16562	Cysteine-rich secretory protein 2	49713590	49692358	6	CIS
cg12440062	6	CRISP2;CRISP2;CRISP2;CRISP2;CRISP2	49681391	+	-0.892046	0.0611379	3.21741e-48	9282-12	CRISP2	P16562	Cysteine-rich secretory protein 2	49713590	49692358	6	CIS
cg26715042	6	CRISP2;CRISP2;CRISP2;CRISP2;CRISP2	49681307	+	-0.659424	0.0452236	3.68847e-48	9282-12	CRISP2	P16562	Cysteine-rich secretory protein 2	49713590	49692358	6	CIS
cg14997592	6	CRISP2;CRISP2;CRISP2;CRISP2;CRISP2	49681178	+	-0.954728	0.0665308	1.0629e-46	9282-12	CRISP2	P16562	Cysteine-rich secretory protein 2	49713590	49692358	6	CIS
cg25390787	6	CRISP2;CRISP2;CRISP2;CRISP2;CRISP2	49681299	+	-0.656307	0.0457886	1.35322e-46	9282-12	CRISP2	P16562	Cysteine-rich secretory protein 2	49713590	49692358	6	CIS
cg00933542	6	PCMT1	150070202	-	1.47978	0.103603	2.78937e-46	6713-4	LRP11	Q86VZ4	Low-density lipoprotein receptor-related protein 11	149864359	149818757	6	CIS
cg01076129	6	CRISP2;CRISP2;CRISP2;CRISP2;CRISP2	49681334	-	-0.767623	0.054032	8.3126e-46	9282-12	CRISP2	P16562	Cysteine-rich secretory protein 2	49713590	49692358	6	CIS
cg15181151	6	PCMT1	150070149	+	2.33632	0.164938	1.51289e-45	6713-4	LRP11	Q86VZ4	Low-density lipoprotein receptor-related protein 11	149864359	149818757	6	CIS
cg08942800	6	CRISP2;CRISP2;CRISP2;CRISP2;CRISP2	49681310	+	-1.07834	0.0768549	1.00889e-44	9282-12	CRISP2	P16562	Cysteine-rich secretory protein 2	49713590	49692358	6	CIS
cg16270721	19	BCKDHA;BCKDHA	41913087	+	0.667749	0.0477991	2.37958e-44	9297-12	B3GNT8	Q7Z7M8	UDP-GlcNAc:betaGal beta-1,3-N-acetylglucosaminyltransferase 8	41428730	41425359	19	CIS
cg04595372	6	CRISP2;CRISP2;CRISP2;CRISP2;CRISP2;CRISP2;CRISP2;CRISP2;CRISP2;CRISP2	49681233	-	-1.03377	0.0742117	4.16015e-44	9282-12	CRISP2	P16562	Cysteine-rich secretory protein 2	49713590	49692358	6	CIS
cg20684491	1	NA	25596433	+	0.392853	0.0284941	3.04623e-43	6550-4	ICAM4	Q14773	Intercellular adhesion molecule 4	10286955	10288522	19	TRANS
cg19534769	4	HGFAC	3451126	-	1.29282	0.0945906	1.58775e-42	3617-80	HGFAC	Q04756	Hepatocyte growth factor activator	3441968	3449486	4	CIS
cg22239180	6	PCMT1;PCMT1;PCMT1;PCMT1;PCMT1;PCMT1	150070039	+	2.04794	0.150572	3.94525e-42	6713-4	LRP11	Q86VZ4	Low-density lipoprotein receptor-related protein 11	149864359	149818757	6	CIS
cg15273860	9	NA	130789692	-	1.30376	0.0965093	1.38142e-41	6485-59	IGLL1	P15814	Immunoglobulin lambda-like polypeptide 1	23580302	23573125	22	TRANS
cg09555818	19	APOC2;APOC2	45449301	-	1.04075	0.0777921	8.06034e-41	8971-9	NRXN1	Q9ULB1	Neurexin-1	51225575	49918503	2	TRANS
cg05468843	11	IL10RA;IL10RA	117857990	-	1.02568	0.0770544	1.99585e-40	6485-59	IGLL1	P15814	Immunoglobulin lambda-like polypeptide 1	23580302	23573125	22	TRANS
cg24817351	19	APOC4;APOC4-APOC2	45447005	+	-1.64131	0.124028	5.63516e-40	8971-9	NRXN1	Q9ULB1	Neurexin-1	51225575	49918503	2	TRANS
cg09555818	19	APOC2;APOC2	45449301	-	1.026	0.078003	1.62699e-39	16760-2	IL26	Q9NPH9	Interleukin-26	68225810	68201349	12	TRANS
cg13119609	19	APOC2;APOC2	45449297	-	1.18437	0.0900548	1.66445e-39	8971-9	NRXN1	Q9ULB1	Neurexin-1	51225575	49918503	2	TRANS
cg21160290	9	ABO	136149941	-	0.593346	0.0451203	1.69499e-39	8397-147	QSOX2	Q6ZRP7	Sulfhydryl oxidase 2	136245812	136206333	9	CIS
cg06688803	19	CLPTM1	45457306	+	-0.205265	0.0156098	1.70741e-39	8971-9	NRXN1	Q9ULB1	Neurexin-1	51225575	49918503	2	TRANS
cg27554954	15	ANXA2;ANXA2;ANXA2;ANXA2	60691595	-	-0.883473	0.0673179	2.40273e-39	13700-10	ANXA2	P07355	Annexin A2	60402883	60347134	15	CIS
cg20803293	1	GSTM5	110254709	-	-0.42327	0.0322834	2.84478e-39	9748-31	GSTM3	P21266	Glutathione S-transferase Mu 3	109741038	109733932	1	CIS
cg10872931	19	APOC4-APOC2;APOC2	45449150	-	1.29127	0.0985296	3.06832e-39	8971-9	NRXN1	Q9ULB1	Neurexin-1	51225575	49918503	2	TRANS
cg22294278	19	APOC4-APOC2;APOC2	45449093	+	1.58112	0.120946	4.70306e-39	16760-2	IL26	Q9NPH9	Interleukin-26	68225810	68201349	12	TRANS
cg25518868	5	DIAPH1;DIAPH1	140984057	-	1.34633	0.103223	6.97762e-39	6485-59	IGLL1	P15814	Immunoglobulin lambda-like polypeptide 1	23580302	23573125	22	TRANS
cg22294278	19	APOC4-APOC2;APOC2	45449093	+	1.57253	0.120589	7.20368e-39	8971-9	NRXN1	Q9ULB1	Neurexin-1	51225575	49918503	2	TRANS
cg13119609	19	APOC2;APOC2	45449297	-	1.17589	0.0902972	9.12357e-39	16760-2	IL26	Q9NPH9	Interleukin-26	68225810	68201349	12	TRANS
cg22535403	9	ABO	136150032	-	0.869702	0.0669234	1.29777e-38	8397-147	QSOX2	Q6ZRP7	Sulfhydryl oxidase 2	136245812	136206333	9	CIS
cg10872931	19	APOC4-APOC2;APOC2	45449150	-	1.28298	0.098759	1.37531e-38	16760-2	IL26	Q9NPH9	Interleukin-26	68225810	68201349	12	TRANS
cg07173352	11	LOC100652768;TAGLN;TAGLN	117070856	+	-0.242887	0.0187494	2.21819e-38	4459-68	PCSK7	Q16549	Proprotein convertase subtilisin/kexin type 7	117232525	117204337	11	CIS
cg09555818	19	APOC2;APOC2	45449301	-	1.00841	0.0781433	4.23587e-38	12384-92	COPS7B	Q9H9Q2	COP9 signalosome complex subunit 7b	231781671	231809254	2	TRANS
cg23548969	11	ETS1;ETS1;ETS1	128352574	-	1.08853	0.0845049	5.7423e-38	6485-59	IGLL1	P15814	Immunoglobulin lambda-like polypeptide 1	23580302	23573125	22	TRANS
cg06688803	19	CLPTM1	45457306	+	-0.20148	0.0156462	6.04543e-38	16760-2	IL26	Q9NPH9	Interleukin-26	68225810	68201349	12	TRANS
cg07195891	12	CLEC4C;CLEC4C;CLEC4C;CLEC4C	7900072	-	-0.419422	0.0325794	6.318e-38	9094-5	CLEC4C	Q8WTT0	C-type lectin domain family 4 member C	7751605	7729383	12	CIS
cg13119609	19	APOC2;APOC2	45449297	-	1.16331	0.0904583	7.53823e-38	12384-92	COPS7B	Q9H9Q2	COP9 signalosome complex subunit 7b	231781671	231809254	2	TRANS
cg06688803	19	CLPTM1	45457306	+	-0.20115	0.0156649	9.68953e-38	12384-92	COPS7B	Q9H9Q2	COP9 signalosome complex subunit 7b	231781671	231809254	2	TRANS
cg22294278	19	APOC4-APOC2;APOC2	45449093	+	1.5531	0.121215	1.38964e-37	12384-92	COPS7B	Q9H9Q2	COP9 signalosome complex subunit 7b	231781671	231809254	2	TRANS
cg24817351	19	APOC4;APOC4-APOC2	45447005	+	-1.59161	0.124602	2.30342e-37	12384-92	COPS7B	Q9H9Q2	COP9 signalosome complex subunit 7b	231781671	231809254	2	TRANS
cg05468843	11	IL10RA;IL10RA	117857990	-	0.981025	0.0771326	4.65724e-37	17210-2	TCL1A	P56279	T-cell leukemia/lymphoma protein 1A	95714196	95709947	14	TRANS
cg10872931	19	APOC4-APOC2;APOC2	45449150	-	1.25514	0.0988777	6.39831e-37	12384-92	COPS7B	Q9H9Q2	COP9 signalosome complex subunit 7b	231781671	231809254	2	TRANS
cg11734017	1	RHD;RHD;RHD;RHD;RHD;RHD;RHD;RHD	25611456	-	0.356369	0.0281413	9.41095e-37	6550-4	ICAM4	Q14773	Intercellular adhesion molecule 4	10286955	10288522	19	TRANS
cg05484949	17	NA	38708465	+	-1.027	0.0813485	1.54314e-36	6485-59	IGLL1	P15814	Immunoglobulin lambda-like polypeptide 1	23580302	23573125	22	TRANS
cg17768768	7	CARD11	2948123	-	-0.863514	0.0684342	1.67702e-36	6485-59	IGLL1	P15814	Immunoglobulin lambda-like polypeptide 1	23580302	23573125	22	TRANS
cg13602274	6	NA	37667518	+	1.49563	0.118969	3.02498e-36	16900-29	MDGA1	Q8NFP4	MAM domain-containing glycosylphosphatidylinositol anchor protein 1	37699306	37630679	6	CIS
cg14055655	19	PRR12	50117794	+	-1.24783	0.099619	5.3828e-36	3195-50	GNLY	P22749	Granulysin	85685175	85698852	2	TRANS
cg17768768	7	CARD11	2948123	-	-0.85464	0.0683953	7.88963e-36	5728-60	FCRL1	Q96LA6	Fc receptor-like protein 1	157820120	157794403	1	TRANS
cg24817351	19	APOC4;APOC4-APOC2	45447005	+	-1.54713	0.124366	1.58105e-35	16760-2	IL26	Q9NPH9	Interleukin-26	68225810	68201349	12	TRANS
cg16527411	12	NA	92860048	-	-1.67791	0.135044	1.91489e-35	5728-60	FCRL1	Q96LA6	Fc receptor-like protein 1	157820120	157794403	1	TRANS
cg00774089	5	TNFAIP8;TNFAIP8;TNFAIP8;TNFAIP8	118676727	-	1.10441	0.0890599	2.58842e-35	6485-59	IGLL1	P15814	Immunoglobulin lambda-like polypeptide 1	23580302	23573125	22	TRANS
cg07684151	16	CMIP;CMIP	81535068	-	-1.87693	0.151935	4.66431e-35	5728-60	FCRL1	Q96LA6	Fc receptor-like protein 1	157820120	157794403	1	TRANS
cg26692003	3	IQSEC1	13063165	-	-0.971051	0.0786333	4.92525e-35	5728-60	FCRL1	Q96LA6	Fc receptor-like protein 1	157820120	157794403	1	TRANS
cg16180556	1	GSTM1;GSTM1	110230269	-	-0.310954	0.0252466	7.37148e-35	18895-54	GSTM4	Q03013	Glutathione S-transferase Mu 4	109656099	109674836	1	CIS
cg05484949	17	NA	38708465	+	-1.00207	0.081368	7.48943e-35	17210-2	TCL1A	P56279	T-cell leukemia/lymphoma protein 1A	95714196	95709947	14	TRANS
cg12257343	6	MDGA1	37608764	+	2.21638	0.180098	8.35683e-35	16900-29	MDGA1	Q8NFP4	MAM domain-containing glycosylphosphatidylinositol anchor protein 1	37699306	37630679	6	CIS
cg12415337	19	CLPTM1;CLPTM1;CLPTM1	45490200	-	2.32939	0.190128	1.64598e-34	8971-9	NRXN1	Q9ULB1	Neurexin-1	51225575	49918503	2	TRANS
cg26908895	3	MED12L;P2RY14	150983731	+	-1.67861	0.137356	2.4059e-34	5728-60	FCRL1	Q96LA6	Fc receptor-like protein 1	157820120	157794403	1	TRANS
cg01958934	19	APOC2	45449099	+	1.35253	0.110692	2.46482e-34	16760-2	IL26	Q9NPH9	Interleukin-26	68225810	68201349	12	TRANS
cg05484949	17	NA	38708465	+	-0.9909	0.0811072	2.51693e-34	5728-60	FCRL1	Q96LA6	Fc receptor-like protein 1	157820120	157794403	1	TRANS
cg17987483	1	NA	25660365	-	1.35361	0.111068	3.63832e-34	6550-4	ICAM4	Q14773	Intercellular adhesion molecule 4	10286955	10288522	19	TRANS
cg01958934	19	APOC2	45449099	+	1.34311	0.110428	4.90402e-34	8971-9	NRXN1	Q9ULB1	Neurexin-1	51225575	49918503	2	TRANS
cg16043283	2	SFXN5	73286340	+	-1.86873	0.153709	5.22768e-34	5728-60	FCRL1	Q96LA6	Fc receptor-like protein 1	157820120	157794403	1	TRANS
cg08560387	10	TSPAN14;TSPAN14	82247853	-	1.0409	0.0857822	6.96033e-34	5728-60	FCRL1	Q96LA6	Fc receptor-like protein 1	157820120	157794403	1	TRANS
cg06932760	12	SSH1;SSH1;SSH1	109193661	+	-1.67619	0.138233	7.70628e-34	5728-60	FCRL1	Q96LA6	Fc receptor-like protein 1	157820120	157794403	1	TRANS
cg18707120	7	ELMO1;ELMO1;ELMO1;ELMO1;ELMO1;ELMO1	36982835	-	-1.84496	0.152205	8.12408e-34	5728-60	FCRL1	Q96LA6	Fc receptor-like protein 1	157820120	157794403	1	TRANS
cg14645843	19	NA	45454752	+	1.43185	0.11816	8.493e-34	8971-9	NRXN1	Q9ULB1	Neurexin-1	51225575	49918503	2	TRANS
cg11403608	7	C7orf76;C7orf76	96125487	-	1.49827	0.124114	1.48873e-33	6485-59	IGLL1	P15814	Immunoglobulin lambda-like polypeptide 1	23580302	23573125	22	TRANS
cg01706515	6	CRISP2;CRISP2;CRISP2;CRISP2;CRISP2	49681774	-	-1.00567	0.0833428	1.58421e-33	9282-12	CRISP2	P16562	Cysteine-rich secretory protein 2	49713590	49692358	6	CIS
cg04581793	1	DENND2D;DENND2D	111742914	-	1.01	0.0837404	1.69518e-33	17210-2	TCL1A	P56279	T-cell leukemia/lymphoma protein 1A	95714196	95709947	14	TRANS
cg26384465	10	LDB1;LDB1	103867457	+	-1.94014	0.160883	1.73252e-33	6485-59	IGLL1	P15814	Immunoglobulin lambda-like polypeptide 1	23580302	23573125	22	TRANS
cg11699125	1	ACOT7;ACOT7;ACOT7;ACOT7	6341327	-	-1.00808	0.0837149	2.14207e-33	9015-1	PRG3	Q9Y2Y8	Proteoglycan 3	57381150	57376769	11	TRANS
cg14645843	19	NA	45454752	+	1.4259	0.118583	2.64111e-33	16760-2	IL26	Q9NPH9	Interleukin-26	68225810	68201349	12	TRANS
cg04339177	15	FAN1	31214142	+	-1.72507	0.143611	3.0678e-33	5728-60	FCRL1	Q96LA6	Fc receptor-like protein 1	157820120	157794403	1	TRANS
cg12550229	4	NFKB1;NFKB1	103531828	+	-1.87971	0.156544	3.24352e-33	17210-2	TCL1A	P56279	T-cell leukemia/lymphoma protein 1A	95714196	95709947	14	TRANS
cg10700643	1	C1orf177;C1orf177	55270680	-	-1.34325	0.111916	3.4574e-33	3195-50	GNLY	P22749	Granulysin	85685175	85698852	2	TRANS
cg01958934	19	APOC2	45449099	+	1.32903	0.11084	3.98126e-33	12384-92	COPS7B	Q9H9Q2	COP9 signalosome complex subunit 7b	231781671	231809254	2	TRANS
cg19459094	5	GRK6;GRK6;GRK6	176856845	+	1.15901	0.0967597	4.61971e-33	6485-59	IGLL1	P15814	Immunoglobulin lambda-like polypeptide 1	23580302	23573125	22	TRANS
cg11115622	14	PLEKHG3	65169958	-	0.886771	0.0740584	4.86643e-33	3195-50	GNLY	P22749	Granulysin	85685175	85698852	2	TRANS
cg24674304	3	MIR564;TMEM42	44903063	-	1.04265	0.0870912	4.98332e-33	18343-10	DECR2	Q9NUI1	Peroxisomal 2,4-dienoyl-CoA reductase	401826	412487	16	TRANS
cg17768768	7	CARD11	2948123	-	-0.820195	0.0685317	5.22056e-33	17210-2	TCL1A	P56279	T-cell leukemia/lymphoma protein 1A	95714196	95709947	14	TRANS
cg05159623	16	EEF2K	22230029	+	-1.50647	0.125965	5.79937e-33	5728-60	FCRL1	Q96LA6	Fc receptor-like protein 1	157820120	157794403	1	TRANS
cg02212339	17	TRPV1;TRPV1;TRPV1;TRPV1	3493666	-	-1.03779	0.0868135	6.16798e-33	5728-60	FCRL1	Q96LA6	Fc receptor-like protein 1	157820120	157794403	1	TRANS
cg11832281	10	CUGBP2;CUGBP2;CUGBP2;CUGBP2	11211022	+	1.58129	0.132352	6.68071e-33	6485-59	IGLL1	P15814	Immunoglobulin lambda-like polypeptide 1	23580302	23573125	22	TRANS
cg06932760	12	SSH1;SSH1;SSH1	109193661	+	-1.65117	0.138336	7.68795e-33	17210-2	TCL1A	P56279	T-cell leukemia/lymphoma protein 1A	95714196	95709947	14	TRANS
cg14645843	19	NA	45454752	+	1.419	0.118965	8.47313e-33	12384-92	COPS7B	Q9H9Q2	COP9 signalosome complex subunit 7b	231781671	231809254	2	TRANS
cg24305576	14	TMED8	77838396	+	0.979901	0.0821628	8.62983e-33	16872-248	GSTZ1	O43708	Maleylacetoacetate isomerase	77320996	77331597	14	CIS
cg15273860	9	NA	130789692	-	1.14951	0.0964502	9.51407e-33	5728-60	FCRL1	Q96LA6	Fc receptor-like protein 1	157820120	157794403	1	TRANS
cg26676273	1	NA	92969206	-	-2.07236	0.173888	9.56247e-33	17210-2	TCL1A	P56279	T-cell leukemia/lymphoma protein 1A	95714196	95709947	14	TRANS
cg16187328	9	EHMT1;EHMT1	140639428	+	-1.49012	0.125056	9.81203e-33	5728-60	FCRL1	Q96LA6	Fc receptor-like protein 1	157820120	157794403	1	TRANS
cg00546403	7	LINC-PINT;LINC-PINT;LINC-PINT;LINC-PINT;LINC-PINT;LINC-PINT;LINC-PINT;LINC-PINT	130695732	-	1.26287	0.106226	1.3578e-32	6485-59	IGLL1	P15814	Immunoglobulin lambda-like polypeptide 1	23580302	23573125	22	TRANS
cg19459094	5	GRK6;GRK6;GRK6	176856845	+	1.15273	0.0969811	1.39699e-32	5728-60	FCRL1	Q96LA6	Fc receptor-like protein 1	157820120	157794403	1	TRANS
cg17731305	6	CRISP2;CRISP2;CRISP2;CRISP2;CRISP2;CRISP2	49681648	+	-0.979019	0.0823676	1.40002e-32	9282-12	CRISP2	P16562	Cysteine-rich secretory protein 2	49713590	49692358	6	CIS
cg27101620	2	LOC100506457;LOC100506457;LOC100506457	12217126	+	-1.90008	0.160019	1.61418e-32	5728-60	FCRL1	Q96LA6	Fc receptor-like protein 1	157820120	157794403	1	TRANS
cg25518868	5	DIAPH1;DIAPH1	140984057	-	1.22622	0.103311	1.70964e-32	5728-60	FCRL1	Q96LA6	Fc receptor-like protein 1	157820120	157794403	1	TRANS
cg05248368	6	MDGA1	37632172	+	2.13129	0.179757	1.99057e-32	16900-29	MDGA1	Q8NFP4	MAM domain-containing glycosylphosphatidylinositol anchor protein 1	37699306	37630679	6	CIS
cg02055720	13	DLEU1	50996431	+	-1.3432	0.113299	2.01799e-32	9545-156	GZMK	P49863	Granzyme K	55024256	55034570	5	TRANS
cg24267699	9	ABO	136151359	+	0.943406	0.0796717	2.39093e-32	8397-147	QSOX2	Q6ZRP7	Sulfhydryl oxidase 2	136245812	136206333	9	CIS
cg07768103	5	RNF44	175956344	+	-0.809493	0.068426	2.7252e-32	5728-60	FCRL1	Q96LA6	Fc receptor-like protein 1	157820120	157794403	1	TRANS
cg23548969	11	ETS1;ETS1;ETS1	128352574	-	1.00073	0.0847325	3.44857e-32	17210-2	TCL1A	P56279	T-cell leukemia/lymphoma protein 1A	95714196	95709947	14	TRANS
cg11187356	2	GNLY;GNLY;GNLY	85922477	+	-1.99967	0.169322	3.47169e-32	3195-50	GNLY	P22749	Granulysin	85685175	85698852	2	CIS
cg12239602	6	PCMT1;PCMT1;PCMT1;PCMT1;PCMT1;PCMT1	150087483	+	-1.58541	0.134305	3.6989e-32	6713-4	LRP11	Q86VZ4	Low-density lipoprotein receptor-related protein 11	149864359	149818757	6	CIS
cg03377878	3	IQSEC1	13062585	-	-1.6535	0.140076	3.70633e-32	5728-60	FCRL1	Q96LA6	Fc receptor-like protein 1	157820120	157794403	1	TRANS
cg04601780	17	ACE;ACE;ACE	61572345	-	0.43272	0.0366621	3.76984e-32	10714-7	ACE	P12821	Angiotensin-converting enzyme	63477061	63498380	17	CIS
cg00827581	19	RAVER1	10434088	-	-1.02928	0.0872124	3.80948e-32	6485-59	IGLL1	P15814	Immunoglobulin lambda-like polypeptide 1	23580302	23573125	22	TRANS
cg17527683	12	SFSWAP;SFSWAP	132251044	-	-1.6787	0.142356	4.27694e-32	5728-60	FCRL1	Q96LA6	Fc receptor-like protein 1	157820120	157794403	1	TRANS
cg00860712	1	BTG2	203274134	+	1.31648	0.11167	4.44796e-32	6485-59	IGLL1	P15814	Immunoglobulin lambda-like polypeptide 1	23580302	23573125	22	TRANS
cg26082850	7	TCAF1;TCAF1;TCAF1	143583199	-	-1.89539	0.161091	5.84669e-32	5728-60	FCRL1	Q96LA6	Fc receptor-like protein 1	157820120	157794403	1	TRANS
cg26384465	10	LDB1;LDB1	103867457	+	-1.89819	0.161397	6.19958e-32	5728-60	FCRL1	Q96LA6	Fc receptor-like protein 1	157820120	157794403	1	TRANS
cg04581793	1	DENND2D;DENND2D	111742914	-	0.979988	0.0834248	7.32024e-32	6485-59	IGLL1	P15814	Immunoglobulin lambda-like polypeptide 1	23580302	23573125	22	TRANS
cg17092391	7	LIMK1;LIMK1	73515902	-	-1.77175	0.150892	7.77931e-32	5728-60	FCRL1	Q96LA6	Fc receptor-like protein 1	157820120	157794403	1	TRANS
cg25518868	5	DIAPH1;DIAPH1	140984057	-	1.21426	0.103416	7.81e-32	17210-2	TCL1A	P56279	T-cell leukemia/lymphoma protein 1A	95714196	95709947	14	TRANS
cg11363726	3	RFTN1	16475415	-	-1.63595	0.139474	9.00699e-32	5728-60	FCRL1	Q96LA6	Fc receptor-like protein 1	157820120	157794403	1	TRANS
cg22862121	10	NA	89826893	+	0.838775	0.0715529	9.7809e-32	3195-50	GNLY	P22749	Granulysin	85685175	85698852	2	TRANS
cg08864105	1	DENND2D	111743020	+	1.10827	0.0945552	9.95813e-32	5728-60	FCRL1	Q96LA6	Fc receptor-like protein 1	157820120	157794403	1	TRANS
cg20541456	5	CYFIP2;CYFIP2;CYFIP2;CYFIP2	156696520	+	1.21889	0.104085	1.12519e-31	6485-59	IGLL1	P15814	Immunoglobulin lambda-like polypeptide 1	23580302	23573125	22	TRANS
cg05348902	22	MYH9	36709738	+	-2.10145	0.179541	1.20771e-31	5728-60	FCRL1	Q96LA6	Fc receptor-like protein 1	157820120	157794403	1	TRANS
cg10727316	17	PITPNC1;PITPNC1	65431313	-	1.18109	0.100967	1.30733e-31	5728-60	FCRL1	Q96LA6	Fc receptor-like protein 1	157820120	157794403	1	TRANS
cg00827581	19	RAVER1	10434088	-	-1.01949	0.0872508	1.52918e-31	5728-60	FCRL1	Q96LA6	Fc receptor-like protein 1	157820120	157794403	1	TRANS
cg20460771	1	PTAFR;PTAFR	28521540	-	-1.38647	0.118862	1.93538e-31	3195-50	GNLY	P22749	Granulysin	85685175	85698852	2	TRANS
cg06951564	1	NA	25911619	+	-1.91099	0.163844	1.95966e-31	5728-60	FCRL1	Q96LA6	Fc receptor-like protein 1	157820120	157794403	1	TRANS
cg19311470	4	RPL9;RPL9;LIAS;LIAS	39460490	+	-0.160233	0.0137453	2.10517e-31	19557-3	KLB	Q86Z14	Beta-klotho	39406930	39451533	4	CIS
cg23825512	15	SLC27A2;SLC27A2	50476073	-	-1.41434	0.121328	2.10836e-31	3195-50	GNLY	P22749	Granulysin	85685175	85698852	2	TRANS
cg08437936	7	NA	2762974	+	-1.7481	0.149967	2.12467e-31	5728-60	FCRL1	Q96LA6	Fc receptor-like protein 1	157820120	157794403	1	TRANS
cg11878867	6	LRP11	150167359	+	-1.94942	0.167266	2.17257e-31	6713-4	LRP11	Q86VZ4	Low-density lipoprotein receptor-related protein 11	149864359	149818757	6	CIS
cg20276144	17	MSI2;MSI2	55706159	+	-1.83825	0.157824	2.36438e-31	5728-60	FCRL1	Q96LA6	Fc receptor-like protein 1	157820120	157794403	1	TRANS
cg21333217	3	PLXND1	129277321	-	-0.798411	0.0685969	2.60504e-31	3195-50	GNLY	P22749	Granulysin	85685175	85698852	2	TRANS
cg10682302	17	TBX21	45810127	+	-1.52088	0.130701	2.69416e-31	3195-50	GNLY	P22749	Granulysin	85685175	85698852	2	TRANS
cg04429341	2	TSSC1	3261194	+	-1.31529	0.113114	2.96924e-31	6485-59	IGLL1	P15814	Immunoglobulin lambda-like polypeptide 1	23580302	23573125	22	TRANS
cg03429643	2	MGAT4A;MGAT4A	99280963	-	1.14427	0.0984082	2.9769e-31	17210-2	TCL1A	P56279	T-cell leukemia/lymphoma protein 1A	95714196	95709947	14	TRANS
cg10096215	16	DPEP2	68034002	+	1.07581	0.0925561	3.13694e-31	3195-50	GNLY	P22749	Granulysin	85685175	85698852	2	TRANS
cg09648933	17	CD79B;CD79B;CD79B	62009835	+	1.11256	0.0957857	3.45471e-31	3195-50	GNLY	P22749	Granulysin	85685175	85698852	2	TRANS
cg12415337	19	CLPTM1;CLPTM1;CLPTM1	45490200	-	2.22534	0.191595	3.46592e-31	12384-92	COPS7B	Q9H9Q2	COP9 signalosome complex subunit 7b	231781671	231809254	2	TRANS
cg27513667	16	ANKRD11	89408403	+	-1.01158	0.0871	3.49716e-31	3195-50	GNLY	P22749	Granulysin	85685175	85698852	2	TRANS
cg00760938	2	NA	217357159	+	-1.91899	0.165258	3.57755e-31	5728-60	FCRL1	Q96LA6	Fc receptor-like protein 1	157820120	157794403	1	TRANS
cg18402516	19	SIGLEC9;SIGLEC9	51626812	-	1.35995	0.117173	3.82649e-31	17210-2	TCL1A	P56279	T-cell leukemia/lymphoma protein 1A	95714196	95709947	14	TRANS
cg14536522	6	AIM1	106970609	-	1.37105	0.118135	3.85024e-31	6485-59	IGLL1	P15814	Immunoglobulin lambda-like polypeptide 1	23580302	23573125	22	TRANS
cg10413915	10	SH2D4B;SH2D4B	82299681	-	-1.74926	0.150826	4.2274e-31	5728-60	FCRL1	Q96LA6	Fc receptor-like protein 1	157820120	157794403	1	TRANS
cg07145038	5	NA	55374514	-	-1.97686	0.170648	4.9424e-31	5728-60	FCRL1	Q96LA6	Fc receptor-like protein 1	157820120	157794403	1	TRANS
cg12550229	4	NFKB1;NFKB1	103531828	+	-1.81164	0.156389	4.95381e-31	5728-60	FCRL1	Q96LA6	Fc receptor-like protein 1	157820120	157794403	1	TRANS
cg06932760	12	SSH1;SSH1;SSH1	109193661	+	-1.59791	0.138014	5.33445e-31	6485-59	IGLL1	P15814	Immunoglobulin lambda-like polypeptide 1	23580302	23573125	22	TRANS
cg11707899	2	NA	231508886	-	1.2564	0.10852	5.35151e-31	17210-2	TCL1A	P56279	T-cell leukemia/lymphoma protein 1A	95714196	95709947	14	TRANS
cg19459094	5	GRK6;GRK6;GRK6	176856845	+	1.12342	0.097049	5.46416e-31	17210-2	TCL1A	P56279	T-cell leukemia/lymphoma protein 1A	95714196	95709947	14	TRANS
cg08202743	11	ABTB2	34182570	+	-1.41322	0.122084	5.46513e-31	17210-2	TCL1A	P56279	T-cell leukemia/lymphoma protein 1A	95714196	95709947	14	TRANS
cg15532942	18	NFATC1;NFATC1;NFATC1;NFATC1;NFATC1	77220712	+	-1.42622	0.123217	5.52984e-31	5728-60	FCRL1	Q96LA6	Fc receptor-like protein 1	157820120	157794403	1	TRANS
cg02013714	9	DOCK8;DOCK8;DOCK8	272268	-	1.06065	0.0916819	5.9274e-31	5728-60	FCRL1	Q96LA6	Fc receptor-like protein 1	157820120	157794403	1	TRANS
cg15757195	2	NA	8422332	+	-1.44712	0.12528	7.2847e-31	3195-50	GNLY	P22749	Granulysin	85685175	85698852	2	TRANS
cg20732076	6	TRERF1	42335231	-	1.20972	0.104745	7.45146e-31	6485-59	IGLL1	P15814	Immunoglobulin lambda-like polypeptide 1	23580302	23573125	22	TRANS
cg01591579	2	INPP5D;INPP5D	234111145	+	-1.24449	0.107761	7.49477e-31	5728-60	FCRL1	Q96LA6	Fc receptor-like protein 1	157820120	157794403	1	TRANS
cg26754426	3	CD200R1;CD200R1;CD200R1;CD200R1	112693969	-	1.02372	0.0886784	7.90255e-31	3195-50	GNLY	P22749	Granulysin	85685175	85698852	2	TRANS
cg15816198	16	BCAR1;BCAR1;BCAR1;BCAR1;BCAR1	75290273	+	-0.624894	0.0541684	8.67333e-31	5648-28	CTRB2	Q6GPI1	Chymotrypsinogen B2	75209969	75204103	16	CIS
cg20452738	1	ITPKB	226828650	+	-1.71502	0.148773	9.55288e-31	5728-60	FCRL1	Q96LA6	Fc receptor-like protein 1	157820120	157794403	1	TRANS
cg10413915	10	SH2D4B;SH2D4B	82299681	-	-1.73159	0.150219	9.63573e-31	6485-59	IGLL1	P15814	Immunoglobulin lambda-like polypeptide 1	23580302	23573125	22	TRANS
cg07844255	21	TIAM1	32556964	+	1.34336	0.11654	9.63999e-31	6485-59	IGLL1	P15814	Immunoglobulin lambda-like polypeptide 1	23580302	23573125	22	TRANS
cg18102099	16	PHLPP2;PHLPP2	71727329	-	-1.6036	0.139162	1.00735e-30	5728-60	FCRL1	Q96LA6	Fc receptor-like protein 1	157820120	157794403	1	TRANS
cg20491697	21	COL6A1	47420733	+	-0.768451	0.0666891	1.01163e-30	16828-8	COL6A1	P12109	Collagen alpha-1(VI) chain	45981770	46005050	21	CIS
cg02606840	2	MGAT4A;MGAT4A	99280930	-	1.25592	0.108998	1.01705e-30	5728-60	FCRL1	Q96LA6	Fc receptor-like protein 1	157820120	157794403	1	TRANS
cg23140149	19	SIPA1L3	38470550	-	-1.64194	0.142535	1.05183e-30	5728-60	FCRL1	Q96LA6	Fc receptor-like protein 1	157820120	157794403	1	TRANS
cg02212339	17	TRPV1;TRPV1;TRPV1;TRPV1	3493666	-	-0.997506	0.0866714	1.18772e-30	6485-59	IGLL1	P15814	Immunoglobulin lambda-like polypeptide 1	23580302	23573125	22	TRANS
cg02013714	9	DOCK8;DOCK8;DOCK8	272268	-	1.05542	0.0917394	1.25147e-30	6485-59	IGLL1	P15814	Immunoglobulin lambda-like polypeptide 1	23580302	23573125	22	TRANS
cg04581793	1	DENND2D;DENND2D	111742914	-	0.963336	0.0838003	1.38771e-30	5728-60	FCRL1	Q96LA6	Fc receptor-like protein 1	157820120	157794403	1	TRANS
cg25486322	2	DGKD	234288983	+	-1.44957	0.126122	1.42342e-30	5728-60	FCRL1	Q96LA6	Fc receptor-like protein 1	157820120	157794403	1	TRANS
cg08940169	16	ZFPM1	88540241	+	-1.16122	0.101037	1.43011e-30	9015-1	PRG3	Q9Y2Y8	Proteoglycan 3	57381150	57376769	11	TRANS
cg09422942	1	NA	203722630	+	-1.45791	0.126886	1.4829e-30	5728-60	FCRL1	Q96LA6	Fc receptor-like protein 1	157820120	157794403	1	TRANS
cg24508249	1	NAV1;IPO9-AS1	201689184	+	-1.5728	0.137039	1.72191e-30	5728-60	FCRL1	Q96LA6	Fc receptor-like protein 1	157820120	157794403	1	TRANS
cg13351580	6	LY86;LY86-AS1	6617056	-	-2.18542	0.190439	1.74772e-30	5728-60	FCRL1	Q96LA6	Fc receptor-like protein 1	157820120	157794403	1	TRANS
cg00203364	2	FMNL2	153285969	+	-1.70163	0.148327	1.82062e-30	5728-60	FCRL1	Q96LA6	Fc receptor-like protein 1	157820120	157794403	1	TRANS
cg11699517	17	BAHCC1	79419796	+	-1.08628	0.0946931	1.8326e-30	5728-60	FCRL1	Q96LA6	Fc receptor-like protein 1	157820120	157794403	1	TRANS
cg26536319	16	NA	67587126	-	-1.49943	0.130719	1.853e-30	5728-60	FCRL1	Q96LA6	Fc receptor-like protein 1	157820120	157794403	1	TRANS
cg08202743	11	ABTB2	34182570	+	-1.39527	0.121678	1.93405e-30	6485-59	IGLL1	P15814	Immunoglobulin lambda-like polypeptide 1	23580302	23573125	22	TRANS
cg21494075	11	PRDM10;PRDM10;PRDM10;PRDM10	129817717	-	-2.0606	0.179753	2.01283e-30	5728-60	FCRL1	Q96LA6	Fc receptor-like protein 1	157820120	157794403	1	TRANS
cg02597143	14	NA	65787786	+	-1.84836	0.161297	2.11035e-30	5728-60	FCRL1	Q96LA6	Fc receptor-like protein 1	157820120	157794403	1	TRANS
cg05159623	16	EEF2K	22230029	+	-1.43737	0.125525	2.32918e-30	6485-59	IGLL1	P15814	Immunoglobulin lambda-like polypeptide 1	23580302	23573125	22	TRANS
cg07012854	13	LATS2	21613416	-	0.916604	0.0800653	2.40051e-30	3195-50	GNLY	P22749	Granulysin	85685175	85698852	2	TRANS
cg12550229	4	NFKB1;NFKB1	103531828	+	-1.78657	0.156182	2.66821e-30	6485-59	IGLL1	P15814	Immunoglobulin lambda-like polypeptide 1	23580302	23573125	22	TRANS
cg18707120	7	ELMO1;ELMO1;ELMO1;ELMO1;ELMO1;ELMO1	36982835	-	-1.74351	0.152451	2.74626e-30	17210-2	TCL1A	P56279	T-cell leukemia/lymphoma protein 1A	95714196	95709947	14	TRANS
cg18852698	15	GPR176;GPR176;GPR176	40093898	+	-1.60619	0.140446	2.75231e-30	9015-1	PRG3	Q9Y2Y8	Proteoglycan 3	57381150	57376769	11	TRANS
cg27351690	22	PARVG;PARVG	44601110	-	-1.57268	0.13755	2.84516e-30	5728-60	FCRL1	Q96LA6	Fc receptor-like protein 1	157820120	157794403	1	TRANS
cg05480110	3	MUC4;MUC4;MUC4	195534854	-	-1.0328	0.0903371	2.86793e-30	5728-60	FCRL1	Q96LA6	Fc receptor-like protein 1	157820120	157794403	1	TRANS
cg11699125	1	ACOT7;ACOT7;ACOT7;ACOT7	6341327	-	-0.954174	0.0834696	2.91394e-30	4148-49	PAPPA	Q13219	Pappalysin-1	116153791	116402321	9	TRANS
cg18358155	12	DDX54;DDX54	113609660	-	-1.77296	0.155144	3.0351e-30	17210-2	TCL1A	P56279	T-cell leukemia/lymphoma protein 1A	95714196	95709947	14	TRANS
cg03635646	3	MYLK-AS1;MYLK-AS1	123329317	-	-1.97116	0.172496	3.05523e-30	5728-60	FCRL1	Q96LA6	Fc receptor-like protein 1	157820120	157794403	1	TRANS
cg15472170	1	PLOD1	12012720	+	-0.87628	0.0766876	3.07885e-30	3195-50	GNLY	P22749	Granulysin	85685175	85698852	2	TRANS
cg15580968	6	MDGA1	37619709	-	2.23161	0.195344	3.17221e-30	16900-29	MDGA1	Q8NFP4	MAM domain-containing glycosylphosphatidylinositol anchor protein 1	37699306	37630679	6	CIS
cg19393302	22	ADORA2A;ADORA2A;ADORA2A;ADORA2A;ADORA2A;ADORA2A;ADORA2A;ADORA2A-AS1;SPECC1L-ADORA2A	24829044	+	-2.03504	0.178243	3.43193e-30	5728-60	FCRL1	Q96LA6	Fc receptor-like protein 1	157820120	157794403	1	TRANS
cg09201499	16	FAM38A	88838113	+	-1.22358	0.10718	3.47227e-30	17210-2	TCL1A	P56279	T-cell leukemia/lymphoma protein 1A	95714196	95709947	14	TRANS
cg16396223	7	PRKAG2;PRKAG2	151422150	+	-1.51545	0.132867	3.91242e-30	5728-60	FCRL1	Q96LA6	Fc receptor-like protein 1	157820120	157794403	1	TRANS
cg08202743	11	ABTB2	34182570	+	-1.39124	0.122017	4.08418e-30	5728-60	FCRL1	Q96LA6	Fc receptor-like protein 1	157820120	157794403	1	TRANS
cg11118428	14	FOXN3;FOXN3	89850589	-	-1.50021	0.131612	4.2437e-30	5728-60	FCRL1	Q96LA6	Fc receptor-like protein 1	157820120	157794403	1	TRANS
cg26318872	14	KLC1;KLC1	104158729	-	-1.47674	0.129587	4.3917e-30	5728-60	FCRL1	Q96LA6	Fc receptor-like protein 1	157820120	157794403	1	TRANS
cg17727820	1	NA	93442062	+	-1.63963	0.143967	4.74838e-30	5728-60	FCRL1	Q96LA6	Fc receptor-like protein 1	157820120	157794403	1	TRANS
cg05324597	20	MIR646HG	58756236	+	-1.89656	0.166555	4.85478e-30	5728-60	FCRL1	Q96LA6	Fc receptor-like protein 1	157820120	157794403	1	TRANS
cg22466595	8	ZFAT;ZFAT;ZFAT;ZFAT;ZFAT;ZFAT;ZFAT	135632168	-	-1.34042	0.117735	4.963e-30	3195-50	GNLY	P22749	Granulysin	85685175	85698852	2	TRANS
cg09201499	16	FAM38A	88838113	+	-1.21994	0.107159	4.99887e-30	5728-60	FCRL1	Q96LA6	Fc receptor-like protein 1	157820120	157794403	1	TRANS
cg22505924	2	NA	64488157	+	0.876186	0.0769756	5.10251e-30	9545-156	GZMK	P49863	Granzyme K	55024256	55034570	5	TRANS
cg05468843	11	IL10RA;IL10RA	117857990	-	0.87571	0.0769661	5.39059e-30	5728-60	FCRL1	Q96LA6	Fc receptor-like protein 1	157820120	157794403	1	TRANS
cg03429643	2	MGAT4A;MGAT4A	99280963	-	1.11978	0.0984189	5.39867e-30	5728-60	FCRL1	Q96LA6	Fc receptor-like protein 1	157820120	157794403	1	TRANS
cg27279678	17	CCDC57	80164247	-	1.3991	0.122995	5.55516e-30	6485-59	IGLL1	P15814	Immunoglobulin lambda-like polypeptide 1	23580302	23573125	22	TRANS
cg08846579	6	NA	14090363	+	-1.79872	0.158134	5.59072e-30	5728-60	FCRL1	Q96LA6	Fc receptor-like protein 1	157820120	157794403	1	TRANS
cg16048647	15	CRTC3;CRTC3	91107436	-	0.969035	0.0852641	6.23929e-30	3195-50	GNLY	P22749	Granulysin	85685175	85698852	2	TRANS
cg18402516	19	SIGLEC9;SIGLEC9	51626812	-	1.32627	0.116714	6.35964e-30	6485-59	IGLL1	P15814	Immunoglobulin lambda-like polypeptide 1	23580302	23573125	22	TRANS
cg23548969	11	ETS1;ETS1;ETS1	128352574	-	0.960205	0.0846494	8.00537e-30	5728-60	FCRL1	Q96LA6	Fc receptor-like protein 1	157820120	157794403	1	TRANS
cg21178236	1	FGR;FGR;FGR	27953763	-	-1.46612	0.129265	8.13062e-30	3195-50	GNLY	P22749	Granulysin	85685175	85698852	2	TRANS
cg14372281	3	RASA2;RASA2;RASA2	141277039	+	0.8563	0.075536	8.67089e-30	9545-156	GZMK	P49863	Granzyme K	55024256	55034570	5	TRANS
cg21531033	8	NA	102264932	+	-1.94253	0.171365	8.74535e-30	5728-60	FCRL1	Q96LA6	Fc receptor-like protein 1	157820120	157794403	1	TRANS
cg10435235	13	ARHGEF7;ARHGEF7	111956623	-	-0.90077	0.0794722	8.86328e-30	3195-50	GNLY	P22749	Granulysin	85685175	85698852	2	TRANS
cg26384465	10	LDB1;LDB1	103867457	+	-1.82935	0.161429	9.08782e-30	17210-2	TCL1A	P56279	T-cell leukemia/lymphoma protein 1A	95714196	95709947	14	TRANS
cg24385548	9	EHMT1;EHMT1	140639443	+	-1.70641	0.150596	9.20326e-30	5728-60	FCRL1	Q96LA6	Fc receptor-like protein 1	157820120	157794403	1	TRANS
cg06153917	7	GIMAP8	150146792	+	-1.60391	0.14155	9.21059e-30	17210-2	TCL1A	P56279	T-cell leukemia/lymphoma protein 1A	95714196	95709947	14	TRANS
cg06681449	17	CD79B;CD79B;CD79B	62010391	+	-1.83599	0.162034	9.22863e-30	5728-60	FCRL1	Q96LA6	Fc receptor-like protein 1	157820120	157794403	1	TRANS
cg16696035	17	FLCN;FLCN	17126176	-	-1.58024	0.139522	9.74632e-30	17210-2	TCL1A	P56279	T-cell leukemia/lymphoma protein 1A	95714196	95709947	14	TRANS
cg09561353	9	SWI5	131047932	+	-1.60585	0.141804	9.9367e-30	5728-60	FCRL1	Q96LA6	Fc receptor-like protein 1	157820120	157794403	1	TRANS
cg18402516	19	SIGLEC9;SIGLEC9	51626812	-	1.32735	0.117285	1.07759e-29	5728-60	FCRL1	Q96LA6	Fc receptor-like protein 1	157820120	157794403	1	TRANS
cg04429341	2	TSSC1	3261194	+	-1.28343	0.113407	1.08155e-29	17210-2	TCL1A	P56279	T-cell leukemia/lymphoma protein 1A	95714196	95709947	14	TRANS
cg10607555	12	NA	14338808	-	-1.8902	0.167077	1.12691e-29	5728-60	FCRL1	Q96LA6	Fc receptor-like protein 1	157820120	157794403	1	TRANS
cg23344769	2	NA	8565981	-	-1.12589	0.0995502	1.17353e-29	3195-50	GNLY	P22749	Granulysin	85685175	85698852	2	TRANS
cg24887584	7	NA	134452083	-	-1.71541	0.151683	1.1817e-29	5728-60	FCRL1	Q96LA6	Fc receptor-like protein 1	157820120	157794403	1	TRANS
cg06267082	5	NA	172205410	-	-1.39477	0.123388	1.25448e-29	3195-50	GNLY	P22749	Granulysin	85685175	85698852	2	TRANS
cg04751292	19	ARHGAP35	47480410	-	-1.98905	0.176122	1.41209e-29	3195-50	GNLY	P22749	Granulysin	85685175	85698852	2	TRANS
cg20042572	11	POLA2	65061474	-	-1.80149	0.159576	1.48329e-29	5728-60	FCRL1	Q96LA6	Fc receptor-like protein 1	157820120	157794403	1	TRANS
cg09409838	12	SLC11A2;SLC11A2;SLC11A2;SLC11A2;SLC11A2;SLC11A2;SLC11A2;SLC11A2;SLC11A2	51403116	-	0.845339	0.074883	1.49082e-29	9545-156	GZMK	P49863	Granzyme K	55024256	55034570	5	TRANS
cg10278046	16	ZNF500	4802848	-	-1.46182	0.129499	1.49979e-29	5728-60	FCRL1	Q96LA6	Fc receptor-like protein 1	157820120	157794403	1	TRANS
cg03390830	16	KIAA0556	27734424	+	-1.57598	0.139614	1.50139e-29	3195-50	GNLY	P22749	Granulysin	85685175	85698852	2	TRANS
cg08247449	1	PARP1	226558897	+	-1.71665	0.152102	1.53612e-29	5728-60	FCRL1	Q96LA6	Fc receptor-like protein 1	157820120	157794403	1	TRANS
cg04118467	1	ADORA1;ADORA1	203112050	-	-1.70787	0.151377	1.60607e-29	5728-60	FCRL1	Q96LA6	Fc receptor-like protein 1	157820120	157794403	1	TRANS
cg15273860	9	NA	130789692	-	1.09022	0.096632	1.60697e-29	17210-2	TCL1A	P56279	T-cell leukemia/lymphoma protein 1A	95714196	95709947	14	TRANS
cg10279936	12	SLC8B1	113772148	-	0.790629	0.0700848	1.62808e-29	3195-50	GNLY	P22749	Granulysin	85685175	85698852	2	TRANS
cg02606840	2	MGAT4A;MGAT4A	99280930	-	1.22854	0.108929	1.67934e-29	6485-59	IGLL1	P15814	Immunoglobulin lambda-like polypeptide 1	23580302	23573125	22	TRANS
cg06153917	7	GIMAP8	150146792	+	-1.5961	0.141525	1.6885e-29	5728-60	FCRL1	Q96LA6	Fc receptor-like protein 1	157820120	157794403	1	TRANS
cg20029347	11	DGKZ;DGKZ	46366877	-	0.782576	0.0694012	1.7218e-29	9545-156	GZMK	P49863	Granzyme K	55024256	55034570	5	TRANS
cg10704177	1	INADL	62209607	+	-1.92543	0.170809	1.79456e-29	9015-1	PRG3	Q9Y2Y8	Proteoglycan 3	57381150	57376769	11	TRANS
cg21220721	1	ACOT7;ACOT7;ACOT7;ACOT7	6341230	+	-0.805592	0.0714717	1.81487e-29	9015-1	PRG3	Q9Y2Y8	Proteoglycan 3	57381150	57376769	11	TRANS
cg26676273	1	NA	92969206	-	-1.95868	0.173774	1.81706e-29	5728-60	FCRL1	Q96LA6	Fc receptor-like protein 1	157820120	157794403	1	TRANS
cg26144451	10	ABLIM1;ABLIM1;ABLIM1;ABLIM1	116259560	+	0.885275	0.0785432	1.82092e-29	3195-50	GNLY	P22749	Granulysin	85685175	85698852	2	TRANS
cg04615865	12	CAMKK2;CAMKK2;CAMKK2;CAMKK2;CAMKK2	121678720	+	0.842114	0.0747183	1.83492e-29	3195-50	GNLY	P22749	Granulysin	85685175	85698852	2	TRANS
cg17634650	4	NA	10966220	+	-1.86906	0.165855	1.86104e-29	5728-60	FCRL1	Q96LA6	Fc receptor-like protein 1	157820120	157794403	1	TRANS
cg27379540	14	SAMD4A;SAMD4A	55173738	+	-1.6857	0.149584	1.86174e-29	3195-50	GNLY	P22749	Granulysin	85685175	85698852	2	TRANS
cg15277473	15	NA	70540396	+	-1.93138	0.171511	2.04531e-29	5728-60	FCRL1	Q96LA6	Fc receptor-like protein 1	157820120	157794403	1	TRANS
cg21836117	14	RGS6	73012519	+	-1.73086	0.153738	2.10303e-29	5728-60	FCRL1	Q96LA6	Fc receptor-like protein 1	157820120	157794403	1	TRANS
cg17772171	6	NA	144608178	+	0.813523	0.0722637	2.12252e-29	9545-156	GZMK	P49863	Granzyme K	55024256	55034570	5	TRANS
cg08864105	1	DENND2D	111743020	+	1.06613	0.0947059	2.13194e-29	17210-2	TCL1A	P56279	T-cell leukemia/lymphoma protein 1A	95714196	95709947	14	TRANS
cg26247508	10	SH2D4B;SH2D4B	82299669	-	-1.7953	0.159483	2.13882e-29	5728-60	FCRL1	Q96LA6	Fc receptor-like protein 1	157820120	157794403	1	TRANS
cg04429341	2	TSSC1	3261194	+	-1.27558	0.113334	2.18664e-29	5728-60	FCRL1	Q96LA6	Fc receptor-like protein 1	157820120	157794403	1	TRANS
cg05484949	17	NA	38708465	+	-0.913848	0.0812738	2.47703e-29	3291-30	FCER2	P06734	Low affinity immunoglobulin epsilon Fc receptor	7702146	7688758	19	TRANS
cg27005749	8	EIF2C2;EIF2C2	141608646	+	0.686159	0.061031	2.51301e-29	9545-156	GZMK	P49863	Granzyme K	55024256	55034570	5	TRANS
cg13155430	21	MX1	42795929	-	-1.38678	0.12336	2.5421e-29	17460-51	MX1	P20591	Interferon-induced GTP-binding protein Mx1	41420020	41470071	21	CIS
cg09825105	4	APBB2;APBB2;APBB2;APBB2;APBB2;APBB2;APBB2	40829726	+	-1.81631	0.161616	2.63914e-29	3195-50	GNLY	P22749	Granulysin	85685175	85698852	2	TRANS
cg00347662	14	BRF1;BRF1;BRF1;BRF1;BRF1	105735897	-	-1.8084	0.161004	2.83886e-29	6485-59	IGLL1	P15814	Immunoglobulin lambda-like polypeptide 1	23580302	23573125	22	TRANS
cg11001108	6	MDGA1	37618514	-	2.14548	0.191085	2.97621e-29	16900-29	MDGA1	Q8NFP4	MAM domain-containing glycosylphosphatidylinositol anchor protein 1	37699306	37630679	6	CIS
cg05480110	3	MUC4;MUC4;MUC4	195534854	-	-1.01137	0.0901071	3.10711e-29	6485-59	IGLL1	P15814	Immunoglobulin lambda-like polypeptide 1	23580302	23573125	22	TRANS
cg17946525	1	C1orf105;C1orf105	172425816	-	-1.86989	0.166599	3.1114e-29	9015-1	PRG3	Q9Y2Y8	Proteoglycan 3	57381150	57376769	11	TRANS
cg18707120	7	ELMO1;ELMO1;ELMO1;ELMO1;ELMO1;ELMO1	36982835	-	-1.70814	0.152211	3.17414e-29	6485-59	IGLL1	P15814	Immunoglobulin lambda-like polypeptide 1	23580302	23573125	22	TRANS
cg20506347	3	FOXP1;FOXP1	71355161	+	0.917219	0.0817407	3.21324e-29	9545-156	GZMK	P49863	Granzyme K	55024256	55034570	5	TRANS
cg09941713	8	CHD7	61705332	-	0.942816	0.0840272	3.23941e-29	3195-50	GNLY	P22749	Granulysin	85685175	85698852	2	TRANS
cg07556911	7	MAD1L1;MAD1L1;MAD1L1	2044787	+	-1.76604	0.157464	3.42009e-29	17210-2	TCL1A	P56279	T-cell leukemia/lymphoma protein 1A	95714196	95709947	14	TRANS
cg01328500	3	IQCG;IQCG	197639792	+	-0.660236	0.0588856	3.55322e-29	9545-156	GZMK	P49863	Granzyme K	55024256	55034570	5	TRANS
cg16043283	2	SFXN5	73286340	+	-1.72454	0.15386	3.70243e-29	6485-59	IGLL1	P15814	Immunoglobulin lambda-like polypeptide 1	23580302	23573125	22	TRANS
cg06690548	4	SLC7A11	139162808	-	-1.0901	0.097278	3.81086e-29	18342-2	PSAT1	Q9Y617	Phosphoserine aminotransferase	78297125	78330093	9	TRANS
cg24475990	7	DAGLB;DAGLB	6476274	-	0.977752	0.0872595	3.84938e-29	3195-50	GNLY	P22749	Granulysin	85685175	85698852	2	TRANS
cg15256244	3	SHISA5;SHISA5;SHISA5;SHISA5;SHISA5	48518327	+	-1.462	0.130486	3.88553e-29	5728-60	FCRL1	Q96LA6	Fc receptor-like protein 1	157820120	157794403	1	TRANS
cg22498365	17	TBCD	80829028	+	-1.41047	0.125899	3.93493e-29	5728-60	FCRL1	Q96LA6	Fc receptor-like protein 1	157820120	157794403	1	TRANS
cg18358155	12	DDX54;DDX54	113609660	-	-1.735	0.15488	3.97709e-29	5728-60	FCRL1	Q96LA6	Fc receptor-like protein 1	157820120	157794403	1	TRANS
cg15256244	3	SHISA5;SHISA5;SHISA5;SHISA5;SHISA5	48518327	+	-1.46252	0.130562	3.99857e-29	17210-2	TCL1A	P56279	T-cell leukemia/lymphoma protein 1A	95714196	95709947	14	TRANS
cg00018179	15	PKM;PKM;PKM;PKM;PKM;PKM;PKM	72521159	+	1.27149	0.113538	4.13143e-29	6485-59	IGLL1	P15814	Immunoglobulin lambda-like polypeptide 1	23580302	23573125	22	TRANS
cg05834055	10	FAM53B	126339159	-	-1.24716	0.111388	4.2395e-29	3195-50	GNLY	P22749	Granulysin	85685175	85698852	2	TRANS
cg10499126	2	MCFD2;MCFD2;MCFD2;MCFD2;MCFD2;MCFD2;MCFD2	47137142	+	-1.22547	0.109462	4.29687e-29	9545-156	GZMK	P49863	Granzyme K	55024256	55034570	5	TRANS
cg06358171	1	SSBP3;SSBP3;SSBP3	54822008	-	0.964169	0.0861416	4.42088e-29	9545-156	GZMK	P49863	Granzyme K	55024256	55034570	5	TRANS
cg15975802	12	PTPN6	7055458	-	1.21558	0.108624	4.5268e-29	3195-50	GNLY	P22749	Granulysin	85685175	85698852	2	TRANS
cg05348902	22	MYH9	36709738	+	-2.0048	0.179167	4.58533e-29	6485-59	IGLL1	P15814	Immunoglobulin lambda-like polypeptide 1	23580302	23573125	22	TRANS
cg14733053	1	NA	167570890	-	0.93533	0.0835928	4.61002e-29	3195-50	GNLY	P22749	Granulysin	85685175	85698852	2	TRANS
cg08625890	20	SYNDIG1;SYNDIG1	24565506	+	-1.78518	0.159572	4.70498e-29	5728-60	FCRL1	Q96LA6	Fc receptor-like protein 1	157820120	157794403	1	TRANS
cg08471335	22	TTC38	46685653	-	-1.33822	0.119683	5.02893e-29	3195-50	GNLY	P22749	Granulysin	85685175	85698852	2	TRANS
cg25752864	15	IL16;IL16;IL16	81596748	-	0.961568	0.0860239	5.23001e-29	3195-50	GNLY	P22749	Granulysin	85685175	85698852	2	TRANS
cg16509830	3	FOXP1;FOXP1-AS1;FOXP1;FOXP1;FOXP1;FOXP1;FOXP1	71354948	-	0.960326	0.0859218	5.30043e-29	9545-156	GZMK	P49863	Granzyme K	55024256	55034570	5	TRANS
cg19486804	7	C7orf50;C7orf50;C7orf50	1145819	+	-0.970846	0.0868718	5.36724e-29	6485-59	IGLL1	P15814	Immunoglobulin lambda-like polypeptide 1	23580302	23573125	22	TRANS
cg17634650	4	NA	10966220	+	-1.85264	0.165786	5.41358e-29	6485-59	IGLL1	P15814	Immunoglobulin lambda-like polypeptide 1	23580302	23573125	22	TRANS
cg11972721	17	MED9	17394732	+	-1.72904	0.154756	5.54715e-29	5728-60	FCRL1	Q96LA6	Fc receptor-like protein 1	157820120	157794403	1	TRANS
cg00004089	17	MXRA7;MXRA7;MXRA7	74678836	-	-1.70065	0.152284	5.87086e-29	3195-50	GNLY	P22749	Granulysin	85685175	85698852	2	TRANS
cg24091162	17	CD79B;CD79B;CD79B	62010456	-	-1.61661	0.144849	6.35221e-29	5728-60	FCRL1	Q96LA6	Fc receptor-like protein 1	157820120	157794403	1	TRANS
cg23719798	14	TCL6	96131043	-	-1.67252	0.1499	6.57751e-29	5728-60	FCRL1	Q96LA6	Fc receptor-like protein 1	157820120	157794403	1	TRANS
cg05141871	11	SSH3	67071492	-	0.832591	0.0746247	6.6147e-29	5728-60	FCRL1	Q96LA6	Fc receptor-like protein 1	157820120	157794403	1	TRANS
cg24727967	2	LOC100506457;LOC100506457;LOC100506457	12204435	-	-1.574	0.141077	6.61605e-29	3195-50	GNLY	P22749	Granulysin	85685175	85698852	2	TRANS
cg03224259	8	ZHX2	123801550	+	-1.91187	0.171379	6.70911e-29	5728-60	FCRL1	Q96LA6	Fc receptor-like protein 1	157820120	157794403	1	TRANS
cg08701064	19	APOC4;APOC2;APOC4-APOC2	45448439	+	1.36738	0.122572	6.71643e-29	8971-9	NRXN1	Q9ULB1	Neurexin-1	51225575	49918503	2	TRANS
cg20379731	2	IL18RAP	103033759	+	-1.57504	0.141189	6.72504e-29	3195-50	GNLY	P22749	Granulysin	85685175	85698852	2	TRANS
cg07891518	9	SYK;SYK;SYK;SYK	93643041	-	-1.70006	0.152418	6.848e-29	5728-60	FCRL1	Q96LA6	Fc receptor-like protein 1	157820120	157794403	1	TRANS
cg15059143	2	KLF7;KLF7;KLF7;KLF7	208008450	-	0.922765	0.0827448	7.00704e-29	9545-156	GZMK	P49863	Granzyme K	55024256	55034570	5	TRANS
cg24416238	2	MATN3	20211868	+	1.63422	0.14665	7.69145e-29	19361-78	MATN3	O15232	Matrilin-3	20012668	19992052	2	CIS
cg24403567	1	NSL1;NSL1;NSL1;NSL1;NSL1	212927749	+	0.802718	0.0720443	7.83345e-29	3195-50	GNLY	P22749	Granulysin	85685175	85698852	2	TRANS
cg12415337	19	CLPTM1;CLPTM1;CLPTM1	45490200	-	2.1256	0.190875	8.36984e-29	16760-2	IL26	Q9NPH9	Interleukin-26	68225810	68201349	12	TRANS
cg17368096	12	FGF6	4548149	+	-1.51408	0.135962	8.37391e-29	5728-60	FCRL1	Q96LA6	Fc receptor-like protein 1	157820120	157794403	1	TRANS
cg25495939	4	NA	184332455	+	-1.61199	0.144779	8.55369e-29	5728-60	FCRL1	Q96LA6	Fc receptor-like protein 1	157820120	157794403	1	TRANS
cg02881488	21	PDE9A;PDE9A;PDE9A;PDE9A;PDE9A;PDE9A;PDE9A;PDE9A;PDE9A;PDE9A;PDE9A;PDE9A;PDE9A;PDE9A;PDE9A;PDE9A;PDE9A;PDE9A;PDE9A;PDE9A	44088768	+	-1.55941	0.140058	8.56344e-29	6485-59	IGLL1	P15814	Immunoglobulin lambda-like polypeptide 1	23580302	23573125	22	TRANS
cg07844255	21	TIAM1	32556964	+	1.29811	0.116597	8.62867e-29	5728-60	FCRL1	Q96LA6	Fc receptor-like protein 1	157820120	157794403	1	TRANS
cg22917487	3	CX3CR1;CX3CR1;CX3CR1;CX3CR1	39322103	-	-1.33238	0.119695	8.81403e-29	3195-50	GNLY	P22749	Granulysin	85685175	85698852	2	TRANS
cg16043283	2	SFXN5	73286340	+	-1.71446	0.154051	9.05048e-29	17210-2	TCL1A	P56279	T-cell leukemia/lymphoma protein 1A	95714196	95709947	14	TRANS
cg16527411	12	NA	92860048	-	-1.50336	0.135085	9.06562e-29	17210-2	TCL1A	P56279	T-cell leukemia/lymphoma protein 1A	95714196	95709947	14	TRANS
cg04022586	13	LATS2	21613414	-	0.934539	0.0839782	9.13109e-29	3195-50	GNLY	P22749	Granulysin	85685175	85698852	2	TRANS
cg02881488	21	PDE9A;PDE9A;PDE9A;PDE9A;PDE9A;PDE9A;PDE9A;PDE9A;PDE9A;PDE9A;PDE9A;PDE9A;PDE9A;PDE9A;PDE9A;PDE9A;PDE9A;PDE9A;PDE9A;PDE9A	44088768	+	-1.55725	0.14003	9.9402e-29	5728-60	FCRL1	Q96LA6	Fc receptor-like protein 1	157820120	157794403	1	TRANS
cg05468843	11	IL10RA;IL10RA	117857990	-	0.856896	0.0770605	1.00526e-28	3291-30	FCER2	P06734	Low affinity immunoglobulin epsilon Fc receptor	7702146	7688758	19	TRANS
cg16272981	5	LPCAT1	1489889	-	-0.581428	0.0522952	1.02323e-28	9545-156	GZMK	P49863	Granzyme K	55024256	55034570	5	TRANS
cg14751182	22	L3MBTL2	41613712	-	0.909957	0.0818454	1.02542e-28	9545-156	GZMK	P49863	Granzyme K	55024256	55034570	5	TRANS
cg22855933	2	NA	157179512	+	1.01453	0.0912542	1.03029e-28	9545-156	GZMK	P49863	Granzyme K	55024256	55034570	5	TRANS
cg11335969	22	MAPK1	22118304	-	-1.2714	0.114396	1.07202e-28	3195-50	GNLY	P22749	Granulysin	85685175	85698852	2	TRANS
cg21089993	12	SELPLG;SELPLG	109022454	-	1.09501	0.098529	1.0779e-28	5728-60	FCRL1	Q96LA6	Fc receptor-like protein 1	157820120	157794403	1	TRANS
cg07102611	14	SLC39A9;SLC39A9;SLC39A9;SLC39A9;SLC39A9;SLC39A9;SLC39A9;SLC39A9;SLC39A9;SLC39A9	69908982	+	-1.70664	0.153663	1.16783e-28	5728-60	FCRL1	Q96LA6	Fc receptor-like protein 1	157820120	157794403	1	TRANS
cg08697251	5	LPCAT1	1489875	-	-0.941895	0.0848121	1.17734e-28	9545-156	GZMK	P49863	Granzyme K	55024256	55034570	5	TRANS
cg00827581	19	RAVER1	10434088	-	-0.969432	0.0873736	1.32285e-28	17210-2	TCL1A	P56279	T-cell leukemia/lymphoma protein 1A	95714196	95709947	14	TRANS
cg16905438	1	ARHGEF2;ARHGEF2;ARHGEF2	155930426	-	-1.54373	0.139218	1.42576e-28	5728-60	FCRL1	Q96LA6	Fc receptor-like protein 1	157820120	157794403	1	CIS
cg08864105	1	DENND2D	111743020	+	1.04858	0.0945666	1.42935e-28	6485-59	IGLL1	P15814	Immunoglobulin lambda-like polypeptide 1	23580302	23573125	22	TRANS
cg08657729	22	RBFOX2;RBFOX2;RBFOX2;RBFOX2;RBFOX2;RBFOX2	36146067	-	-1.49909	0.135224	1.46725e-28	5728-60	FCRL1	Q96LA6	Fc receptor-like protein 1	157820120	157794403	1	TRANS
cg24576940	7	KCNH2;KCNH2;KCNH2	150648283	+	-0.774229	0.0698564	1.51449e-28	9015-1	PRG3	Q9Y2Y8	Proteoglycan 3	57381150	57376769	11	TRANS
cg13727277	7	MIR339;C7orf50;C7orf50;C7orf50	1062871	-	-1.4906	0.134497	1.5205e-28	5728-60	FCRL1	Q96LA6	Fc receptor-like protein 1	157820120	157794403	1	TRANS
cg22685009	5	MRPS27	71597700	+	-2.23046	0.201261	1.52631e-28	5728-60	FCRL1	Q96LA6	Fc receptor-like protein 1	157820120	157794403	1	TRANS
cg11862180	2	NA	173378632	+	-0.438173	0.0395466	1.56977e-28	5227-60	PDK1	Q15118	[Pyruvate dehydrogenase (acetyl-transferring)] kinase isozyme 1, mitochondrial	172555373	172608669	2	CIS
cg04339177	15	FAN1	31214142	+	-1.59091	0.1436	1.59049e-28	17210-2	TCL1A	P56279	T-cell leukemia/lymphoma protein 1A	95714196	95709947	14	TRANS
cg03457142	3	EIF4E3;EIF4E3	71804859	+	-0.972204	0.0877787	1.64729e-28	10754-113	PROK2	Q9HC23	Prokineticin-2	71785206	71771655	3	CIS
cg26987310	16	ABCC1	16109868	+	-1.6692	0.150835	1.8271e-28	6485-59	IGLL1	P15814	Immunoglobulin lambda-like polypeptide 1	23580302	23573125	22	TRANS
cg10569415	11	LOC100129203;SESN3;SESN3	94962662	-	0.90485	0.0818141	1.9649e-28	3195-50	GNLY	P22749	Granulysin	85685175	85698852	2	TRANS
cg01576275	22	NA	43409880	+	0.931743	0.0842508	1.97932e-28	3440-7	GZMA	P12544	Granzyme A	55102646	55110252	5	TRANS
cg06154315	12	OAS2;OAS2	113436953	-	-1.98357	0.179373	1.99682e-28	5728-60	FCRL1	Q96LA6	Fc receptor-like protein 1	157820120	157794403	1	TRANS
cg27304328	1	CD84	160519425	+	-1.76197	0.159351	2.02385e-28	5728-60	FCRL1	Q96LA6	Fc receptor-like protein 1	157820120	157794403	1	CIS
cg02218381	12	SLC11A2;SLC11A2;SLC11A2;SLC11A2;SLC11A2;SLC11A2;SLC11A2;SLC11A2;SLC11A2	51403059	-	0.920212	0.0832367	2.06489e-28	9545-156	GZMK	P49863	Granzyme K	55024256	55034570	5	TRANS
cg08635366	14	WDR25;WDR25	100860397	+	-1.09018	0.098642	2.14582e-28	3195-50	GNLY	P22749	Granulysin	85685175	85698852	2	TRANS
cg24620635	2	GNLY;GNLY	85921963	+	-1.59682	0.144535	2.2432e-28	3195-50	GNLY	P22749	Granulysin	85685175	85698852	2	CIS
cg08733159	7	NA	13914703	-	0.921887	0.0834626	2.30468e-28	9545-156	GZMK	P49863	Granzyme K	55024256	55034570	5	TRANS
cg08498542	3	FRMD4B	69261753	+	1.1446	0.103641	2.34832e-28	6485-59	IGLL1	P15814	Immunoglobulin lambda-like polypeptide 1	23580302	23573125	22	TRANS
cg21089993	12	SELPLG;SELPLG	109022454	-	1.08376	0.0982205	2.62147e-28	6485-59	IGLL1	P15814	Immunoglobulin lambda-like polypeptide 1	23580302	23573125	22	TRANS
cg00347662	14	BRF1;BRF1;BRF1;BRF1;BRF1	105735897	-	-1.78084	0.161432	2.69267e-28	5728-60	FCRL1	Q96LA6	Fc receptor-like protein 1	157820120	157794403	1	TRANS
cg04528720	16	NA	83962037	-	-1.79144	0.162404	2.71541e-28	3195-50	GNLY	P22749	Granulysin	85685175	85698852	2	TRANS
cg13781758	3	PDIA5;PDIA5	122823409	+	-1.61164	0.14613	2.77541e-28	6485-59	IGLL1	P15814	Immunoglobulin lambda-like polypeptide 1	23580302	23573125	22	TRANS
cg13318771	4	SORCS2	7657359	+	1.20977	0.109739	2.92624e-28	3195-50	GNLY	P22749	Granulysin	85685175	85698852	2	TRANS
cg25145728	16	RPL13;RPL13;RPL13;RPL13	89628775	+	-0.744012	0.0675	2.98018e-28	9545-156	GZMK	P49863	Granzyme K	55024256	55034570	5	TRANS
cg24096902	1	WASF2;WASF2	27754893	-	0.844351	0.0766053	2.9901e-28	9545-156	GZMK	P49863	Granzyme K	55024256	55034570	5	TRANS
cg13918228	12	CD69;CD69;CD69	9914965	-	-1.70536	0.154739	3.03033e-28	6485-59	IGLL1	P15814	Immunoglobulin lambda-like polypeptide 1	23580302	23573125	22	TRANS
cg18630204	7	TECPR1	97849379	-	-1.72795	0.156789	3.03089e-28	5728-60	FCRL1	Q96LA6	Fc receptor-like protein 1	157820120	157794403	1	TRANS
cg01280674	1	ERO1B	236439326	+	-1.14762	0.104156	3.11898e-28	3195-50	GNLY	P22749	Granulysin	85685175	85698852	2	TRANS
cg22535403	9	ABO	136150032	-	0.738454	0.0670329	3.18959e-28	13102-1	FAM3D	Q96BQ1	Protein FAM3D	58666834	58633946	3	TRANS
cg00464927	11	LRP5	68139121	+	-0.898886	0.0816011	3.21382e-28	5728-60	FCRL1	Q96LA6	Fc receptor-like protein 1	157820120	157794403	1	TRANS
cg01328500	3	IQCG;IQCG	197639792	+	-0.648532	0.0588853	3.28995e-28	3440-7	GZMA	P12544	Granzyme A	55102646	55110252	5	TRANS
cg19197556	1	RUNX3;RUNX3	25239379	-	-1.00425	0.0911888	3.31178e-28	3195-50	GNLY	P22749	Granulysin	85685175	85698852	2	TRANS
cg09561353	9	SWI5	131047932	+	-1.5628	0.141913	3.32953e-28	17210-2	TCL1A	P56279	T-cell leukemia/lymphoma protein 1A	95714196	95709947	14	TRANS
cg07094228	2	NA	235346629	-	-1.62939	0.147985	3.39891e-28	17210-2	TCL1A	P56279	T-cell leukemia/lymphoma protein 1A	95714196	95709947	14	TRANS
cg14690711	12	SFSWAP;SFSWAP	132255517	-	-1.40696	0.127783	3.40158e-28	5728-60	FCRL1	Q96LA6	Fc receptor-like protein 1	157820120	157794403	1	TRANS
cg06117093	2	HDAC4	240291657	-	1.09489	0.0994438	3.41338e-28	3195-50	GNLY	P22749	Granulysin	85685175	85698852	2	TRANS
cg06184361	1	PARP1	226559034	-	-2.1122	0.191869	3.47553e-28	5728-60	FCRL1	Q96LA6	Fc receptor-like protein 1	157820120	157794403	1	TRANS
cg11587451	1	NA	234749176	+	0.856142	0.0777714	3.47948e-28	9545-156	GZMK	P49863	Granzyme K	55024256	55034570	5	TRANS
cg14283140	9	C9orf9	135763667	+	-1.53211	0.139176	3.48007e-28	5728-60	FCRL1	Q96LA6	Fc receptor-like protein 1	157820120	157794403	1	TRANS
cg13781758	3	PDIA5;PDIA5	122823409	+	-1.61973	0.147139	3.49042e-28	5728-60	FCRL1	Q96LA6	Fc receptor-like protein 1	157820120	157794403	1	TRANS
cg09141759	2	NA	219120255	+	0.167419	0.0152097	3.52132e-28	5716-49	CSAG1	Q6PB30	Putative chondrosarcoma-associated gene 1 protein	152733735	152727484	X	TRANS
cg22862121	10	NA	89826893	+	0.796262	0.0723423	3.54142e-28	3440-7	GZMA	P12544	Granzyme A	55102646	55110252	5	TRANS
cg26692003	3	IQSEC1	13063165	-	-0.861295	0.0782577	3.58009e-28	6485-59	IGLL1	P15814	Immunoglobulin lambda-like polypeptide 1	23580302	23573125	22	TRANS
cg04118467	1	ADORA1;ADORA1	203112050	-	-1.66277	0.15112	3.69576e-28	17210-2	TCL1A	P56279	T-cell leukemia/lymphoma protein 1A	95714196	95709947	14	TRANS
cg03272903	8	NA	128683224	-	-1.39193	0.126506	3.70073e-28	3195-50	GNLY	P22749	Granulysin	85685175	85698852	2	TRANS
cg10310700	17	TBCD	80872461	+	-1.35988	0.123626	3.82349e-28	5728-60	FCRL1	Q96LA6	Fc receptor-like protein 1	157820120	157794403	1	TRANS
cg05065849	2	GNLY;GNLY;GNLY	85922172	+	-1.62357	0.147598	3.82496e-28	3195-50	GNLY	P22749	Granulysin	85685175	85698852	2	CIS
cg18017657	6	MAPK13;MAPK13	36103968	+	-1.59355	0.144871	3.82786e-28	5728-60	FCRL1	Q96LA6	Fc receptor-like protein 1	157820120	157794403	1	TRANS
cg00774089	5	TNFAIP8;TNFAIP8;TNFAIP8;TNFAIP8	118676727	-	0.981174	0.0892351	4.02183e-28	17210-2	TCL1A	P56279	T-cell leukemia/lymphoma protein 1A	95714196	95709947	14	TRANS
cg20576272	12	RNF41;RNF41;RNF41;RNF41;RNF41	56601980	-	-1.80412	0.164085	4.0359e-28	5728-60	FCRL1	Q96LA6	Fc receptor-like protein 1	157820120	157794403	1	TRANS
cg17325866	2	NA	39869407	+	-1.51297	0.137612	4.06316e-28	3195-50	GNLY	P22749	Granulysin	85685175	85698852	2	TRANS
cg14936008	14	NA	107260014	-	-1.39011	0.126439	4.06844e-28	5728-60	FCRL1	Q96LA6	Fc receptor-like protein 1	157820120	157794403	1	TRANS
cg05134567	19	APOC4-APOC2;APOC2	45449165	-	0.852946	0.0775825	4.08206e-28	16760-2	IL26	Q9NPH9	Interleukin-26	68225810	68201349	12	TRANS
cg07556911	7	MAD1L1;MAD1L1;MAD1L1	2044787	+	-1.7338	0.157706	4.08824e-28	5728-60	FCRL1	Q96LA6	Fc receptor-like protein 1	157820120	157794403	1	TRANS
cg00529978	10	FAM53B	126376995	+	-1.42751	0.129869	4.17966e-28	3195-50	GNLY	P22749	Granulysin	85685175	85698852	2	TRANS
cg07094228	2	NA	235346629	-	-1.62353	0.147704	4.18529e-28	5728-60	FCRL1	Q96LA6	Fc receptor-like protein 1	157820120	157794403	1	TRANS
cg13351580	6	LY86;LY86-AS1	6617056	-	-2.0932	0.190467	4.27708e-28	17210-2	TCL1A	P56279	T-cell leukemia/lymphoma protein 1A	95714196	95709947	14	TRANS
cg08888322	21	IL10RB	34668629	-	-1.87959	0.17103	4.2786e-28	5728-60	FCRL1	Q96LA6	Fc receptor-like protein 1	157820120	157794403	1	TRANS
cg16272981	5	LPCAT1	1489889	-	-0.574677	0.0522949	4.30901e-28	3440-7	GZMA	P12544	Granzyme A	55102646	55110252	5	TRANS
cg02055720	13	DLEU1	50996431	+	-1.24454	0.113298	4.53175e-28	3440-7	GZMA	P12544	Granzyme A	55102646	55110252	5	TRANS
cg09001549	12	SLC15A4	129281454	-	-0.909076	0.0827623	4.55399e-28	3195-50	GNLY	P22749	Granulysin	85685175	85698852	2	TRANS
cg18358155	12	DDX54;DDX54	113609660	-	-1.7012	0.154892	4.60625e-28	6485-59	IGLL1	P15814	Immunoglobulin lambda-like polypeptide 1	23580302	23573125	22	TRANS
cg13732043	7	TFR2;TFR2	100230770	-	0.931096	0.0847775	4.6225e-28	9015-1	PRG3	Q9Y2Y8	Proteoglycan 3	57381150	57376769	11	TRANS
cg23275914	1	TTLL10;TTLL10	1114914	+	-1.55633	0.141712	4.64463e-28	5728-60	FCRL1	Q96LA6	Fc receptor-like protein 1	157820120	157794403	1	TRANS
cg17092391	7	LIMK1;LIMK1	73515902	-	-1.65647	0.1509	4.91319e-28	17210-2	TCL1A	P56279	T-cell leukemia/lymphoma protein 1A	95714196	95709947	14	TRANS
cg25002426	2	KIF3C	26150583	-	-1.16988	0.10658	4.95666e-28	3195-50	GNLY	P22749	Granulysin	85685175	85698852	2	TRANS
cg11773391	2	NA	152628341	+	-1.34235	0.122343	5.2095e-28	5728-60	FCRL1	Q96LA6	Fc receptor-like protein 1	157820120	157794403	1	TRANS
cg14688905	12	SLC11A2	51403056	-	0.93279	0.0850354	5.36083e-28	9545-156	GZMK	P49863	Granzyme K	55024256	55034570	5	TRANS
cg04261258	6	NA	158189653	-	0.828431	0.0755351	5.47655e-28	9545-156	GZMK	P49863	Granzyme K	55024256	55034570	5	TRANS
cg00506704	2	ARHGAP15	143908129	+	0.903244	0.0823851	5.71222e-28	3195-50	GNLY	P22749	Granulysin	85685175	85698852	2	TRANS
cg00649330	11	ETS1	128414618	+	0.73989	0.067488	5.73799e-28	9545-156	GZMK	P49863	Granzyme K	55024256	55034570	5	TRANS
cg18406792	18	C18orf1;C18orf1;C18orf1;C18orf1;C18orf1;C18orf1	13620807	+	-1.64838	0.150357	5.74795e-28	5728-60	FCRL1	Q96LA6	Fc receptor-like protein 1	157820120	157794403	1	TRANS
cg13254958	16	NA	84548506	-	1.00835	0.0919771	5.7495e-28	6485-59	IGLL1	P15814	Immunoglobulin lambda-like polypeptide 1	23580302	23573125	22	TRANS
cg24533227	1	HIVEP3;HIVEP3	42145514	-	-1.29278	0.117951	5.92737e-28	3195-50	GNLY	P22749	Granulysin	85685175	85698852	2	TRANS
cg09723773	12	EP400	132541108	-	-1.60335	0.146295	5.96759e-28	5728-60	FCRL1	Q96LA6	Fc receptor-like protein 1	157820120	157794403	1	TRANS
cg16902684	21	WDR4;WDR4;WDR4;WDR4;WDR4;WDR4;WDR4	44272099	+	-2.06329	0.188266	5.98885e-28	5728-60	FCRL1	Q96LA6	Fc receptor-like protein 1	157820120	157794403	1	TRANS
cg22794803	12	TPCN1;TPCN1;TPCN1	113710988	-	-2.09184	0.190878	6.01616e-28	5728-60	FCRL1	Q96LA6	Fc receptor-like protein 1	157820120	157794403	1	TRANS
cg07616471	3	CCR5;CCR5	46413711	+	-1.27965	0.116772	6.0441e-28	9545-156	GZMK	P49863	Granzyme K	55024256	55034570	5	TRANS
cg18536500	9	MAPKAP1;MAPKAP1;MAPKAP1;MAPKAP1;MAPKAP1;MAPKAP1	128409835	-	-1.33126	0.121512	6.23516e-28	5728-60	FCRL1	Q96LA6	Fc receptor-like protein 1	157820120	157794403	1	TRANS
cg13063157	2	NA	231915808	-	-1.30414	0.119045	6.28417e-28	3195-50	GNLY	P22749	Granulysin	85685175	85698852	2	TRANS
cg19538026	17	TBCD	80830999	-	-2.08358	0.190212	6.35645e-28	5728-60	FCRL1	Q96LA6	Fc receptor-like protein 1	157820120	157794403	1	TRANS
cg08560387	10	TSPAN14;TSPAN14	82247853	-	0.937473	0.0855846	6.37408e-28	6485-59	IGLL1	P15814	Immunoglobulin lambda-like polypeptide 1	23580302	23573125	22	TRANS
cg03855983	1	NA	25184159	-	-1.55866	0.142329	6.56336e-28	3195-50	GNLY	P22749	Granulysin	85685175	85698852	2	TRANS
cg03048488	1	NA	15733844	-	-1.45816	0.133185	6.76931e-28	3195-50	GNLY	P22749	Granulysin	85685175	85698852	2	TRANS
cg11026542	8	SPIDR;SPIDR;SPIDR;SPIDR	48486387	+	-1.60784	0.146865	6.80989e-28	3195-50	GNLY	P22749	Granulysin	85685175	85698852	2	TRANS
cg21238882	6	DOPEY1;DOPEY1	83796488	+	-1.11101	0.101503	6.97752e-28	3440-7	GZMA	P12544	Granzyme A	55102646	55110252	5	TRANS
cg12399183	15	EHD4	42232601	+	-1.34138	0.122559	7.0424e-28	3195-50	GNLY	P22749	Granulysin	85685175	85698852	2	TRANS
cg18123613	9	WNK2;WNK2	96077712	-	-1.37657	0.125808	7.27059e-28	3195-50	GNLY	P22749	Granulysin	85685175	85698852	2	TRANS
cg13118684	6	NA	107272133	+	-1.63709	0.149629	7.34158e-28	9015-1	PRG3	Q9Y2Y8	Proteoglycan 3	57381150	57376769	11	TRANS
cg04593460	7	MAD1L1;MAD1L1;MAD1L1	2045488	+	-1.49302	0.136481	7.46969e-28	5728-60	FCRL1	Q96LA6	Fc receptor-like protein 1	157820120	157794403	1	TRANS
cg01923915	2	SNRNP200	96965099	-	-1.4167	0.129522	7.59082e-28	4148-49	PAPPA	Q13219	Pappalysin-1	116153791	116402321	9	TRANS
cg06160789	18	EPG5	43430151	+	-1.45017	0.132623	7.87661e-28	17210-2	TCL1A	P56279	T-cell leukemia/lymphoma protein 1A	95714196	95709947	14	TRANS
cg22570970	6	JARID2	15401067	+	0.943529	0.0862894	7.88589e-28	9545-156	GZMK	P49863	Granzyme K	55024256	55034570	5	TRANS
cg00682367	20	NA	48963280	+	1.1043	0.100993	7.89006e-28	3195-50	GNLY	P22749	Granulysin	85685175	85698852	2	TRANS
cg22867657	2	FAM49A	16802329	-	-1.70225	0.155681	7.90665e-28	6485-59	IGLL1	P15814	Immunoglobulin lambda-like polypeptide 1	23580302	23573125	22	TRANS
cg02060460	17	CCDC57	80164137	+	1.24312	0.113698	7.97133e-28	6485-59	IGLL1	P15814	Immunoglobulin lambda-like polypeptide 1	23580302	23573125	22	TRANS
cg13811555	14	NA	99754064	-	-1.35029	0.123511	8.05801e-28	3195-50	GNLY	P22749	Granulysin	85685175	85698852	2	TRANS
cg21160290	9	ABO	136149941	-	0.493707	0.0451639	8.15489e-28	13102-1	FAM3D	Q96BQ1	Protein FAM3D	58666834	58633946	3	TRANS
cg08437936	7	NA	2762974	+	-1.63852	0.149894	8.17597e-28	3291-30	FCER2	P06734	Low affinity immunoglobulin epsilon Fc receptor	7702146	7688758	19	TRANS
cg05134567	19	APOC4-APOC2;APOC2	45449165	-	0.846622	0.077454	8.22674e-28	8971-9	NRXN1	Q9ULB1	Neurexin-1	51225575	49918503	2	TRANS
cg19610383	8	DPYSL2	26485445	-	-1.83473	0.167853	8.22946e-28	5728-60	FCRL1	Q96LA6	Fc receptor-like protein 1	157820120	157794403	1	TRANS
cg16696035	17	FLCN;FLCN	17126176	-	-1.52135	0.139187	8.25838e-28	5728-60	FCRL1	Q96LA6	Fc receptor-like protein 1	157820120	157794403	1	TRANS
cg07768103	5	RNF44	175956344	+	-0.74523	0.0681827	8.29539e-28	6485-59	IGLL1	P15814	Immunoglobulin lambda-like polypeptide 1	23580302	23573125	22	TRANS
cg12294851	15	RORA-AS1;RORA-AS1;RORA-AS1;RORA-AS1;RORA;RORA;RORA;RORA	60818560	+	-1.29253	0.118295	8.62634e-28	3195-50	GNLY	P22749	Granulysin	85685175	85698852	2	TRANS
cg03828833	8	NA	37436124	-	-1.48882	0.136272	8.72024e-28	3195-50	GNLY	P22749	Granulysin	85685175	85698852	2	TRANS
cg07721872	16	LOC100129637	87735256	+	-1.25262	0.114688	9.05337e-28	5728-60	FCRL1	Q96LA6	Fc receptor-like protein 1	157820120	157794403	1	TRANS
cg08965235	11	LTBP3;LTBP3;LTBP3;LTBP3	65325158	+	0.868877	0.0795557	9.0862e-28	3195-50	GNLY	P22749	Granulysin	85685175	85698852	2	TRANS
cg03748473	11	UBASH3B	122591375	-	-1.96044	0.17952	9.20542e-28	6485-59	IGLL1	P15814	Immunoglobulin lambda-like polypeptide 1	23580302	23573125	22	TRANS
cg06321925	9	MIR181A2HG;NR6A1;NR6A1;NR6A1	127420734	-	0.841836	0.0770996	9.37109e-28	9545-156	GZMK	P49863	Granzyme K	55024256	55034570	5	TRANS
cg00421369	14	NA	67934259	+	-1.51622	0.138871	9.43962e-28	3195-50	GNLY	P22749	Granulysin	85685175	85698852	2	TRANS
cg10310700	17	TBCD	80872461	+	-1.34412	0.123126	9.59968e-28	6485-59	IGLL1	P15814	Immunoglobulin lambda-like polypeptide 1	23580302	23573125	22	TRANS
cg11686737	3	PARP15;PARP15;PARP15;PARP15	122340110	+	-1.61265	0.147725	9.60411e-28	5728-60	FCRL1	Q96LA6	Fc receptor-like protein 1	157820120	157794403	1	TRANS
cg14505065	7	ELMO1;ELMO1;ELMO1;ELMO1;ELMO1;ELMO1	36983722	-	-1.58991	0.14565	9.67233e-28	5728-60	FCRL1	Q96LA6	Fc receptor-like protein 1	157820120	157794403	1	TRANS
cg05134567	19	APOC4-APOC2;APOC2	45449165	-	0.846678	0.0775901	1.00798e-27	12384-92	COPS7B	Q9H9Q2	COP9 signalosome complex subunit 7b	231781671	231809254	2	TRANS
cg05653887	22	CELSR1	46767176	-	-1.33048	0.121936	1.018e-27	3195-50	GNLY	P22749	Granulysin	85685175	85698852	2	TRANS
cg06738507	22	ADORA2A;ADORA2A;ADORA2A;ADORA2A;ADORA2A;ADORA2A;ADORA2A;ADORA2A-AS1;SPECC1L-ADORA2A	24829053	+	-1.82992	0.167715	1.02277e-27	5728-60	FCRL1	Q96LA6	Fc receptor-like protein 1	157820120	157794403	1	TRANS
cg21208682	8	EIF2C2;EIF2C2	141608434	+	0.829953	0.0760694	1.02713e-27	9545-156	GZMK	P49863	Granzyme K	55024256	55034570	5	TRANS
cg16527411	12	NA	92860048	-	-1.4691	0.134668	1.04276e-27	6485-59	IGLL1	P15814	Immunoglobulin lambda-like polypeptide 1	23580302	23573125	22	TRANS
cg08767938	7	NA	25989524	+	1.02732	0.0941739	1.04682e-27	9545-156	GZMK	P49863	Granzyme K	55024256	55034570	5	TRANS
cg22771337	11	TP53I11;TP53I11;TP53I11;TP53I11;TP53I11;TP53I11;TP53I11;TP53I11;TP53I11;TP53I11;TP53I11;TP53I11	44958890	+	-1.95382	0.179114	1.05306e-27	17210-2	TCL1A	P56279	T-cell leukemia/lymphoma protein 1A	95714196	95709947	14	TRANS
cg14658964	1	C1orf228	45189026	+	0.789565	0.0724011	1.08573e-27	3195-50	GNLY	P22749	Granulysin	85685175	85698852	2	TRANS
cg12623536	10	SPOCK2;SPOCK2	73848817	-	0.907837	0.083249	1.08984e-27	3195-50	GNLY	P22749	Granulysin	85685175	85698852	2	TRANS
cg18999855	6	AGPAT4	161663295	-	-1.56074	0.143156	1.12303e-27	3195-50	GNLY	P22749	Granulysin	85685175	85698852	2	TRANS
cg20794313	2	NA	60580289	-	-1.45028	0.133072	1.17213e-27	5728-60	FCRL1	Q96LA6	Fc receptor-like protein 1	157820120	157794403	1	TRANS
cg01598421	8	TG	134132043	-	-0.86419	0.0793121	1.20351e-27	17210-2	TCL1A	P56279	T-cell leukemia/lymphoma protein 1A	95714196	95709947	14	TRANS
cg11429292	12	NA	6888035	-	0.83249	0.0764164	1.22946e-27	9545-156	GZMK	P49863	Granzyme K	55024256	55034570	5	TRANS
cg21930227	1	CLCC1;CLCC1	109504047	-	-1.00842	0.0925704	1.23685e-27	3440-7	GZMA	P12544	Granzyme A	55102646	55110252	5	TRANS
cg12467835	18	NA	20046084	+	-1.20202	0.110364	1.26673e-27	3195-50	GNLY	P22749	Granulysin	85685175	85698852	2	TRANS
cg09377020	12	CD9	6334026	-	-1.91886	0.176188	1.27254e-27	5728-60	FCRL1	Q96LA6	Fc receptor-like protein 1	157820120	157794403	1	TRANS
cg14061359	1	C1orf177;C1orf177	55273925	+	-2.06561	0.189664	1.27375e-27	3195-50	GNLY	P22749	Granulysin	85685175	85698852	2	TRANS
cg25792138	10	CCDC6	61636177	-	-1.14889	0.105492	1.27537e-27	5728-60	FCRL1	Q96LA6	Fc receptor-like protein 1	157820120	157794403	1	TRANS
cg19260922	12	ERC1;ERC1;ERC1;ERC1;ERC1;ERC1	1413681	+	-1.58865	0.145875	1.27918e-27	9015-1	PRG3	Q9Y2Y8	Proteoglycan 3	57381150	57376769	11	TRANS
cg21030312	13	SETDB2;SETDB2	50024293	+	-1.25053	0.114836	1.29044e-27	3195-50	GNLY	P22749	Granulysin	85685175	85698852	2	TRANS
cg25518868	5	DIAPH1;DIAPH1	140984057	-	1.12481	0.103345	1.3738e-27	3291-30	FCER2	P06734	Low affinity immunoglobulin epsilon Fc receptor	7702146	7688758	19	TRANS
cg05433111	16	CD19	28943232	+	-2.05847	0.189198	1.43569e-27	5728-60	FCRL1	Q96LA6	Fc receptor-like protein 1	157820120	157794403	1	TRANS
cg15610170	3	ST6GAL1;ST6GAL1;ST6GAL1	186747357	+	1.29732	0.11924	1.43626e-27	3195-50	GNLY	P22749	Granulysin	85685175	85698852	2	TRANS
cg13835688	9	SLC25A25;SLC25A25;SLC25A25;SLC25A25	130859454	+	-1.76566	0.162342	1.49693e-27	9015-1	PRG3	Q9Y2Y8	Proteoglycan 3	57381150	57376769	11	TRANS
cg01923915	2	SNRNP200	96965099	-	-1.41498	0.130127	1.53647e-27	9015-1	PRG3	Q9Y2Y8	Proteoglycan 3	57381150	57376769	11	TRANS
cg10727316	17	PITPNC1;PITPNC1	65431313	-	1.09344	0.100572	1.56383e-27	6485-59	IGLL1	P15814	Immunoglobulin lambda-like polypeptide 1	23580302	23573125	22	TRANS
cg00760938	2	NA	217357159	+	-1.79638	0.16524	1.57876e-27	17210-2	TCL1A	P56279	T-cell leukemia/lymphoma protein 1A	95714196	95709947	14	TRANS
cg22771337	11	TP53I11;TP53I11;TP53I11;TP53I11;TP53I11;TP53I11;TP53I11;TP53I11;TP53I11;TP53I11;TP53I11;TP53I11	44958890	+	-1.94182	0.178634	1.59469e-27	6485-59	IGLL1	P15814	Immunoglobulin lambda-like polypeptide 1	23580302	23573125	22	TRANS
cg04214488	14	NA	35860760	-	-1.22005	0.112246	1.6121e-27	3195-50	GNLY	P22749	Granulysin	85685175	85698852	2	TRANS
cg13790259	19	DEDD2	42704706	+	-1.35783	0.124924	1.616e-27	3195-50	GNLY	P22749	Granulysin	85685175	85698852	2	TRANS
cg27447382	3	NA	23804563	+	0.888502	0.0817595	1.65089e-27	9545-156	GZMK	P49863	Granzyme K	55024256	55034570	5	TRANS
cg22862121	10	NA	89826893	+	0.786014	0.0723427	1.68956e-27	9545-156	GZMK	P49863	Granzyme K	55024256	55034570	5	TRANS
cg17528251	14	RPS6KA5;RPS6KA5	91476161	+	0.890289	0.0819539	1.72421e-27	9545-156	GZMK	P49863	Granzyme K	55024256	55034570	5	TRANS
cg09460303	2	NA	113678744	+	-1.53876	0.141674	1.76213e-27	3195-50	GNLY	P22749	Granulysin	85685175	85698852	2	TRANS
cg21596498	19	POU2F2	42618407	-	-1.72877	0.159213	1.82352e-27	5728-60	FCRL1	Q96LA6	Fc receptor-like protein 1	157820120	157794403	1	TRANS
cg00731526	2	UBE2F;UBE2F;UBE2F;UBE2F;UBE2F;UBE2F;UBE2F;UBE2F-SCLY;UBE2F	238877332	-	1.62999	0.150127	1.84018e-27	9545-156	GZMK	P49863	Granzyme K	55024256	55034570	5	TRANS
cg03324175	11	CYBASC3;CYBASC3;CYBASC3	61124464	-	-1.71217	0.157707	1.85392e-27	5728-60	FCRL1	Q96LA6	Fc receptor-like protein 1	157820120	157794403	1	TRANS
cg26086339	12	NA	4083590	+	1.02348	0.0942809	1.87518e-27	3195-50	GNLY	P22749	Granulysin	85685175	85698852	2	TRANS
cg14678017	1	NA	247368574	-	-1.21546	0.111968	1.87824e-27	3195-50	GNLY	P22749	Granulysin	85685175	85698852	2	TRANS
cg19275091	1	NA	119860821	-	-1.31191	0.120861	1.89388e-27	9545-156	GZMK	P49863	Granzyme K	55024256	55034570	5	TRANS
cg26318872	14	KLC1;KLC1	104158729	-	-1.40271	0.129227	1.89541e-27	6485-59	IGLL1	P15814	Immunoglobulin lambda-like polypeptide 1	23580302	23573125	22	TRANS
cg04689829	2	NA	43390215	+	-1.60722	0.14807	1.89896e-27	6485-59	IGLL1	P15814	Immunoglobulin lambda-like polypeptide 1	23580302	23573125	22	TRANS
cg01901579	14	DICER1	95615731	-	-1.92728	0.177587	1.93869e-27	9015-1	PRG3	Q9Y2Y8	Proteoglycan 3	57381150	57376769	11	TRANS
cg04674762	14	NID2	52487120	+	-0.55954	0.0515626	1.95818e-27	16060-99	NID2	Q14112	Nidogen-2	52069059	52004809	14	CIS
cg10217454	6	NA	218489	-	-1.70115	0.15677	1.96706e-27	5728-60	FCRL1	Q96LA6	Fc receptor-like protein 1	157820120	157794403	1	TRANS
cg02606840	2	MGAT4A;MGAT4A	99280930	-	1.18418	0.109136	1.98336e-27	17210-2	TCL1A	P56279	T-cell leukemia/lymphoma protein 1A	95714196	95709947	14	TRANS
cg13189271	6	JARID2	15365693	+	1.02452	0.094432	2.01065e-27	9545-156	GZMK	P49863	Granzyme K	55024256	55034570	5	TRANS
cg13199569	10	LINC00841	44409382	+	-1.38442	0.127617	2.03358e-27	3195-50	GNLY	P22749	Granulysin	85685175	85698852	2	TRANS
cg16015622	3	HMCES;HMCES	128996855	-	-2.39513	0.22079	2.03848e-27	5728-60	FCRL1	Q96LA6	Fc receptor-like protein 1	157820120	157794403	1	TRANS
cg21690978	11	MICAL2;MICAL2;MICAL2	12133333	+	-1.61971	0.149312	2.04176e-27	5728-60	FCRL1	Q96LA6	Fc receptor-like protein 1	157820120	157794403	1	TRANS
cg16380882	4	LNX1-AS2	54467689	-	-1.69136	0.155937	2.07253e-27	5728-60	FCRL1	Q96LA6	Fc receptor-like protein 1	157820120	157794403	1	TRANS
cg11707899	2	NA	231508886	-	1.17593	0.108424	2.0929e-27	6485-59	IGLL1	P15814	Immunoglobulin lambda-like polypeptide 1	23580302	23573125	22	TRANS
cg06153917	7	GIMAP8	150146792	+	-1.53015	0.141107	2.13182e-27	6485-59	IGLL1	P15814	Immunoglobulin lambda-like polypeptide 1	23580302	23573125	22	TRANS
cg07841371	1	TTLL10;TTLL10	1114912	+	-1.29512	0.119435	2.13738e-27	5728-60	FCRL1	Q96LA6	Fc receptor-like protein 1	157820120	157794403	1	TRANS
cg05505464	13	NA	30728040	+	-1.36227	0.125629	2.13897e-27	3195-50	GNLY	P22749	Granulysin	85685175	85698852	2	TRANS
cg24137511	19	MAST3	18260330	-	-0.7135	0.0658101	2.18149e-27	3195-50	GNLY	P22749	Granulysin	85685175	85698852	2	TRANS
cg02060460	17	CCDC57	80164137	+	1.23852	0.114236	2.18285e-27	5728-60	FCRL1	Q96LA6	Fc receptor-like protein 1	157820120	157794403	1	TRANS
cg08600620	16	GTF3C1;GTF3C1	27474808	+	-1.326	0.122308	2.18905e-27	3195-50	GNLY	P22749	Granulysin	85685175	85698852	2	TRANS
cg08957513	18	TCF4;TCF4;TCF4;TCF4;TCF4;TCF4;TCF4;TCF4;TCF4	53090924	-	-1.5674	0.144583	2.20576e-27	5728-60	FCRL1	Q96LA6	Fc receptor-like protein 1	157820120	157794403	1	TRANS
cg08447520	12	DTX1	113513026	+	-1.58969	0.146672	2.26408e-27	5728-60	FCRL1	Q96LA6	Fc receptor-like protein 1	157820120	157794403	1	TRANS
cg17768768	7	CARD11	2948123	-	-0.742121	0.0684721	2.26618e-27	3291-30	FCER2	P06734	Low affinity immunoglobulin epsilon Fc receptor	7702146	7688758	19	TRANS
cg13054523	17	NA	81055722	-	-1.28723	0.118776	2.28542e-27	9015-1	PRG3	Q9Y2Y8	Proteoglycan 3	57381150	57376769	11	TRANS
cg26692003	3	IQSEC1	13063165	-	-0.851391	0.0785897	2.39199e-27	17210-2	TCL1A	P56279	T-cell leukemia/lymphoma protein 1A	95714196	95709947	14	TRANS
cg22749642	11	TSPAN4;TSPAN4;TSPAN4;TSPAN4;TSPAN4;TSPAN4;TSPAN4	857033	-	-0.685998	0.0633269	2.41102e-27	3195-50	GNLY	P22749	Granulysin	85685175	85698852	2	TRANS
cg22771337	11	TP53I11;TP53I11;TP53I11;TP53I11;TP53I11;TP53I11;TP53I11;TP53I11;TP53I11;TP53I11;TP53I11;TP53I11	44958890	+	-1.93854	0.178972	2.43956e-27	5728-60	FCRL1	Q96LA6	Fc receptor-like protein 1	157820120	157794403	1	TRANS
cg00613369	1	PTAFR;PTAFR	28521427	-	-1.32977	0.122784	2.47764e-27	3195-50	GNLY	P22749	Granulysin	85685175	85698852	2	TRANS
cg16904852	10	ZMIZ1	80953833	+	-1.48321	0.136956	2.48766e-27	5728-60	FCRL1	Q96LA6	Fc receptor-like protein 1	157820120	157794403	1	TRANS
cg04985318	11	NA	66379132	-	-1.40649	0.129914	2.58326e-27	5728-60	FCRL1	Q96LA6	Fc receptor-like protein 1	157820120	157794403	1	TRANS
cg02624791	10	NA	33314085	-	-1.87068	0.172813	2.62416e-27	3195-50	GNLY	P22749	Granulysin	85685175	85698852	2	TRANS
cg04983687	16	ZFPM1	88558223	-	-0.84185	0.0777739	2.64016e-27	9015-1	PRG3	Q9Y2Y8	Proteoglycan 3	57381150	57376769	11	TRANS
cg13019030	1	USP24	55594063	-	-1.47169	0.136008	2.74928e-27	3195-50	GNLY	P22749	Granulysin	85685175	85698852	2	TRANS
cg07563556	4	TBC1D14;TBC1D14	6972120	+	-1.5177	0.140291	2.82308e-27	5728-60	FCRL1	Q96LA6	Fc receptor-like protein 1	157820120	157794403	1	TRANS
cg06706159	19	MAST3	18260350	-	-0.658692	0.0608893	2.8329e-27	3195-50	GNLY	P22749	Granulysin	85685175	85698852	2	TRANS
cg21254244	6	NA	91112310	+	-1.35756	0.125506	2.87169e-27	3195-50	GNLY	P22749	Granulysin	85685175	85698852	2	TRANS
cg03519157	11	DGKZ;DGKZ;DGKZ	46367033	-	0.858297	0.0793596	2.91382e-27	9545-156	GZMK	P49863	Granzyme K	55024256	55034570	5	TRANS
cg04392554	22	TTC38	46685472	-	-0.680054	0.062881	2.925e-27	3195-50	GNLY	P22749	Granulysin	85685175	85698852	2	TRANS
cg17527683	12	SFSWAP;SFSWAP	132251044	-	-1.54174	0.142565	2.94615e-27	17210-2	TCL1A	P56279	T-cell leukemia/lymphoma protein 1A	95714196	95709947	14	TRANS
cg17556550	15	THSD4	71621970	+	-1.37149	0.126843	3.00338e-27	3195-50	GNLY	P22749	Granulysin	85685175	85698852	2	TRANS
cg00203364	2	FMNL2	153285969	+	-1.60413	0.148381	3.05712e-27	17210-2	TCL1A	P56279	T-cell leukemia/lymphoma protein 1A	95714196	95709947	14	TRANS
cg20417024	5	F2R	76028950	-	-1.24414	0.115099	3.11131e-27	9545-156	GZMK	P49863	Granzyme K	55024256	55034570	5	TRANS
cg01328500	3	IQCG;IQCG	197639792	+	-0.632387	0.0585083	3.13806e-27	3195-50	GNLY	P22749	Granulysin	85685175	85698852	2	TRANS
cg03241016	3	MRPS25	15092653	-	-1.70939	0.158158	3.14948e-27	5728-60	FCRL1	Q96LA6	Fc receptor-like protein 1	157820120	157794403	1	TRANS
cg16313807	18	HSBP1L1	77723226	-	-0.745393	0.0689696	3.16977e-27	9545-156	GZMK	P49863	Granzyme K	55024256	55034570	5	TRANS
cg08701064	19	APOC4;APOC2;APOC4-APOC2	45448439	+	1.33052	0.123119	3.19876e-27	12384-92	COPS7B	Q9H9Q2	COP9 signalosome complex subunit 7b	231781671	231809254	2	TRANS
cg06681449	17	CD79B;CD79B;CD79B	62010391	+	-1.7494	0.161968	3.40935e-27	17210-2	TCL1A	P56279	T-cell leukemia/lymphoma protein 1A	95714196	95709947	14	TRANS
cg04455137	7	C7orf58;C7orf58	120629316	+	1.12192	0.103882	3.445e-27	3440-7	GZMA	P12544	Granzyme A	55102646	55110252	5	TRANS
cg18422094	9	NA	93926097	-	-1.57277	0.145634	3.46129e-27	3195-50	GNLY	P22749	Granulysin	85685175	85698852	2	TRANS
cg16698623	10	MGMT	131412968	+	-1.72441	0.159732	3.60945e-27	5728-60	FCRL1	Q96LA6	Fc receptor-like protein 1	157820120	157794403	1	TRANS
cg24791971	3	GADL1	30821550	+	-1.7022	0.157722	3.73759e-27	9545-156	GZMK	P49863	Granzyme K	55024256	55034570	5	TRANS
cg01614759	10	C10orf25;ZNF22	45495435	+	-1.85467	0.171854	3.75018e-27	9015-1	PRG3	Q9Y2Y8	Proteoglycan 3	57381150	57376769	11	TRANS
cg06943912	19	SLC44A2	10715612	+	0.822756	0.076242	3.78074e-27	3440-7	GZMA	P12544	Granzyme A	55102646	55110252	5	TRANS
cg04339177	15	FAN1	31214142	+	-1.54426	0.143139	3.89716e-27	6485-59	IGLL1	P15814	Immunoglobulin lambda-like polypeptide 1	23580302	23573125	22	TRANS
cg18095302	16	MBTPS1	84133451	-	1.19887	0.111138	3.95498e-27	5728-60	FCRL1	Q96LA6	Fc receptor-like protein 1	157820120	157794403	1	TRANS
cg06545060	7	ST7;ST7	116654897	+	0.890899	0.0825991	4.0166e-27	3195-50	GNLY	P22749	Granulysin	85685175	85698852	2	TRANS
cg06681449	17	CD79B;CD79B;CD79B	62010391	+	-1.74639	0.161919	4.02638e-27	3291-30	FCER2	P06734	Low affinity immunoglobulin epsilon Fc receptor	7702146	7688758	19	TRANS
cg09956615	7	TTYH3	2672989	-	0.966882	0.0896459	4.02745e-27	3195-50	GNLY	P22749	Granulysin	85685175	85698852	2	TRANS
cg17045314	11	DSCAML1	117657405	-	-1.37394	0.127392	4.04419e-27	9545-156	GZMK	P49863	Granzyme K	55024256	55034570	5	TRANS
cg14314770	13	NA	30728185	+	-1.46415	0.135762	4.06728e-27	3195-50	GNLY	P22749	Granulysin	85685175	85698852	2	TRANS
cg27103616	6	MDGA1	37626335	-	1.66814	0.154689	4.10325e-27	16900-29	MDGA1	Q8NFP4	MAM domain-containing glycosylphosphatidylinositol anchor protein 1	37699306	37630679	6	CIS
cg24395607	7	PKD1L1	47968639	-	-1.97796	0.183436	4.15002e-27	5728-60	FCRL1	Q96LA6	Fc receptor-like protein 1	157820120	157794403	1	TRANS
cg17881406	1	MEF2D;MEF2D	156442152	-	-1.82085	0.168883	4.19997e-27	5728-60	FCRL1	Q96LA6	Fc receptor-like protein 1	157820120	157794403	1	CIS
cg16212145	14	GZMB	25103730	-	-1.29236	0.119883	4.26979e-27	3195-50	GNLY	P22749	Granulysin	85685175	85698852	2	TRANS
cg24362952	1	NA	109189641	-	1.50333	0.139477	4.3574e-27	6485-59	IGLL1	P15814	Immunoglobulin lambda-like polypeptide 1	23580302	23573125	22	TRANS
cg06045032	17	USP22	20924046	+	-1.66159	0.154176	4.41165e-27	5728-60	FCRL1	Q96LA6	Fc receptor-like protein 1	157820120	157794403	1	TRANS
cg03383322	3	ADCY5;ADCY5	123094650	+	-1.67171	0.15512	4.42736e-27	9545-156	GZMK	P49863	Granzyme K	55024256	55034570	5	TRANS
cg13192952	17	MBTD1	49315863	+	0.876529	0.0813372	4.44542e-27	3195-50	GNLY	P22749	Granulysin	85685175	85698852	2	TRANS
cg23095383	1	PTPRC;PTPRC;PTPRC;PTPRC	198649189	-	-0.94831	0.0880001	4.45748e-27	3440-7	GZMA	P12544	Granzyme A	55102646	55110252	5	TRANS
cg01199327	11	CD82;CD82	44626750	-	-0.867587	0.0805109	4.46784e-27	5728-60	FCRL1	Q96LA6	Fc receptor-like protein 1	157820120	157794403	1	TRANS
cg17155068	5	PGGT1B	114567574	-	-1.34156	0.124504	4.50635e-27	3195-50	GNLY	P22749	Granulysin	85685175	85698852	2	TRANS
cg03000848	16	AXIN1;AXIN1	396164	-	-0.800441	0.074314	4.71463e-27	3195-50	GNLY	P22749	Granulysin	85685175	85698852	2	TRANS
cg17528251	14	RPS6KA5;RPS6KA5	91476161	+	0.882507	0.0819534	4.85385e-27	3440-7	GZMA	P12544	Granzyme A	55102646	55110252	5	TRANS
cg18861197	8	PTK2B;PTK2B;PTK2B;PTK2B	27209336	-	1.3338	0.12389	4.98274e-27	6485-59	IGLL1	P15814	Immunoglobulin lambda-like polypeptide 1	23580302	23573125	22	TRANS
cg25996688	14	FLJ10357	21550211	-	-0.775898	0.0720825	5.08906e-27	3195-50	GNLY	P22749	Granulysin	85685175	85698852	2	TRANS
cg09736286	12	DIABLO;DIABLO;DIABLO;DIABLO	122712925	-	-1.24451	0.115643	5.22234e-27	3195-50	GNLY	P22749	Granulysin	85685175	85698852	2	TRANS
cg18095302	16	MBTPS1	84133451	-	1.19608	0.111146	5.23595e-27	6485-59	IGLL1	P15814	Immunoglobulin lambda-like polypeptide 1	23580302	23573125	22	TRANS
cg24887584	7	NA	134452083	-	-1.6333	0.15178	5.26155e-27	17210-2	TCL1A	P56279	T-cell leukemia/lymphoma protein 1A	95714196	95709947	14	TRANS
cg03367264	10	NA	13392131	+	0.757723	0.0704297	5.40033e-27	9545-156	GZMK	P49863	Granzyme K	55024256	55034570	5	TRANS
cg11051295	4	NA	185876283	-	-1.5707	0.146008	5.45463e-27	5728-60	FCRL1	Q96LA6	Fc receptor-like protein 1	157820120	157794403	1	TRANS
cg01901579	14	DICER1	95615731	-	-1.89737	0.176376	5.4613e-27	4148-49	PAPPA	Q13219	Pappalysin-1	116153791	116402321	9	TRANS
cg14511746	17	NA	2287008	+	-1.7102	0.159024	5.65622e-27	9015-1	PRG3	Q9Y2Y8	Proteoglycan 3	57381150	57376769	11	TRANS
cg10853723	5	NDST1;NDST1	149906884	-	-1.33378	0.12405	5.80371e-27	3195-50	GNLY	P22749	Granulysin	85685175	85698852	2	TRANS
cg02212339	17	TRPV1;TRPV1;TRPV1;TRPV1	3493666	-	-0.934208	0.086889	5.81595e-27	17210-2	TCL1A	P56279	T-cell leukemia/lymphoma protein 1A	95714196	95709947	14	TRANS
cg11252555	19	RPL13AP5;SNORD35A;SNORD33;SNORD34;RPL13A	49993865	-	-0.804529	0.0748381	5.90915e-27	9545-156	GZMK	P49863	Granzyme K	55024256	55034570	5	TRANS
cg08123816	15	PDE8A;PDE8A	85640762	-	-1.54454	0.143678	5.92359e-27	3440-7	GZMA	P12544	Granzyme A	55102646	55110252	5	TRANS
cg16606719	15	MTMR10	31248701	+	-1.64187	0.152762	6.06156e-27	4148-49	PAPPA	Q13219	Pappalysin-1	116153791	116402321	9	TRANS
cg09388301	8	NA	101914671	+	-1.54822	0.144091	6.27095e-27	5728-60	FCRL1	Q96LA6	Fc receptor-like protein 1	157820120	157794403	1	TRANS
cg22213014	2	CLHC1;CLHC1;CLHC1	55455348	-	1.52452	0.141888	6.28703e-27	3195-50	GNLY	P22749	Granulysin	85685175	85698852	2	TRANS
cg08817507	17	NA	79924068	-	-1.09384	0.101821	6.40399e-27	17210-2	TCL1A	P56279	T-cell leukemia/lymphoma protein 1A	95714196	95709947	14	TRANS
cg26341552	1	SLAMF7;SLAMF7;SLAMF7;SLAMF7;SLAMF7;SLAMF7;SLAMF7;SLAMF7;SLAMF7;SLAMF7	160712739	+	-1.40466	0.130754	6.40876e-27	3195-50	GNLY	P22749	Granulysin	85685175	85698852	2	TRANS
cg20732076	6	TRERF1	42335231	-	1.13162	0.105342	6.43237e-27	5728-60	FCRL1	Q96LA6	Fc receptor-like protein 1	157820120	157794403	1	TRANS
cg12506121	12	BCDIN3D	50238076	-	-1.51322	0.140866	6.44251e-27	5728-60	FCRL1	Q96LA6	Fc receptor-like protein 1	157820120	157794403	1	TRANS
cg21619464	12	NA	291831	-	-1.94676	0.181237	6.49743e-27	9545-156	GZMK	P49863	Granzyme K	55024256	55034570	5	TRANS
cg16336556	2	LTBP1	33295138	-	-1.12683	0.104909	6.5315e-27	3440-7	GZMA	P12544	Granzyme A	55102646	55110252	5	TRANS
cg24104815	4	NA	147053856	+	-1.13128	0.10533	6.58494e-27	9545-156	GZMK	P49863	Granzyme K	55024256	55034570	5	TRANS
cg02329039	16	IL21R-AS1	27464850	+	-2.15698	0.200845	6.64018e-27	5728-60	FCRL1	Q96LA6	Fc receptor-like protein 1	157820120	157794403	1	TRANS
cg18102099	16	PHLPP2;PHLPP2	71727329	-	-1.49545	0.139248	6.64238e-27	17210-2	TCL1A	P56279	T-cell leukemia/lymphoma protein 1A	95714196	95709947	14	TRANS
cg05530566	6	SCAF8;SCAF8;SCAF8;SCAF8;SCAF8	155136473	+	-1.74361	0.162374	6.73085e-27	5728-60	FCRL1	Q96LA6	Fc receptor-like protein 1	157820120	157794403	1	TRANS
cg15532942	18	NFATC1;NFATC1;NFATC1;NFATC1;NFATC1	77220712	+	-1.31927	0.12287	6.81184e-27	6485-59	IGLL1	P15814	Immunoglobulin lambda-like polypeptide 1	23580302	23573125	22	TRANS
cg03748473	11	UBASH3B	122591375	-	-1.93139	0.179937	7.07064e-27	17210-2	TCL1A	P56279	T-cell leukemia/lymphoma protein 1A	95714196	95709947	14	TRANS
cg05036909	5	MAST4;MAST4;MAST4;MAST4	66139656	+	-0.906138	0.0844227	7.09819e-27	3195-50	GNLY	P22749	Granulysin	85685175	85698852	2	TRANS
cg23183849	21	MX1;MX1;MX1;MX1	42803897	+	-2.12013	0.197538	7.14448e-27	5728-60	FCRL1	Q96LA6	Fc receptor-like protein 1	157820120	157794403	1	TRANS
cg08038033	3	FOXP1;FOXP1	71354056	-	0.960701	0.0895163	7.19086e-27	3195-50	GNLY	P22749	Granulysin	85685175	85698852	2	TRANS
cg18027122	16	ABCC1	16103437	+	-1.92259	0.179159	7.26538e-27	5728-60	FCRL1	Q96LA6	Fc receptor-like protein 1	157820120	157794403	1	TRANS
cg06184361	1	PARP1	226559034	-	-2.0569	0.191676	7.26783e-27	17210-2	TCL1A	P56279	T-cell leukemia/lymphoma protein 1A	95714196	95709947	14	TRANS
cg02025136	10	FAM107B;FAM107B	14793263	+	-1.68304	0.156846	7.31629e-27	5728-60	FCRL1	Q96LA6	Fc receptor-like protein 1	157820120	157794403	1	TRANS
cg19646504	5	NA	135349880	-	-1.32912	0.123869	7.35477e-27	9545-156	GZMK	P49863	Granzyme K	55024256	55034570	5	TRANS
cg00472801	6	KHDRBS2;KHDRBS2	62995876	-	0.921115	0.085865	7.5631e-27	3195-50	GNLY	P22749	Granulysin	85685175	85698852	2	TRANS
cg16100486	6	RPS6KA2	167263401	-	-1.55067	0.144562	7.62763e-27	5728-60	FCRL1	Q96LA6	Fc receptor-like protein 1	157820120	157794403	1	TRANS
cg20301308	1	NA	65534742	-	0.852914	0.0795162	7.6613e-27	9545-156	GZMK	P49863	Granzyme K	55024256	55034570	5	TRANS
cg01598421	8	TG	134132043	-	-0.848123	0.079071	7.67639e-27	6485-59	IGLL1	P15814	Immunoglobulin lambda-like polypeptide 1	23580302	23573125	22	TRANS
cg12811871	4	ZFYVE28	2322078	+	-0.754016	0.0703006	7.71889e-27	3195-50	GNLY	P22749	Granulysin	85685175	85698852	2	TRANS
cg20351582	5	NA	131999991	+	-1.26743	0.118194	7.91766e-27	3195-50	GNLY	P22749	Granulysin	85685175	85698852	2	TRANS
cg02698198	10	VTI1A	114437552	+	-1.36837	0.127616	7.97398e-27	4148-49	PAPPA	Q13219	Pappalysin-1	116153791	116402321	9	TRANS
cg19393302	22	ADORA2A;ADORA2A;ADORA2A;ADORA2A;ADORA2A;ADORA2A;ADORA2A;ADORA2A-AS1;SPECC1L-ADORA2A	24829044	+	-1.90703	0.177873	8.08353e-27	17210-2	TCL1A	P56279	T-cell leukemia/lymphoma protein 1A	95714196	95709947	14	TRANS
cg10441199	11	MICAL2;MICAL2;MICAL2	12155992	-	0.847277	0.0790342	8.16681e-27	3195-50	GNLY	P22749	Granulysin	85685175	85698852	2	TRANS
cg19636156	2	RNF144A	7088067	+	-1.9637	0.183193	8.26661e-27	5728-60	FCRL1	Q96LA6	Fc receptor-like protein 1	157820120	157794403	1	TRANS
cg17000065	2	NA	149365307	+	-1.24154	0.115825	8.27594e-27	3195-50	GNLY	P22749	Granulysin	85685175	85698852	2	TRANS
cg08033142	2	PRKCE	46260367	+	-1.06029	0.0989176	8.30034e-27	9545-156	GZMK	P49863	Granzyme K	55024256	55034570	5	TRANS
cg06538039	19	SPINT2;SPINT2	38761503	+	-1.40612	0.131191	8.36604e-27	3195-50	GNLY	P22749	Granulysin	85685175	85698852	2	TRANS
cg00440472	6	NA	150623355	+	-1.35583	0.126515	8.49263e-27	9545-156	GZMK	P49863	Granzyme K	55024256	55034570	5	TRANS
cg05300717	11	DKFZp761E198	65546210	+	-0.998197	0.0931517	8.57939e-27	9015-1	PRG3	Q9Y2Y8	Proteoglycan 3	57381150	57376769	11	CIS
cg24998197	8	NA	60197574	+	-1.9303	0.180152	8.66938e-27	5728-60	FCRL1	Q96LA6	Fc receptor-like protein 1	157820120	157794403	1	TRANS
cg01404304	22	NA	39569266	-	-1.49453	0.139482	8.67075e-27	3195-50	GNLY	P22749	Granulysin	85685175	85698852	2	TRANS
cg03117073	6	MDGA1	37667057	-	-1.65926	0.154872	8.77044e-27	16900-29	MDGA1	Q8NFP4	MAM domain-containing glycosylphosphatidylinositol anchor protein 1	37699306	37630679	6	CIS
cg08701064	19	APOC4;APOC2;APOC4-APOC2	45448439	+	1.3167	0.122899	8.77461e-27	16760-2	IL26	Q9NPH9	Interleukin-26	68225810	68201349	12	TRANS
cg07262620	2	NA	47982632	+	-1.80782	0.168745	8.81723e-27	5728-60	FCRL1	Q96LA6	Fc receptor-like protein 1	157820120	157794403	1	TRANS
cg05449373	11	AMICA1;AMICA1	118095405	-	0.995402	0.0929198	8.89445e-27	3195-50	GNLY	P22749	Granulysin	85685175	85698852	2	TRANS
cg10357304	6	NA	137721468	-	-1.17659	0.109854	9.07999e-27	3440-7	GZMA	P12544	Granzyme A	55102646	55110252	5	TRANS
cg19136299	9	NA	107914154	-	-1.01159	0.0944602	9.22099e-27	3195-50	GNLY	P22749	Granulysin	85685175	85698852	2	TRANS
cg13192952	17	MBTD1	49315863	+	0.876388	0.08184	9.28102e-27	3440-7	GZMA	P12544	Granzyme A	55102646	55110252	5	TRANS
cg25436375	22	NA	23877425	-	-1.14562	0.106985	9.31361e-27	3195-50	GNLY	P22749	Granulysin	85685175	85698852	2	TRANS
cg21930227	1	CLCC1;CLCC1	109504047	-	-0.991258	0.0925709	9.32619e-27	9545-156	GZMK	P49863	Granzyme K	55024256	55034570	5	TRANS
cg17929770	19	RSPH6A;RSPH6A	46318514	-	0.868808	0.0811387	9.36735e-27	9545-156	GZMK	P49863	Granzyme K	55024256	55034570	5	TRANS
cg05602642	22	CERK	47081634	-	1.07198	0.100141	9.67467e-27	3195-50	GNLY	P22749	Granulysin	85685175	85698852	2	TRANS
cg12524168	5	F2R	76028910	-	-1.35428	0.126524	9.77652e-27	9545-156	GZMK	P49863	Granzyme K	55024256	55034570	5	TRANS
cg08625890	20	SYNDIG1;SYNDIG1	24565506	+	-1.70531	0.15932	9.77866e-27	17210-2	TCL1A	P56279	T-cell leukemia/lymphoma protein 1A	95714196	95709947	14	TRANS
cg04414799	22	NA	23286265	-	-1.4556	0.136006	9.90417e-27	5728-60	FCRL1	Q96LA6	Fc receptor-like protein 1	157820120	157794403	1	TRANS
cg05707788	21	NA	47165437	+	-1.85649	0.173485	1.00479e-26	9545-156	GZMK	P49863	Granzyme K	55024256	55034570	5	TRANS
cg20550154	14	NID2	52487779	+	-0.673642	0.0629502	1.00481e-26	16060-99	NID2	Q14112	Nidogen-2	52069059	52004809	14	CIS
cg19927816	19	SYMPK;RSPH6A	46319153	-	0.933505	0.0872338	1.0049e-26	9545-156	GZMK	P49863	Granzyme K	55024256	55034570	5	TRANS
cg13805537	9	FAM102A	130728012	+	0.890164	0.0831953	1.02126e-26	9545-156	GZMK	P49863	Granzyme K	55024256	55034570	5	TRANS
cg25145728	16	RPL13;RPL13;RPL13;RPL13	89628775	+	-0.722098	0.0674996	1.04206e-26	3440-7	GZMA	P12544	Granzyme A	55102646	55110252	5	TRANS
cg17638468	3	CD200R1;CD200R1;CD200R1;CD200R1	112694062	-	1.00228	0.0936917	1.04413e-26	3195-50	GNLY	P22749	Granulysin	85685175	85698852	2	TRANS
cg00470050	15	MYO9A	72206554	-	-1.1161	0.104345	1.06075e-26	3440-7	GZMA	P12544	Granzyme A	55102646	55110252	5	TRANS
cg07137382	8	FUT10	33313401	-	-1.8192	0.170088	1.067e-26	5728-60	FCRL1	Q96LA6	Fc receptor-like protein 1	157820120	157794403	1	TRANS
cg20602300	15	C15orf57;C15orf57;C15orf57	40846077	-	-1.56331	0.146176	1.07772e-26	5728-60	FCRL1	Q96LA6	Fc receptor-like protein 1	157820120	157794403	1	TRANS
cg13192952	17	MBTD1	49315863	+	0.875152	0.0818405	1.09307e-26	9545-156	GZMK	P49863	Granzyme K	55024256	55034570	5	TRANS
cg22794803	12	TPCN1;TPCN1;TPCN1	113710988	-	-2.03009	0.18985	1.0961e-26	6485-59	IGLL1	P15814	Immunoglobulin lambda-like polypeptide 1	23580302	23573125	22	TRANS
cg08570691	19	RPL13AP5;SNORD35A;SNORD33;SNORD34;RPL13A	49993873	-	-0.782863	0.073212	1.0965e-26	9545-156	GZMK	P49863	Granzyme K	55024256	55034570	5	TRANS
cg14511746	17	NA	2287008	+	-1.69334	0.15837	1.10567e-26	4148-49	PAPPA	Q13219	Pappalysin-1	116153791	116402321	9	TRANS
cg03517226	16	ANKRD11	89408322	+	-1.02237	0.0956315	1.12427e-26	3195-50	GNLY	P22749	Granulysin	85685175	85698852	2	TRANS
cg14751182	22	L3MBTL2	41613712	-	0.867864	0.0811837	1.13216e-26	3195-50	GNLY	P22749	Granulysin	85685175	85698852	2	TRANS
cg09324669	1	NA	234749105	-	0.846042	0.0791429	1.13304e-26	9545-156	GZMK	P49863	Granzyme K	55024256	55034570	5	TRANS
cg06152601	17	NARF;NARF;NARF;NARF	80444748	+	-1.61546	0.151119	1.1335e-26	3195-50	GNLY	P22749	Granulysin	85685175	85698852	2	TRANS
cg06154315	12	OAS2;OAS2	113436953	-	-1.90936	0.178612	1.13386e-26	6485-59	IGLL1	P15814	Immunoglobulin lambda-like polypeptide 1	23580302	23573125	22	TRANS
cg20727729	22	SGSM1;SGSM1;SGSM1;SGSM1	25240653	+	-1.63782	0.153221	1.1427e-26	3195-50	GNLY	P22749	Granulysin	85685175	85698852	2	TRANS
cg20300175	17	NA	27918316	-	0.633003	0.0592202	1.14627e-26	9545-156	GZMK	P49863	Granzyme K	55024256	55034570	5	TRANS
cg09183316	12	CTDSP2	58238232	+	0.958207	0.0896641	1.17569e-26	3195-50	GNLY	P22749	Granulysin	85685175	85698852	2	TRANS
cg13714475	6	NUDT3;RPS10-NUDT3	34283842	-	0.927251	0.0867697	1.17925e-26	3195-50	GNLY	P22749	Granulysin	85685175	85698852	2	TRANS
cg07503211	7	TNRC18	5402297	+	-1.5059	0.140946	1.20637e-26	17210-2	TCL1A	P56279	T-cell leukemia/lymphoma protein 1A	95714196	95709947	14	TRANS
cg08940169	16	ZFPM1	88540241	+	-1.07484	0.100603	1.21015e-26	4148-49	PAPPA	Q13219	Pappalysin-1	116153791	116402321	9	TRANS
cg22069688	19	ADGRE1;ADGRE1;ADGRE1;ADGRE1;ADGRE1	6892138	+	0.902949	0.084527	1.23087e-26	9545-156	GZMK	P49863	Granzyme K	55024256	55034570	5	TRANS
cg04750316	1	PPCS	42935595	+	-1.15557	0.108177	1.23262e-26	9545-156	GZMK	P49863	Granzyme K	55024256	55034570	5	TRANS
cg14575169	21	ITGB2-AS1;ITGB2-AS1;ITGB2-AS1;ITGB2-AS1;ITGB2-AS1;ITGB2-AS1;ITGB2;ITGB2;ITGB2	46339550	+	0.932494	0.0873148	1.26713e-26	6485-59	IGLL1	P15814	Immunoglobulin lambda-like polypeptide 1	23580302	23573125	22	TRANS
cg21454279	2	GLI2	121612912	+	-1.47927	0.138516	1.27086e-26	9545-156	GZMK	P49863	Granzyme K	55024256	55034570	5	TRANS
cg14689537	10	HHEX	94450866	-	0.774591	0.0725441	1.29691e-26	9545-156	GZMK	P49863	Granzyme K	55024256	55034570	5	TRANS
cg08708167	17	PITPNC1;PITPNC1	65418264	+	1.04536	0.0979122	1.31079e-26	17210-2	TCL1A	P56279	T-cell leukemia/lymphoma protein 1A	95714196	95709947	14	TRANS
cg19412793	5	NA	1133408	-	-1.45865	0.136631	1.32127e-26	5728-60	FCRL1	Q96LA6	Fc receptor-like protein 1	157820120	157794403	1	TRANS
cg16411445	21	NCRNA00114	40145923	-	-1.11516	0.104461	1.32736e-26	5728-60	FCRL1	Q96LA6	Fc receptor-like protein 1	157820120	157794403	1	TRANS
cg13523345	5	NA	170781216	+	-1.39681	0.130859	1.34409e-26	3195-50	GNLY	P22749	Granulysin	85685175	85698852	2	TRANS
cg17055207	4	ACOX3;ACOX3	8412736	-	-1.7429	0.163286	1.34825e-26	5728-60	FCRL1	Q96LA6	Fc receptor-like protein 1	157820120	157794403	1	TRANS
cg16411369	6	NA	6933384	-	-1.63239	0.152958	1.37383e-26	5728-60	FCRL1	Q96LA6	Fc receptor-like protein 1	157820120	157794403	1	TRANS
cg01063912	7	VOPP1;VOPP1;VOPP1;VOPP1	55595262	-	-1.7281	0.161926	1.37394e-26	5728-60	FCRL1	Q96LA6	Fc receptor-like protein 1	157820120	157794403	1	TRANS
cg07891518	9	SYK;SYK;SYK;SYK	93643041	-	-1.62419	0.152195	1.37904e-26	17210-2	TCL1A	P56279	T-cell leukemia/lymphoma protein 1A	95714196	95709947	14	TRANS
cg10220104	12	NA	27027924	-	-1.56528	0.146688	1.39381e-26	9015-1	PRG3	Q9Y2Y8	Proteoglycan 3	57381150	57376769	11	TRANS
cg14813485	2	NA	196460621	+	-1.82842	0.171371	1.41615e-26	5728-60	FCRL1	Q96LA6	Fc receptor-like protein 1	157820120	157794403	1	TRANS
cg02956127	7	LOC728743	150104713	-	-1.83889	0.172359	1.42161e-26	5728-60	FCRL1	Q96LA6	Fc receptor-like protein 1	157820120	157794403	1	TRANS
cg14384158	9	NELF;NELF;NELF;NELF	140348828	+	0.658742	0.0617453	1.42608e-26	9545-156	GZMK	P49863	Granzyme K	55024256	55034570	5	TRANS
cg11970252	13	KIAA0564	42188629	-	-1.72585	0.161804	1.46362e-26	9015-1	PRG3	Q9Y2Y8	Proteoglycan 3	57381150	57376769	11	TRANS
cg20640246	12	NA	89749718	-	-1.80843	0.169549	1.46667e-26	6485-59	IGLL1	P15814	Immunoglobulin lambda-like polypeptide 1	23580302	23573125	22	TRANS
cg14136260	11	UCP3	73711382	-	-1.20924	0.113381	1.4798e-26	9545-156	GZMK	P49863	Granzyme K	55024256	55034570	5	TRANS
cg15907795	5	WNT8A;WNT8A	137419777	-	-1.6673	0.156339	1.48957e-26	3195-50	GNLY	P22749	Granulysin	85685175	85698852	2	TRANS
cg21238882	6	DOPEY1;DOPEY1	83796488	+	-1.08241	0.101504	1.50341e-26	9545-156	GZMK	P49863	Granzyme K	55024256	55034570	5	TRANS
cg08817507	17	NA	79924068	-	-1.08375	0.101643	1.52725e-26	6485-59	IGLL1	P15814	Immunoglobulin lambda-like polypeptide 1	23580302	23573125	22	TRANS
cg09201499	16	FAM38A	88838113	+	-1.13903	0.106839	1.54649e-26	6485-59	IGLL1	P15814	Immunoglobulin lambda-like polypeptide 1	23580302	23573125	22	TRANS
cg01500140	19	LIM2;LIM2	51890586	+	-1.52576	0.143119	1.55203e-26	3195-50	GNLY	P22749	Granulysin	85685175	85698852	2	TRANS
cg07684151	16	CMIP;CMIP	81535068	-	-1.61705	0.151698	1.57149e-26	6485-59	IGLL1	P15814	Immunoglobulin lambda-like polypeptide 1	23580302	23573125	22	TRANS
cg10215401	8	NA	131058332	-	0.889994	0.0834933	1.57495e-26	9545-156	GZMK	P49863	Granzyme K	55024256	55034570	5	TRANS
cg23694492	7	TTYH3	2672929	+	1.06973	0.100368	1.59893e-26	3195-50	GNLY	P22749	Granulysin	85685175	85698852	2	TRANS
cg16328992	15	NA	53002023	-	-1.98798	0.18653	1.60515e-26	5728-60	FCRL1	Q96LA6	Fc receptor-like protein 1	157820120	157794403	1	TRANS
cg13811092	5	MAST4;MAST4;MAST4	66010095	+	-1.28325	0.120408	1.60833e-26	9545-156	GZMK	P49863	Granzyme K	55024256	55034570	5	TRANS
cg22440249	8	NA	131058184	+	0.837996	0.0786386	1.62967e-26	9545-156	GZMK	P49863	Granzyme K	55024256	55034570	5	TRANS
cg06016162	1	GALNT2;GALNT2	230400054	+	-1.47656	0.138564	1.63192e-26	5728-60	FCRL1	Q96LA6	Fc receptor-like protein 1	157820120	157794403	1	TRANS
cg03503184	4	TRIM2	154102561	+	-1.58633	0.148883	1.65445e-26	3195-50	GNLY	P22749	Granulysin	85685175	85698852	2	TRANS
cg11958644	5	RAPGEF6;RAPGEF6;RAPGEF6;RAPGEF6;RAPGEF6;RAPGEF6	130872422	-	0.810773	0.0761058	1.68402e-26	3195-50	GNLY	P22749	Granulysin	85685175	85698852	2	TRANS
cg27304328	1	CD84	160519425	+	-1.69944	0.159575	1.74837e-26	6485-59	IGLL1	P15814	Immunoglobulin lambda-like polypeptide 1	23580302	23573125	22	TRANS
cg26676273	1	NA	92969206	-	-1.84679	0.173425	1.76384e-26	6485-59	IGLL1	P15814	Immunoglobulin lambda-like polypeptide 1	23580302	23573125	22	TRANS
cg16187328	9	EHMT1;EHMT1	140639428	+	-1.32648	0.124572	1.77549e-26	6485-59	IGLL1	P15814	Immunoglobulin lambda-like polypeptide 1	23580302	23573125	22	TRANS
cg13738327	11	LRP5	68139233	-	-0.803267	0.0754423	1.79235e-26	5728-60	FCRL1	Q96LA6	Fc receptor-like protein 1	157820120	157794403	1	TRANS
cg26240237	22	NA	23133525	+	-1.52484	0.143233	1.82243e-26	3195-50	GNLY	P22749	Granulysin	85685175	85698852	2	TRANS
cg07094228	2	NA	235346629	-	-1.57415	0.14787	1.83001e-26	3291-30	FCER2	P06734	Low affinity immunoglobulin epsilon Fc receptor	7702146	7688758	19	TRANS
cg08686879	5	CSF2	131409634	+	-1.60338	0.150661	1.89328e-26	3195-50	GNLY	P22749	Granulysin	85685175	85698852	2	TRANS
cg03735233	16	SLC7A6;SLC7A6	68318873	-	0.857665	0.0805958	1.90911e-26	3195-50	GNLY	P22749	Granulysin	85685175	85698852	2	TRANS
cg19412793	5	NA	1133408	-	-1.44715	0.136018	1.95446e-26	6485-59	IGLL1	P15814	Immunoglobulin lambda-like polypeptide 1	23580302	23573125	22	TRANS
cg00063402	3	SRGAP3;SRGAP3	9055617	+	-1.57703	0.148228	1.95773e-26	3195-50	GNLY	P22749	Granulysin	85685175	85698852	2	TRANS
cg22505924	2	NA	64488157	+	0.810283	0.0761641	1.96976e-26	3195-50	GNLY	P22749	Granulysin	85685175	85698852	2	TRANS
cg00174103	7	ST7;ST7	116654903	+	0.902285	0.0848288	2.01472e-26	3195-50	GNLY	P22749	Granulysin	85685175	85698852	2	TRANS
cg01603973	17	NA	33672921	-	0.801971	0.0754014	2.02607e-26	9545-156	GZMK	P49863	Granzyme K	55024256	55034570	5	TRANS
cg13775629	10	PRF1;PRF1	72360448	-	-1.4129	0.132846	2.0348e-26	3195-50	GNLY	P22749	Granulysin	85685175	85698852	2	TRANS
cg23526205	13	TBC1D4;TBC1D4;TBC1D4	76007310	-	-1.58851	0.149392	2.08785e-26	9545-156	GZMK	P49863	Granzyme K	55024256	55034570	5	TRANS
cg17995557	10	LHPP;LHPP	126289971	-	-1.69332	0.159248	2.08806e-26	5728-60	FCRL1	Q96LA6	Fc receptor-like protein 1	157820120	157794403	1	TRANS
cg08708167	17	PITPNC1;PITPNC1	65418264	+	1.0394	0.0977509	2.08834e-26	6485-59	IGLL1	P15814	Immunoglobulin lambda-like polypeptide 1	23580302	23573125	22	TRANS
cg16663952	12	SOX5;SOX5	24352279	-	-1.37831	0.129626	2.09321e-26	3440-7	GZMA	P12544	Granzyme A	55102646	55110252	5	TRANS
cg19996254	10	ABLIM1;ABLIM1;ABLIM1;ABLIM1	116259620	-	0.849365	0.0798843	2.10508e-26	3195-50	GNLY	P22749	Granulysin	85685175	85698852	2	TRANS
cg14905514	14	NA	105998745	-	-1.94901	0.18331	2.10728e-26	5728-60	FCRL1	Q96LA6	Fc receptor-like protein 1	157820120	157794403	1	TRANS
cg16893868	19	LILRA2;LILRA2	55084269	-	1.12906	0.106198	2.12275e-26	3195-50	GNLY	P22749	Granulysin	85685175	85698852	2	TRANS
cg11714010	5	JADE2;JADE2;JADE2;JADE2	133880962	+	1.03201	0.0970793	2.14672e-26	3195-50	GNLY	P22749	Granulysin	85685175	85698852	2	TRANS
cg25112002	14	PACS2;PACS2	105859135	+	-1.3231	0.124484	2.19155e-26	3195-50	GNLY	P22749	Granulysin	85685175	85698852	2	TRANS
cg14536522	6	AIM1	106970609	-	1.26265	0.118798	2.19446e-26	5728-60	FCRL1	Q96LA6	Fc receptor-like protein 1	157820120	157794403	1	TRANS
cg06660550	18	CD226;CD226;CD226	67563048	-	-0.663592	0.0624417	2.22265e-26	3195-50	GNLY	P22749	Granulysin	85685175	85698852	2	TRANS
cg08243981	6	TRERF1;TRERF1	42325547	+	-1.49487	0.140669	2.23458e-26	9545-156	GZMK	P49863	Granzyme K	55024256	55034570	5	TRANS
cg08355301	17	CD79B;CD79B;CD79B;CD79B;CD79B;CD79B	62009651	+	0.732736	0.0689525	2.23951e-26	9545-156	GZMK	P49863	Granzyme K	55024256	55034570	5	TRANS
cg08079760	7	COPG2	130148702	+	-1.2337	0.116096	2.24183e-26	3440-7	GZMA	P12544	Granzyme A	55102646	55110252	5	TRANS
cg19486804	7	C7orf50;C7orf50;C7orf50	1145819	+	-0.924609	0.0870106	2.24619e-26	5728-60	FCRL1	Q96LA6	Fc receptor-like protein 1	157820120	157794403	1	TRANS
cg07503211	7	TNRC18	5402297	+	-1.49197	0.140414	2.26845e-26	6485-59	IGLL1	P15814	Immunoglobulin lambda-like polypeptide 1	23580302	23573125	22	TRANS
cg20654602	1	LINC01140;LINC01140	87596049	+	-2.03019	0.191077	2.28164e-26	9015-1	PRG3	Q9Y2Y8	Proteoglycan 3	57381150	57376769	11	TRANS
cg21316598	20	PKIG;PKIG;PKIG;PKIG;PKIG	43210220	-	-1.56784	0.147635	2.41398e-26	5728-60	FCRL1	Q96LA6	Fc receptor-like protein 1	157820120	157794403	1	TRANS
cg11403608	7	C7orf76;C7orf76	96125487	-	1.32373	0.12465	2.41469e-26	5728-60	FCRL1	Q96LA6	Fc receptor-like protein 1	157820120	157794403	1	TRANS
cg23970275	2	KLF7	208008052	-	0.970023	0.0913449	2.42256e-26	9545-156	GZMK	P49863	Granzyme K	55024256	55034570	5	TRANS
cg05559437	18	LOC100287225;LOC100287225	48951908	+	-1.68106	0.158312	2.44147e-26	9545-156	GZMK	P49863	Granzyme K	55024256	55034570	5	TRANS
cg06881579	20	PREX1	47370908	+	-2.12347	0.199979	2.44518e-26	5728-60	FCRL1	Q96LA6	Fc receptor-like protein 1	157820120	157794403	1	TRANS
cg23601905	17	RAI1	17661060	+	0.889814	0.0838038	2.46228e-26	9545-156	GZMK	P49863	Granzyme K	55024256	55034570	5	TRANS
cg11514097	1	SKI	2187762	-	1.36208	0.128287	2.47058e-26	5728-60	FCRL1	Q96LA6	Fc receptor-like protein 1	157820120	157794403	1	TRANS
cg25183263	17	KSR1	25949090	-	-2.07009	0.194995	2.50754e-26	5728-60	FCRL1	Q96LA6	Fc receptor-like protein 1	157820120	157794403	1	TRANS
cg17368096	12	FGF6	4548149	+	-1.43751	0.135411	2.51445e-26	6485-59	IGLL1	P15814	Immunoglobulin lambda-like polypeptide 1	23580302	23573125	22	TRANS
cg01861060	22	TPST2	26981740	-	-1.51276	0.142519	2.55435e-26	3195-50	GNLY	P22749	Granulysin	85685175	85698852	2	TRANS
cg17026484	8	NA	129325240	+	-1.53916	0.145008	2.55686e-26	3440-7	GZMA	P12544	Granzyme A	55102646	55110252	5	TRANS
cg07877964	16	USP7	9023363	-	-1.72508	0.162527	2.5617e-26	5728-60	FCRL1	Q96LA6	Fc receptor-like protein 1	157820120	157794403	1	TRANS
cg11972721	17	MED9	17394732	+	-1.63618	0.154159	2.57706e-26	6485-59	IGLL1	P15814	Immunoglobulin lambda-like polypeptide 1	23580302	23573125	22	TRANS
cg16696035	17	FLCN;FLCN	17126176	-	-1.47871	0.139332	2.59647e-26	6485-59	IGLL1	P15814	Immunoglobulin lambda-like polypeptide 1	23580302	23573125	22	TRANS
cg02045009	8	PTK2;PTK2;PTK2	141729789	+	-1.58778	0.149613	2.60558e-26	3195-50	GNLY	P22749	Granulysin	85685175	85698852	2	TRANS
cg10467015	1	RERE;RERE	8762949	-	0.968202	0.0912419	2.63833e-26	9545-156	GZMK	P49863	Granzyme K	55024256	55034570	5	TRANS
cg14946295	18	MBP;MBP;MBP;MBP;MBP	74701280	+	-0.952903	0.0898073	2.66238e-26	3440-7	GZMA	P12544	Granzyme A	55102646	55110252	5	TRANS
cg22928365	3	NA	42099175	+	-1.90679	0.179729	2.69922e-26	5728-60	FCRL1	Q96LA6	Fc receptor-like protein 1	157820120	157794403	1	TRANS
cg15978561	2	HDAC4	240196996	+	0.926938	0.0873711	2.70048e-26	6485-59	IGLL1	P15814	Immunoglobulin lambda-like polypeptide 1	23580302	23573125	22	TRANS
cg14004602	17	CCL14-CCL15;CCL15;CCL14-CCL15	34330410	+	-1.16383	0.109703	2.70842e-26	18289-16	CCL15	Q16663	C-C motif chemokine 15	36002080	35996440	17	CIS
cg24759654	17	USP36	76801065	-	-1.01724	0.0958891	2.72135e-26	9545-156	GZMK	P49863	Granzyme K	55024256	55034570	5	TRANS
cg20207763	10	NA	13392088	-	0.724749	0.0683205	2.73311e-26	9545-156	GZMK	P49863	Granzyme K	55024256	55034570	5	TRANS
cg12111137	17	TBCD	80880759	-	-1.15914	0.109282	2.76646e-26	3195-50	GNLY	P22749	Granulysin	85685175	85698852	2	TRANS
cg02411354	3	NA	187697534	+	1.13035	0.106567	2.76761e-26	3195-50	GNLY	P22749	Granulysin	85685175	85698852	2	TRANS
cg27279678	17	CCDC57	80164247	-	1.30933	0.12345	2.78822e-26	5728-60	FCRL1	Q96LA6	Fc receptor-like protein 1	157820120	157794403	1	TRANS
cg11275039	10	PTPRE	129824584	+	-1.68602	0.15897	2.7976e-26	5728-60	FCRL1	Q96LA6	Fc receptor-like protein 1	157820120	157794403	1	TRANS
cg26328951	1	SNHG12;SNORD99;SNORA61	28906514	-	-1.24444	0.117335	2.79888e-26	9545-156	GZMK	P49863	Granzyme K	55024256	55034570	5	TRANS
cg00064733	7	DPP6	153584038	-	0.546631	0.0515417	2.80652e-26	9545-156	GZMK	P49863	Granzyme K	55024256	55034570	5	TRANS
cg27232680	10	BLNK;BLNK;BLNK;BLNK;BLNK;BLNK;BLNK;BLNK;BLNK	98004279	+	-1.46937	0.138561	2.8401e-26	5728-60	FCRL1	Q96LA6	Fc receptor-like protein 1	157820120	157794403	1	TRANS
cg20577826	9	ZNF618	116818318	+	-1.4361	0.135428	2.85119e-26	5728-60	FCRL1	Q96LA6	Fc receptor-like protein 1	157820120	157794403	1	TRANS
cg23095383	1	PTPRC;PTPRC;PTPRC;PTPRC	198649189	-	-0.933112	0.0880006	2.87103e-26	9545-156	GZMK	P49863	Granzyme K	55024256	55034570	5	TRANS
cg06358171	1	SSBP3;SSBP3;SSBP3	54822008	-	0.90787	0.0856527	2.99794e-26	3195-50	GNLY	P22749	Granulysin	85685175	85698852	2	TRANS
cg19275091	1	NA	119860821	-	-1.28084	0.12086	3.05351e-26	3440-7	GZMA	P12544	Granzyme A	55102646	55110252	5	TRANS
cg25078519	11	NA	111321477	+	-1.60128	0.151101	3.06393e-26	5728-60	FCRL1	Q96LA6	Fc receptor-like protein 1	157820120	157794403	1	TRANS
cg02369123	17	LOC339260	20872624	-	-1.88565	0.177947	3.08791e-26	5728-60	FCRL1	Q96LA6	Fc receptor-like protein 1	157820120	157794403	1	TRANS
cg13928417	9	DAB2IP	124498782	-	0.769208	0.0725912	3.09557e-26	9545-156	GZMK	P49863	Granzyme K	55024256	55034570	5	TRANS
cg19459094	5	GRK6;GRK6;GRK6	176856845	+	1.02781	0.0969964	3.09878e-26	3291-30	FCER2	P06734	Low affinity immunoglobulin epsilon Fc receptor	7702146	7688758	19	TRANS
cg08017518	4	FAM193A;FAM193A;FAM193A;FAM193A;FAM193A;FAM193A	2698377	-	-1.38349	0.13057	3.11942e-26	5728-60	FCRL1	Q96LA6	Fc receptor-like protein 1	157820120	157794403	1	TRANS
cg04024218	10	PARD3;PARD3;PARD3;PARD3;PARD3;PARD3;PARD3;PARD3;PARD3;PARD3;PARD3	35003357	-	-1.77768	0.167796	3.16751e-26	9545-156	GZMK	P49863	Granzyme K	55024256	55034570	5	TRANS
cg11419403	5	CLPTM1L	1335846	+	-1.38885	0.131098	3.17762e-26	3195-50	GNLY	P22749	Granulysin	85685175	85698852	2	TRANS
cg20744943	5	CTXN3;CTXN3;CTXN3	126988869	+	-1.17498	0.110915	3.19513e-26	9545-156	GZMK	P49863	Granzyme K	55024256	55034570	5	TRANS
cg09201499	16	FAM38A	88838113	+	-1.13452	0.107132	3.31721e-26	3291-30	FCER2	P06734	Low affinity immunoglobulin epsilon Fc receptor	7702146	7688758	19	TRANS
cg14750782	17	ANKFY1;ANKFY1;ANKFY1	4119394	-	-1.7095	0.161427	3.31843e-26	17210-2	TCL1A	P56279	T-cell leukemia/lymphoma protein 1A	95714196	95709947	14	TRANS
cg17946525	1	C1orf105;C1orf105	172425816	-	-1.75553	0.165786	3.34643e-26	4148-49	PAPPA	Q13219	Pappalysin-1	116153791	116402321	9	TRANS
cg09987521	9	MELK;MELK;MELK;MELK;MELK;MELK;MELK;MELK;MELK;MELK	36603035	+	-1.10212	0.104086	3.36752e-26	3440-7	GZMA	P12544	Granzyme A	55102646	55110252	5	TRANS
cg17634650	4	NA	10966220	+	-1.75837	0.166075	3.39362e-26	17210-2	TCL1A	P56279	T-cell leukemia/lymphoma protein 1A	95714196	95709947	14	TRANS
cg20736743	1	RERE;RERE	8584115	-	1.08005	0.10201	3.40004e-26	3195-50	GNLY	P22749	Granulysin	85685175	85698852	2	TRANS
cg22488278	4	ZFYVE28	2321957	+	-1.27897	0.12082	3.46841e-26	3195-50	GNLY	P22749	Granulysin	85685175	85698852	2	TRANS
cg19060601	1	RERE;RERE	8586003	-	0.86327	0.0815546	3.49091e-26	3195-50	GNLY	P22749	Granulysin	85685175	85698852	2	TRANS
cg05161803	6	RNU6-48P	12393258	-	-1.38966	0.131291	3.51526e-26	9545-156	GZMK	P49863	Granzyme K	55024256	55034570	5	TRANS
cg10603275	3	CHL1	239665	+	0.587445	0.0555066	3.56064e-26	3195-50	GNLY	P22749	Granulysin	85685175	85698852	2	TRANS
cg13835688	9	SLC25A25;SLC25A25;SLC25A25;SLC25A25	130859454	+	-1.714	0.161958	3.57486e-26	4148-49	PAPPA	Q13219	Pappalysin-1	116153791	116402321	9	TRANS
cg00774089	5	TNFAIP8;TNFAIP8;TNFAIP8;TNFAIP8	118676727	-	0.943422	0.0891483	3.58807e-26	5728-60	FCRL1	Q96LA6	Fc receptor-like protein 1	157820120	157794403	1	TRANS
cg00293189	3	RPL39L	186856440	-	-1.20923	0.114275	3.61933e-26	3195-50	GNLY	P22749	Granulysin	85685175	85698852	2	TRANS
cg23300488	11	NA	69183123	-	-1.56985	0.148373	3.67198e-26	3195-50	GNLY	P22749	Granulysin	85685175	85698852	2	TRANS
cg04118467	1	ADORA1;ADORA1	203112050	-	-1.5901	0.150294	3.69089e-26	6485-59	IGLL1	P15814	Immunoglobulin lambda-like polypeptide 1	23580302	23573125	22	TRANS
cg10499126	2	MCFD2;MCFD2;MCFD2;MCFD2;MCFD2;MCFD2;MCFD2	47137142	+	-1.15802	0.109462	3.72117e-26	3440-7	GZMA	P12544	Granzyme A	55102646	55110252	5	TRANS
cg27490652	12	CNOT2;CNOT2;CNOT2;CNOT2	70721040	+	-1.44407	0.136503	3.72683e-26	3440-7	GZMA	P12544	Granzyme A	55102646	55110252	5	TRANS
cg21992594	1	PTAFR;PTAFR	28521430	-	-1.67016	0.157885	3.75454e-26	3195-50	GNLY	P22749	Granulysin	85685175	85698852	2	TRANS
cg24777505	17	TBCD	80829604	-	-1.4861	0.140487	3.76057e-26	5728-60	FCRL1	Q96LA6	Fc receptor-like protein 1	157820120	157794403	1	TRANS
cg05494436	6	NOX3	155753714	-	-1.52072	0.143763	3.77146e-26	9545-156	GZMK	P49863	Granzyme K	55024256	55034570	5	TRANS
cg13481776	2	ALPI	233320593	+	-1.28253	0.121268	3.85232e-26	3195-50	GNLY	P22749	Granulysin	85685175	85698852	2	TRANS
cg08628757	8	NA	144938596	-	0.922208	0.0872126	3.92264e-26	3195-50	GNLY	P22749	Granulysin	85685175	85698852	2	TRANS
cg22606224	19	ZNF625	12266489	-	0.740426	0.0700272	3.95798e-26	9545-156	GZMK	P49863	Granzyme K	55024256	55034570	5	TRANS
cg03221073	1	HMCN1;MIR548F1	186157555	-	-1.35232	0.12791	4.00028e-26	3195-50	GNLY	P22749	Granulysin	85685175	85698852	2	TRANS
cg10718835	13	CRYL1	21046726	-	-1.52613	0.144365	4.04747e-26	5728-60	FCRL1	Q96LA6	Fc receptor-like protein 1	157820120	157794403	1	TRANS
cg04602992	17	CD79B;CD79B;CD79B;CD79B;CD79B;CD79B	62009628	-	0.796805	0.0753799	4.0825e-26	3195-50	GNLY	P22749	Granulysin	85685175	85698852	2	TRANS
cg06588802	2	NA	8422236	+	-1.08474	0.102621	4.09008e-26	3195-50	GNLY	P22749	Granulysin	85685175	85698852	2	TRANS
cg11707899	2	NA	231508886	-	1.14428	0.108261	4.11937e-26	5728-60	FCRL1	Q96LA6	Fc receptor-like protein 1	157820120	157794403	1	TRANS
cg08964563	7	MET;MET	116319695	+	-1.10326	0.104392	4.17318e-26	3440-7	GZMA	P12544	Granzyme A	55102646	55110252	5	TRANS
cg17249452	2	NA	240531507	-	-1.09185	0.103314	4.18016e-26	3195-50	GNLY	P22749	Granulysin	85685175	85698852	2	TRANS
cg24435571	10	ARL3	104436140	+	0.939944	0.0889416	4.18874e-26	9545-156	GZMK	P49863	Granzyme K	55024256	55034570	5	TRANS
cg10548805	14	NA	101538070	-	-1.98979	0.188284	4.19094e-26	17210-2	TCL1A	P56279	T-cell leukemia/lymphoma protein 1A	95714196	95709947	14	CIS
cg07102611	14	SLC39A9;SLC39A9;SLC39A9;SLC39A9;SLC39A9;SLC39A9;SLC39A9;SLC39A9;SLC39A9;SLC39A9	69908982	+	-1.62419	0.153699	4.22159e-26	6485-59	IGLL1	P15814	Immunoglobulin lambda-like polypeptide 1	23580302	23573125	22	TRANS
cg11235869	1	KIF26B	245857639	-	-1.56996	0.148598	4.32316e-26	3195-50	GNLY	P22749	Granulysin	85685175	85698852	2	TRANS
cg17045314	11	DSCAML1	117657405	-	-1.34587	0.127391	4.33416e-26	3440-7	GZMA	P12544	Granzyme A	55102646	55110252	5	TRANS
cg09607584	12	KDM2B;KDM2B	121996016	-	-1.22225	0.115692	4.34468e-26	3195-50	GNLY	P22749	Granulysin	85685175	85698852	2	TRANS
cg01598421	8	TG	134132043	-	-0.837802	0.0793057	4.36639e-26	5728-60	FCRL1	Q96LA6	Fc receptor-like protein 1	157820120	157794403	1	TRANS
cg07595606	15	NA	49372235	+	-1.05933	0.100283	4.40703e-26	3440-7	GZMA	P12544	Granzyme A	55102646	55110252	5	TRANS
cg09890699	1	SSBP3;SSBP3;SSBP3	54821853	-	0.999648	0.09464	4.44002e-26	9545-156	GZMK	P49863	Granzyme K	55024256	55034570	5	TRANS
cg10220104	12	NA	27027924	-	-1.54368	0.146147	4.44479e-26	4148-49	PAPPA	Q13219	Pappalysin-1	116153791	116402321	9	TRANS
cg11812782	5	NA	172220351	-	-1.64002	0.155278	4.47992e-26	6485-59	IGLL1	P15814	Immunoglobulin lambda-like polypeptide 1	23580302	23573125	22	TRANS
cg26399994	1	PTPRC;PTPRC;PTPRC;PTPRC	198649046	-	-1.29019	0.122167	4.52378e-26	3440-7	GZMA	P12544	Granzyme A	55102646	55110252	5	TRANS
cg07595606	15	NA	49372235	+	-1.05903	0.100284	4.55003e-26	9545-156	GZMK	P49863	Granzyme K	55024256	55034570	5	TRANS
cg08961187	6	MDGA1	37648275	+	-1.62846	0.154226	4.61759e-26	5728-60	FCRL1	Q96LA6	Fc receptor-like protein 1	157820120	157794403	1	TRANS
cg22011254	11	KCNQ1;KCNQ1	2739975	+	-1.17135	0.110936	4.62648e-26	3195-50	GNLY	P22749	Granulysin	85685175	85698852	2	TRANS
cg26384465	10	LDB1;LDB1	103867457	+	-1.70375	0.16136	4.63041e-26	3291-30	FCER2	P06734	Low affinity immunoglobulin epsilon Fc receptor	7702146	7688758	19	TRANS
cg26908895	3	MED12L;P2RY14	150983731	+	-1.44957	0.137299	4.67919e-26	17210-2	TCL1A	P56279	T-cell leukemia/lymphoma protein 1A	95714196	95709947	14	TRANS
cg06098530	10	MYST4	76727919	+	0.86499	0.081932	4.69423e-26	9545-156	GZMK	P49863	Granzyme K	55024256	55034570	5	TRANS
cg01449341	19	KIR3DX1	55044295	+	-1.58376	0.150018	4.70869e-26	3195-50	GNLY	P22749	Granulysin	85685175	85698852	2	TRANS
cg24947456	12	MYO1A	57441432	+	1.09813	0.104021	4.72236e-26	5728-60	FCRL1	Q96LA6	Fc receptor-like protein 1	157820120	157794403	1	TRANS
cg05348902	22	MYH9	36709738	+	-1.89542	0.179566	4.78597e-26	3291-30	FCER2	P06734	Low affinity immunoglobulin epsilon Fc receptor	7702146	7688758	19	TRANS
cg08560387	10	TSPAN14;TSPAN14	82247853	-	0.905834	0.0858181	4.802e-26	17210-2	TCL1A	P56279	T-cell leukemia/lymphoma protein 1A	95714196	95709947	14	TRANS
cg12871632	9	PDCD1LG2	5554506	-	-1.32182	0.12523	4.80946e-26	3195-50	GNLY	P22749	Granulysin	85685175	85698852	2	TRANS
cg05178561	9	DOCK8;DOCK8;DOCK8	365007	+	-1.73079	0.163987	4.84279e-26	4148-49	PAPPA	Q13219	Pappalysin-1	116153791	116402321	9	TRANS
cg11742722	2	GALNT14;GALNT14;GALNT14;GALNT14;GALNT14	31352421	-	-1.28327	0.1216	4.91206e-26	3440-7	GZMA	P12544	Granzyme A	55102646	55110252	5	TRANS
cg03507702	8	NA	123585866	-	-1.42743	0.135274	4.96636e-26	9545-156	GZMK	P49863	Granzyme K	55024256	55034570	5	TRANS
cg19103456	1	VAV3;VAV3	108191769	-	-1.14839	0.108839	5.01036e-26	3195-50	GNLY	P22749	Granulysin	85685175	85698852	2	TRANS
cg05181041	10	ADAM12;ADAM12;ADAM12;ADAM12	128076941	+	0.857491	0.0812808	5.09347e-26	9545-156	GZMK	P49863	Granzyme K	55024256	55034570	5	TRANS
cg20042572	11	POLA2	65061474	-	-1.68291	0.159553	5.20757e-26	17210-2	TCL1A	P56279	T-cell leukemia/lymphoma protein 1A	95714196	95709947	14	TRANS
cg12996520	17	TBX21	45819275	+	-1.17321	0.111235	5.24064e-26	3195-50	GNLY	P22749	Granulysin	85685175	85698852	2	TRANS
cg26379258	6	TRAF3IP2;TRAF3IP2;TRAF3IP2;TRAF3IP2;TRAF3IP2;TRAF3IP2	111888446	-	0.780992	0.0740497	5.25204e-26	9545-156	GZMK	P49863	Granzyme K	55024256	55034570	5	TRANS
cg19486804	7	C7orf50;C7orf50;C7orf50	1145819	+	-0.918532	0.0870917	5.26005e-26	17210-2	TCL1A	P56279	T-cell leukemia/lymphoma protein 1A	95714196	95709947	14	TRANS
cg10016435	10	LOC105376360	3784156	+	-1.23084	0.116706	5.27327e-26	3440-7	GZMA	P12544	Granzyme A	55102646	55110252	5	TRANS
cg13415831	9	NA	92137791	-	1.62342	0.153941	5.31538e-26	6485-59	IGLL1	P15814	Immunoglobulin lambda-like polypeptide 1	23580302	23573125	22	TRANS
cg10377183	11	NA	72887546	-	-2.47568	0.234766	5.34005e-26	5728-60	FCRL1	Q96LA6	Fc receptor-like protein 1	157820120	157794403	1	TRANS
cg20162415	12	CNOT2;CNOT2;CNOT2;CNOT2	70721186	+	-1.24057	0.117667	5.46893e-26	3440-7	GZMA	P12544	Granzyme A	55102646	55110252	5	TRANS
cg03853332	7	HIPK2;HIPK2	139357967	+	-1.03462	0.098141	5.51772e-26	9545-156	GZMK	P49863	Granzyme K	55024256	55034570	5	TRANS
cg00645884	10	NA	6110377	+	0.729919	0.0692381	5.52239e-26	3195-50	GNLY	P22749	Granulysin	85685175	85698852	2	TRANS
cg22606224	19	ZNF625	12266489	-	0.738219	0.0700267	5.53358e-26	3440-7	GZMA	P12544	Granzyme A	55102646	55110252	5	TRANS
cg18861197	8	PTK2B;PTK2B;PTK2B;PTK2B	27209336	-	1.30864	0.124144	5.56849e-26	17210-2	TCL1A	P56279	T-cell leukemia/lymphoma protein 1A	95714196	95709947	14	TRANS
cg15842982	19	DNM2;DNM2;DNM2;DNM2;DNM2	10865928	+	1.01238	0.0960479	5.6275e-26	5728-60	FCRL1	Q96LA6	Fc receptor-like protein 1	157820120	157794403	1	TRANS
cg20640246	12	NA	89749718	-	-1.78846	0.169681	5.64102e-26	17210-2	TCL1A	P56279	T-cell leukemia/lymphoma protein 1A	95714196	95709947	14	TRANS
cg13637654	10	NA	103538719	-	0.794483	0.0753818	5.68262e-26	9545-156	GZMK	P49863	Granzyme K	55024256	55034570	5	TRANS
cg05348902	22	MYH9	36709738	+	-1.89336	0.179666	5.75737e-26	17210-2	TCL1A	P56279	T-cell leukemia/lymphoma protein 1A	95714196	95709947	14	TRANS
cg15036326	17	RPL23A;SNORD4A	27048708	+	-1.3178	0.125085	5.94647e-26	9545-156	GZMK	P49863	Granzyme K	55024256	55034570	5	TRANS
cg14552010	2	AFF3;AFF3	100327369	+	-1.59103	0.15103	5.98728e-26	3195-50	GNLY	P22749	Granulysin	85685175	85698852	2	TRANS
cg19257356	1	NA	27854642	-	0.756782	0.0718406	6.01059e-26	3195-50	GNLY	P22749	Granulysin	85685175	85698852	2	TRANS
cg13192602	3	NA	151976532	-	1.19651	0.113608	6.15856e-26	6485-59	IGLL1	P15814	Immunoglobulin lambda-like polypeptide 1	23580302	23573125	22	TRANS
cg11972721	17	MED9	17394732	+	-1.62939	0.154717	6.18549e-26	17210-2	TCL1A	P56279	T-cell leukemia/lymphoma protein 1A	95714196	95709947	14	TRANS
cg09664107	12	NA	6855032	-	0.8905	0.0845568	6.19236e-26	3195-50	GNLY	P22749	Granulysin	85685175	85698852	2	TRANS
cg21387604	1	TGFB2;TGFB2	218518468	-	0.88943	0.0844559	6.19723e-26	9545-156	GZMK	P49863	Granzyme K	55024256	55034570	5	TRANS
cg02258751	2	ARHGAP15	144487774	+	-0.960655	0.0912194	6.19963e-26	9545-156	GZMK	P49863	Granzyme K	55024256	55034570	5	TRANS
cg15343023	17	NA	35078091	+	0.804314	0.0763776	6.23386e-26	9545-156	GZMK	P49863	Granzyme K	55024256	55034570	5	TRANS
cg03388786	8	LYN;LYN	56852253	+	0.832527	0.0790694	6.34662e-26	3195-50	GNLY	P22749	Granulysin	85685175	85698852	2	TRANS
cg13918228	12	CD69;CD69;CD69	9914965	-	-1.62765	0.15459	6.36317e-26	5728-60	FCRL1	Q96LA6	Fc receptor-like protein 1	157820120	157794403	1	TRANS
cg22354132	1	C1orf177;C1orf177	55273637	-	-1.47841	0.14044	6.4888e-26	3195-50	GNLY	P22749	Granulysin	85685175	85698852	2	TRANS
cg13515233	7	NCAPG2;NCAPG2;NCAPG2;NCAPG2	158448712	-	-1.22083	0.116013	6.74715e-26	3440-7	GZMA	P12544	Granzyme A	55102646	55110252	5	TRANS
cg24749947	2	ACVR1;ACVR1;ACVR1	158731577	-	0.941344	0.089463	6.82936e-26	9545-156	GZMK	P49863	Granzyme K	55024256	55034570	5	TRANS
cg16696044	7	LINC-PINT;LINC-PINT;LINC-PINT;LINC-PINT;LINC-PINT;LINC-PINT;LINC-PINT;LINC-PINT	130636436	-	-1.24771	0.11858	6.83273e-26	9545-156	GZMK	P49863	Granzyme K	55024256	55034570	5	TRANS
cg26788812	1	MEGF6	3438863	+	-1.3399	0.127343	6.84264e-26	3195-50	GNLY	P22749	Granulysin	85685175	85698852	2	TRANS
cg14372281	3	RASA2;RASA2;RASA2	141277039	+	0.788297	0.0749198	6.84956e-26	3195-50	GNLY	P22749	Granulysin	85685175	85698852	2	TRANS
cg25818097	2	NA	134975778	-	1.18111	0.112254	6.85356e-26	6485-59	IGLL1	P15814	Immunoglobulin lambda-like polypeptide 1	23580302	23573125	22	TRANS
cg22300839	1	COL16A1	32169770	-	0.757563	0.0720018	6.88081e-26	3195-50	GNLY	P22749	Granulysin	85685175	85698852	2	TRANS
cg18027122	16	ABCC1	16103437	+	-1.88216	0.178895	6.91119e-26	6485-59	IGLL1	P15814	Immunoglobulin lambda-like polypeptide 1	23580302	23573125	22	TRANS
cg05159623	16	EEF2K	22230029	+	-1.32514	0.125953	6.91633e-26	17210-2	TCL1A	P56279	T-cell leukemia/lymphoma protein 1A	95714196	95709947	14	TRANS
cg06643002	14	BRF1;BRF1;BRF1;BRF1;BRF1	105735797	-	-1.74305	0.16568	6.94251e-26	6485-59	IGLL1	P15814	Immunoglobulin lambda-like polypeptide 1	23580302	23573125	22	TRANS
cg16411369	6	NA	6933384	-	-1.60714	0.152771	6.99071e-26	17210-2	TCL1A	P56279	T-cell leukemia/lymphoma protein 1A	95714196	95709947	14	TRANS
cg05036909	5	MAST4;MAST4;MAST4;MAST4	66139656	+	-0.895692	0.0851509	7.07119e-26	3440-7	GZMA	P12544	Granzyme A	55102646	55110252	5	TRANS
cg06924277	10	TET1	70444385	-	-1.04013	0.0988844	7.08972e-26	3440-7	GZMA	P12544	Granzyme A	55102646	55110252	5	TRANS
cg03429643	2	MGAT4A;MGAT4A	99280963	-	1.03178	0.0980925	7.1025e-26	6485-59	IGLL1	P15814	Immunoglobulin lambda-like polypeptide 1	23580302	23573125	22	TRANS
cg03105774	7	ST7;ST7	116654858	+	0.816157	0.077595	7.12546e-26	3195-50	GNLY	P22749	Granulysin	85685175	85698852	2	TRANS
cg15598244	1	C1orf213;C1orf213;ZNF436;C1orf213	23696413	+	0.972176	0.0924484	7.30041e-26	9545-156	GZMK	P49863	Granzyme K	55024256	55034570	5	TRANS
cg08697251	5	LPCAT1	1489875	-	-0.883663	0.0840315	7.30195e-26	3195-50	GNLY	P22749	Granulysin	85685175	85698852	2	TRANS
cg03190219	7	NA	25898688	-	1.01341	0.0963756	7.35247e-26	9545-156	GZMK	P49863	Granzyme K	55024256	55034570	5	TRANS
cg08965235	11	LTBP3;LTBP3;LTBP3;LTBP3	65325158	+	0.844315	0.0802981	7.38633e-26	9545-156	GZMK	P49863	Granzyme K	55024256	55034570	5	TRANS
cg01934484	8	TRAPPC9;TRAPPC9	140754622	-	-1.50097	0.142751	7.40052e-26	9545-156	GZMK	P49863	Granzyme K	55024256	55034570	5	TRANS
cg26908895	3	MED12L;P2RY14	150983731	+	-1.4374	0.136723	7.50237e-26	6485-59	IGLL1	P15814	Immunoglobulin lambda-like polypeptide 1	23580302	23573125	22	TRANS
cg00860712	1	BTG2	203274134	+	1.18035	0.112273	7.50425e-26	5728-60	FCRL1	Q96LA6	Fc receptor-like protein 1	157820120	157794403	1	TRANS
cg19044550	11	NA	70308049	-	-1.44254	0.13722	7.55849e-26	9545-156	GZMK	P49863	Granzyme K	55024256	55034570	5	TRANS
cg01581561	4	NA	10152845	-	-1.57564	0.149885	7.58263e-26	5728-60	FCRL1	Q96LA6	Fc receptor-like protein 1	157820120	157794403	1	TRANS
cg03048919	2	NA	8656829	-	-1.53186	0.145729	7.62991e-26	3195-50	GNLY	P22749	Granulysin	85685175	85698852	2	TRANS
cg25017584	8	NA	144824658	-	-1.07277	0.102061	7.67645e-26	3195-50	GNLY	P22749	Granulysin	85685175	85698852	2	TRANS
cg04657000	6	FYN	112115430	-	-1.26836	0.120674	7.71336e-26	9545-156	GZMK	P49863	Granzyme K	55024256	55034570	5	TRANS
cg02243630	4	KIAA0922;KIAA0922	154386540	+	0.939489	0.0893932	7.80025e-26	3195-50	GNLY	P22749	Granulysin	85685175	85698852	2	TRANS
cg12685640	1	NA	208714976	+	-1.36026	0.12943	7.8032e-26	3440-7	GZMA	P12544	Granzyme A	55102646	55110252	5	TRANS
cg11195633	2	GNLY;GNLY;GNLY	85920874	+	-1.78606	0.169948	7.81056e-26	3195-50	GNLY	P22749	Granulysin	85685175	85698852	2	CIS
cg17104429	20	NA	572111	+	-1.13028	0.107551	7.8312e-26	9545-156	GZMK	P49863	Granzyme K	55024256	55034570	5	TRANS
cg02995710	3	EIF4E3;EIF4E3	71805022	-	-0.70502	0.0670926	7.92319e-26	10754-113	PROK2	Q9HC23	Prokineticin-2	71785206	71771655	3	CIS
cg21238882	6	DOPEY1;DOPEY1	83796488	+	-1.05481	0.100383	7.95065e-26	3195-50	GNLY	P22749	Granulysin	85685175	85698852	2	TRANS
cg01135380	19	NA	18526342	-	0.983137	0.0935629	7.95597e-26	3195-50	GNLY	P22749	Granulysin	85685175	85698852	2	TRANS
cg08495950	12	ACRBP	6747441	+	-1.71254	0.16298	7.96238e-26	5728-60	FCRL1	Q96LA6	Fc receptor-like protein 1	157820120	157794403	1	TRANS
cg13901712	12	CCDC91	28696068	-	-1.29079	0.122843	7.96923e-26	3440-7	GZMA	P12544	Granzyme A	55102646	55110252	5	TRANS
cg08697251	5	LPCAT1	1489875	-	-0.891148	0.0848116	7.98747e-26	3440-7	GZMA	P12544	Granzyme A	55102646	55110252	5	TRANS
cg09001573	10	HHEX	94450826	-	0.926071	0.0881376	8.01184e-26	3440-7	GZMA	P12544	Granzyme A	55102646	55110252	5	TRANS
cg18899777	8	GRHL2	102506551	-	0.810729	0.0771646	8.06408e-26	9545-156	GZMK	P49863	Granzyme K	55024256	55034570	5	TRANS
cg05257097	17	MAP3K14-AS1;MAP3K14-AS1;SPATA32;MAP3K14;MAP3K14-AS1;MAP3K14-AS1;MAP3K14-AS1	43340758	-	-1.79316	0.170682	8.1209e-26	5728-60	FCRL1	Q96LA6	Fc receptor-like protein 1	157820120	157794403	1	TRANS
cg00704681	19	NA	30115207	-	-1.33859	0.127419	8.15144e-26	3195-50	GNLY	P22749	Granulysin	85685175	85698852	2	TRANS
cg26408118	2	ACVR1;ACVR1	158599659	-	-1.64257	0.156367	8.22529e-26	9545-156	GZMK	P49863	Granzyme K	55024256	55034570	5	TRANS
cg15451980	15	RORA	60959637	-	-0.86536	0.0823838	8.27865e-26	3195-50	GNLY	P22749	Granulysin	85685175	85698852	2	TRANS
cg02593918	1	HSPG2;HSPG2	22164880	-	-1.33892	0.127477	8.34916e-26	9545-156	GZMK	P49863	Granzyme K	55024256	55034570	5	TRANS
cg08033142	2	PRKCE	46260367	+	-1.03895	0.0989171	8.3497e-26	3440-7	GZMA	P12544	Granzyme A	55102646	55110252	5	TRANS
cg19779057	1	SOX13	204073369	-	-2.36531	0.2252	8.35634e-26	3195-50	GNLY	P22749	Granulysin	85685175	85698852	2	TRANS
cg26354180	17	AATF	35305470	+	0.939998	0.0894984	8.37168e-26	9545-156	GZMK	P49863	Granzyme K	55024256	55034570	5	TRANS
cg20301308	1	NA	65534742	-	0.827371	0.0787771	8.39499e-26	3195-50	GNLY	P22749	Granulysin	85685175	85698852	2	TRANS
cg21027535	15	NA	80634507	-	-1.65595	0.157687	8.49846e-26	9545-156	GZMK	P49863	Granzyme K	55024256	55034570	5	TRANS
cg26832294	4	TNIP3;TNIP3	122078348	+	0.658034	0.0626683	8.61348e-26	9545-156	GZMK	P49863	Granzyme K	55024256	55034570	5	TRANS
cg15988287	13	NA	27516202	+	-1.28614	0.122496	8.68966e-26	3440-7	GZMA	P12544	Granzyme A	55102646	55110252	5	TRANS
cg10196751	1	NA	175186983	+	-1.23063	0.117215	8.73769e-26	5728-60	FCRL1	Q96LA6	Fc receptor-like protein 1	157820120	157794403	1	TRANS
cg13254958	16	NA	84548506	-	0.967523	0.0921559	8.75249e-26	17210-2	TCL1A	P56279	T-cell leukemia/lymphoma protein 1A	95714196	95709947	14	TRANS
cg07438546	11	MIR6751;SYVN1;SYVN1;SYVN1;SYVN1	64897635	-	-2.2231	0.211764	8.82093e-26	5728-60	FCRL1	Q96LA6	Fc receptor-like protein 1	157820120	157794403	1	TRANS
cg14135248	7	MAD1L1;MAD1L1;MAD1L1;MAD1L1;MAD1L1	2020495	+	-0.770087	0.073356	8.82812e-26	5728-60	FCRL1	Q96LA6	Fc receptor-like protein 1	157820120	157794403	1	TRANS
cg22648984	1	ARHGEF11;ARHGEF11	156915721	+	-1.53072	0.145812	8.82869e-26	3440-7	GZMA	P12544	Granzyme A	55102646	55110252	5	TRANS
cg00299943	22	L3MBTL2	41613692	-	0.93507	0.0890735	8.84815e-26	9545-156	GZMK	P49863	Granzyme K	55024256	55034570	5	TRANS
cg12623536	10	SPOCK2;SPOCK2	73848817	-	0.882721	0.0841024	9.03149e-26	9545-156	GZMK	P49863	Granzyme K	55024256	55034570	5	TRANS
cg09001573	10	HHEX	94450826	-	0.92504	0.0881381	9.07468e-26	9545-156	GZMK	P49863	Granzyme K	55024256	55034570	5	TRANS
cg09324669	1	NA	234749105	-	0.83052	0.0791425	9.20645e-26	3440-7	GZMA	P12544	Granzyme A	55102646	55110252	5	TRANS
cg24576940	7	KCNH2;KCNH2;KCNH2	150648283	+	-0.730913	0.0696517	9.22034e-26	4148-49	PAPPA	Q13219	Pappalysin-1	116153791	116402321	9	TRANS
cg01444574	2	NA	128617328	+	0.961309	0.0916175	9.33913e-26	3195-50	GNLY	P22749	Granulysin	85685175	85698852	2	TRANS
cg13458609	9	ENG;ENG	130608923	-	-1.68817	0.160905	9.43197e-26	4148-49	PAPPA	Q13219	Pappalysin-1	116153791	116402321	9	TRANS
cg04054586	7	NA	127761359	+	-1.41733	0.135096	9.47643e-26	3195-50	GNLY	P22749	Granulysin	85685175	85698852	2	TRANS
cg12273325	22	PIK3IP1;PIK3IP1	31689831	+	1.16967	0.111501	9.58072e-26	3195-50	GNLY	P22749	Granulysin	85685175	85698852	2	TRANS
cg16272981	5	LPCAT1	1489889	-	-0.544383	0.0518946	9.58487e-26	3195-50	GNLY	P22749	Granulysin	85685175	85698852	2	TRANS
cg11363726	3	RFTN1	16475415	-	-1.46425	0.139592	9.65315e-26	17210-2	TCL1A	P56279	T-cell leukemia/lymphoma protein 1A	95714196	95709947	14	TRANS
cg07145038	5	NA	55374514	-	-1.78834	0.170494	9.6896e-26	6485-59	IGLL1	P15814	Immunoglobulin lambda-like polypeptide 1	23580302	23573125	22	TRANS
cg05585911	6	CDC5L	44396701	+	-1.36469	0.130112	9.75163e-26	3195-50	GNLY	P22749	Granulysin	85685175	85698852	2	TRANS
cg17429587	12	NCOR2;NCOR2	124905230	+	-2.3167	0.2209	9.85204e-26	9015-1	PRG3	Q9Y2Y8	Proteoglycan 3	57381150	57376769	11	TRANS
cg13352520	5	NA	65418807	+	-1.305	0.12444	9.90816e-26	3195-50	GNLY	P22749	Granulysin	85685175	85698852	2	TRANS
cg26795340	12	GPD1;C12orf62	50504814	-	-1.86569	0.177908	9.92684e-26	5728-60	FCRL1	Q96LA6	Fc receptor-like protein 1	157820120	157794403	1	TRANS
cg06690548	4	SLC7A11	139162808	-	-1.02003	0.0972869	1.01494e-25	8989-40	SCUBE1	Q8IWY4	Signal peptide, CUB and EGF-like domain-containing protein 1	43343372	43197280	22	TRANS
cg14622549	12	EP400	132549292	+	-0.806462	0.0769183	1.01601e-25	5728-60	FCRL1	Q96LA6	Fc receptor-like protein 1	157820120	157794403	1	TRANS
cg19260922	12	ERC1;ERC1;ERC1;ERC1;ERC1;ERC1	1413681	+	-1.52072	0.145042	1.01603e-25	4148-49	PAPPA	Q13219	Pappalysin-1	116153791	116402321	9	TRANS
cg26650039	7	NA	155077544	-	-1.81714	0.173327	1.02456e-25	5728-60	FCRL1	Q96LA6	Fc receptor-like protein 1	157820120	157794403	1	TRANS
cg22143698	5	ANKRD33B	10608058	-	0.86184	0.0822137	1.03498e-25	9545-156	GZMK	P49863	Granzyme K	55024256	55034570	5	TRANS
cg27555880	5	NA	132000014	-	-1.24092	0.118413	1.07188e-25	3195-50	GNLY	P22749	Granulysin	85685175	85698852	2	TRANS
cg22416002	22	RPL3;RNU86;RPL3	39713062	-	-1.37802	0.131496	1.07244e-25	9545-156	GZMK	P49863	Granzyme K	55024256	55034570	5	TRANS
cg13904970	5	ZNF608	123987667	-	0.438395	0.0418336	1.0732e-25	9545-156	GZMK	P49863	Granzyme K	55024256	55034570	5	TRANS
cg04822495	12	PLXNC1	94676688	-	1.1566	0.110377	1.08302e-25	5728-60	FCRL1	Q96LA6	Fc receptor-like protein 1	157820120	157794403	1	TRANS
cg04783450	6	NA	42068088	-	-1.85278	0.176839	1.09956e-25	3195-50	GNLY	P22749	Granulysin	85685175	85698852	2	TRANS
cg05789968	12	ANO2;ANO2	5672678	-	-1.82433	0.17413	1.1037e-25	3195-50	GNLY	P22749	Granulysin	85685175	85698852	2	TRANS
cg18395636	11	RAB38	87908785	+	0.805281	0.076866	1.10848e-25	9545-156	GZMK	P49863	Granzyme K	55024256	55034570	5	TRANS
cg07222852	2	MCFD2;MCFD2;MCFD2;MCFD2;MCFD2;MCFD2;MCFD2	47137221	+	-1.18594	0.113201	1.10877e-25	3195-50	GNLY	P22749	Granulysin	85685175	85698852	2	TRANS
cg20239912	17	CACNA1G;CACNA1G;CACNA1G;CACNA1G;CACNA1G;CACNA1G;CACNA1G;CACNA1G;CACNA1G;CACNA1G;CACNA1G;CACNA1G;CACNA1G;CACNA1G	48689192	-	-1.79694	0.171529	1.11378e-25	9545-156	GZMK	P49863	Granzyme K	55024256	55034570	5	TRANS
cg05036909	5	MAST4;MAST4;MAST4;MAST4	66139656	+	-0.892035	0.0851514	1.11503e-25	9545-156	GZMK	P49863	Granzyme K	55024256	55034570	5	TRANS
cg01561780	9	GABBR2	101253517	+	-1.19808	0.114369	1.11917e-25	3440-7	GZMA	P12544	Granzyme A	55102646	55110252	5	TRANS
cg23526205	13	TBC1D4;TBC1D4;TBC1D4	76007310	-	-1.56487	0.149391	1.12539e-25	3440-7	GZMA	P12544	Granzyme A	55102646	55110252	5	TRANS
cg19037310	7	NA	1546068	+	0.955412	0.0912156	1.13466e-25	9545-156	GZMK	P49863	Granzyme K	55024256	55034570	5	TRANS
cg17028595	10	LOC283050;LOC283050;LOC283050	80725361	-	-1.0572	0.100935	1.1362e-25	3195-50	GNLY	P22749	Granulysin	85685175	85698852	2	TRANS
cg10704177	1	INADL	62209607	+	-1.78194	0.170132	1.13885e-25	4148-49	PAPPA	Q13219	Pappalysin-1	116153791	116402321	9	TRANS
cg01403641	15	RORA-AS1;RORA-AS1;RORA-AS1;RORA-AS1;RORA;RORA;RORA;RORA	60818455	-	-1.23738	0.11814	1.13946e-25	3195-50	GNLY	P22749	Granulysin	85685175	85698852	2	TRANS
cg23021833	2	NA	161552371	-	-1.83585	0.175281	1.14077e-25	9545-156	GZMK	P49863	Granzyme K	55024256	55034570	5	TRANS
cg14451275	1	NA	16081988	-	-1.78753	0.170668	1.14088e-25	3195-50	GNLY	P22749	Granulysin	85685175	85698852	2	TRANS
cg14750782	17	ANKFY1;ANKFY1;ANKFY1	4119394	-	-1.68933	0.161305	1.15092e-25	5728-60	FCRL1	Q96LA6	Fc receptor-like protein 1	157820120	157794403	1	TRANS
cg04895445	3	ATG7;ATG7;ATG7	11342661	+	-1.32335	0.12636	1.15105e-25	3195-50	GNLY	P22749	Granulysin	85685175	85698852	2	TRANS
cg11642681	8	NA	29210373	-	1.01766	0.0971879	1.17317e-25	9545-156	GZMK	P49863	Granzyme K	55024256	55034570	5	TRANS
cg20276144	17	MSI2;MSI2	55706159	+	-1.65147	0.157736	1.18855e-25	17210-2	TCL1A	P56279	T-cell leukemia/lymphoma protein 1A	95714196	95709947	14	TRANS
cg27094756	21	NA	26873972	-	-1.45887	0.139343	1.19098e-25	9545-156	GZMK	P49863	Granzyme K	55024256	55034570	5	TRANS
cg25522181	2	CIAO1	96933283	-	-1.42303	0.135923	1.19463e-25	3195-50	GNLY	P22749	Granulysin	85685175	85698852	2	TRANS
cg22505924	2	NA	64488157	+	0.805804	0.0769751	1.2071e-25	3440-7	GZMA	P12544	Granzyme A	55102646	55110252	5	TRANS
cg27549079	15	CSNK1G1	64566942	-	0.938325	0.0896572	1.24164e-25	9545-156	GZMK	P49863	Granzyme K	55024256	55034570	5	TRANS
cg07119168	14	SPTB	65225253	+	-1.47566	0.141	1.24222e-25	3195-50	GNLY	P22749	Granulysin	85685175	85698852	2	TRANS
cg10603275	3	CHL1	239665	+	0.585966	0.0559907	1.24543e-25	9545-156	GZMK	P49863	Granzyme K	55024256	55034570	5	TRANS
cg26430059	14	FOXN3;FOXN3	89770384	-	0.893853	0.0854113	1.24715e-25	9545-156	GZMK	P49863	Granzyme K	55024256	55034570	5	TRANS
cg04822495	12	PLXNC1	94676688	-	1.15158	0.11004	1.24931e-25	6485-59	IGLL1	P15814	Immunoglobulin lambda-like polypeptide 1	23580302	23573125	22	TRANS
cg02128040	3	NA	142667252	+	-1.28502	0.122802	1.26162e-25	9545-156	GZMK	P49863	Granzyme K	55024256	55034570	5	TRANS
cg09324669	1	NA	234749105	-	0.820639	0.0784239	1.26213e-25	3195-50	GNLY	P22749	Granulysin	85685175	85698852	2	TRANS
cg20506347	3	FOXP1;FOXP1	71355161	+	0.851613	0.0813875	1.26836e-25	3195-50	GNLY	P22749	Granulysin	85685175	85698852	2	TRANS
cg12092786	22	NA	42332408	-	-1.73468	0.165783	1.27043e-25	5728-60	FCRL1	Q96LA6	Fc receptor-like protein 1	157820120	157794403	1	TRANS
cg11546475	7	RNF216;RNF216	5733188	+	0.864234	0.0825998	1.2788e-25	3195-50	GNLY	P22749	Granulysin	85685175	85698852	2	TRANS
cg15122536	11	LRP5;LRP5	68123164	-	-1.67611	0.160206	1.28849e-25	5728-60	FCRL1	Q96LA6	Fc receptor-like protein 1	157820120	157794403	1	TRANS
cg22855933	2	NA	157179512	+	0.954705	0.0912537	1.28967e-25	3440-7	GZMA	P12544	Granzyme A	55102646	55110252	5	TRANS
cg18359575	1	LCK	32721190	+	1.28797	0.123113	1.29565e-25	6485-59	IGLL1	P15814	Immunoglobulin lambda-like polypeptide 1	23580302	23573125	22	TRANS
cg08498542	3	FRMD4B	69261753	+	1.08985	0.104179	1.30093e-25	5728-60	FCRL1	Q96LA6	Fc receptor-like protein 1	157820120	157794403	1	TRANS
cg24096902	1	WASF2;WASF2	27754893	-	0.795805	0.0760735	1.30474e-25	3195-50	GNLY	P22749	Granulysin	85685175	85698852	2	TRANS
cg08529481	1	STK40	36832173	+	1.07874	0.103128	1.31481e-25	3195-50	GNLY	P22749	Granulysin	85685175	85698852	2	TRANS
cg18017657	6	MAPK13;MAPK13	36103968	+	-1.50524	0.143903	1.31728e-25	6485-59	IGLL1	P15814	Immunoglobulin lambda-like polypeptide 1	23580302	23573125	22	TRANS
cg03382805	22	NA	23905582	+	-1.20153	0.114879	1.33089e-25	5728-60	FCRL1	Q96LA6	Fc receptor-like protein 1	157820120	157794403	1	TRANS
cg14755717	11	CD81;CD81	2415046	+	-1.37543	0.131518	1.34434e-25	5728-60	FCRL1	Q96LA6	Fc receptor-like protein 1	157820120	157794403	1	TRANS
cg17634650	4	NA	10966220	+	-1.73546	0.16595	1.35065e-25	3291-30	FCER2	P06734	Low affinity immunoglobulin epsilon Fc receptor	7702146	7688758	19	TRANS
cg20908276	14	NA	106134542	-	-0.795277	0.076048	1.35279e-25	5728-60	FCRL1	Q96LA6	Fc receptor-like protein 1	157820120	157794403	1	TRANS
cg24791971	3	GADL1	30821550	+	-1.64935	0.157721	1.35549e-25	3440-7	GZMA	P12544	Granzyme A	55102646	55110252	5	TRANS
cg13811092	5	MAST4;MAST4;MAST4	66010095	+	-1.25909	0.120407	1.36164e-25	3440-7	GZMA	P12544	Granzyme A	55102646	55110252	5	TRANS
cg02595823	10	SPOCK2;SPOCK2	73848915	-	0.927736	0.0887286	1.37705e-25	3195-50	GNLY	P22749	Granulysin	85685175	85698852	2	TRANS
cg23720822	19	MYO1F	8634583	+	1.3187	0.126127	1.38501e-25	5728-60	FCRL1	Q96LA6	Fc receptor-like protein 1	157820120	157794403	1	TRANS
cg17014757	1	CHI3L1	203156097	-	-0.549252	0.0525347	1.38963e-25	11104-13	CHI3L1	P36222	Chitinase-3-like protein 1	203186704	203178931	1	CIS
cg18297196	6	TREML2	41168941	-	0.849487	0.0812564	1.39866e-25	9545-156	GZMK	P49863	Granzyme K	55024256	55034570	5	TRANS
cg26795340	12	GPD1;C12orf62	50504814	-	-1.85692	0.177621	1.39877e-25	17210-2	TCL1A	P56279	T-cell leukemia/lymphoma protein 1A	95714196	95709947	14	TRANS
cg12700074	6	AKAP7;AKAP7;AKAP7	131571435	-	0.876227	0.0838205	1.4106e-25	9545-156	GZMK	P49863	Granzyme K	55024256	55034570	5	TRANS
cg04689829	2	NA	43390215	+	-1.55116	0.148391	1.4169e-25	5728-60	FCRL1	Q96LA6	Fc receptor-like protein 1	157820120	157794403	1	TRANS
cg10467255	20	SYNDIG1	24483119	+	-1.71261	0.16384	1.42004e-25	3195-50	GNLY	P22749	Granulysin	85685175	85698852	2	TRANS
cg10642599	10	NA	74014931	+	0.823459	0.0787849	1.43487e-25	9545-156	GZMK	P49863	Granzyme K	55024256	55034570	5	TRANS
cg25915940	11	NAV2;NAV2;NAV2;NAV2;NAV2;NAV2	20044340	+	-1.73665	0.166155	1.43569e-25	5728-60	FCRL1	Q96LA6	Fc receptor-like protein 1	157820120	157794403	1	TRANS
cg25984344	10	DOCK1;FAM196A	128994608	+	0.623774	0.0596837	1.44485e-25	9545-156	GZMK	P49863	Granzyme K	55024256	55034570	5	TRANS
cg10853723	5	NDST1;NDST1	149906884	-	-1.30449	0.124823	1.45373e-25	3440-7	GZMA	P12544	Granzyme A	55102646	55110252	5	TRANS
cg20615910	6	NA	11607923	+	-1.58311	0.151492	1.46338e-25	9545-156	GZMK	P49863	Granzyme K	55024256	55034570	5	TRANS
cg23944804	20	BTBD3	11871384	+	0.517688	0.0495408	1.46962e-25	9545-156	GZMK	P49863	Granzyme K	55024256	55034570	5	TRANS
cg15957747	1	ZNF436-AS1;ZNF436-AS1;ZNF436	23696407	+	0.949452	0.0908674	1.48446e-25	9545-156	GZMK	P49863	Granzyme K	55024256	55034570	5	TRANS
cg15532942	18	NFATC1;NFATC1;NFATC1;NFATC1;NFATC1	77220712	+	-1.28778	0.123251	1.48904e-25	17210-2	TCL1A	P56279	T-cell leukemia/lymphoma protein 1A	95714196	95709947	14	TRANS
cg16015622	3	HMCES;HMCES	128996855	-	-2.30601	0.220722	1.50344e-25	17210-2	TCL1A	P56279	T-cell leukemia/lymphoma protein 1A	95714196	95709947	14	TRANS
cg20934105	14	RIN3	93118717	+	0.879692	0.0842088	1.51933e-25	9545-156	GZMK	P49863	Granzyme K	55024256	55034570	5	TRANS
cg13823257	9	NA	35666823	-	-1.66512	0.159396	1.52134e-25	17210-2	TCL1A	P56279	T-cell leukemia/lymphoma protein 1A	95714196	95709947	14	TRANS
cg06449396	22	NA	46382247	+	-1.38706	0.132798	1.54603e-25	3195-50	GNLY	P22749	Granulysin	85685175	85698852	2	TRANS
cg04623770	4	NA	146655855	+	-1.5395	0.147398	1.55321e-25	9545-156	GZMK	P49863	Granzyme K	55024256	55034570	5	TRANS
cg05085499	1	BTBD19	45276325	+	0.916059	0.0877172	1.57209e-25	3195-50	GNLY	P22749	Granulysin	85685175	85698852	2	TRANS
cg08437936	7	NA	2762974	+	-1.56595	0.149949	1.57404e-25	17210-2	TCL1A	P56279	T-cell leukemia/lymphoma protein 1A	95714196	95709947	14	TRANS
cg24869851	7	ZNF789	99081553	-	-1.61367	0.15452	1.57515e-25	4148-49	PAPPA	Q13219	Pappalysin-1	116153791	116402321	9	TRANS
cg14688905	12	SLC11A2	51403056	-	0.888026	0.0850349	1.57621e-25	3440-7	GZMA	P12544	Granzyme A	55102646	55110252	5	TRANS
cg13515233	7	NCAPG2;NCAPG2;NCAPG2;NCAPG2	158448712	-	-1.2115	0.116013	1.58114e-25	9545-156	GZMK	P49863	Granzyme K	55024256	55034570	5	TRANS
cg11081261	14	WDR20;WDR20;WDR20;WDR20;WDR20;WDR20;WDR20;WDR20;WDR20	102656363	+	-1.89705	0.181675	1.59383e-25	9015-1	PRG3	Q9Y2Y8	Proteoglycan 3	57381150	57376769	11	TRANS
cg22285621	11	SSH3	67071322	-	0.938244	0.0898539	1.59622e-25	5728-60	FCRL1	Q96LA6	Fc receptor-like protein 1	157820120	157794403	1	TRANS
cg02881488	21	PDE9A;PDE9A;PDE9A;PDE9A;PDE9A;PDE9A;PDE9A;PDE9A;PDE9A;PDE9A;PDE9A;PDE9A;PDE9A;PDE9A;PDE9A;PDE9A;PDE9A;PDE9A;PDE9A;PDE9A	44088768	+	-1.46472	0.140279	1.60327e-25	17210-2	TCL1A	P56279	T-cell leukemia/lymphoma protein 1A	95714196	95709947	14	TRANS
cg23635935	8	NA	98596240	-	-1.08766	0.104178	1.62038e-25	3440-7	GZMA	P12544	Granzyme A	55102646	55110252	5	TRANS
cg07556911	7	MAD1L1;MAD1L1;MAD1L1	2044787	+	-1.63623	0.156725	1.62572e-25	6485-59	IGLL1	P15814	Immunoglobulin lambda-like polypeptide 1	23580302	23573125	22	TRANS
cg19750908	7	COBL;COBL	51086038	+	-1.46583	0.140405	1.62805e-25	3195-50	GNLY	P22749	Granulysin	85685175	85698852	2	TRANS
cg24332995	6	OPRM1;IPCEF1;IPCEF1;IPCEF1	154482894	-	-1.39689	0.133809	1.63793e-25	3440-7	GZMA	P12544	Granzyme A	55102646	55110252	5	TRANS
cg22027573	9	NA	131980096	+	-1.65109	0.158162	1.64147e-25	3195-50	GNLY	P22749	Granulysin	85685175	85698852	2	TRANS
cg03415089	13	ALOX5AP;ALOX5AP	31309497	+	0.872319	0.083572	1.664e-25	3195-50	GNLY	P22749	Granulysin	85685175	85698852	2	TRANS
cg25002426	2	KIF3C	26150583	-	-1.12061	0.107362	1.66765e-25	3440-7	GZMA	P12544	Granzyme A	55102646	55110252	5	TRANS
cg08176395	2	ASAP2;ASAP2	9516223	-	-1.50293	0.144019	1.70422e-25	9545-156	GZMK	P49863	Granzyme K	55024256	55034570	5	TRANS
cg23668184	2	SOX11;SOX11	5836713	+	0.545307	0.0522578	1.71733e-25	9545-156	GZMK	P49863	Granzyme K	55024256	55034570	5	TRANS
cg10061361	4	TNIP3;TNIP3	122078167	-	0.574255	0.0550352	1.72847e-25	9545-156	GZMK	P49863	Granzyme K	55024256	55034570	5	TRANS
cg13118684	6	NA	107272133	+	-1.55296	0.148833	1.72996e-25	4148-49	PAPPA	Q13219	Pappalysin-1	116153791	116402321	9	TRANS
cg08969102	5	NA	133563532	-	-2.04604	0.196091	1.7315e-25	4148-49	PAPPA	Q13219	Pappalysin-1	116153791	116402321	9	TRANS
cg22867657	2	FAM49A	16802329	-	-1.63101	0.156329	1.7493e-25	5728-60	FCRL1	Q96LA6	Fc receptor-like protein 1	157820120	157794403	1	TRANS
cg15256244	3	SHISA5;SHISA5;SHISA5;SHISA5;SHISA5	48518327	+	-1.35869	0.130238	1.76479e-25	6485-59	IGLL1	P15814	Immunoglobulin lambda-like polypeptide 1	23580302	23573125	22	TRANS
cg08641278	10	SPOCK2;SPOCK2;SPOCK2;SPOCK2	73848764	-	0.739661	0.0709134	1.79976e-25	9545-156	GZMK	P49863	Granzyme K	55024256	55034570	5	TRANS
cg19313408	21	COL18A1	46827585	+	-1.43244	0.137353	1.82912e-25	3195-50	GNLY	P22749	Granulysin	85685175	85698852	2	TRANS
cg23296747	2	FEV	219851835	+	-1.90305	0.182478	1.82941e-25	3195-50	GNLY	P22749	Granulysin	85685175	85698852	2	TRANS
cg17060379	22	APOBEC3G	39476799	-	-1.26779	0.12157	1.83707e-25	3195-50	GNLY	P22749	Granulysin	85685175	85698852	2	TRANS
cg14055887	9	SURF4	136236665	+	-1.73785	0.166645	1.83871e-25	9545-156	GZMK	P49863	Granzyme K	55024256	55034570	5	TRANS
cg27565277	16	XYLT1	17228474	-	-1.20856	0.115899	1.85353e-25	9545-156	GZMK	P49863	Granzyme K	55024256	55034570	5	TRANS
cg02234653	2	AP1S3	224625080	-	-1.18531	0.113673	1.85953e-25	3195-50	GNLY	P22749	Granulysin	85685175	85698852	2	TRANS
cg26399994	1	PTPRC;PTPRC;PTPRC;PTPRC	198649046	-	-1.27387	0.122168	1.86304e-25	9545-156	GZMK	P49863	Granzyme K	55024256	55034570	5	TRANS
cg02724824	10	ZNF365;ZNF365	64374721	+	-1.18727	0.113869	1.87336e-25	3195-50	GNLY	P22749	Granulysin	85685175	85698852	2	TRANS
cg21743182	7	CDK14	90339132	+	-1.81875	0.174433	1.87492e-25	5728-60	FCRL1	Q96LA6	Fc receptor-like protein 1	157820120	157794403	1	TRANS
cg22867657	2	FAM49A	16802329	-	-1.62911	0.156248	1.8778e-25	17210-2	TCL1A	P56279	T-cell leukemia/lymphoma protein 1A	95714196	95709947	14	TRANS
cg14689537	10	HHEX	94450866	-	0.756341	0.0725437	1.88647e-25	3440-7	GZMA	P12544	Granzyme A	55102646	55110252	5	TRANS
cg10215401	8	NA	131058332	-	0.870475	0.0834928	1.89155e-25	3440-7	GZMA	P12544	Granzyme A	55102646	55110252	5	TRANS
cg01280674	1	ERO1B	236439326	+	-1.08998	0.104549	1.89645e-25	3440-7	GZMA	P12544	Granzyme A	55102646	55110252	5	TRANS
cg27287578	1	RERE;RERE	8586010	-	0.823421	0.0789828	1.90021e-25	3195-50	GNLY	P22749	Granulysin	85685175	85698852	2	TRANS
cg13140258	3	LOC100507391	194459282	+	-1.35292	0.129792	1.9322e-25	9545-156	GZMK	P49863	Granzyme K	55024256	55034570	5	TRANS
cg08079760	7	COPG2	130148702	+	-1.21001	0.116097	1.95855e-25	9545-156	GZMK	P49863	Granzyme K	55024256	55034570	5	TRANS
cg24385548	9	EHMT1;EHMT1	140639443	+	-1.56732	0.150381	1.96179e-25	6485-59	IGLL1	P15814	Immunoglobulin lambda-like polypeptide 1	23580302	23573125	22	TRANS
cg23702610	15	NA	100017287	-	0.991464	0.0951324	1.96892e-25	3195-50	GNLY	P22749	Granulysin	85685175	85698852	2	TRANS
cg12245060	12	WSB2;WSB2;WSB2	118491123	-	-1.57845	0.151455	1.96965e-25	3195-50	GNLY	P22749	Granulysin	85685175	85698852	2	TRANS
cg01107178	16	ANKRD11	89408248	+	-1.14675	0.110035	1.97303e-25	3195-50	GNLY	P22749	Granulysin	85685175	85698852	2	TRANS
cg17575365	7	CDK14;CDK14;CDK14;CDK14;CDK14;CDK14	90339136	+	-1.36058	0.130566	1.99713e-25	6485-59	IGLL1	P15814	Immunoglobulin lambda-like polypeptide 1	23580302	23573125	22	TRANS
cg02196805	5	CSF2	131409637	+	-1.85512	0.178025	1.99863e-25	3195-50	GNLY	P22749	Granulysin	85685175	85698852	2	TRANS
cg07135614	3	FOXL2;FOXL2	138663230	-	1.01497	0.097411	2.02107e-25	3440-7	GZMA	P12544	Granzyme A	55102646	55110252	5	TRANS
cg10413915	10	SH2D4B;SH2D4B	82299681	-	-1.57093	0.150773	2.02672e-25	17210-2	TCL1A	P56279	T-cell leukemia/lymphoma protein 1A	95714196	95709947	14	TRANS
cg12989088	22	TTC28	28403796	+	-1.39392	0.133787	2.03123e-25	3195-50	GNLY	P22749	Granulysin	85685175	85698852	2	TRANS
cg27379540	14	SAMD4A;SAMD4A	55173738	+	-1.57093	0.150796	2.06128e-25	3440-7	GZMA	P12544	Granzyme A	55102646	55110252	5	TRANS
cg12497181	3	TRANK1	36933055	-	-1.57146	0.150847	2.06135e-25	5728-60	FCRL1	Q96LA6	Fc receptor-like protein 1	157820120	157794403	1	TRANS
cg25818611	2	SH3BP4	235872830	+	-1.78369	0.171245	2.09514e-25	9545-156	GZMK	P49863	Granzyme K	55024256	55034570	5	TRANS
cg00969154	6	JARID2;JARID2	15401024	+	0.941535	0.0904009	2.11543e-25	9545-156	GZMK	P49863	Granzyme K	55024256	55034570	5	TRANS
cg19026207	17	TMEM97	26645466	+	-1.66732	0.160099	2.1337e-25	11239-49	TMPRSS6	Q8IU80	Transmembrane protease serine 6	37109713	37065436	22	TRANS
cg16240480	1	EDARADD;EDARADD	236557473	-	1.19243	0.114508	2.15168e-25	9545-156	GZMK	P49863	Granzyme K	55024256	55034570	5	TRANS
cg03000848	16	AXIN1;AXIN1	396164	-	-0.780189	0.0749265	2.16922e-25	3440-7	GZMA	P12544	Granzyme A	55102646	55110252	5	TRANS
cg00464927	11	LRP5	68139121	+	-0.845955	0.0812452	2.17733e-25	6485-59	IGLL1	P15814	Immunoglobulin lambda-like polypeptide 1	23580302	23573125	22	TRANS
cg16048647	15	CRTC3;CRTC3	91107436	-	0.894635	0.085923	2.18444e-25	3440-7	GZMA	P12544	Granzyme A	55102646	55110252	5	TRANS
cg12456014	14	NA	107253669	+	0.929415	0.0892634	2.18457e-25	9545-156	GZMK	P49863	Granzyme K	55024256	55034570	5	TRANS
cg15881339	8	NA	63920037	+	-1.35989	0.130615	2.198e-25	3440-7	GZMA	P12544	Granzyme A	55102646	55110252	5	TRANS
cg11698867	9	ABO	136150802	+	0.933113	0.0896286	2.2115e-25	8397-147	QSOX2	Q6ZRP7	Sulfhydryl oxidase 2	136245812	136206333	9	CIS
cg06045032	17	USP22	20924046	+	-1.59534	0.153254	2.2369e-25	6485-59	IGLL1	P15814	Immunoglobulin lambda-like polypeptide 1	23580302	23573125	22	TRANS
cg23900375	14	REC8;REC8	24648638	+	-1.17968	0.113324	2.23752e-25	17210-2	TCL1A	P56279	T-cell leukemia/lymphoma protein 1A	95714196	95709947	14	TRANS
cg18102099	16	PHLPP2;PHLPP2	71727329	-	-1.4459	0.138899	2.23878e-25	6485-59	IGLL1	P15814	Immunoglobulin lambda-like polypeptide 1	23580302	23573125	22	TRANS
cg06392637	15	NA	39487809	-	-1.58503	0.152284	2.27174e-25	9545-156	GZMK	P49863	Granzyme K	55024256	55034570	5	TRANS
cg06770731	16	SLC7A5	87863812	-	-1.14328	0.109851	2.2884e-25	5728-60	FCRL1	Q96LA6	Fc receptor-like protein 1	157820120	157794403	1	TRANS
cg24977301	20	BPIFB3	31656499	-	-1.58708	0.1525	2.30101e-25	9545-156	GZMK	P49863	Granzyme K	55024256	55034570	5	TRANS
cg22627406	19	C19orf38	10958968	-	0.937086	0.0900484	2.31654e-25	3195-50	GNLY	P22749	Granulysin	85685175	85698852	2	TRANS
cg20465027	1	NA	19372076	+	-1.21075	0.116351	2.32797e-25	3195-50	GNLY	P22749	Granulysin	85685175	85698852	2	TRANS
cg03963011	11	ETS1	128418551	-	0.823726	0.0791597	2.33094e-25	9545-156	GZMK	P49863	Granzyme K	55024256	55034570	5	TRANS
cg16186288	17	SSH2;SSH2;SSH2;SSH2	28049596	+	0.818598	0.0786751	2.35775e-25	9545-156	GZMK	P49863	Granzyme K	55024256	55034570	5	TRANS
cg13294736	3	NA	53849634	-	-1.38532	0.133145	2.36265e-25	3195-50	GNLY	P22749	Granulysin	85685175	85698852	2	TRANS
cg03244181	11	P2RY2;P2RY2;P2RY2	72948797	-	-2.11834	0.203601	2.36712e-25	3195-50	GNLY	P22749	Granulysin	85685175	85698852	2	TRANS
cg11112605	17	MKS1;MKS1;MKS1;MKS1	56283901	-	-2.18861	0.210356	2.36953e-25	9015-1	PRG3	Q9Y2Y8	Proteoglycan 3	57381150	57376769	11	TRANS
cg03628800	10	NA	129702726	+	-1.51336	0.145472	2.39938e-25	9545-156	GZMK	P49863	Granzyme K	55024256	55034570	5	TRANS
cg22926424	12	CNOT2;CNOT2;CNOT2;CNOT2	70721074	+	-1.20531	0.115865	2.41089e-25	9545-156	GZMK	P49863	Granzyme K	55024256	55034570	5	TRANS
cg17492413	10	NA	33271317	+	-1.55896	0.149863	2.41296e-25	3195-50	GNLY	P22749	Granulysin	85685175	85698852	2	TRANS
cg07094228	2	NA	235346629	-	-1.53578	0.147638	2.41975e-25	6485-59	IGLL1	P15814	Immunoglobulin lambda-like polypeptide 1	23580302	23573125	22	TRANS
cg01173814	1	RERE;RERE	8762310	-	0.828223	0.0796206	2.42479e-25	9545-156	GZMK	P49863	Granzyme K	55024256	55034570	5	TRANS
cg03593731	2	AOX2P	201606256	-	-1.2202	0.117306	2.43249e-25	9545-156	GZMK	P49863	Granzyme K	55024256	55034570	5	TRANS
cg04236871	12	CLIP1;CLIP1;CLIP1	122826219	-	-1.73599	0.166895	2.43636e-25	4148-49	PAPPA	Q13219	Pappalysin-1	116153791	116402321	9	TRANS
cg22731412	17	PITPNC1;PITPNC1	65487636	+	-1.54716	0.148746	2.44474e-25	3195-50	GNLY	P22749	Granulysin	85685175	85698852	2	TRANS
cg07778428	21	PAXBP1;PAXBP1;PAXBP1	34130201	-	-1.91566	0.184175	2.44621e-25	9015-1	PRG3	Q9Y2Y8	Proteoglycan 3	57381150	57376769	11	TRANS
cg20666585	15	NA	31523186	+	-1.36724	0.131452	2.45168e-25	5728-60	FCRL1	Q96LA6	Fc receptor-like protein 1	157820120	157794403	1	TRANS
cg04814784	3	VHL;VHL	10182561	-	-0.179709	0.017279	2.46863e-25	7628-40	CRELD1	Q96HD1	Cysteine-rich with EGF-like domain protein 1	9933793	9945413	3	CIS
cg16293569	11	KCNQ1;KCNQ1	2870208	+	-2.21955	0.213427	2.49058e-25	9545-156	GZMK	P49863	Granzyme K	55024256	55034570	5	TRANS
cg06070625	3	MITF;MITF	69812798	+	-2.12869	0.20471	2.51714e-25	9015-1	PRG3	Q9Y2Y8	Proteoglycan 3	57381150	57376769	11	TRANS
cg08973425	21	NA	40401238	+	-1.56588	0.150588	2.51936e-25	9545-156	GZMK	P49863	Granzyme K	55024256	55034570	5	TRANS
cg22498365	17	TBCD	80829028	+	-1.30185	0.125204	2.53599e-25	6485-59	IGLL1	P15814	Immunoglobulin lambda-like polypeptide 1	23580302	23573125	22	TRANS
cg19363081	1	ROR1;ROR1	64438673	-	-1.73935	0.167286	2.54647e-25	3440-7	GZMA	P12544	Granzyme A	55102646	55110252	5	TRANS
cg02218381	12	SLC11A2;SLC11A2;SLC11A2;SLC11A2;SLC11A2;SLC11A2;SLC11A2;SLC11A2;SLC11A2	51403059	-	0.865442	0.0832362	2.54743e-25	3440-7	GZMA	P12544	Granzyme A	55102646	55110252	5	TRANS
cg12349623	12	NCOR2;NCOR2;NCOR2	124876070	+	0.964398	0.0927598	2.5659e-25	9545-156	GZMK	P49863	Granzyme K	55024256	55034570	5	TRANS
cg09966797	6	SYTL3;SYTL3;SYTL3;SYTL3	159139165	-	-1.58487	0.152455	2.59429e-25	3195-50	GNLY	P22749	Granulysin	85685175	85698852	2	TRANS
cg05575921	5	AHRR	373378	+	-0.585636	0.0563348	2.59587e-25	7813-6	ALPP	P05187	Alkaline phosphatase, placental type	232378724	232382889	2	TRANS
cg07222852	2	MCFD2;MCFD2;MCFD2;MCFD2;MCFD2;MCFD2;MCFD2	47137221	+	-1.18937	0.114416	2.60936e-25	3440-7	GZMA	P12544	Granzyme A	55102646	55110252	5	TRANS
cg25078519	11	NA	111321477	+	-1.55708	0.149804	2.63664e-25	6485-59	IGLL1	P15814	Immunoglobulin lambda-like polypeptide 1	23580302	23573125	22	TRANS
cg24813323	12	PPM1H	63242527	+	-1.23498	0.118817	2.64144e-25	3440-7	GZMA	P12544	Granzyme A	55102646	55110252	5	TRANS
cg25892537	4	MAN2B2	6611128	-	-1.60849	0.154754	2.64559e-25	3195-50	GNLY	P22749	Granulysin	85685175	85698852	2	TRANS
cg15957747	1	ZNF436-AS1;ZNF436-AS1;ZNF436	23696407	+	0.936593	0.0901124	2.65128e-25	3195-50	GNLY	P22749	Granulysin	85685175	85698852	2	TRANS
cg06545060	7	ST7;ST7	116654897	+	0.867462	0.0834665	2.66977e-25	3440-7	GZMA	P12544	Granzyme A	55102646	55110252	5	TRANS
cg16263722	1	MECR;MECR	29523841	-	-2.42781	0.233614	2.68444e-25	9015-1	PRG3	Q9Y2Y8	Proteoglycan 3	57381150	57376769	11	TRANS
cg23838190	5	NA	132000045	-	-1.62661	0.156524	2.69413e-25	3195-50	GNLY	P22749	Granulysin	85685175	85698852	2	TRANS
cg24196354	6	GFOD1;GFOD1	13445503	-	1.0033	0.096546	2.69693e-25	9545-156	GZMK	P49863	Granzyme K	55024256	55034570	5	TRANS
cg22166025	6	FYN;FYN	112063039	+	-1.18802	0.114321	2.69911e-25	3195-50	GNLY	P22749	Granulysin	85685175	85698852	2	TRANS
cg21058458	2	NA	232783546	-	-1.80028	0.173268	2.74895e-25	9545-156	GZMK	P49863	Granzyme K	55024256	55034570	5	TRANS
cg16048647	15	CRTC3;CRTC3	91107436	-	0.892681	0.0859235	2.77515e-25	9545-156	GZMK	P49863	Granzyme K	55024256	55034570	5	TRANS
cg13368214	19	NA	45952602	-	-1.42045	0.13673	2.7899e-25	3195-50	GNLY	P22749	Granulysin	85685175	85698852	2	TRANS
cg06092310	1	MAN1C1	26097918	+	1.07742	0.103713	2.79767e-25	9545-156	GZMK	P49863	Granzyme K	55024256	55034570	5	TRANS
cg19313408	21	COL18A1	46827585	+	-1.44052	0.138666	2.79875e-25	9545-156	GZMK	P49863	Granzyme K	55024256	55034570	5	TRANS
cg02547724	6	MAS1L	29455365	+	-1.45721	0.140274	2.80122e-25	9545-156	GZMK	P49863	Granzyme K	55024256	55034570	5	TRANS
cg07729094	6	SLC22A16	110778051	-	-1.59966	0.153994	2.81761e-25	9545-156	GZMK	P49863	Granzyme K	55024256	55034570	5	TRANS
cg13657077	8	NA	61906032	-	-1.10441	0.106318	2.81885e-25	3195-50	GNLY	P22749	Granulysin	85685175	85698852	2	TRANS
cg18524177	10	LHPP;LHPP	126227216	+	-1.74273	0.167769	2.82199e-25	17210-2	TCL1A	P56279	T-cell leukemia/lymphoma protein 1A	95714196	95709947	14	TRANS
cg20732076	6	TRERF1	42335231	-	1.09309	0.105236	2.83869e-25	17210-2	TCL1A	P56279	T-cell leukemia/lymphoma protein 1A	95714196	95709947	14	TRANS
cg10718835	13	CRYL1	21046726	-	-1.49608	0.144034	2.84235e-25	6485-59	IGLL1	P15814	Immunoglobulin lambda-like polypeptide 1	23580302	23573125	22	TRANS
cg06665075	14	WDR25;WDR25	100895393	-	-0.990965	0.0954071	2.8505e-25	9545-156	GZMK	P49863	Granzyme K	55024256	55034570	5	TRANS
cg07065759	2	ANKRD44	198017462	+	0.911977	0.0878097	2.87655e-25	3195-50	GNLY	P22749	Granulysin	85685175	85698852	2	TRANS
cg11497957	8	ZNF572	125985846	+	0.689387	0.066378	2.87821e-25	9545-156	GZMK	P49863	Granzyme K	55024256	55034570	5	TRANS
cg00232201	9	LPAR1;LPAR1	113763001	-	-1.56362	0.150556	2.88248e-25	9545-156	GZMK	P49863	Granzyme K	55024256	55034570	5	TRANS
cg26790059	5	CYFIP2;C5orf40;CYFIP2;CYFIP2;C5orf40	156772562	-	-1.36785	0.131707	2.88451e-25	3195-50	GNLY	P22749	Granulysin	85685175	85698852	2	TRANS
cg26823762	2	NA	42369093	-	0.877041	0.0844504	2.89337e-25	9545-156	GZMK	P49863	Granzyme K	55024256	55034570	5	TRANS
cg06128194	5	NA	168035109	+	-1.55351	0.149593	2.90385e-25	9545-156	GZMK	P49863	Granzyme K	55024256	55034570	5	TRANS
cg01860091	1	SH3BP5L	249113412	+	1.36666	0.131617	2.9445e-25	3195-50	GNLY	P22749	Granulysin	85685175	85698852	2	TRANS
cg05494436	6	NOX3	155753714	-	-1.49266	0.143763	2.96813e-25	3440-7	GZMA	P12544	Granzyme A	55102646	55110252	5	TRANS
cg06646604	15	PDE8A;PDE8A;PDE8A	85617184	-	-1.2154	0.117068	2.99349e-25	3195-50	GNLY	P22749	Granulysin	85685175	85698852	2	TRANS
cg26987310	16	ABCC1	16109868	+	-1.56961	0.151195	3.01493e-25	5728-60	FCRL1	Q96LA6	Fc receptor-like protein 1	157820120	157794403	1	TRANS
cg05625667	7	PSMG3-AS1;PSMG3-AS1;PSMG3-AS1	1628511	+	-1.95651	0.188476	3.03556e-25	3195-50	GNLY	P22749	Granulysin	85685175	85698852	2	TRANS
cg08697709	1	NA	43759320	-	-1.63613	0.157622	3.0538e-25	3195-50	GNLY	P22749	Granulysin	85685175	85698852	2	TRANS
cg25315312	7	MAD1L1;MAD1L1;MAD1L1	2020528	-	-0.807715	0.0778191	3.0775e-25	5728-60	FCRL1	Q96LA6	Fc receptor-like protein 1	157820120	157794403	1	TRANS
cg14177960	1	NVL;NVL;NVL;NVL	224433148	-	0.889214	0.0856748	3.09186e-25	3195-50	GNLY	P22749	Granulysin	85685175	85698852	2	TRANS
cg08662619	6	PCMT1	150070041	+	1.10591	0.106556	3.10048e-25	6713-4	LRP11	Q86VZ4	Low-density lipoprotein receptor-related protein 11	149864359	149818757	6	CIS
cg16786111	3	IQSEC1;IQSEC1;IQSEC1;IQSEC1	12956637	+	-1.45376	0.140074	3.10601e-25	3195-50	GNLY	P22749	Granulysin	85685175	85698852	2	TRANS
cg09409838	12	SLC11A2;SLC11A2;SLC11A2;SLC11A2;SLC11A2;SLC11A2;SLC11A2;SLC11A2;SLC11A2	51403116	-	0.777131	0.0748826	3.12271e-25	3440-7	GZMA	P12544	Granzyme A	55102646	55110252	5	TRANS
cg24833981	1	FCRL6	159771858	+	-1.55209	0.14956	3.1339e-25	3195-50	GNLY	P22749	Granulysin	85685175	85698852	2	TRANS
cg20885063	17	ATPAF2	17939419	-	-1.78351	0.171861	3.13425e-25	4148-49	PAPPA	Q13219	Pappalysin-1	116153791	116402321	9	TRANS
cg01289480	15	KLF13;KLF13	31660036	+	1.32471	0.127651	3.13505e-25	6485-59	IGLL1	P15814	Immunoglobulin lambda-like polypeptide 1	23580302	23573125	22	TRANS
cg22676347	22	NA	36858270	-	-2.02448	0.195083	3.13822e-25	6485-59	IGLL1	P15814	Immunoglobulin lambda-like polypeptide 1	23580302	23573125	22	TRANS
cg10411548	17	RPTOR;RPTOR	78587698	+	-1.6268	0.156768	3.14983e-25	17210-2	TCL1A	P56279	T-cell leukemia/lymphoma protein 1A	95714196	95709947	14	TRANS
cg03036852	9	UAP1L1	139978110	+	-1.70219	0.164033	3.15202e-25	5728-60	FCRL1	Q96LA6	Fc receptor-like protein 1	157820120	157794403	1	TRANS
cg22712890	3	OGG1;OGG1;OGG1;OGG1;OGG1;OGG1;OGG1;OGG1	9794287	+	-1.28625	0.123953	3.15659e-25	5728-60	FCRL1	Q96LA6	Fc receptor-like protein 1	157820120	157794403	1	TRANS
cg19996254	10	ABLIM1;ABLIM1;ABLIM1;ABLIM1	116259620	-	0.832394	0.0802247	3.196e-25	3440-7	GZMA	P12544	Granzyme A	55102646	55110252	5	TRANS
cg16264966	22	L3MBTL2	41613790	+	0.960364	0.0925621	3.21022e-25	3195-50	GNLY	P22749	Granulysin	85685175	85698852	2	TRANS
cg21089993	12	SELPLG;SELPLG	109022454	-	1.02214	0.098525	3.24213e-25	17210-2	TCL1A	P56279	T-cell leukemia/lymphoma protein 1A	95714196	95709947	14	TRANS
cg17527683	12	SFSWAP;SFSWAP	132251044	-	-1.47627	0.142303	3.25025e-25	6485-59	IGLL1	P15814	Immunoglobulin lambda-like polypeptide 1	23580302	23573125	22	TRANS
cg24774357	14	NA	77504364	-	0.901072	0.0868613	3.26667e-25	9545-156	GZMK	P49863	Granzyme K	55024256	55034570	5	TRANS
cg00612332	9	DOCK8;DOCK8;DOCK8	272258	-	1.06353	0.102524	3.27171e-25	5728-60	FCRL1	Q96LA6	Fc receptor-like protein 1	157820120	157794403	1	TRANS
cg27550929	9	NA	137137264	-	-1.57194	0.151536	3.27758e-25	5728-60	FCRL1	Q96LA6	Fc receptor-like protein 1	157820120	157794403	1	TRANS
cg03726817	12	NA	62650767	+	0.972785	0.0937798	3.28742e-25	3195-50	GNLY	P22749	Granulysin	85685175	85698852	2	TRANS
cg15838320	20	BCAS4;BCAS4;BCAS4	49461129	-	-1.19628	0.115326	3.2884e-25	9545-156	GZMK	P49863	Granzyme K	55024256	55034570	5	TRANS
cg22497336	12	ACVRL1;ACVRL1	52305401	+	-1.52498	0.147017	3.29753e-25	3195-50	GNLY	P22749	Granulysin	85685175	85698852	2	TRANS
cg04683450	22	NA	23253130	+	-1.60997	0.155211	3.298e-25	5728-60	FCRL1	Q96LA6	Fc receptor-like protein 1	157820120	157794403	1	TRANS
cg27302806	12	TSPAN9;TSPAN9	3338502	-	-1.7365	0.167419	3.31735e-25	3195-50	GNLY	P22749	Granulysin	85685175	85698852	2	TRANS
cg25752864	15	IL16;IL16;IL16	81596748	-	0.897214	0.0865019	3.31866e-25	3440-7	GZMA	P12544	Granzyme A	55102646	55110252	5	TRANS
cg11707899	2	NA	231508886	-	1.12445	0.108414	3.33074e-25	3291-30	FCER2	P06734	Low affinity immunoglobulin epsilon Fc receptor	7702146	7688758	19	TRANS
cg21254939	4	SORCS2	7657303	-	1.19728	0.115438	3.34045e-25	3195-50	GNLY	P22749	Granulysin	85685175	85698852	2	TRANS
cg19776833	3	FOXP1	71057616	+	-1.71824	0.16567	3.34395e-25	6485-59	IGLL1	P15814	Immunoglobulin lambda-like polypeptide 1	23580302	23573125	22	TRANS
cg22982094	2	NA	121816646	+	-1.72681	0.166498	3.34768e-25	9015-1	PRG3	Q9Y2Y8	Proteoglycan 3	57381150	57376769	11	TRANS
cg15786205	6	NR2E1	108495578	+	1.13301	0.109249	3.36192e-25	9545-156	GZMK	P49863	Granzyme K	55024256	55034570	5	TRANS
cg20244187	5	STK10	171574986	+	-1.52228	0.146789	3.37752e-25	3195-50	GNLY	P22749	Granulysin	85685175	85698852	2	TRANS
cg26129310	6	MDGA1	37664451	+	-1.50006	0.144658	3.40592e-25	16900-29	MDGA1	Q8NFP4	MAM domain-containing glycosylphosphatidylinositol anchor protein 1	37699306	37630679	6	CIS
cg08641278	10	SPOCK2;SPOCK2;SPOCK2;SPOCK2	73848764	-	0.735323	0.070913	3.41764e-25	3440-7	GZMA	P12544	Granzyme A	55102646	55110252	5	TRANS
cg05759347	1	CEP170;CEP170;CEP170	243416723	-	0.900839	0.0868768	3.42526e-25	9545-156	GZMK	P49863	Granzyme K	55024256	55034570	5	TRANS
cg11518040	19	SMARCA4;SMARCA4;SMARCA4;SMARCA4;SMARCA4;SMARCA4;SMARCA4	11158716	-	-1.54696	0.1492	3.45427e-25	5728-60	FCRL1	Q96LA6	Fc receptor-like protein 1	157820120	157794403	1	TRANS
cg23635935	8	NA	98596240	-	-1.08011	0.104178	3.47169e-25	9545-156	GZMK	P49863	Granzyme K	55024256	55034570	5	TRANS
cg09832075	16	BFAR	14759825	-	-1.43604	0.138515	3.48763e-25	5728-60	FCRL1	Q96LA6	Fc receptor-like protein 1	157820120	157794403	1	TRANS
cg20744943	5	CTXN3;CTXN3;CTXN3	126988869	+	-1.14989	0.110914	3.49007e-25	3440-7	GZMA	P12544	Granzyme A	55102646	55110252	5	TRANS
cg07548236	5	NA	6520444	-	-1.95304	0.188385	3.49326e-25	9545-156	GZMK	P49863	Granzyme K	55024256	55034570	5	TRANS
cg01560122	13	TSC22D1;TSC22D1;TSC22D1;TSC22D1;TSC22D1	45010662	-	0.872606	0.0841786	3.53596e-25	9545-156	GZMK	P49863	Granzyme K	55024256	55034570	5	TRANS
cg07250165	22	NA	19606368	-	-1.79885	0.173532	3.53686e-25	9545-156	GZMK	P49863	Granzyme K	55024256	55034570	5	TRANS
cg06817520	6	NA	149749222	-	-2.35945	0.227615	3.54104e-25	3195-50	GNLY	P22749	Granulysin	85685175	85698852	2	TRANS
cg12551957	7	FBXL18	5535006	-	-1.8128	0.174883	3.54715e-25	6485-59	IGLL1	P15814	Immunoglobulin lambda-like polypeptide 1	23580302	23573125	22	TRANS
cg06160789	18	EPG5	43430151	+	-1.37532	0.132678	3.54715e-25	5728-60	FCRL1	Q96LA6	Fc receptor-like protein 1	157820120	157794403	1	TRANS
cg15124782	3	NA	5288430	-	-1.42579	0.137552	3.55928e-25	3440-7	GZMA	P12544	Granzyme A	55102646	55110252	5	TRANS
cg06212529	1	JAK1	65348727	+	-1.25083	0.120685	3.60061e-25	3195-50	GNLY	P22749	Granulysin	85685175	85698852	2	TRANS
cg26247508	10	SH2D4B;SH2D4B	82299669	-	-1.64169	0.158418	3.65232e-25	6485-59	IGLL1	P15814	Immunoglobulin lambda-like polypeptide 1	23580302	23573125	22	TRANS
cg13052622	10	NA	7071021	+	-1.03344	0.0997292	3.67467e-25	9545-156	GZMK	P49863	Granzyme K	55024256	55034570	5	TRANS
cg05485276	3	NA	31056097	+	-1.23692	0.119379	3.71921e-25	3440-7	GZMA	P12544	Granzyme A	55102646	55110252	5	TRANS
cg08313420	7	DAGLB;DAGLB	6476110	+	0.917685	0.0885692	3.72208e-25	9545-156	GZMK	P49863	Granzyme K	55024256	55034570	5	TRANS
cg05178561	9	DOCK8;DOCK8;DOCK8	365007	+	-1.702	0.164268	3.72582e-25	9015-1	PRG3	Q9Y2Y8	Proteoglycan 3	57381150	57376769	11	TRANS
cg14772533	6	MAP7;MAP7;MAP7;MAP7;MAP7;MAP7;MAP7;MAP7;MAP7;MAP7	136685165	-	-1.30344	0.125805	3.73924e-25	3440-7	GZMA	P12544	Granzyme A	55102646	55110252	5	TRANS
cg00460916	17	ITGAE	3698239	+	-0.851557	0.0821929	3.75128e-25	3195-50	GNLY	P22749	Granulysin	85685175	85698852	2	TRANS
cg02043127	10	PALD1	72299368	+	-1.45827	0.140754	3.75375e-25	3195-50	GNLY	P22749	Granulysin	85685175	85698852	2	TRANS
cg26987310	16	ABCC1	16109868	+	-1.56731	0.151283	3.76352e-25	17210-2	TCL1A	P56279	T-cell leukemia/lymphoma protein 1A	95714196	95709947	14	TRANS
cg27068385	12	BCL7A;BCL7A	122470620	-	-1.60535	0.154954	3.76394e-25	5728-60	FCRL1	Q96LA6	Fc receptor-like protein 1	157820120	157794403	1	TRANS
cg27081339	2	NA	206752764	-	-1.52006	0.146727	3.77909e-25	3195-50	GNLY	P22749	Granulysin	85685175	85698852	2	TRANS
cg21310814	19	CRTC1;CRTC1	18844207	+	-1.46762	0.141669	3.78841e-25	5728-60	FCRL1	Q96LA6	Fc receptor-like protein 1	157820120	157794403	1	TRANS
cg16180556	1	GSTM1;GSTM1	110230269	-	-0.261269	0.0252213	3.80622e-25	15395-15	GSTM1	P09488	Glutathione S-transferase Mu 1	109687814	109709039	1	CIS
cg20263733	3	ATP2C1;ATP2C1;ATP2C1;ATP2C1	130616293	+	-1.70447	0.164559	3.8579e-25	4148-49	PAPPA	Q13219	Pappalysin-1	116153791	116402321	9	TRANS
cg06924277	10	TET1	70444385	-	-1.02417	0.098885	3.88112e-25	9545-156	GZMK	P49863	Granzyme K	55024256	55034570	5	TRANS
cg10727316	17	PITPNC1;PITPNC1	65431313	-	1.04536	0.100936	3.9014e-25	17210-2	TCL1A	P56279	T-cell leukemia/lymphoma protein 1A	95714196	95709947	14	TRANS
cg06016162	1	GALNT2;GALNT2	230400054	+	-1.43182	0.138251	3.90554e-25	17210-2	TCL1A	P56279	T-cell leukemia/lymphoma protein 1A	95714196	95709947	14	TRANS
cg19274890	7	DPP6	153584042	-	0.505735	0.0488335	3.91754e-25	9545-156	GZMK	P49863	Granzyme K	55024256	55034570	5	TRANS
cg06784574	16	MYLK3;MYLK3	46745827	-	-0.939551	0.0907257	3.93238e-25	9545-156	GZMK	P49863	Granzyme K	55024256	55034570	5	TRANS
cg24898914	6	PSMB8;PSMB8	32810706	+	-1.28538	0.124124	3.94525e-25	3440-7	GZMA	P12544	Granzyme A	55102646	55110252	5	TRANS
cg25208225	17	CD79B;CD79B;CD79B;CD79B;CD79B;CD79B	62009663	+	0.721245	0.0696496	3.95836e-25	3195-50	GNLY	P22749	Granulysin	85685175	85698852	2	TRANS
cg17810854	6	TRERF1;TRERF1	42369411	-	-1.33414	0.128838	3.96441e-25	9545-156	GZMK	P49863	Granzyme K	55024256	55034570	5	TRANS
cg15122536	11	LRP5;LRP5	68123164	-	-1.65059	0.159399	3.96776e-25	6485-59	IGLL1	P15814	Immunoglobulin lambda-like polypeptide 1	23580302	23573125	22	TRANS
cg21699600	10	DLG5	79626470	-	-1.50159	0.145024	4.01167e-25	3195-50	GNLY	P22749	Granulysin	85685175	85698852	2	TRANS
cg24467349	1	GSTM5	110254835	-	-0.301116	0.0290834	4.03426e-25	9748-31	GSTM3	P21266	Glutathione S-transferase Mu 3	109741038	109733932	1	CIS
cg08750740	6	ARID1B;ARID1B	157464793	+	-1.00529	0.0970989	4.04391e-25	3195-50	GNLY	P22749	Granulysin	85685175	85698852	2	TRANS
cg13262909	6	PCMT1;PCMT1;PCMT1;PCMT1;PCMT1;PCMT1	150070030	+	0.99101	0.0957233	4.06152e-25	6713-4	LRP11	Q86VZ4	Low-density lipoprotein receptor-related protein 11	149864359	149818757	6	CIS
cg16919019	7	CCM2;CCM2;CCM2;CCM2;CCM2	45066650	+	1.14622	0.110727	4.11022e-25	3195-50	GNLY	P22749	Granulysin	85685175	85698852	2	TRANS
cg13446911	9	WNK2	96077700	-	-1.1763	0.113641	4.13896e-25	3195-50	GNLY	P22749	Granulysin	85685175	85698852	2	TRANS
cg15504662	22	LIMK2;LIMK2;LIMK2	31644160	+	1.06545	0.102949	4.21727e-25	9545-156	GZMK	P49863	Granzyme K	55024256	55034570	5	TRANS
cg03601886	1	NA	53649218	+	-1.10762	0.107047	4.31694e-25	3195-50	GNLY	P22749	Granulysin	85685175	85698852	2	TRANS
cg00347662	14	BRF1;BRF1;BRF1;BRF1;BRF1	105735897	-	-1.6711	0.161506	4.31757e-25	17210-2	TCL1A	P56279	T-cell leukemia/lymphoma protein 1A	95714196	95709947	14	TRANS
cg14080745	20	DIDO1;DIDO1;DIDO1;DIDO1;DIDO1;DIDO1	61556425	-	1.34709	0.130192	4.32032e-25	6485-59	IGLL1	P15814	Immunoglobulin lambda-like polypeptide 1	23580302	23573125	22	TRANS
cg03641241	19	NFIC;NFIC;NFIC;NFIC;NFIC	3392471	+	-1.85031	0.178831	4.33158e-25	5728-60	FCRL1	Q96LA6	Fc receptor-like protein 1	157820120	157794403	1	TRANS
cg08320911	11	PTPRJ;PTPRJ	48065094	+	0.804481	0.0777535	4.33823e-25	3195-50	GNLY	P22749	Granulysin	85685175	85698852	2	TRANS
cg06184361	1	PARP1	226559034	-	-1.97397	0.190787	4.34143e-25	6485-59	IGLL1	P15814	Immunoglobulin lambda-like polypeptide 1	23580302	23573125	22	TRANS
cg19393302	22	ADORA2A;ADORA2A;ADORA2A;ADORA2A;ADORA2A;ADORA2A;ADORA2A;ADORA2A-AS1;SPECC1L-ADORA2A	24829044	+	-1.82932	0.176811	4.35295e-25	6485-59	IGLL1	P15814	Immunoglobulin lambda-like polypeptide 1	23580302	23573125	22	CIS
cg00084202	8	TSNARE1	143360290	+	-2.31227	0.223496	4.36807e-25	9545-156	GZMK	P49863	Granzyme K	55024256	55034570	5	TRANS
cg04527989	5	PTCD2;MRPS27	71614752	-	-1.01831	0.0984305	4.38824e-25	3440-7	GZMA	P12544	Granzyme A	55102646	55110252	5	TRANS
cg20276144	17	MSI2;MSI2	55706159	+	-1.62538	0.157112	4.39362e-25	6485-59	IGLL1	P15814	Immunoglobulin lambda-like polypeptide 1	23580302	23573125	22	TRANS
cg03767970	1	ZNF362	33721234	+	0.917514	0.0886957	4.43169e-25	9545-156	GZMK	P49863	Granzyme K	55024256	55034570	5	TRANS
cg05983315	19	ZSCAN1	58545837	+	0.836286	0.0808443	4.43671e-25	9545-156	GZMK	P49863	Granzyme K	55024256	55034570	5	TRANS
cg06202778	4	HOPX;HOPX;HOPX;HOPX;HOPX	57514827	-	-1.23039	0.118945	4.44607e-25	3195-50	GNLY	P22749	Granulysin	85685175	85698852	2	TRANS
cg13265331	1	FHAD1	15671522	+	-1.87539	0.181306	4.46424e-25	5728-60	FCRL1	Q96LA6	Fc receptor-like protein 1	157820120	157794403	1	TRANS
cg21563683	12	SLC38A2	46767928	-	1.09061	0.105442	4.49256e-25	9545-156	GZMK	P49863	Granzyme K	55024256	55034570	5	TRANS
cg17000065	2	NA	149365307	+	-1.20517	0.116519	4.49506e-25	9545-156	GZMK	P49863	Granzyme K	55024256	55034570	5	TRANS
cg00827581	19	RAVER1	10434088	-	-0.903027	0.0873081	4.50223e-25	3291-30	FCER2	P06734	Low affinity immunoglobulin epsilon Fc receptor	7702146	7688758	19	CIS
cg17297065	7	LFNG	2550729	+	0.88447	0.0855227	4.55235e-25	9545-156	GZMK	P49863	Granzyme K	55024256	55034570	5	TRANS
cg11658419	12	NA	58290850	-	0.978442	0.0946149	4.58194e-25	9545-156	GZMK	P49863	Granzyme K	55024256	55034570	5	TRANS
cg04033559	2	PDK1	173461819	-	0.301073	0.0291142	4.59107e-25	5227-60	PDK1	Q15118	[Pyruvate dehydrogenase (acetyl-transferring)] kinase isozyme 1, mitochondrial	172555373	172608669	2	CIS
cg20666585	15	NA	31523186	+	-1.35635	0.131163	4.59883e-25	6485-59	IGLL1	P15814	Immunoglobulin lambda-like polypeptide 1	23580302	23573125	22	TRANS
cg22062450	22	TTC38	46676933	+	-1.17072	0.113218	4.62643e-25	3195-50	GNLY	P22749	Granulysin	85685175	85698852	2	TRANS
cg13781758	3	PDIA5;PDIA5	122823409	+	-1.51905	0.146906	4.63153e-25	3291-30	FCER2	P06734	Low affinity immunoglobulin epsilon Fc receptor	7702146	7688758	19	TRANS
cg21862081	14	POMT2	77769687	-	-1.20491	0.116538	4.68364e-25	9545-156	GZMK	P49863	Granzyme K	55024256	55034570	5	TRANS
cg01591579	2	INPP5D;INPP5D	234111145	+	-1.11302	0.107651	4.68599e-25	6485-59	IGLL1	P15814	Immunoglobulin lambda-like polypeptide 1	23580302	23573125	22	TRANS
cg12098228	7	MAD1L1;MAD1L1;MAD1L1	2106321	+	1.19975	0.116046	4.71557e-25	3195-50	GNLY	P22749	Granulysin	85685175	85698852	2	TRANS
cg14688905	12	SLC11A2	51403056	-	0.871126	0.0842649	4.74555e-25	3195-50	GNLY	P22749	Granulysin	85685175	85698852	2	TRANS
cg26080847	4	ARHGAP24;ARHGAP24	86396536	+	0.705963	0.0683024	4.85146e-25	3195-50	GNLY	P22749	Granulysin	85685175	85698852	2	TRANS
cg18796695	21	NA	35343980	-	-1.33606	0.129273	4.88591e-25	3195-50	GNLY	P22749	Granulysin	85685175	85698852	2	TRANS
cg09950449	14	SYT16	62547872	+	-1.66225	0.160835	4.8883e-25	6485-59	IGLL1	P15814	Immunoglobulin lambda-like polypeptide 1	23580302	23573125	22	TRANS
cg10041635	6	NA	33181021	-	1.21974	0.118028	4.92986e-25	9545-156	GZMK	P49863	Granzyme K	55024256	55034570	5	TRANS
cg23881099	17	NA	79924020	-	-1.16953	0.11318	4.97592e-25	17210-2	TCL1A	P56279	T-cell leukemia/lymphoma protein 1A	95714196	95709947	14	TRANS
cg06378674	7	NA	108192286	+	-1.85924	0.179926	4.97964e-25	5728-60	FCRL1	Q96LA6	Fc receptor-like protein 1	157820120	157794403	1	TRANS
cg17643864	8	LYN;LYN	56852148	-	0.701481	0.0678867	4.99135e-25	3195-50	GNLY	P22749	Granulysin	85685175	85698852	2	TRANS
cg07173618	1	NA	225667996	-	-1.85108	0.17915	5.02099e-25	6485-59	IGLL1	P15814	Immunoglobulin lambda-like polypeptide 1	23580302	23573125	22	TRANS
cg14663208	1	HIVEP3;HIVEP3	42367407	+	-1.35439	0.131082	5.02796e-25	3195-50	GNLY	P22749	Granulysin	85685175	85698852	2	TRANS
cg01581561	4	NA	10152845	-	-1.54065	0.149112	5.03963e-25	6485-59	IGLL1	P15814	Immunoglobulin lambda-like polypeptide 1	23580302	23573125	22	TRANS
cg10529845	16	NA	49522337	-	-1.58859	0.153761	5.07273e-25	9545-156	GZMK	P49863	Granzyme K	55024256	55034570	5	TRANS
cg13038685	14	NA	77504478	+	1.34633	0.130319	5.09822e-25	9545-156	GZMK	P49863	Granzyme K	55024256	55034570	5	TRANS
cg13211380	19	ARHGAP35;ARHGAP35	47440539	+	-1.31488	0.127276	5.10642e-25	9545-156	GZMK	P49863	Granzyme K	55024256	55034570	5	TRANS
cg22928365	3	NA	42099175	+	-1.84947	0.179029	5.12458e-25	6485-59	IGLL1	P15814	Immunoglobulin lambda-like polypeptide 1	23580302	23573125	22	TRANS
cg05937094	10	NA	48380714	-	-1.53992	0.149074	5.16279e-25	3195-50	GNLY	P22749	Granulysin	85685175	85698852	2	TRANS
cg00042325	7	LOC728743	150104655	+	-1.62656	0.157464	5.16878e-25	5728-60	FCRL1	Q96LA6	Fc receptor-like protein 1	157820120	157794403	1	TRANS
cg18095302	16	MBTPS1	84133451	-	1.14972	0.11131	5.20874e-25	17210-2	TCL1A	P56279	T-cell leukemia/lymphoma protein 1A	95714196	95709947	14	TRANS
cg21365733	3	TMEM212-AS1	171619617	-	-1.55643	0.150687	5.21622e-25	3195-50	GNLY	P22749	Granulysin	85685175	85698852	2	TRANS
cg06577205	5	FBXL7;FBXL7	15500714	-	0.574465	0.0556183	5.22639e-25	9545-156	GZMK	P49863	Granzyme K	55024256	55034570	5	TRANS
cg13823257	9	NA	35666823	-	-1.64114	0.158895	5.24143e-25	6485-59	IGLL1	P15814	Immunoglobulin lambda-like polypeptide 1	23580302	23573125	22	TRANS
cg03731898	2	CPO	207804081	+	-1.56081	0.151119	5.24496e-25	9545-156	GZMK	P49863	Granzyme K	55024256	55034570	5	TRANS
cg23613857	14	REM2	23356614	+	0.986691	0.0955369	5.27263e-25	9545-156	GZMK	P49863	Granzyme K	55024256	55034570	5	TRANS
cg07004075	14	REC8;REC8	24649335	-	-1.84793	0.178933	5.2911e-25	5728-60	FCRL1	Q96LA6	Fc receptor-like protein 1	157820120	157794403	1	TRANS
cg19167951	2	UPP2;UPP2	158957290	+	-1.19369	0.115589	5.32095e-25	3440-7	GZMA	P12544	Granzyme A	55102646	55110252	5	TRANS
cg24069602	17	SCN4A	62045522	-	-1.52753	0.147919	5.32858e-25	9545-156	GZMK	P49863	Granzyme K	55024256	55034570	5	TRANS
cg18978674	20	FAM83D	37558563	+	-1.7546	0.169922	5.38104e-25	9545-156	GZMK	P49863	Granzyme K	55024256	55034570	5	TRANS
cg05898280	12	EP400	132555007	-	-1.53024	0.148213	5.45408e-25	5728-60	FCRL1	Q96LA6	Fc receptor-like protein 1	157820120	157794403	1	TRANS
cg21259720	11	HSD17B12	43779382	+	-1.6595	0.160754	5.53034e-25	4148-49	PAPPA	Q13219	Pappalysin-1	116153791	116402321	9	TRANS
cg04707845	1	TNFRSF8;TNFRSF8	12193186	-	0.956483	0.0926555	5.5458e-25	9545-156	GZMK	P49863	Granzyme K	55024256	55034570	5	TRANS
cg26318872	14	KLC1;KLC1	104158729	-	-1.33779	0.1296	5.58081e-25	17210-2	TCL1A	P56279	T-cell leukemia/lymphoma protein 1A	95714196	95709947	14	CIS
cg24619324	11	SLC22A20	65003567	+	-1.23352	0.119502	5.59409e-25	3195-50	GNLY	P22749	Granulysin	85685175	85698852	2	TRANS
cg13352520	5	NA	65418807	+	-1.28823	0.124808	5.61849e-25	3440-7	GZMA	P12544	Granzyme A	55102646	55110252	5	TRANS
cg00336108	10	NA	80118844	+	-1.7872	0.173149	5.61997e-25	9545-156	GZMK	P49863	Granzyme K	55024256	55034570	5	TRANS
cg08235041	17	ANKFN1	54280834	-	-1.40186	0.135819	5.6341e-25	9545-156	GZMK	P49863	Granzyme K	55024256	55034570	5	TRANS
cg01576275	22	NA	43409880	+	0.869581	0.0842513	5.64663e-25	9545-156	GZMK	P49863	Granzyme K	55024256	55034570	5	TRANS
cg00043234	15	NA	80324492	+	-1.06716	0.103402	5.6897e-25	3440-7	GZMA	P12544	Granzyme A	55102646	55110252	5	TRANS
cg08162476	3	IQSEC1	13064001	-	-1.36942	0.132694	5.71309e-25	6485-59	IGLL1	P15814	Immunoglobulin lambda-like polypeptide 1	23580302	23573125	22	TRANS
cg17810854	6	TRERF1;TRERF1	42369411	-	-1.31747	0.127665	5.73818e-25	3195-50	GNLY	P22749	Granulysin	85685175	85698852	2	TRANS
cg27101620	2	LOC100506457;LOC100506457;LOC100506457	12217126	+	-1.65085	0.159971	5.74269e-25	17210-2	TCL1A	P56279	T-cell leukemia/lymphoma protein 1A	95714196	95709947	14	TRANS
cg20891125	10	NA	50191563	-	-1.30459	0.126421	5.75825e-25	9545-156	GZMK	P49863	Granzyme K	55024256	55034570	5	TRANS
cg19776833	3	FOXP1	71057616	+	-1.71536	0.166226	5.75863e-25	17210-2	TCL1A	P56279	T-cell leukemia/lymphoma protein 1A	95714196	95709947	14	TRANS
cg06154060	10	TM9SF3	98347412	-	0.920967	0.0892489	5.77696e-25	3440-7	GZMA	P12544	Granzyme A	55102646	55110252	5	TRANS
cg23490704	11	NA	36706879	-	1.26065	0.122168	5.78268e-25	6485-59	IGLL1	P15814	Immunoglobulin lambda-like polypeptide 1	23580302	23573125	22	TRANS
cg14300707	12	NA	22562255	-	-1.29696	0.125689	5.79027e-25	3440-7	GZMA	P12544	Granzyme A	55102646	55110252	5	TRANS
cg02350425	8	LINC00861	126944311	+	-1.14391	0.110858	5.79917e-25	3195-50	GNLY	P22749	Granulysin	85685175	85698852	2	TRANS
cg13644300	9	SARDH;SARDH	136577774	+	-1.52929	0.148211	5.82095e-25	9545-156	GZMK	P49863	Granzyme K	55024256	55034570	5	TRANS
cg16289232	10	LHPP;LHPP	126291737	-	-1.74954	0.169562	5.84318e-25	5728-60	FCRL1	Q96LA6	Fc receptor-like protein 1	157820120	157794403	1	TRANS
cg07968770	16	TMEM159;DNAH3	21170927	-	0.864235	0.0837614	5.8539e-25	9545-156	GZMK	P49863	Granzyme K	55024256	55034570	5	TRANS
cg04581793	1	DENND2D;DENND2D	111742914	-	0.863716	0.0837185	5.91025e-25	3291-30	FCER2	P06734	Low affinity immunoglobulin epsilon Fc receptor	7702146	7688758	19	TRANS
cg06061876	18	MBD2;MBD2	51746758	-	-1.27917	0.123989	5.91556e-25	6485-59	IGLL1	P15814	Immunoglobulin lambda-like polypeptide 1	23580302	23573125	22	TRANS
cg09591830	2	NA	74975236	-	-1.34959	0.130822	5.95124e-25	9545-156	GZMK	P49863	Granzyme K	55024256	55034570	5	TRANS
cg11722699	18	DSC3;DSC3	28622813	-	0.809148	0.0784443	6.03219e-25	9545-156	GZMK	P49863	Granzyme K	55024256	55034570	5	TRANS
cg22353116	7	CUX1;CUX1;CUX1;CUX1;CUX1;CUX1;CUX1	101784354	+	0.761653	0.0738417	6.04824e-25	9545-156	GZMK	P49863	Granzyme K	55024256	55034570	5	TRANS
cg25448065	17	MPRIP;MPRIP	17076637	+	-1.39828	0.135563	6.05296e-25	3195-50	GNLY	P22749	Granulysin	85685175	85698852	2	TRANS
cg11043515	18	PQLC1;PQLC1;PQLC1	77695359	-	-1.44966	0.140547	6.06547e-25	3195-50	GNLY	P22749	Granulysin	85685175	85698852	2	TRANS
cg18627139	14	SYT16	62548033	+	-1.62209	0.157265	6.0698e-25	5728-60	FCRL1	Q96LA6	Fc receptor-like protein 1	157820120	157794403	1	TRANS
cg03357721	13	ARHGEF7;ARHGEF7	111956695	+	-1.38713	0.134492	6.10248e-25	3195-50	GNLY	P22749	Granulysin	85685175	85698852	2	TRANS
cg05903736	2	HDAC4	240197131	-	1.15632	0.112115	6.11289e-25	6485-59	IGLL1	P15814	Immunoglobulin lambda-like polypeptide 1	23580302	23573125	22	TRANS
cg25486322	2	DGKD	234288983	+	-1.30055	0.126103	6.12819e-25	17210-2	TCL1A	P56279	T-cell leukemia/lymphoma protein 1A	95714196	95709947	14	TRANS
cg26262196	7	CRHR2;CRHR2;CRHR2;CRHR2;CRHR2	30696540	-	-1.61614	0.156706	6.14232e-25	5728-60	FCRL1	Q96LA6	Fc receptor-like protein 1	157820120	157794403	1	TRANS
cg11407363	18	NA	19988293	-	-1.36394	0.132252	6.14294e-25	3195-50	GNLY	P22749	Granulysin	85685175	85698852	2	TRANS
cg26705724	15	DNAJC17;C15orf62	41061984	+	1.11969	0.108576	6.1843e-25	3195-50	GNLY	P22749	Granulysin	85685175	85698852	2	TRANS
cg04708975	19	NA	40459334	+	1.03748	0.100607	6.20622e-25	3195-50	GNLY	P22749	Granulysin	85685175	85698852	2	TRANS
cg01630660	2	NA	217854369	+	-1.77346	0.171985	6.23943e-25	9545-156	GZMK	P49863	Granzyme K	55024256	55034570	5	TRANS
cg13163919	15	TLE3;TLE3;TLE3	70388014	+	1.0294	0.0998288	6.24093e-25	3195-50	GNLY	P22749	Granulysin	85685175	85698852	2	TRANS
cg11021893	1	NA	201505601	-	-1.78314	0.172942	6.30902e-25	3195-50	GNLY	P22749	Granulysin	85685175	85698852	2	TRANS
cg00878843	4	NA	38767623	+	-1.8174	0.176275	6.34904e-25	9545-156	GZMK	P49863	Granzyme K	55024256	55034570	5	TRANS
cg26645401	11	SWAP70	9686514	+	0.823853	0.0799105	6.37052e-25	9545-156	GZMK	P49863	Granzyme K	55024256	55034570	5	TRANS
cg04261258	6	NA	158189653	-	0.773174	0.0750095	6.50443e-25	3195-50	GNLY	P22749	Granulysin	85685175	85698852	2	TRANS
cg18852698	15	GPR176;GPR176;GPR176	40093898	+	-1.44142	0.139858	6.60199e-25	4148-49	PAPPA	Q13219	Pappalysin-1	116153791	116402321	9	TRANS
cg03589967	2	NA	64450561	-	0.877004	0.0850957	6.61342e-25	3195-50	GNLY	P22749	Granulysin	85685175	85698852	2	TRANS
cg15312894	17	FAM222B;FAM222B;FAM222B;FAM222B;FAM222B;FAM222B;FAM222B;FAM222B;FAM222B;FAM222B;FAM222B;FAM222B	27138691	-	0.853043	0.0827802	6.69538e-25	9545-156	GZMK	P49863	Granzyme K	55024256	55034570	5	TRANS
cg12221326	16	COG8;PDF	69363014	-	-1.46748	0.142415	6.74232e-25	9545-156	GZMK	P49863	Granzyme K	55024256	55034570	5	TRANS
cg02698198	10	VTI1A	114437552	+	-1.32239	0.128335	6.74422e-25	9015-1	PRG3	Q9Y2Y8	Proteoglycan 3	57381150	57376769	11	TRANS
cg04218962	18	ALPK2	56246837	-	-1.83742	0.178322	6.76187e-25	3195-50	GNLY	P22749	Granulysin	85685175	85698852	2	TRANS
cg22633280	10	NA	110671907	+	1.02321	0.0993045	6.77259e-25	3440-7	GZMA	P12544	Granzyme A	55102646	55110252	5	TRANS
cg00470050	15	MYO9A	72206554	-	-1.07516	0.104346	6.77281e-25	9545-156	GZMK	P49863	Granzyme K	55024256	55034570	5	TRANS
cg04066719	9	ABL1;ABL1	133746713	+	-1.57208	0.152576	6.78928e-25	5728-60	FCRL1	Q96LA6	Fc receptor-like protein 1	157820120	157794403	1	TRANS
cg17230176	14	KIAA0391;KIAA0391;KIAA0391;KIAA0391;KIAA0391	35629353	+	-1.26008	0.1223	6.81737e-25	3440-7	GZMA	P12544	Granzyme A	55102646	55110252	5	TRANS
cg07009717	1	ATP2B4;ATP2B4	203680904	-	-0.998323	0.0968955	6.82346e-25	9545-156	GZMK	P49863	Granzyme K	55024256	55034570	5	TRANS
cg07703782	10	MLLT10;MLLT10;MLLT10;MLLT10	22016856	+	1.05952	0.102839	6.85101e-25	3440-7	GZMA	P12544	Granzyme A	55102646	55110252	5	TRANS
cg08455410	5	DOK3;DOK3;DOK3;DOK3;DOK3	176936872	+	0.861184	0.0835883	6.85245e-25	9545-156	GZMK	P49863	Granzyme K	55024256	55034570	5	TRANS
cg25486322	2	DGKD	234288983	+	-1.29464	0.125664	6.87147e-25	6485-59	IGLL1	P15814	Immunoglobulin lambda-like polypeptide 1	23580302	23573125	22	TRANS
cg11429292	12	NA	6888035	-	0.787184	0.076416	6.95192e-25	3440-7	GZMA	P12544	Granzyme A	55102646	55110252	5	TRANS
cg24104815	4	NA	147053856	+	-1.08498	0.10533	6.98587e-25	3440-7	GZMA	P12544	Granzyme A	55102646	55110252	5	TRANS
cg23004019	1	SKINTL	48570799	+	-1.63298	0.158531	6.99148e-25	3195-50	GNLY	P22749	Granulysin	85685175	85698852	2	TRANS
cg05480110	3	MUC4;MUC4;MUC4	195534854	-	-0.930807	0.0903635	6.99532e-25	17210-2	TCL1A	P56279	T-cell leukemia/lymphoma protein 1A	95714196	95709947	14	TRANS
cg06813482	20	RALGAPA2	20499757	-	-1.16193	0.112801	6.99739e-25	9545-156	GZMK	P49863	Granzyme K	55024256	55034570	5	TRANS
cg03555201	1	NA	153327578	-	-1.20029	0.116526	7.0016e-25	3195-50	GNLY	P22749	Granulysin	85685175	85698852	2	TRANS
cg05324597	20	MIR646HG	58756236	+	-1.70747	0.16577	7.02849e-25	6485-59	IGLL1	P15814	Immunoglobulin lambda-like polypeptide 1	23580302	23573125	22	TRANS
cg05786348	2	GPD2;GPD2	157295032	+	-2.02473	0.196583	7.07264e-25	4148-49	PAPPA	Q13219	Pappalysin-1	116153791	116402321	9	TRANS
cg01257383	11	CHRM4	46408399	+	-1.81754	0.176489	7.16958e-25	9545-156	GZMK	P49863	Granzyme K	55024256	55034570	5	TRANS
cg08846579	6	NA	14090363	+	-1.62123	0.157432	7.19745e-25	6485-59	IGLL1	P15814	Immunoglobulin lambda-like polypeptide 1	23580302	23573125	22	TRANS
cg22978730	3	NA	194733121	+	-1.98669	0.192928	7.22718e-25	3195-50	GNLY	P22749	Granulysin	85685175	85698852	2	TRANS
cg14536522	6	AIM1	106970609	-	1.22205	0.118676	7.23882e-25	17210-2	TCL1A	P56279	T-cell leukemia/lymphoma protein 1A	95714196	95709947	14	TRANS
cg23074260	18	HSBP1L1	77723195	-	-0.87425	0.0849004	7.24219e-25	9545-156	GZMK	P49863	Granzyme K	55024256	55034570	5	TRANS
cg19045353	9	SHB	37954074	+	-1.07704	0.104594	7.24241e-25	9545-156	GZMK	P49863	Granzyme K	55024256	55034570	5	TRANS
cg06292310	11	CPT1A;CPT1A	68581324	+	-1.57653	0.1531	7.24264e-25	5728-60	FCRL1	Q96LA6	Fc receptor-like protein 1	157820120	157794403	1	TRANS
cg05726208	11	PRDM10;PRDM10;PRDM10;PRDM10	129817871	-	-2.1443	0.208263	7.33676e-25	5728-60	FCRL1	Q96LA6	Fc receptor-like protein 1	157820120	157794403	1	TRANS
cg19625921	10	SFMBT2	7454542	+	0.841762	0.0817567	7.35035e-25	9545-156	GZMK	P49863	Granzyme K	55024256	55034570	5	TRANS
cg06784574	16	MYLK3;MYLK3	46745827	-	-0.93406	0.0907252	7.38428e-25	3440-7	GZMA	P12544	Granzyme A	55102646	55110252	5	TRANS
cg04248116	3	IQCG;IQCG	197641165	-	-0.96154	0.0934034	7.46134e-25	9545-156	GZMK	P49863	Granzyme K	55024256	55034570	5	TRANS
cg22365178	15	NA	93388263	-	0.974135	0.0946297	7.48533e-25	3195-50	GNLY	P22749	Granulysin	85685175	85698852	2	TRANS
cg16185386	13	NA	29077350	+	-1.37199	0.133278	7.48558e-25	9545-156	GZMK	P49863	Granzyme K	55024256	55034570	5	TRANS
cg05764155	1	TMIGD3;TMIGD3	112058975	+	0.99159	0.0963298	7.52241e-25	9545-156	GZMK	P49863	Granzyme K	55024256	55034570	5	TRANS
cg00334594	13	NA	31641914	+	-1.26693	0.123088	7.58212e-25	3440-7	GZMA	P12544	Granzyme A	55102646	55110252	5	TRANS
cg01012478	10	SGMS1	52267902	-	-1.30195	0.126493	7.60227e-25	9545-156	GZMK	P49863	Granzyme K	55024256	55034570	5	TRANS
cg02384859	15	ARID3B	74862662	-	-0.990964	0.0962802	7.61685e-25	3195-50	GNLY	P22749	Granulysin	85685175	85698852	2	TRANS
cg07879213	14	RHOJ;RHOJ	63749933	+	-1.05721	0.102725	7.68062e-25	3440-7	GZMA	P12544	Granzyme A	55102646	55110252	5	TRANS
cg16278407	11	ST5;ST5;ST5	8753375	+	-1.79602	0.174512	7.68286e-25	5728-60	FCRL1	Q96LA6	Fc receptor-like protein 1	157820120	157794403	1	TRANS
cg09397246	15	FES;FES;FES;FES	91427361	+	0.861256	0.0836852	7.68789e-25	9545-156	GZMK	P49863	Granzyme K	55024256	55034570	5	TRANS
cg04379086	16	ZNRF1	75058606	+	0.995311	0.0967204	7.76926e-25	3195-50	GNLY	P22749	Granulysin	85685175	85698852	2	TRANS
cg22353116	7	CUX1;CUX1;CUX1;CUX1;CUX1;CUX1;CUX1	101784354	+	0.751312	0.0730103	7.77812e-25	3195-50	GNLY	P22749	Granulysin	85685175	85698852	2	TRANS
cg09596674	3	LRRC2;LRRC2	46607350	-	1.08939	0.10587	7.82629e-25	9545-156	GZMK	P49863	Granzyme K	55024256	55034570	5	TRANS
cg24759521	3	NA	142851615	+	-1.27546	0.123956	7.85111e-25	3440-7	GZMA	P12544	Granzyme A	55102646	55110252	5	TRANS
cg14283140	9	C9orf9	135763667	+	-1.42342	0.138343	7.89388e-25	6485-59	IGLL1	P15814	Immunoglobulin lambda-like polypeptide 1	23580302	23573125	22	TRANS
cg15335816	6	ZFAND3	37836577	+	-1.50619	0.146388	7.89525e-25	3195-50	GNLY	P22749	Granulysin	85685175	85698852	2	TRANS
cg17760295	6	AKAP7;AKAP7;AKAP7;AKAP7;AKAP7	131571563	+	1.06572	0.103579	7.9006e-25	9545-156	GZMK	P49863	Granzyme K	55024256	55034570	5	TRANS
cg09460303	2	NA	113678744	+	-1.46892	0.142766	7.90106e-25	3440-7	GZMA	P12544	Granzyme A	55102646	55110252	5	TRANS
cg05730460	9	SMARCA2;SMARCA2;SMARCA2;SMARCA2;SMARCA2;SMARCA2;SMARCA2;SMARCA2;SMARCA2	2159925	+	0.827081	0.0803872	7.92279e-25	9545-156	GZMK	P49863	Granzyme K	55024256	55034570	5	TRANS
cg13635007	8	NA	29210154	-	0.782979	0.0761066	7.98809e-25	9545-156	GZMK	P49863	Granzyme K	55024256	55034570	5	TRANS
cg06707620	1	NA	226714963	+	-1.6962	0.164884	8.04495e-25	9545-156	GZMK	P49863	Granzyme K	55024256	55034570	5	TRANS
cg17384806	10	MIR936;COL17A1	105808267	-	-1.19508	0.116187	8.16217e-25	9545-156	GZMK	P49863	Granzyme K	55024256	55034570	5	TRANS
cg17429587	12	NCOR2;NCOR2	124905230	+	-2.25986	0.219714	8.19487e-25	4148-49	PAPPA	Q13219	Pappalysin-1	116153791	116402321	9	TRANS
cg07222852	2	MCFD2;MCFD2;MCFD2;MCFD2;MCFD2;MCFD2;MCFD2	47137221	+	-1.1768	0.114416	8.21314e-25	9545-156	GZMK	P49863	Granzyme K	55024256	55034570	5	TRANS
cg12524168	5	F2R	76028910	-	-1.30129	0.126524	8.23728e-25	3440-7	GZMA	P12544	Granzyme A	55102646	55110252	5	TRANS
cg22011254	11	KCNQ1;KCNQ1	2739975	+	-1.15436	0.112243	8.28493e-25	9545-156	GZMK	P49863	Granzyme K	55024256	55034570	5	TRANS
cg00860090	1	ITPKB	226832000	+	1.00309	0.0975365	8.29945e-25	3195-50	GNLY	P22749	Granulysin	85685175	85698852	2	TRANS
cg19888601	6	NA	22443354	+	-1.61331	0.156874	8.30568e-25	3440-7	GZMA	P12544	Granzyme A	55102646	55110252	5	TRANS
cg18761349	1	CSF3R;CSF3R;CSF3R;CSF3R	36949733	-	-1.82588	0.177546	8.32109e-25	9545-156	GZMK	P49863	Granzyme K	55024256	55034570	5	TRANS
cg11426972	6	NA	143718452	+	-1.03101	0.100255	8.3311e-25	3440-7	GZMA	P12544	Granzyme A	55102646	55110252	5	TRANS
cg24262870	10	NA	7536500	+	-1.73609	0.168834	8.42151e-25	6485-59	IGLL1	P15814	Immunoglobulin lambda-like polypeptide 1	23580302	23573125	22	TRANS
cg24489626	22	MICAL3	18453180	-	-1.63504	0.159008	8.42847e-25	5728-60	FCRL1	Q96LA6	Fc receptor-like protein 1	157820120	157794403	1	TRANS
cg04075191	2	DPP10;DPP10;DPP10	115919785	-	0.713266	0.0693667	8.44662e-25	3195-50	GNLY	P22749	Granulysin	85685175	85698852	2	TRANS
cg03324175	11	CYBASC3;CYBASC3;CYBASC3	61124464	-	-1.61093	0.156669	8.46283e-25	6485-59	IGLL1	P15814	Immunoglobulin lambda-like polypeptide 1	23580302	23573125	22	TRANS
cg04290133	7	GUSB	65439512	+	-1.09366	0.106366	8.48835e-25	9015-1	PRG3	Q9Y2Y8	Proteoglycan 3	57381150	57376769	11	TRANS
cg03470671	11	PRDM11;PRDM11	45115584	+	-1.27062	0.123581	8.52805e-25	3195-50	GNLY	P22749	Granulysin	85685175	85698852	2	TRANS
cg27410595	11	TRIM29	119995754	+	-1.18389	0.115147	8.53308e-25	9545-156	GZMK	P49863	Granzyme K	55024256	55034570	5	TRANS
cg04144764	15	NA	99994189	-	-1.59779	0.155406	8.54817e-25	3195-50	GNLY	P22749	Granulysin	85685175	85698852	2	TRANS
cg24150244	22	TTC28	28402098	+	-1.47241	0.143217	8.58139e-25	9545-156	GZMK	P49863	Granzyme K	55024256	55034570	5	TRANS
cg06752633	14	PLD4	105390602	-	-1.58793	0.154454	8.58893e-25	3195-50	GNLY	P22749	Granulysin	85685175	85698852	2	TRANS
cg08058260	16	NA	49954629	+	-2.36614	0.230161	8.63867e-25	9545-156	GZMK	P49863	Granzyme K	55024256	55034570	5	TRANS
cg24678732	3	NA	40889142	-	-1.61384	0.156989	8.67959e-25	9545-156	GZMK	P49863	Granzyme K	55024256	55034570	5	TRANS
cg20576272	12	RNF41;RNF41;RNF41;RNF41;RNF41	56601980	-	-1.68347	0.163765	8.68958e-25	6485-59	IGLL1	P15814	Immunoglobulin lambda-like polypeptide 1	23580302	23573125	22	TRANS
cg02396110	2	ARHGAP15	143907996	+	0.862369	0.0838899	8.69307e-25	3195-50	GNLY	P22749	Granulysin	85685175	85698852	2	TRANS
cg23720822	19	MYO1F	8634583	+	1.28716	0.125213	8.69362e-25	6485-59	IGLL1	P15814	Immunoglobulin lambda-like polypeptide 1	23580302	23573125	22	TRANS
cg00136197	15	NA	65168143	+	-1.47949	0.143928	8.73207e-25	3195-50	GNLY	P22749	Granulysin	85685175	85698852	2	TRANS
cg17859258	12	KIF21A	39800627	-	-1.89785	0.184632	8.75459e-25	3195-50	GNLY	P22749	Granulysin	85685175	85698852	2	TRANS
cg26633139	8	PNOC;PNOC	28196033	-	-1.45555	0.141607	8.77542e-25	5728-60	FCRL1	Q96LA6	Fc receptor-like protein 1	157820120	157794403	1	TRANS
cg14339974	6	FKBP5	35687310	+	0.990291	0.0963431	8.78149e-25	3195-50	GNLY	P22749	Granulysin	85685175	85698852	2	TRANS
cg16698623	10	MGMT	131412968	+	-1.64196	0.159751	8.83565e-25	17210-2	TCL1A	P56279	T-cell leukemia/lymphoma protein 1A	95714196	95709947	14	TRANS
cg07684151	16	CMIP;CMIP	81535068	-	-1.56278	0.152054	8.87608e-25	17210-2	TCL1A	P56279	T-cell leukemia/lymphoma protein 1A	95714196	95709947	14	TRANS
cg04602992	17	CD79B;CD79B;CD79B;CD79B;CD79B;CD79B	62009628	-	0.783952	0.0762813	8.93596e-25	9545-156	GZMK	P49863	Granzyme K	55024256	55034570	5	TRANS
cg00760938	2	NA	217357159	+	-1.69224	0.164676	9.02117e-25	6485-59	IGLL1	P15814	Immunoglobulin lambda-like polypeptide 1	23580302	23573125	22	TRANS
cg08273772	12	ATXN2	112035212	+	0.868363	0.0845038	9.0378e-25	9545-156	GZMK	P49863	Granzyme K	55024256	55034570	5	TRANS
cg26692003	3	IQSEC1	13063165	-	-0.807353	0.0785705	9.08438e-25	3291-30	FCER2	P06734	Low affinity immunoglobulin epsilon Fc receptor	7702146	7688758	19	TRANS
cg04838847	8	GOLSYN;GOLSYN;GOLSYN;GOLSYN;GOLSYN;GOLSYN;GOLSYN;GOLSYN;GOLSYN;GOLSYN;GOLSYN;GOLSYN;GOLSYN;GOLSYN;GOLSYN	110587155	-	-0.885566	0.0861826	9.09056e-25	5728-60	FCRL1	Q96LA6	Fc receptor-like protein 1	157820120	157794403	1	TRANS
cg16071459	4	FAM13A;FAM13A;FAM13A;FAM13A;FAM13A;FAM13A;FAM13A;FAM13A;FAM13A	89744279	+	0.893626	0.0869681	9.10331e-25	9545-156	GZMK	P49863	Granzyme K	55024256	55034570	5	TRANS
cg13901712	12	CCDC91	28696068	-	-1.25988	0.122616	9.13735e-25	3195-50	GNLY	P22749	Granulysin	85685175	85698852	2	TRANS
cg06997365	1	ACOT7;ACOT7;ACOT7;ACOT7	6409226	-	-1.36705	0.133062	9.24719e-25	3195-50	GNLY	P22749	Granulysin	85685175	85698852	2	TRANS
cg08662757	11	SSH3;SSH3	67070967	-	0.808425	0.0786945	9.33015e-25	5728-60	FCRL1	Q96LA6	Fc receptor-like protein 1	157820120	157794403	1	TRANS
cg27545630	16	SNORA64;SNORA10;RPS2	2013058	+	-1.20232	0.117037	9.33123e-25	3440-7	GZMA	P12544	Granzyme A	55102646	55110252	5	TRANS
cg08369401	14	RIN3	93119896	-	1.08121	0.105253	9.37355e-25	9545-156	GZMK	P49863	Granzyme K	55024256	55034570	5	TRANS
cg17727820	1	NA	93442062	+	-1.48188	0.144258	9.3824e-25	6485-59	IGLL1	P15814	Immunoglobulin lambda-like polypeptide 1	23580302	23573125	22	TRANS
cg08110692	16	RAB11FIP3;RAB11FIP3	552240	+	-1.29072	0.125651	9.40285e-25	3195-50	GNLY	P22749	Granulysin	85685175	85698852	2	TRANS
cg27537628	19	CCDC106;CCDC106	56159288	+	0.820712	0.0798999	9.44687e-25	3195-50	GNLY	P22749	Granulysin	85685175	85698852	2	TRANS
cg10567318	22	NA	37561354	-	-2.18271	0.212499	9.45981e-25	3195-50	GNLY	P22749	Granulysin	85685175	85698852	2	TRANS
cg24791618	1	KIAA0319L	35917793	+	0.872497	0.0849544	9.60212e-25	3195-50	GNLY	P22749	Granulysin	85685175	85698852	2	TRANS
cg11749308	2	NA	236389543	+	-1.08054	0.105221	9.69452e-25	3440-7	GZMA	P12544	Granzyme A	55102646	55110252	5	TRANS
cg05662003	3	ALS2CL;ALS2CL;ALS2CL	46720909	+	-1.53959	0.149923	9.70293e-25	9545-156	GZMK	P49863	Granzyme K	55024256	55034570	5	TRANS
cg16940826	1	NA	225083887	+	-1.4858	0.144687	9.71884e-25	9545-156	GZMK	P49863	Granzyme K	55024256	55034570	5	TRANS
cg01267675	4	RPL34-AS1;RPL34-AS1	109478205	+	-1.91396	0.186384	9.73137e-25	5728-60	FCRL1	Q96LA6	Fc receptor-like protein 1	157820120	157794403	1	TRANS
cg05596552	11	NAALADL1	64826323	-	-1.36496	0.132927	9.77141e-25	9545-156	GZMK	P49863	Granzyme K	55024256	55034570	5	TRANS
cg07225017	17	MGAT5B;MGAT5B;MGAT5B	74913153	+	-1.14766	0.111767	9.78745e-25	9545-156	GZMK	P49863	Granzyme K	55024256	55034570	5	TRANS
cg19815340	3	NA	27770391	+	1.19765	0.11664	9.83332e-25	9545-156	GZMK	P49863	Granzyme K	55024256	55034570	5	TRANS
cg27063969	5	DOCK2	169133966	+	-1.17531	0.114467	9.85794e-25	3195-50	GNLY	P22749	Granulysin	85685175	85698852	2	TRANS
cg08280677	5	NA	74355966	-	0.908035	0.0884378	9.87318e-25	3195-50	GNLY	P22749	Granulysin	85685175	85698852	2	TRANS
cg16187328	9	EHMT1;EHMT1	140639428	+	-1.28359	0.125019	9.90784e-25	17210-2	TCL1A	P56279	T-cell leukemia/lymphoma protein 1A	95714196	95709947	14	TRANS
cg14136260	11	UCP3	73711382	-	-1.16404	0.113381	9.96315e-25	3440-7	GZMA	P12544	Granzyme A	55102646	55110252	5	TRANS
cg05193538	1	MAN1C1	26097991	-	1.10078	0.107221	9.97549e-25	9545-156	GZMK	P49863	Granzyme K	55024256	55034570	5	TRANS
cg08437936	7	NA	2762974	+	-1.53398	0.149418	9.98803e-25	6485-59	IGLL1	P15814	Immunoglobulin lambda-like polypeptide 1	23580302	23573125	22	TRANS
cg16527411	12	NA	92860048	-	-1.38617	0.135021	9.99431e-25	3291-30	FCER2	P06734	Low affinity immunoglobulin epsilon Fc receptor	7702146	7688758	19	TRANS
cg01444574	2	NA	128617328	+	0.951305	0.0926639	1.00083e-24	3440-7	GZMA	P12544	Granzyme A	55102646	55110252	5	TRANS
cg20388916	3	SLCO2A1	133682290	+	-1.30286	0.126912	1.00485e-24	9545-156	GZMK	P49863	Granzyme K	55024256	55034570	5	TRANS
cg03377878	3	IQSEC1	13062585	-	-1.42944	0.13925	1.00991e-24	6485-59	IGLL1	P15814	Immunoglobulin lambda-like polypeptide 1	23580302	23573125	22	TRANS
cg17800416	5	LOC101928885	68290608	-	-1.16486	0.113489	1.02233e-24	9545-156	GZMK	P49863	Granzyme K	55024256	55034570	5	TRANS
cg04290133	7	GUSB	65439512	+	-1.0883	0.106029	1.02235e-24	4148-49	PAPPA	Q13219	Pappalysin-1	116153791	116402321	9	TRANS
cg06738507	22	ADORA2A;ADORA2A;ADORA2A;ADORA2A;ADORA2A;ADORA2A;ADORA2A;ADORA2A-AS1;SPECC1L-ADORA2A	24829053	+	-1.72206	0.167779	1.02504e-24	17210-2	TCL1A	P56279	T-cell leukemia/lymphoma protein 1A	95714196	95709947	14	TRANS
cg18409985	13	ATP11A;ATP11A	113513520	-	-1.58347	0.154282	1.02957e-24	3195-50	GNLY	P22749	Granulysin	85685175	85698852	2	TRANS
cg10305797	19	KRTDAP	35981677	-	-1.75375	0.170874	1.03004e-24	3195-50	GNLY	P22749	Granulysin	85685175	85698852	2	TRANS
cg03410790	11	ALDH3B1;ALDH3B1;ALDH3B1	67786199	-	-1.63442	0.159256	1.03594e-24	9545-156	GZMK	P49863	Granzyme K	55024256	55034570	5	TRANS
cg09115713	16	FAM38A	88832476	-	-0.810825	0.0790073	1.03809e-24	3195-50	GNLY	P22749	Granulysin	85685175	85698852	2	TRANS
cg26788812	1	MEGF6	3438863	+	-1.31602	0.128246	1.04871e-24	9545-156	GZMK	P49863	Granzyme K	55024256	55034570	5	TRANS
cg17810854	6	TRERF1;TRERF1	42369411	-	-1.32207	0.128837	1.04972e-24	3440-7	GZMA	P12544	Granzyme A	55102646	55110252	5	TRANS
cg09704544	15	PDE8A;PDE8A	85616433	-	-0.985345	0.0960237	1.05086e-24	9545-156	GZMK	P49863	Granzyme K	55024256	55034570	5	TRANS
cg03382805	22	NA	23905582	+	-1.17615	0.11462	1.05301e-24	6485-59	IGLL1	P15814	Immunoglobulin lambda-like polypeptide 1	23580302	23573125	22	CIS
cg01329151	20	DIDO1;DIDO1;DIDO1	61559756	-	0.839691	0.0818346	1.05796e-24	3195-50	GNLY	P22749	Granulysin	85685175	85698852	2	TRANS
cg27565966	16	CD19	28943198	-	-1.78468	0.173938	1.06212e-24	5728-60	FCRL1	Q96LA6	Fc receptor-like protein 1	157820120	157794403	1	TRANS
cg05324597	20	MIR646HG	58756236	+	-1.70766	0.166439	1.06733e-24	17210-2	TCL1A	P56279	T-cell leukemia/lymphoma protein 1A	95714196	95709947	14	TRANS
cg00046073	6	JARID2;JARID2	15401039	+	1.17502	0.114527	1.06979e-24	9545-156	GZMK	P49863	Granzyme K	55024256	55034570	5	TRANS
cg06085672	7	DDC;DDC;DDC;DDC;DDC;DDC	50548308	+	-1.56547	0.152587	1.07242e-24	3440-7	GZMA	P12544	Granzyme A	55102646	55110252	5	TRANS
cg26604214	17	RAP1GAP2;RAP1GAP2	2907678	+	1.2919	0.125923	1.07268e-24	3195-50	GNLY	P22749	Granulysin	85685175	85698852	2	TRANS
cg20541456	5	CYFIP2;CYFIP2;CYFIP2;CYFIP2	156696520	+	1.06983	0.104279	1.07491e-24	5728-60	FCRL1	Q96LA6	Fc receptor-like protein 1	157820120	157794403	1	TRANS
cg18239753	6	KHDRBS2;KHDRBS2	62995963	+	0.831477	0.0810473	1.07637e-24	3195-50	GNLY	P22749	Granulysin	85685175	85698852	2	TRANS
cg08884462	7	SMO	128846012	+	-1.34422	0.131041	1.0894e-24	3195-50	GNLY	P22749	Granulysin	85685175	85698852	2	TRANS
cg24428980	2	VAMP8	85805631	-	0.841127	0.0820008	1.09451e-24	9545-156	GZMK	P49863	Granzyme K	55024256	55034570	5	TRANS
cg16505783	17	TMEM220-AS1;TMEM220-AS1;TMEM220-AS1;TMEM220-AS1	10641077	-	-1.44132	0.140514	1.09504e-24	3440-7	GZMA	P12544	Granzyme A	55102646	55110252	5	TRANS
cg06045032	17	USP22	20924046	+	-1.57922	0.153958	1.09571e-24	17210-2	TCL1A	P56279	T-cell leukemia/lymphoma protein 1A	95714196	95709947	14	TRANS
cg12258670	14	LTBP2	75069041	+	-1.5104	0.147255	1.10001e-24	9015-1	PRG3	Q9Y2Y8	Proteoglycan 3	57381150	57376769	11	TRANS
cg05441854	16	KIAA0182;KIAA0182	85650374	-	0.824798	0.0804137	1.10141e-24	9545-156	GZMK	P49863	Granzyme K	55024256	55034570	5	TRANS
cg17303163	17	NA	38752665	-	1.21653	0.118608	1.10363e-24	9545-156	GZMK	P49863	Granzyme K	55024256	55034570	5	TRANS
cg11473412	8	FBXO32;FBXO32;FBXO32	124525772	+	-1.76752	0.172329	1.10448e-24	5728-60	FCRL1	Q96LA6	Fc receptor-like protein 1	157820120	157794403	1	TRANS
cg25892035	6	NA	86395559	-	-1.22602	0.119534	1.10459e-24	9545-156	GZMK	P49863	Granzyme K	55024256	55034570	5	TRANS
cg05351942	1	PRKCZ;PRKCZ	2018107	-	-1.67498	0.163312	1.10819e-24	3195-50	GNLY	P22749	Granulysin	85685175	85698852	2	TRANS
cg20465027	1	NA	19372076	+	-1.20753	0.11774	1.11255e-24	9545-156	GZMK	P49863	Granzyme K	55024256	55034570	5	TRANS
cg02497700	1	ZNF238	244213358	-	0.795589	0.0775737	1.11323e-24	9545-156	GZMK	P49863	Granzyme K	55024256	55034570	5	TRANS
cg05808227	22	NA	37299905	+	-1.83318	0.178748	1.11576e-24	4148-49	PAPPA	Q13219	Pappalysin-1	116153791	116402321	9	TRANS
cg23900375	14	REC8;REC8	24648638	+	-1.15955	0.113075	1.12753e-24	5728-60	FCRL1	Q96LA6	Fc receptor-like protein 1	157820120	157794403	1	TRANS
cg08479615	17	YPEL2	57451307	+	0.979245	0.0954937	1.12899e-24	3195-50	GNLY	P22749	Granulysin	85685175	85698852	2	TRANS
cg13618787	1	CDK18;CDK18;CDK18	205500511	+	-1.74761	0.170425	1.13048e-24	9545-156	GZMK	P49863	Granzyme K	55024256	55034570	5	TRANS
cg21220721	1	ACOT7;ACOT7;ACOT7;ACOT7	6341230	+	-0.730906	0.0712777	1.13139e-24	4148-49	PAPPA	Q13219	Pappalysin-1	116153791	116402321	9	TRANS
cg14690711	12	SFSWAP;SFSWAP	132255517	-	-1.30573	0.127341	1.1376e-24	6485-59	IGLL1	P15814	Immunoglobulin lambda-like polypeptide 1	23580302	23573125	22	TRANS
cg17138920	5	GALNT10	153664745	-	-1.44529	0.140953	1.13904e-24	9015-1	PRG3	Q9Y2Y8	Proteoglycan 3	57381150	57376769	11	TRANS
cg11426972	6	NA	143718452	+	-1.02796	0.100255	1.14217e-24	9545-156	GZMK	P49863	Granzyme K	55024256	55034570	5	TRANS
cg24385548	9	EHMT1;EHMT1	140639443	+	-1.54547	0.150728	1.14337e-24	17210-2	TCL1A	P56279	T-cell leukemia/lymphoma protein 1A	95714196	95709947	14	TRANS
cg25071711	14	RGS6;RGS6;RGS6;RGS6;RGS6;RGS6;RGS6;RGS6;RGS6;RGS6	72760624	+	-1.66226	0.162121	1.14497e-24	9545-156	GZMK	P49863	Granzyme K	55024256	55034570	5	TRANS
cg02305850	11	TIRAP;TIRAP	126152462	-	0.762845	0.0744016	1.14647e-24	9545-156	GZMK	P49863	Granzyme K	55024256	55034570	5	TRANS
cg12219570	2	ZAK;ZAK	174086439	+	-1.23755	0.120702	1.14821e-24	3440-7	GZMA	P12544	Granzyme A	55102646	55110252	5	TRANS
cg13164395	1	NA	180878044	+	-1.17248	0.114359	1.15177e-24	9545-156	GZMK	P49863	Granzyme K	55024256	55034570	5	TRANS
cg00649330	11	ETS1	128414618	+	0.691917	0.0674876	1.15314e-24	3440-7	GZMA	P12544	Granzyme A	55102646	55110252	5	TRANS
cg18065752	11	NA	72887385	+	-2.33168	0.227434	1.15809e-24	17210-2	TCL1A	P56279	T-cell leukemia/lymphoma protein 1A	95714196	95709947	14	TRANS
cg07553066	18	NA	54118660	+	-1.17943	0.115049	1.16397e-24	9545-156	GZMK	P49863	Granzyme K	55024256	55034570	5	TRANS
cg08662757	11	SSH3;SSH3	67070967	-	0.804736	0.0785014	1.1685e-24	6485-59	IGLL1	P15814	Immunoglobulin lambda-like polypeptide 1	23580302	23573125	22	TRANS
cg06643002	14	BRF1;BRF1;BRF1;BRF1;BRF1	105735797	-	-1.70444	0.166273	1.17307e-24	5728-60	FCRL1	Q96LA6	Fc receptor-like protein 1	157820120	157794403	1	TRANS
cg12177944	3	PLXND1	129322537	-	-1.25162	0.122101	1.17545e-24	6485-59	IGLL1	P15814	Immunoglobulin lambda-like polypeptide 1	23580302	23573125	22	TRANS
cg03244181	11	P2RY2;P2RY2;P2RY2	72948797	-	-2.10612	0.205467	1.17825e-24	9545-156	GZMK	P49863	Granzyme K	55024256	55034570	5	TRANS
cg14671673	7	CAMK2B;CAMK2B;CAMK2B;CAMK2B;CAMK2B;CAMK2B;CAMK2B;CAMK2B;CAMK2B	44271193	+	-1.8913	0.184523	1.18716e-24	3195-50	GNLY	P22749	Granulysin	85685175	85698852	2	TRANS
cg10279936	12	SLC8B1	113772148	-	0.722902	0.0705348	1.19749e-24	3440-7	GZMA	P12544	Granzyme A	55102646	55110252	5	TRANS
cg16587616	6	KHDRBS2;KHDRBS2	62996022	+	0.576632	0.0562637	1.199e-24	3195-50	GNLY	P22749	Granulysin	85685175	85698852	2	TRANS
cg12499316	2	NA	106242236	+	-1.29038	0.125907	1.19961e-24	6485-59	IGLL1	P15814	Immunoglobulin lambda-like polypeptide 1	23580302	23573125	22	TRANS
cg19054358	5	ARSB;ARSB	78219426	-	-1.02491	0.100008	1.20506e-24	9545-156	GZMK	P49863	Granzyme K	55024256	55034570	5	TRANS
cg22988346	8	BAI1	143618620	-	-1.16122	0.113313	1.20907e-24	9545-156	GZMK	P49863	Granzyme K	55024256	55034570	5	TRANS
cg08657729	22	RBFOX2;RBFOX2;RBFOX2;RBFOX2;RBFOX2;RBFOX2	36146067	-	-1.3818	0.13484	1.21132e-24	6485-59	IGLL1	P15814	Immunoglobulin lambda-like polypeptide 1	23580302	23573125	22	TRANS
cg01934484	8	TRAPPC9;TRAPPC9	140754622	-	-1.44051	0.140571	1.21424e-24	3195-50	GNLY	P22749	Granulysin	85685175	85698852	2	TRANS
cg18766691	5	LPCAT1	1489818	+	-0.933965	0.0911422	1.21639e-24	9545-156	GZMK	P49863	Granzyme K	55024256	55034570	5	TRANS
cg08851202	9	WNK2;WNK2	95999150	+	-1.29037	0.125927	1.22134e-24	9545-156	GZMK	P49863	Granzyme K	55024256	55034570	5	TRANS
cg16326504	4	NA	24987424	-	-1.39883	0.136512	1.22206e-24	9545-156	GZMK	P49863	Granzyme K	55024256	55034570	5	TRANS
cg12386361	14	NA	35812017	-	-1.73619	0.169437	1.22325e-24	9545-156	GZMK	P49863	Granzyme K	55024256	55034570	5	TRANS
cg11169255	11	NA	75249027	+	-2.45872	0.239953	1.22453e-24	3195-50	GNLY	P22749	Granulysin	85685175	85698852	2	TRANS
cg00645276	2	RAMP1;RAMP1	238810122	+	-1.67884	0.163844	1.22586e-24	3195-50	GNLY	P22749	Granulysin	85685175	85698852	2	TRANS
cg14658964	1	C1orf228	45189026	+	0.749165	0.0731136	1.22603e-24	9545-156	GZMK	P49863	Granzyme K	55024256	55034570	5	TRANS
cg18477248	14	SYT16;SYT16	62547992	+	-2.09902	0.204856	1.22878e-24	6485-59	IGLL1	P15814	Immunoglobulin lambda-like polypeptide 1	23580302	23573125	22	TRANS
cg17149707	12	KDM2B;KDM2B	121995887	-	-1.36097	0.132836	1.23966e-24	3195-50	GNLY	P22749	Granulysin	85685175	85698852	2	TRANS
cg06738507	22	ADORA2A;ADORA2A;ADORA2A;ADORA2A;ADORA2A;ADORA2A;ADORA2A;ADORA2A-AS1;SPECC1L-ADORA2A	24829053	+	-1.71382	0.167276	1.24046e-24	6485-59	IGLL1	P15814	Immunoglobulin lambda-like polypeptide 1	23580302	23573125	22	CIS
cg22906224	7	NA	99728672	+	1.27959	0.124899	1.24581e-24	10816-150	PILRA	Q9UKJ1	Paired immunoglobulin-like type 2 receptor alpha	100367530	100400096	7	CIS
cg24869851	7	ZNF789	99081553	-	-1.58583	0.154794	1.24945e-24	9015-1	PRG3	Q9Y2Y8	Proteoglycan 3	57381150	57376769	11	TRANS
cg05947603	16	SNAI3	88753945	+	-1.54609	0.150917	1.25029e-24	3195-50	GNLY	P22749	Granulysin	85685175	85698852	2	TRANS
cg02252408	22	NA	45650850	-	-1.23809	0.120853	1.25185e-24	9545-156	GZMK	P49863	Granzyme K	55024256	55034570	5	TRANS
cg09987521	9	MELK;MELK;MELK;MELK;MELK;MELK;MELK;MELK;MELK;MELK	36603035	+	-1.06631	0.104087	1.25316e-24	9545-156	GZMK	P49863	Granzyme K	55024256	55034570	5	TRANS
cg00700609	21	HSF2BP	44993442	-	-1.29738	0.126658	1.27081e-24	3195-50	GNLY	P22749	Granulysin	85685175	85698852	2	TRANS
cg05730460	9	SMARCA2;SMARCA2;SMARCA2;SMARCA2;SMARCA2;SMARCA2;SMARCA2;SMARCA2;SMARCA2	2159925	+	0.81539	0.0796063	1.27528e-24	3195-50	GNLY	P22749	Granulysin	85685175	85698852	2	TRANS
cg24741816	9	PCSK5;PCSK5;PCSK5	78527176	+	-1.35905	0.132688	1.28009e-24	9545-156	GZMK	P49863	Granzyme K	55024256	55034570	5	TRANS
cg07420224	2	SH3RF3	110024418	+	-1.69743	0.165728	1.28179e-24	9545-156	GZMK	P49863	Granzyme K	55024256	55034570	5	TRANS
cg23585401	2	RMDN2;RMDN2;RMDN2-AS1;RMDN2;RMDN2	38243638	-	-0.981004	0.0957845	1.28831e-24	9545-156	GZMK	P49863	Granzyme K	55024256	55034570	5	TRANS
cg01576078	6	MDGA1	37615052	-	1.70386	0.166368	1.29174e-24	16900-29	MDGA1	Q8NFP4	MAM domain-containing glycosylphosphatidylinositol anchor protein 1	37699306	37630679	6	CIS
cg04631160	22	NA	37561497	+	-1.60184	0.156409	1.29456e-24	3195-50	GNLY	P22749	Granulysin	85685175	85698852	2	TRANS
cg05041265	6	PREP	105807958	-	-1.56617	0.152927	1.29568e-24	3440-7	GZMA	P12544	Granzyme A	55102646	55110252	5	TRANS
cg13352520	5	NA	65418807	+	-1.27812	0.124808	1.30377e-24	9545-156	GZMK	P49863	Granzyme K	55024256	55034570	5	TRANS
cg22938535	4	FNIP2	159733045	-	0.802611	0.0783842	1.31999e-24	9545-156	GZMK	P49863	Granzyme K	55024256	55034570	5	TRANS
cg17653942	3	NA	42130434	-	-1.55804	0.152162	1.32197e-24	5728-60	FCRL1	Q96LA6	Fc receptor-like protein 1	157820120	157794403	1	TRANS
cg22627406	19	C19orf38	10958968	-	0.93308	0.091135	1.33368e-24	9545-156	GZMK	P49863	Granzyme K	55024256	55034570	5	TRANS
cg18017657	6	MAPK13;MAPK13	36103968	+	-1.4809	0.144644	1.33636e-24	17210-2	TCL1A	P56279	T-cell leukemia/lymphoma protein 1A	95714196	95709947	14	TRANS
cg17197481	16	NUDT21	56483905	-	-1.49931	0.146451	1.3448e-24	9545-156	GZMK	P49863	Granzyme K	55024256	55034570	5	TRANS
cg09561353	9	SWI5	131047932	+	-1.44825	0.141467	1.34819e-24	6485-59	IGLL1	P15814	Immunoglobulin lambda-like polypeptide 1	23580302	23573125	22	TRANS
cg21636547	10	OR13A1	45804715	-	-1.31168	0.128132	1.35428e-24	3440-7	GZMA	P12544	Granzyme A	55102646	55110252	5	TRANS
cg03070780	14	NA	25159971	-	-1.56972	0.153342	1.35739e-24	3195-50	GNLY	P22749	Granulysin	85685175	85698852	2	TRANS
cg22575874	7	NA	5580966	+	-1.53856	0.15031	1.36856e-24	3195-50	GNLY	P22749	Granulysin	85685175	85698852	2	TRANS
cg23660637	15	LOC100128714	26184700	-	-1.85758	0.181478	1.3699e-24	5728-60	FCRL1	Q96LA6	Fc receptor-like protein 1	157820120	157794403	1	TRANS
cg23966972	3	IL17RD	57145711	-	-1.07342	0.104874	1.37637e-24	9545-156	GZMK	P49863	Granzyme K	55024256	55034570	5	TRANS
cg27646937	16	NA	10688645	+	-1.6444	0.160661	1.37828e-24	5728-60	FCRL1	Q96LA6	Fc receptor-like protein 1	157820120	157794403	1	TRANS
cg02944570	14	NA	63762854	+	-1.13923	0.111308	1.38346e-24	3440-7	GZMA	P12544	Granzyme A	55102646	55110252	5	TRANS
cg09287629	2	NA	203036208	+	1.14317	0.111701	1.3936e-24	9545-156	GZMK	P49863	Granzyme K	55024256	55034570	5	TRANS
cg03444315	19	HPN-AS1;HPN-AS1	35565931	-	-1.80731	0.176612	1.40788e-24	5728-60	FCRL1	Q96LA6	Fc receptor-like protein 1	157820120	157794403	1	TRANS
cg08355301	17	CD79B;CD79B;CD79B;CD79B;CD79B;CD79B	62009651	+	0.70193	0.0685938	1.40873e-24	3195-50	GNLY	P22749	Granulysin	85685175	85698852	2	TRANS
cg27627493	15	NA	63767360	+	-1.80047	0.175947	1.41013e-24	5728-60	FCRL1	Q96LA6	Fc receptor-like protein 1	157820120	157794403	1	TRANS
cg24508249	1	NAV1;IPO9-AS1	201689184	+	-1.39995	0.136814	1.41862e-24	17210-2	TCL1A	P56279	T-cell leukemia/lymphoma protein 1A	95714196	95709947	14	TRANS
cg02597143	14	NA	65787786	+	-1.64263	0.16054	1.42616e-24	6485-59	IGLL1	P15814	Immunoglobulin lambda-like polypeptide 1	23580302	23573125	22	TRANS
cg03831847	16	FAM38A	88832485	-	-0.761776	0.074457	1.43902e-24	9545-156	GZMK	P49863	Granzyme K	55024256	55034570	5	TRANS
cg01063912	7	VOPP1;VOPP1;VOPP1;VOPP1	55595262	-	-1.65898	0.16216	1.44677e-24	17210-2	TCL1A	P56279	T-cell leukemia/lymphoma protein 1A	95714196	95709947	14	TRANS
cg08956463	6	TREML2;TREML2	41168911	+	0.873252	0.0853616	1.45477e-24	9545-156	GZMK	P49863	Granzyme K	55024256	55034570	5	TRANS
cg00299943	22	L3MBTL2	41613692	-	0.90323	0.0882961	1.46199e-24	3195-50	GNLY	P22749	Granulysin	85685175	85698852	2	TRANS
cg24947456	12	MYO1A	57441432	+	1.05288	0.102927	1.46571e-24	6485-59	IGLL1	P15814	Immunoglobulin lambda-like polypeptide 1	23580302	23573125	22	TRANS
cg23847069	17	RAP1GAP2;RAP1GAP2	2702204	-	-1.00017	0.0977771	1.46881e-24	3195-50	GNLY	P22749	Granulysin	85685175	85698852	2	TRANS
cg24609140	5	ARSB;ARSB	78249305	-	-1.12647	0.110125	1.46923e-24	3440-7	GZMA	P12544	Granzyme A	55102646	55110252	5	TRANS
cg13641920	9	C9orf47;S1PR3;C9orf47	91607073	+	1.03449	0.101135	1.4744e-24	9545-156	GZMK	P49863	Granzyme K	55024256	55034570	5	TRANS
cg03831847	16	FAM38A	88832485	-	-0.757182	0.0740254	1.47517e-24	3195-50	GNLY	P22749	Granulysin	85685175	85698852	2	TRANS
cg07433769	18	C18orf1;C18orf1;C18orf1;C18orf1;C18orf1;C18orf1	13620827	+	-1.60294	0.156716	1.48036e-24	5728-60	FCRL1	Q96LA6	Fc receptor-like protein 1	157820120	157794403	1	TRANS
cg16396223	7	PRKAG2;PRKAG2	151422150	+	-1.35445	0.132429	1.4889e-24	6485-59	IGLL1	P15814	Immunoglobulin lambda-like polypeptide 1	23580302	23573125	22	TRANS
cg06410824	18	MBP;MBP;MBP;MBP;MBP	74701492	-	-1.11067	0.108597	1.49363e-24	3440-7	GZMA	P12544	Granzyme A	55102646	55110252	5	TRANS
cg05293488	1	NA	44509186	-	-2.25002	0.219999	1.49517e-24	9545-156	GZMK	P49863	Granzyme K	55024256	55034570	5	TRANS
cg14134551	1	LRRN2;LRRN2	204598444	-	-1.7296	0.169118	1.49875e-24	9545-156	GZMK	P49863	Granzyme K	55024256	55034570	5	TRANS
cg14073922	3	MED12L	150805167	+	0.884004	0.0864371	1.49882e-24	9545-156	GZMK	P49863	Granzyme K	55024256	55034570	5	TRANS
cg20438336	19	NA	54857674	-	-1.72606	0.168792	1.51703e-24	17210-2	TCL1A	P56279	T-cell leukemia/lymphoma protein 1A	95714196	95709947	14	TRANS
cg23521905	12	SLC15A4;MGC16384	129298690	-	-1.17018	0.114445	1.53584e-24	3195-50	GNLY	P22749	Granulysin	85685175	85698852	2	TRANS
cg01045374	15	NA	67137939	+	-1.17896	0.115304	1.5362e-24	9545-156	GZMK	P49863	Granzyme K	55024256	55034570	5	TRANS
cg05797465	6	DST	56740764	-	-2.15536	0.210806	1.54221e-24	3195-50	GNLY	P22749	Granulysin	85685175	85698852	2	TRANS
cg21930227	1	CLCC1;CLCC1	109504047	-	-0.941552	0.0920906	1.54513e-24	3195-50	GNLY	P22749	Granulysin	85685175	85698852	2	TRANS
cg21157725	9	VAV2;VAV2	136809652	+	-2.28644	0.223649	1.5589e-24	5728-60	FCRL1	Q96LA6	Fc receptor-like protein 1	157820120	157794403	1	TRANS
cg01297984	8	NA	22992397	+	-1.44424	0.141271	1.56073e-24	9545-156	GZMK	P49863	Granzyme K	55024256	55034570	5	TRANS
cg05314930	9	WNK2;WNK2	96077634	-	-1.68848	0.165162	1.56133e-24	3195-50	GNLY	P22749	Granulysin	85685175	85698852	2	TRANS
cg08964563	7	MET;MET	116319695	+	-1.06714	0.104393	1.57458e-24	9545-156	GZMK	P49863	Granzyme K	55024256	55034570	5	TRANS
cg00094734	2	NA	96830479	+	-1.05105	0.102819	1.57483e-24	9545-156	GZMK	P49863	Granzyme K	55024256	55034570	5	TRANS
cg09385401	2	HDAC4	240291711	-	1.13015	0.110561	1.582e-24	3195-50	GNLY	P22749	Granulysin	85685175	85698852	2	TRANS
cg07249730	17	MSI2;MSI2	55362836	-	0.763831	0.0747255	1.58323e-24	9545-156	GZMK	P49863	Granzyme K	55024256	55034570	5	TRANS
cg17092523	12	VAMP1;VAMP1;VAMP1	6571600	+	1.22442	0.119785	1.58397e-24	5728-60	FCRL1	Q96LA6	Fc receptor-like protein 1	157820120	157794403	1	TRANS
cg08905080	16	SPG7;SPG7	89600764	-	0.864121	0.0845391	1.58791e-24	3195-50	GNLY	P22749	Granulysin	85685175	85698852	2	TRANS
cg03166160	6	NA	43345603	+	-1.64876	0.161305	1.59011e-24	17210-2	TCL1A	P56279	T-cell leukemia/lymphoma protein 1A	95714196	95709947	14	TRANS
cg00344801	22	TTC38	46685728	-	-1.65187	0.161611	1.59237e-24	3195-50	GNLY	P22749	Granulysin	85685175	85698852	2	TRANS
cg06488150	7	DAGLB;DAGLB	6476003	+	0.780806	0.0763943	1.60136e-24	3195-50	GNLY	P22749	Granulysin	85685175	85698852	2	TRANS
cg06732258	1	SLC9A1;SLC9A1	27433285	+	-2.01591	0.19725	1.61208e-24	5728-60	FCRL1	Q96LA6	Fc receptor-like protein 1	157820120	157794403	1	TRANS
cg08851202	9	WNK2;WNK2	95999150	+	-1.28697	0.125926	1.61367e-24	3440-7	GZMA	P12544	Granzyme A	55102646	55110252	5	TRANS
cg08162476	3	IQSEC1	13064001	-	-1.35931	0.133006	1.61505e-24	5728-60	FCRL1	Q96LA6	Fc receptor-like protein 1	157820120	157794403	1	TRANS
cg00208709	22	SMARCB1;SMARCB1	24143603	-	-1.6333	0.159836	1.63698e-24	5728-60	FCRL1	Q96LA6	Fc receptor-like protein 1	157820120	157794403	1	TRANS
cg07970948	7	ZNF862	149543165	-	-1.02002	0.0998232	1.64171e-24	9015-1	PRG3	Q9Y2Y8	Proteoglycan 3	57381150	57376769	11	TRANS
cg13347761	10	NA	4075946	+	-1.5624	0.15291	1.65144e-24	3440-7	GZMA	P12544	Granzyme A	55102646	55110252	5	TRANS
cg20029347	11	DGKZ;DGKZ	46366877	-	0.709067	0.0694008	1.66431e-24	3440-7	GZMA	P12544	Granzyme A	55102646	55110252	5	TRANS
cg25302142	1	NA	54604196	+	-1.31546	0.128763	1.67926e-24	9545-156	GZMK	P49863	Granzyme K	55024256	55034570	5	TRANS
cg08715148	6	LOC101927686	113953839	-	-1.82006	0.17817	1.69323e-24	9545-156	GZMK	P49863	Granzyme K	55024256	55034570	5	TRANS
cg06085672	7	DDC;DDC;DDC;DDC;DDC;DDC	50548308	+	-1.55871	0.152588	1.69673e-24	9545-156	GZMK	P49863	Granzyme K	55024256	55034570	5	TRANS
cg05903736	2	HDAC4	240197131	-	1.15449	0.113026	1.71041e-24	5728-60	FCRL1	Q96LA6	Fc receptor-like protein 1	157820120	157794403	1	TRANS
cg25441895	5	NA	147168022	+	-1.6194	0.158547	1.71595e-24	3440-7	GZMA	P12544	Granzyme A	55102646	55110252	5	TRANS
cg01389470	15	NA	81816335	+	-1.58909	0.155588	1.72632e-24	9545-156	GZMK	P49863	Granzyme K	55024256	55034570	5	TRANS
cg22108563	5	DOK3;DOK3;DOK3	176936877	+	0.942137	0.0922487	1.73406e-24	9545-156	GZMK	P49863	Granzyme K	55024256	55034570	5	TRANS
cg13817798	2	BARD1;BARD1;BARD1;BARD1;BARD1;BARD1;BARD1;BARD1	215596037	-	-1.11594	0.109267	1.73511e-24	9545-156	GZMK	P49863	Granzyme K	55024256	55034570	5	TRANS
cg24371615	8	NA	74276808	+	-1.37185	0.134327	1.73851e-24	9545-156	GZMK	P49863	Granzyme K	55024256	55034570	5	TRANS
cg06154060	10	TM9SF3	98347412	-	0.911404	0.0892494	1.75437e-24	9545-156	GZMK	P49863	Granzyme K	55024256	55034570	5	TRANS
cg13522588	16	XPO6;XPO6	28168887	-	-1.65042	0.161622	1.75957e-24	5728-60	FCRL1	Q96LA6	Fc receptor-like protein 1	157820120	157794403	1	TRANS
cg04261258	6	NA	158189653	-	0.771324	0.0755346	1.76077e-24	3440-7	GZMA	P12544	Granzyme A	55102646	55110252	5	TRANS
cg14453187	2	NA	129492760	-	0.979145	0.0958913	1.77039e-24	3195-50	GNLY	P22749	Granulysin	85685175	85698852	2	TRANS
cg07088570	2	EFR3B	25328762	-	-1.59084	0.155802	1.7767e-24	5728-60	FCRL1	Q96LA6	Fc receptor-like protein 1	157820120	157794403	1	TRANS
cg17517534	8	NA	134419401	-	-1.06512	0.104319	1.78515e-24	3440-7	GZMA	P12544	Granzyme A	55102646	55110252	5	TRANS
cg12258042	8	CSMD1;CSMD1	4852036	-	0.784399	0.0768266	1.7889e-24	9545-156	GZMK	P49863	Granzyme K	55024256	55034570	5	TRANS
cg25279825	2	NA	129116805	-	-1.44279	0.14132	1.80055e-24	3195-50	GNLY	P22749	Granulysin	85685175	85698852	2	TRANS
cg24947456	12	MYO1A	57441432	+	1.05822	0.103654	1.80266e-24	17210-2	TCL1A	P56279	T-cell leukemia/lymphoma protein 1A	95714196	95709947	14	TRANS
cg00194540	9	RAPGEF1;RAPGEF1;RAPGEF1	134497345	+	-1.18834	0.116409	1.81904e-24	3195-50	GNLY	P22749	Granulysin	85685175	85698852	2	TRANS
cg10279936	12	SLC8B1	113772148	-	0.720042	0.0705353	1.82094e-24	9545-156	GZMK	P49863	Granzyme K	55024256	55034570	5	TRANS
cg10853723	5	NDST1;NDST1	149906884	-	-1.27421	0.124824	1.82454e-24	9545-156	GZMK	P49863	Granzyme K	55024256	55034570	5	TRANS
cg02690418	3	VIPR1;VIPR1;VIPR1;VIPR1;VIPR1	42554841	+	-1.30606	0.127948	1.83169e-24	3195-50	GNLY	P22749	Granulysin	85685175	85698852	2	TRANS
cg24998197	8	NA	60197574	+	-1.83504	0.179774	1.83582e-24	17210-2	TCL1A	P56279	T-cell leukemia/lymphoma protein 1A	95714196	95709947	14	TRANS
cg15563070	3	NA	193450115	+	-1.53297	0.150185	1.84139e-24	3195-50	GNLY	P22749	Granulysin	85685175	85698852	2	TRANS
cg19929822	22	NCF4;NCF4	37266803	+	-1.4707	0.14409	1.84809e-24	3440-7	GZMA	P12544	Granzyme A	55102646	55110252	5	TRANS
cg09838062	3	IGF2BP2;IGF2BP2;IGF2BP2;IGF2BP2;IGF2BP2;IGF2BP2;IGF2BP2	185407926	-	-1.33706	0.131	1.85198e-24	9545-156	GZMK	P49863	Granzyme K	55024256	55034570	5	TRANS
cg13929328	10	FOXI2	129535898	+	0.860002	0.0842649	1.86521e-24	9545-156	GZMK	P49863	Granzyme K	55024256	55034570	5	TRANS
cg08435137	16	DPEP1;DPEP1	89696327	+	-1.1728	0.114917	1.87027e-24	9545-156	GZMK	P49863	Granzyme K	55024256	55034570	5	TRANS
cg00152117	1	ARHGEF11;ARHGEF11	156928845	+	-1.47713	0.144736	1.87067e-24	9545-156	GZMK	P49863	Granzyme K	55024256	55034570	5	TRANS
cg14280765	20	NA	5718306	-	0.939121	0.0920201	1.87164e-24	3195-50	GNLY	P22749	Granulysin	85685175	85698852	2	TRANS
cg07184013	7	MIR148A	25989618	-	0.934971	0.0916151	1.87505e-24	9545-156	GZMK	P49863	Granzyme K	55024256	55034570	5	TRANS
cg14505065	7	ELMO1;ELMO1;ELMO1;ELMO1;ELMO1;ELMO1	36983722	-	-1.48406	0.14543	1.8912e-24	17210-2	TCL1A	P56279	T-cell leukemia/lymphoma protein 1A	95714196	95709947	14	TRANS
cg20301308	1	NA	65534742	-	0.81141	0.0795157	1.89496e-24	3440-7	GZMA	P12544	Granzyme A	55102646	55110252	5	TRANS
cg15881339	8	NA	63920037	+	-1.33282	0.130615	1.90003e-24	9545-156	GZMK	P49863	Granzyme K	55024256	55034570	5	TRANS
cg02544540	11	GAB2;GAB2	77973555	-	-1.23852	0.121376	1.90327e-24	3195-50	GNLY	P22749	Granulysin	85685175	85698852	2	TRANS
cg25706978	21	NA	43574602	+	-1.24865	0.122376	1.9138e-24	3195-50	GNLY	P22749	Granulysin	85685175	85698852	2	TRANS
cg24475990	7	DAGLB;DAGLB	6476274	-	0.89886	0.0880953	1.9171e-24	9545-156	GZMK	P49863	Granzyme K	55024256	55034570	5	TRANS
cg23319068	12	LOC100507091;PITPNM2;PITPNM2	123565841	-	-1.82035	0.178426	1.93699e-24	3195-50	GNLY	P22749	Granulysin	85685175	85698852	2	TRANS
cg08114376	22	BRD1;BRD1	50218150	-	-1.4229	0.13947	1.93803e-24	3195-50	GNLY	P22749	Granulysin	85685175	85698852	2	TRANS
cg23051271	17	NA	55253027	-	-1.28366	0.125823	1.93963e-24	9545-156	GZMK	P49863	Granzyme K	55024256	55034570	5	TRANS
cg18283067	7	TAX1BP1;TAX1BP1;TAX1BP1;TAX1BP1;TAX1BP1	27779154	+	0.986392	0.0966888	1.94807e-24	9545-156	GZMK	P49863	Granzyme K	55024256	55034570	5	TRANS
cg22661234	18	RAB31	9831955	+	-1.34637	0.131978	1.95231e-24	9545-156	GZMK	P49863	Granzyme K	55024256	55034570	5	TRANS
cg13936070	7	MAD1L1;MAD1L1;MAD1L1;MAD1L1;MAD1L1	2081305	-	-1.71761	0.168369	1.9525e-24	5728-60	FCRL1	Q96LA6	Fc receptor-like protein 1	157820120	157794403	1	TRANS
cg16264966	22	L3MBTL2	41613790	+	0.953178	0.0934366	1.95568e-24	9545-156	GZMK	P49863	Granzyme K	55024256	55034570	5	TRANS
cg00460916	17	ITGAE	3698239	+	-0.839674	0.0823103	1.95574e-24	3440-7	GZMA	P12544	Granzyme A	55102646	55110252	5	TRANS
cg08781187	17	NA	76789804	-	-1.83807	0.180192	1.97014e-24	3195-50	GNLY	P22749	Granulysin	85685175	85698852	2	TRANS
cg14974116	22	NA	19773898	+	-1.72722	0.16933	1.97553e-24	9545-156	GZMK	P49863	Granzyme K	55024256	55034570	5	TRANS
cg16436686	1	HMCN1;MIR548F1	186157568	+	-1.33046	0.130439	1.98533e-24	3440-7	GZMA	P12544	Granzyme A	55102646	55110252	5	TRANS
cg24231380	2	C2orf85	242813914	-	-0.87736	0.0860181	1.98841e-24	3195-50	GNLY	P22749	Granulysin	85685175	85698852	2	TRANS
cg16975899	7	NA	150362198	+	-1.31222	0.128656	1.99518e-24	9545-156	GZMK	P49863	Granzyme K	55024256	55034570	5	TRANS
cg00484421	7	ICA1;ICA1;ICA1;ICA1	8166010	-	1.57061	0.153993	1.99791e-24	6485-59	IGLL1	P15814	Immunoglobulin lambda-like polypeptide 1	23580302	23573125	22	TRANS
cg13335659	14	NA	106322424	+	-1.82778	0.179209	1.99973e-24	5728-60	FCRL1	Q96LA6	Fc receptor-like protein 1	157820120	157794403	1	TRANS
cg13181943	2	TMEM163	135220800	+	-1.45696	0.142853	2.00336e-24	9545-156	GZMK	P49863	Granzyme K	55024256	55034570	5	TRANS
cg20847766	13	ARHGEF7;ARHGEF7;ARHGEF7;ARHGEF7;ARHGEF7	111840490	+	-2.0153	0.197608	2.01436e-24	6485-59	IGLL1	P15814	Immunoglobulin lambda-like polypeptide 1	23580302	23573125	22	TRANS
cg24198431	1	FCRL1;FCRL1;FCRL1	157768254	-	-1.89373	0.185689	2.01478e-24	5728-60	FCRL1	Q96LA6	Fc receptor-like protein 1	157820120	157794403	1	CIS
cg06547966	3	GRM7;GRM7;GRM7;GRM7	6903067	+	0.920699	0.0902829	2.02526e-24	9545-156	GZMK	P49863	Granzyme K	55024256	55034570	5	TRANS
cg23967461	2	ACVR1;ACVR1	158731736	-	0.933173	0.0915064	2.02622e-24	9545-156	GZMK	P49863	Granzyme K	55024256	55034570	5	TRANS
cg24035484	12	NA	20000505	+	1.02876	0.100885	2.03678e-24	9545-156	GZMK	P49863	Granzyme K	55024256	55034570	5	TRANS
cg26082850	7	TCAF1;TCAF1;TCAF1	143583199	-	-1.63274	0.160119	2.04455e-24	6485-59	IGLL1	P15814	Immunoglobulin lambda-like polypeptide 1	23580302	23573125	22	TRANS
cg01835527	5	NA	148214451	-	-1.40686	0.137972	2.05062e-24	3195-50	GNLY	P22749	Granulysin	85685175	85698852	2	TRANS
cg10061361	4	TNIP3;TNIP3	122078167	-	0.561166	0.0550349	2.05422e-24	3440-7	GZMA	P12544	Granzyme A	55102646	55110252	5	TRANS
cg01935086	1	IQCC;IQCC;DCDC2B	32674191	+	-1.85301	0.181732	2.0574e-24	5728-60	FCRL1	Q96LA6	Fc receptor-like protein 1	157820120	157794403	1	TRANS
cg13523345	5	NA	170781216	+	-1.3474	0.132146	2.06042e-24	3440-7	GZMA	P12544	Granzyme A	55102646	55110252	5	TRANS
cg12261397	2	NA	47029777	-	-1.50569	0.147674	2.06561e-24	9545-156	GZMK	P49863	Granzyme K	55024256	55034570	5	TRANS
cg04248116	3	IQCG;IQCG	197641165	-	-0.952336	0.0934028	2.06588e-24	3440-7	GZMA	P12544	Granzyme A	55102646	55110252	5	TRANS
cg00543976	1	ADORA3	112058750	+	0.922182	0.0904475	2.07103e-24	9545-156	GZMK	P49863	Granzyme K	55024256	55034570	5	TRANS
cg08323651	7	CHRM2;CHRM2;CHRM2;CHRM2;CHRM2;CHRM2;CHRM2;CHRM2;CHRM2;CHRM2;CHRM2	136553855	-	0.962528	0.0944057	2.07338e-24	3195-50	GNLY	P22749	Granulysin	85685175	85698852	2	TRANS
cg24623326	4	POLN	2078341	-	-1.75081	0.171725	2.07914e-24	9545-156	GZMK	P49863	Granzyme K	55024256	55034570	5	TRANS
cg04750316	1	PPCS	42935595	+	-1.10286	0.108177	2.08814e-24	3440-7	GZMA	P12544	Granzyme A	55102646	55110252	5	TRANS
cg22118829	10	CALHM1	105219759	+	-1.92506	0.188833	2.09704e-24	3195-50	GNLY	P22749	Granulysin	85685175	85698852	2	TRANS
cg15119553	8	ZDHHC2	17020845	+	-1.77677	0.174287	2.09746e-24	5728-60	FCRL1	Q96LA6	Fc receptor-like protein 1	157820120	157794403	1	TRANS
cg26724455	10	VTI1A	114437523	-	-1.57176	0.154178	2.09819e-24	9015-1	PRG3	Q9Y2Y8	Proteoglycan 3	57381150	57376769	11	TRANS
cg24609140	5	ARSB;ARSB	78249305	-	-1.11496	0.109373	2.10788e-24	3195-50	GNLY	P22749	Granulysin	85685175	85698852	2	TRANS
cg08247449	1	PARP1	226558897	+	-1.54921	0.151974	2.11099e-24	6485-59	IGLL1	P15814	Immunoglobulin lambda-like polypeptide 1	23580302	23573125	22	TRANS
cg25144646	3	FGD5	14905021	+	-1.43802	0.141068	2.11337e-24	3195-50	GNLY	P22749	Granulysin	85685175	85698852	2	TRANS
cg12645785	1	EPB41;EPB41;EPB41;EPB41;EPB41	29229403	+	-1.97784	0.19403	2.1202e-24	4148-49	PAPPA	Q13219	Pappalysin-1	116153791	116402321	9	TRANS
cg24315209	1	CDK18;CDK18;CDK18	205494299	+	-1.85979	0.182458	2.13183e-24	9545-156	GZMK	P49863	Granzyme K	55024256	55034570	5	TRANS
cg08817507	17	NA	79924068	-	-1.03613	0.101654	2.13659e-24	5728-60	FCRL1	Q96LA6	Fc receptor-like protein 1	157820120	157794403	1	TRANS
cg18306516	10	NA	81103258	+	-1.41538	0.138875	2.15756e-24	3195-50	GNLY	P22749	Granulysin	85685175	85698852	2	TRANS
cg26530485	1	LUZP1;LUZP1	23496304	+	0.905145	0.0888154	2.16839e-24	9545-156	GZMK	P49863	Granzyme K	55024256	55034570	5	TRANS
cg04088274	21	NA	36675546	+	-1.21606	0.119326	2.17408e-24	9545-156	GZMK	P49863	Granzyme K	55024256	55034570	5	TRANS
cg24743237	2	D2HGDH	242702932	+	-1.67715	0.164571	2.17416e-24	3195-50	GNLY	P22749	Granulysin	85685175	85698852	2	TRANS
cg04615865	12	CAMKK2;CAMKK2;CAMKK2;CAMKK2;CAMKK2	121678720	+	0.77043	0.0756033	2.18813e-24	3440-7	GZMA	P12544	Granzyme A	55102646	55110252	5	TRANS
cg03221073	1	HMCN1;MIR548F1	186157555	-	-1.30828	0.128383	2.1889e-24	3440-7	GZMA	P12544	Granzyme A	55102646	55110252	5	TRANS
cg19571408	21	ADARB1;ADARB1;ADARB1;ADARB1;ADARB1;ADARB1;ADARB1;ADARB1	46516039	-	-2.4558	0.241001	2.19812e-24	4148-49	PAPPA	Q13219	Pappalysin-1	116153791	116402321	9	TRANS
cg15027300	19	GGN	38877874	+	0.853883	0.0837987	2.20434e-24	3440-7	GZMA	P12544	Granzyme A	55102646	55110252	5	TRANS
cg06627114	18	TCF4;TCF4;TCF4;TCF4;TCF4;TCF4;TCF4;TCF4;TCF4	53090930	-	-1.61386	0.158383	2.2065e-24	5728-60	FCRL1	Q96LA6	Fc receptor-like protein 1	157820120	157794403	1	TRANS
cg27623769	2	NA	45547281	+	-1.53301	0.150455	2.21602e-24	9545-156	GZMK	P49863	Granzyme K	55024256	55034570	5	TRANS
cg24538007	1	PADI1	17558947	-	-1.34858	0.132356	2.22086e-24	9545-156	GZMK	P49863	Granzyme K	55024256	55034570	5	TRANS
cg05082111	9	AKAP2;PALM2-AKAP2;PALM2-AKAP2;AKAP2;AKAP2	112888903	+	0.978013	0.0959915	2.23106e-24	9545-156	GZMK	P49863	Granzyme K	55024256	55034570	5	TRANS
cg08805417	3	MSL2;MSL2	135868584	-	-1.48239	0.145504	2.24328e-24	3195-50	GNLY	P22749	Granulysin	85685175	85698852	2	TRANS
cg08859215	17	FAM20A	66573573	-	-1.4687	0.144165	2.25297e-24	3440-7	GZMA	P12544	Granzyme A	55102646	55110252	5	TRANS
cg10258591	8	INTS10	19706534	+	-1.77235	0.173975	2.25734e-24	6485-59	IGLL1	P15814	Immunoglobulin lambda-like polypeptide 1	23580302	23573125	22	TRANS
cg08437914	4	MGST2;MGST2;MAML3	140651985	-	-1.39858	0.137286	2.2576e-24	9545-156	GZMK	P49863	Granzyme K	55024256	55034570	5	TRANS
cg08628757	8	NA	144938596	-	0.897537	0.0881104	2.27802e-24	3440-7	GZMA	P12544	Granzyme A	55102646	55110252	5	TRANS
cg09029902	20	ZNF217;ZNF217	52199594	-	1.18369	0.116204	2.28395e-24	6485-59	IGLL1	P15814	Immunoglobulin lambda-like polypeptide 1	23580302	23573125	22	TRANS
cg09478095	2	NA	662887	+	1.06049	0.104111	2.28462e-24	9545-156	GZMK	P49863	Granzyme K	55024256	55034570	5	TRANS
cg07768103	5	RNF44	175956344	+	-0.69694	0.0684204	2.28654e-24	17210-2	TCL1A	P56279	T-cell leukemia/lymphoma protein 1A	95714196	95709947	14	TRANS
cg17566716	8	FUT10	33313378	-	-1.62572	0.159604	2.29018e-24	5728-60	FCRL1	Q96LA6	Fc receptor-like protein 1	157820120	157794403	1	TRANS
cg15784618	12	CPM;CPM;CPM	69264028	+	-1.45793	0.143132	2.2917e-24	3195-50	GNLY	P22749	Granulysin	85685175	85698852	2	TRANS
cg10310700	17	TBCD	80872461	+	-1.25892	0.123594	2.29207e-24	17210-2	TCL1A	P56279	T-cell leukemia/lymphoma protein 1A	95714196	95709947	14	TRANS
cg13637654	10	NA	103538719	-	0.767821	0.0753814	2.29422e-24	3440-7	GZMA	P12544	Granzyme A	55102646	55110252	5	TRANS
cg05531737	7	GPR146;GPR146;GPR146;C7orf50;C7orf50;C7orf50	1094808	+	0.719629	0.0706507	2.2961e-24	9545-156	GZMK	P49863	Granzyme K	55024256	55034570	5	TRANS
cg07965335	4	SORBS2;SORBS2;SORBS2;SORBS2;SORBS2	186709261	+	-1.392	0.13667	2.31129e-24	3440-7	GZMA	P12544	Granzyme A	55102646	55110252	5	TRANS
cg20417024	5	F2R	76028950	-	-1.17225	0.115098	2.31852e-24	3440-7	GZMA	P12544	Granzyme A	55102646	55110252	5	TRANS
cg12227660	10	MIR202	135061670	+	-1.70756	0.167666	2.33082e-24	4148-49	PAPPA	Q13219	Pappalysin-1	116153791	116402321	9	TRANS
cg25996688	14	FLJ10357	21550211	-	-0.737547	0.0724215	2.33548e-24	9545-156	GZMK	P49863	Granzyme K	55024256	55034570	5	TRANS
cg15823649	19	C19orf57	13997885	+	-1.93031	0.189543	2.33591e-24	3195-50	GNLY	P22749	Granulysin	85685175	85698852	2	TRANS
cg18065752	11	NA	72887385	+	-2.32007	0.227816	2.33788e-24	5728-60	FCRL1	Q96LA6	Fc receptor-like protein 1	157820120	157794403	1	TRANS
cg01915791	19	HSPB6	36247526	+	0.992081	0.0974236	2.35753e-24	9545-156	GZMK	P49863	Granzyme K	55024256	55034570	5	TRANS
cg14435098	9	KCNT1	138669066	-	-1.1009	0.108113	2.36507e-24	3195-50	GNLY	P22749	Granulysin	85685175	85698852	2	TRANS
cg13817798	2	BARD1;BARD1;BARD1;BARD1;BARD1;BARD1;BARD1;BARD1	215596037	-	-1.11264	0.109266	2.36594e-24	3440-7	GZMA	P12544	Granzyme A	55102646	55110252	5	TRANS
cg02484476	1	PRDM16;PRDM16	3301446	+	-1.32349	0.129984	2.38835e-24	3195-50	GNLY	P22749	Granulysin	85685175	85698852	2	TRANS
cg12506121	12	BCDIN3D	50238076	-	-1.42897	0.140349	2.39783e-24	6485-59	IGLL1	P15814	Immunoglobulin lambda-like polypeptide 1	23580302	23573125	22	TRANS
cg05021267	20	POFUT1	30819868	-	1.49609	0.146953	2.41685e-24	6485-59	IGLL1	P15814	Immunoglobulin lambda-like polypeptide 1	23580302	23573125	22	TRANS
cg25637966	11	TMPRSS4;TMPRSS4	117950329	+	-1.78191	0.175028	2.41777e-24	9545-156	GZMK	P49863	Granzyme K	55024256	55034570	5	TRANS
cg23719798	14	TCL6	96131043	-	-1.51581	0.148891	2.41794e-24	6485-59	IGLL1	P15814	Immunoglobulin lambda-like polypeptide 1	23580302	23573125	22	TRANS
cg07942554	11	USH1C;USH1C;USH1C;USH1C	17523279	+	-1.30479	0.128164	2.42015e-24	9545-156	GZMK	P49863	Granzyme K	55024256	55034570	5	TRANS
cg07492680	1	ARHGEF11;ARHGEF11	156915620	-	-1.33326	0.130961	2.42164e-24	3195-50	GNLY	P22749	Granulysin	85685175	85698852	2	TRANS
cg11862110	3	NA	13579659	+	-1.46217	0.143625	2.42427e-24	9545-156	GZMK	P49863	Granzyme K	55024256	55034570	5	TRANS
cg00245470	18	NA	60057235	+	-1.23466	0.121283	2.43512e-24	3440-7	GZMA	P12544	Granzyme A	55102646	55110252	5	TRANS
cg10401268	9	FPGS;FPGS;FPGS;FPGS	130570921	+	-1.40039	0.137563	2.43575e-24	17210-2	TCL1A	P56279	T-cell leukemia/lymphoma protein 1A	95714196	95709947	14	TRANS
cg05712302	6	AKAP7;AKAP7;AKAP7;AKAP7;AKAP7	131571441	-	0.797836	0.0783743	2.44035e-24	9545-156	GZMK	P49863	Granzyme K	55024256	55034570	5	TRANS
cg07753717	22	PPARA;PPARA	46636223	-	-1.57929	0.155147	2.45207e-24	6485-59	IGLL1	P15814	Immunoglobulin lambda-like polypeptide 1	23580302	23573125	22	TRANS
cg18887327	8	CHD7	61766510	+	-1.1952	0.117418	2.46108e-24	3440-7	GZMA	P12544	Granzyme A	55102646	55110252	5	TRANS
cg22112587	5	NA	55840226	+	-1.20238	0.118129	2.47195e-24	3440-7	GZMA	P12544	Granzyme A	55102646	55110252	5	CIS
cg04248116	3	IQCG;IQCG	197641165	-	-0.94827	0.0931635	2.47198e-24	3195-50	GNLY	P22749	Granulysin	85685175	85698852	2	TRANS
cg23912995	8	TRAPPC9;TRAPPC9	140775095	+	-1.59586	0.156799	2.49333e-24	17210-2	TCL1A	P56279	T-cell leukemia/lymphoma protein 1A	95714196	95709947	14	TRANS
cg02968751	17	MSI2;MSI2	55362520	+	0.779805	0.0766245	2.51255e-24	3195-50	GNLY	P22749	Granulysin	85685175	85698852	2	TRANS
cg09312464	7	RNF216-IT1;RNF216;RNF216	5719085	-	-1.62699	0.159872	2.51654e-24	5728-60	FCRL1	Q96LA6	Fc receptor-like protein 1	157820120	157794403	1	TRANS
cg25904058	15	RASGRF1;RASGRF1	79371580	-	-1.67316	0.164415	2.52513e-24	5728-60	FCRL1	Q96LA6	Fc receptor-like protein 1	157820120	157794403	1	TRANS
cg08611416	3	NA	13284191	-	-1.46151	0.143625	2.54177e-24	9545-156	GZMK	P49863	Granzyme K	55024256	55034570	5	TRANS
cg19136299	9	NA	107914154	-	-0.968505	0.095184	2.56169e-24	9545-156	GZMK	P49863	Granzyme K	55024256	55034570	5	TRANS
cg11518040	19	SMARCA4;SMARCA4;SMARCA4;SMARCA4;SMARCA4;SMARCA4;SMARCA4	11158716	-	-1.51417	0.148817	2.57246e-24	17210-2	TCL1A	P56279	T-cell leukemia/lymphoma protein 1A	95714196	95709947	14	TRANS
cg20438336	19	NA	54857674	-	-1.71563	0.168625	2.58394e-24	5728-60	FCRL1	Q96LA6	Fc receptor-like protein 1	157820120	157794403	1	TRANS
cg02623400	1	ELAVL4;ELAVL4	50513749	+	0.917739	0.0902035	2.58815e-24	9545-156	GZMK	P49863	Granzyme K	55024256	55034570	5	TRANS
cg05692725	12	NA	95115217	-	-1.6064	0.157896	2.59667e-24	5728-60	FCRL1	Q96LA6	Fc receptor-like protein 1	157820120	157794403	1	TRANS
cg27293130	7	NA	106245083	-	1.29173	0.126971	2.60541e-24	6485-59	IGLL1	P15814	Immunoglobulin lambda-like polypeptide 1	23580302	23573125	22	TRANS
cg27204197	7	GRB10;GRB10;GRB10;GRB10	50731484	-	-1.33877	0.131597	2.60985e-24	9545-156	GZMK	P49863	Granzyme K	55024256	55034570	5	TRANS
cg08451967	10	NA	99549843	+	-1.44791	0.142329	2.61852e-24	9545-156	GZMK	P49863	Granzyme K	55024256	55034570	5	TRANS
cg08805417	3	MSL2;MSL2	135868584	-	-1.49014	0.14648	2.6186e-24	3440-7	GZMA	P12544	Granzyme A	55102646	55110252	5	TRANS
cg20162415	12	CNOT2;CNOT2;CNOT2;CNOT2	70721186	+	-1.19701	0.117668	2.62216e-24	9545-156	GZMK	P49863	Granzyme K	55024256	55034570	5	TRANS
cg11879266	1	IL23R	67692456	-	-1.21191	0.119144	2.64832e-24	3195-50	GNLY	P22749	Granulysin	85685175	85698852	2	TRANS
cg22239258	10	NA	33271411	+	-0.895673	0.0880556	2.65316e-24	3195-50	GNLY	P22749	Granulysin	85685175	85698852	2	TRANS
cg03395275	2	RAB11FIP5	73313324	+	-1.76137	0.173168	2.66066e-24	17210-2	TCL1A	P56279	T-cell leukemia/lymphoma protein 1A	95714196	95709947	14	TRANS
cg07906726	6	TAGAP;TAGAP	159457395	-	-1.7765	0.174675	2.6896e-24	3195-50	GNLY	P22749	Granulysin	85685175	85698852	2	TRANS
cg09399937	3	GRM7;GRM7;GRM7;GRM7	6902843	-	0.890234	0.0875401	2.71451e-24	3195-50	GNLY	P22749	Granulysin	85685175	85698852	2	TRANS
cg20025658	2	CXCR1;CXCR1	219031640	+	1.3041	0.128244	2.728e-24	17210-2	TCL1A	P56279	T-cell leukemia/lymphoma protein 1A	95714196	95709947	14	TRANS
cg00203364	2	FMNL2	153285969	+	-1.50391	0.147892	2.72857e-24	6485-59	IGLL1	P15814	Immunoglobulin lambda-like polypeptide 1	23580302	23573125	22	TRANS
cg15423452	7	TNS3;TNS3	47440049	-	-1.62671	0.159968	2.7287e-24	9545-156	GZMK	P49863	Granzyme K	55024256	55034570	5	TRANS
cg00682367	20	NA	48963280	+	1.03849	0.102128	2.74159e-24	3440-7	GZMA	P12544	Granzyme A	55102646	55110252	5	TRANS
cg19631815	12	DTX1	113528791	-	-1.07229	0.105454	2.74526e-24	5728-60	FCRL1	Q96LA6	Fc receptor-like protein 1	157820120	157794403	1	TRANS
cg05756780	1	IL6R;IL6R	154380705	+	1.11076	0.10924	2.75471e-24	3195-50	GNLY	P22749	Granulysin	85685175	85698852	2	TRANS
cg11650680	6	TRERF1;TRERF1	42332904	+	-1.84901	0.181849	2.75957e-24	3195-50	GNLY	P22749	Granulysin	85685175	85698852	2	TRANS
cg16473384	4	MIR7641-2	56963276	+	-1.7203	0.169198	2.7722e-24	3195-50	GNLY	P22749	Granulysin	85685175	85698852	2	TRANS
cg22016077	11	LOC283214	75470515	+	-1.33559	0.131365	2.78378e-24	9545-156	GZMK	P49863	Granzyme K	55024256	55034570	5	TRANS
cg26472183	8	TRIB1;TRIB1	126445744	+	-1.00335	0.0986885	2.78681e-24	9015-1	PRG3	Q9Y2Y8	Proteoglycan 3	57381150	57376769	11	TRANS
cg21310814	19	CRTC1;CRTC1	18844207	+	-1.44051	0.141689	2.7906e-24	17210-2	TCL1A	P56279	T-cell leukemia/lymphoma protein 1A	95714196	95709947	14	TRANS
cg02060460	17	CCDC57	80164137	+	1.16053	0.114151	2.79515e-24	17210-2	TCL1A	P56279	T-cell leukemia/lymphoma protein 1A	95714196	95709947	14	TRANS
cg08123816	15	PDE8A;PDE8A	85640762	-	-1.4424	0.141878	2.79836e-24	3195-50	GNLY	P22749	Granulysin	85685175	85698852	2	TRANS
cg01362383	19	CCDC9	47760943	-	1.14313	0.112449	2.819e-24	9545-156	GZMK	P49863	Granzyme K	55024256	55034570	5	TRANS
cg00446055	16	WWP2;WWP2;WWP2;WWP2	69922211	+	-1.43024	0.140693	2.8225e-24	5728-60	FCRL1	Q96LA6	Fc receptor-like protein 1	157820120	157794403	1	TRANS
cg16411445	21	NCRNA00114	40145923	-	-1.05801	0.104078	2.82461e-24	6485-59	IGLL1	P15814	Immunoglobulin lambda-like polypeptide 1	23580302	23573125	22	TRANS
cg01132052	3	NEK4;NEK4	52749334	+	-0.170128	0.016737	2.84785e-24	7145-1	ITIH3	Q06033	Inter-alpha-trypsin inhibitor heavy chain H3	52794768	52809009	3	CIS
cg13347761	10	NA	4075946	+	-1.55428	0.152911	2.85339e-24	9545-156	GZMK	P49863	Granzyme K	55024256	55034570	5	TRANS
cg21108628	8	ELP3;ELP3;ELP3;ELP3;ELP3;ELP3	28022272	+	-1.06719	0.104996	2.86779e-24	9545-156	GZMK	P49863	Granzyme K	55024256	55034570	5	TRANS
cg06932760	12	SSH1;SSH1;SSH1	109193661	+	-1.4052	0.138252	2.86968e-24	3291-30	FCER2	P06734	Low affinity immunoglobulin epsilon Fc receptor	7702146	7688758	19	TRANS
cg06267082	5	NA	172205410	-	-1.26179	0.124147	2.87997e-24	3440-7	GZMA	P12544	Granzyme A	55102646	55110252	5	TRANS
cg10298052	10	NA	57391055	-	0.627255	0.0617175	2.89015e-24	3195-50	GNLY	P22749	Granulysin	85685175	85698852	2	TRANS
cg27204197	7	GRB10;GRB10;GRB10;GRB10	50731484	-	-1.33742	0.131596	2.89751e-24	3440-7	GZMA	P12544	Granzyme A	55102646	55110252	5	TRANS
cg06153387	15	NA	70644758	+	-1.48044	0.145672	2.90571e-24	9545-156	GZMK	P49863	Granzyme K	55024256	55034570	5	TRANS
cg24235581	12	NA	58290452	+	0.562347	0.0553354	2.91406e-24	9545-156	GZMK	P49863	Granzyme K	55024256	55034570	5	TRANS
cg03140091	9	DENND1A;DENND1A	126348210	-	-1.37469	0.135272	2.91787e-24	3195-50	GNLY	P22749	Granulysin	85685175	85698852	2	TRANS
cg15805300	11	SPON1	14117382	-	-1.5172	0.149299	2.92513e-24	3195-50	GNLY	P22749	Granulysin	85685175	85698852	2	TRANS
cg03052030	3	TRANK1	36985516	-	0.884992	0.087088	2.92894e-24	3195-50	GNLY	P22749	Granulysin	85685175	85698852	2	TRANS
cg05517961	2	HPCAL1;HPCAL1;HPCAL1	10501538	+	-1.36703	0.134526	2.93497e-24	3195-50	GNLY	P22749	Granulysin	85685175	85698852	2	TRANS
cg16393873	22	NA	22726103	+	-1.31795	0.129699	2.94362e-24	3195-50	GNLY	P22749	Granulysin	85685175	85698852	2	TRANS
cg14689537	10	HHEX	94450866	-	0.728647	0.0717084	2.95266e-24	3195-50	GNLY	P22749	Granulysin	85685175	85698852	2	TRANS
cg03615933	5	ARHGAP26;ARHGAP26	142586466	+	-1.26588	0.124583	2.96173e-24	3440-7	GZMA	P12544	Granzyme A	55102646	55110252	5	TRANS
cg17108629	11	RAB38	87908805	+	0.89442	0.0880271	2.96817e-24	9545-156	GZMK	P49863	Granzyme K	55024256	55034570	5	TRANS
cg09422942	1	NA	203722630	+	-1.28384	0.126355	2.97078e-24	6485-59	IGLL1	P15814	Immunoglobulin lambda-like polypeptide 1	23580302	23573125	22	TRANS
cg15439862	18	DSC3;DSC3	28622593	-	0.986743	0.0971164	2.9781e-24	9545-156	GZMK	P49863	Granzyme K	55024256	55034570	5	TRANS
cg03161190	10	C10orf26;C10orf26	104535792	-	1.00368	0.098786	2.98637e-24	9545-156	GZMK	P49863	Granzyme K	55024256	55034570	5	TRANS
cg22676347	22	NA	36858270	-	-1.98489	0.195369	3.00024e-24	5728-60	FCRL1	Q96LA6	Fc receptor-like protein 1	157820120	157794403	1	TRANS
cg26345916	3	NA	193815787	+	-1.79382	0.176568	3.01019e-24	9545-156	GZMK	P49863	Granzyme K	55024256	55034570	5	TRANS
cg11679124	10	FRMD4A	14058944	-	-1.75834	0.173083	3.02286e-24	3195-50	GNLY	P22749	Granulysin	85685175	85698852	2	TRANS
cg17432321	16	NA	57186148	-	0.899617	0.0885548	3.02529e-24	9545-156	GZMK	P49863	Granzyme K	55024256	55034570	5	TRANS
cg16905438	1	ARHGEF2;ARHGEF2;ARHGEF2	155930426	-	-1.41287	0.13908	3.03085e-24	17210-2	TCL1A	P56279	T-cell leukemia/lymphoma protein 1A	95714196	95709947	14	TRANS
cg10374424	5	NIPAL4;NIPAL4	156896196	-	-1.67984	0.165364	3.03961e-24	9545-156	GZMK	P49863	Granzyme K	55024256	55034570	5	TRANS
cg15661018	7	RBM33	155458872	+	-1.25725	0.123766	3.04522e-24	9545-156	GZMK	P49863	Granzyme K	55024256	55034570	5	TRANS
cg04838847	8	GOLSYN;GOLSYN;GOLSYN;GOLSYN;GOLSYN;GOLSYN;GOLSYN;GOLSYN;GOLSYN;GOLSYN;GOLSYN;GOLSYN;GOLSYN;GOLSYN;GOLSYN	110587155	-	-0.876436	0.0862848	3.06896e-24	17210-2	TCL1A	P56279	T-cell leukemia/lymphoma protein 1A	95714196	95709947	14	TRANS
cg12055735	22	NA	48467913	-	-1.52223	0.149865	3.07455e-24	5728-60	FCRL1	Q96LA6	Fc receptor-like protein 1	157820120	157794403	1	TRANS
cg11079933	10	NA	105626272	+	-1.38989	0.136841	3.08648e-24	9545-156	GZMK	P49863	Granzyme K	55024256	55034570	5	TRANS
cg03809891	19	ZNF442	12476514	+	0.907505	0.0893542	3.10774e-24	3195-50	GNLY	P22749	Granulysin	85685175	85698852	2	TRANS
cg20640246	12	NA	89749718	-	-1.71899	0.169258	3.11344e-24	5728-60	FCRL1	Q96LA6	Fc receptor-like protein 1	157820120	157794403	1	TRANS
cg18420957	8	SCARA3;SCARA3	27503543	+	-1.35143	0.133067	3.11502e-24	9545-156	GZMK	P49863	Granzyme K	55024256	55034570	5	TRANS
cg25902939	19	SSBP4;SSBP4	18544350	-	0.758793	0.0747156	3.12386e-24	3195-50	GNLY	P22749	Granulysin	85685175	85698852	2	TRANS
cg20534930	15	THSD4;THSD4	71972294	+	-1.16923	0.11513	3.12572e-24	9545-156	GZMK	P49863	Granzyme K	55024256	55034570	5	TRANS
cg26131315	4	MAML3	140787316	+	-1.27533	0.125578	3.12608e-24	9545-156	GZMK	P49863	Granzyme K	55024256	55034570	5	TRANS
cg10949007	5	GLRX;GLRX	95159614	+	1.70487	0.167892	3.16201e-24	5728-60	FCRL1	Q96LA6	Fc receptor-like protein 1	157820120	157794403	1	TRANS
cg10441199	11	MICAL2;MICAL2;MICAL2	12155992	-	0.8085	0.0796217	3.17207e-24	9545-156	GZMK	P49863	Granzyme K	55024256	55034570	5	TRANS
cg26524899	14	AKAP5	64932678	-	1.02401	0.100851	3.19108e-24	9545-156	GZMK	P49863	Granzyme K	55024256	55034570	5	TRANS
cg04117530	1	C1orf55	226187852	-	1.14188	0.11246	3.19298e-24	9545-156	GZMK	P49863	Granzyme K	55024256	55034570	5	TRANS
cg03439025	3	OSBPL10-AS1;OSBPL10;OSBPL10	31750632	+	-1.6551	0.163024	3.23051e-24	6485-59	IGLL1	P15814	Immunoglobulin lambda-like polypeptide 1	23580302	23573125	22	TRANS
cg24032269	5	TCOF1;TCOF1;TCOF1;TCOF1;TCOF1;TCOF1	149756966	+	-1.22192	0.120358	3.23426e-24	3195-50	GNLY	P22749	Granulysin	85685175	85698852	2	TRANS
cg02187231	2	VAX2	71132993	-	1.15669	0.113939	3.25307e-24	9545-156	GZMK	P49863	Granzyme K	55024256	55034570	5	TRANS
cg10089801	2	NA	203036235	+	0.980716	0.0966085	3.26496e-24	9545-156	GZMK	P49863	Granzyme K	55024256	55034570	5	TRANS
cg04289069	10	DCLRE1C;DCLRE1C;DCLRE1C;DCLRE1C	14968808	-	-1.7045	0.167909	3.26817e-24	5728-60	FCRL1	Q96LA6	Fc receptor-like protein 1	157820120	157794403	1	TRANS
cg07970948	7	ZNF862	149543165	-	-1.00903	0.0994049	3.29109e-24	4148-49	PAPPA	Q13219	Pappalysin-1	116153791	116402321	9	TRANS
cg14946295	18	MBP;MBP;MBP;MBP;MBP	74701280	+	-0.911599	0.0898078	3.29479e-24	9545-156	GZMK	P49863	Granzyme K	55024256	55034570	5	TRANS
cg12623536	10	SPOCK2;SPOCK2	73848817	-	0.853648	0.0841019	3.30788e-24	3440-7	GZMA	P12544	Granzyme A	55102646	55110252	5	TRANS
cg23798189	3	SLC22A13;SLC22A13	38318617	+	-1.50867	0.148645	3.33272e-24	3195-50	GNLY	P22749	Granulysin	85685175	85698852	2	TRANS
cg11879188	9	ABO	136149908	-	0.912981	0.089957	3.34489e-24	8397-147	QSOX2	Q6ZRP7	Sulfhydryl oxidase 2	136245812	136206333	9	CIS
cg10491532	19	ZNF653	11610822	-	-1.61366	0.159005	3.36426e-24	9015-1	PRG3	Q9Y2Y8	Proteoglycan 3	57381150	57376769	11	TRANS
cg08625890	20	SYNDIG1;SYNDIG1	24565506	+	-1.60877	0.158527	3.37424e-24	6485-59	IGLL1	P15814	Immunoglobulin lambda-like polypeptide 1	23580302	23573125	22	TRANS
cg13613174	2	D2HGDH	242702881	-	-1.22107	0.120324	3.37629e-24	3195-50	GNLY	P22749	Granulysin	85685175	85698852	2	TRANS
cg26898567	17	TMEM220	10630621	+	-1.11971	0.110337	3.37876e-24	9545-156	GZMK	P49863	Granzyme K	55024256	55034570	5	TRANS
cg10357304	6	NA	137721468	-	-1.10826	0.109209	3.38144e-24	3195-50	GNLY	P22749	Granulysin	85685175	85698852	2	TRANS
cg20534930	15	THSD4;THSD4	71972294	+	-1.16832	0.115129	3.38594e-24	3440-7	GZMA	P12544	Granzyme A	55102646	55110252	5	TRANS
cg03464017	6	NA	16217761	-	-0.71165	0.0701295	3.39406e-24	19254-125	GMPR	P36959	GMP reductase 1	16238587	16295549	6	CIS
cg04451201	19	ZC3H4	47582793	-	1.40025	0.137988	3.39598e-24	6485-59	IGLL1	P15814	Immunoglobulin lambda-like polypeptide 1	23580302	23573125	22	TRANS
cg16158513	6	NA	164124190	+	-1.74091	0.171561	3.40081e-24	3440-7	GZMA	P12544	Granzyme A	55102646	55110252	5	TRANS
cg01430283	11	PLEKHB1;PLEKHB1;PLEKHB1;PLEKHB1;PLEKHB1	73365459	+	-1.7977	0.177158	3.40282e-24	3195-50	GNLY	P22749	Granulysin	85685175	85698852	2	TRANS
cg05991902	2	ASAP2;ASAP2	9385082	+	-1.22711	0.120932	3.41285e-24	3195-50	GNLY	P22749	Granulysin	85685175	85698852	2	TRANS
cg13052622	10	NA	7071021	+	-1.01195	0.0997286	3.41697e-24	3440-7	GZMA	P12544	Granzyme A	55102646	55110252	5	TRANS
cg15731815	1	RNF207	6269260	-	0.658678	0.0649143	3.42108e-24	9545-156	GZMK	P49863	Granzyme K	55024256	55034570	5	TRANS
cg10258591	8	INTS10	19706534	+	-1.77864	0.17529	3.42202e-24	5728-60	FCRL1	Q96LA6	Fc receptor-like protein 1	157820120	157794403	1	TRANS
cg24362952	1	NA	109189641	-	1.42084	0.14003	3.43033e-24	5728-60	FCRL1	Q96LA6	Fc receptor-like protein 1	157820120	157794403	1	TRANS
cg06660550	18	CD226;CD226;CD226	67563048	-	-0.636992	0.0627828	3.45343e-24	3440-7	GZMA	P12544	Granzyme A	55102646	55110252	5	TRANS
cg03097436	15	SLC30A4;HMGN2P46	45813924	+	1.01918	0.100452	3.45428e-24	9545-156	GZMK	P49863	Granzyme K	55024256	55034570	5	TRANS
cg23704150	1	CAPN8;CAPN8	223853352	-	-1.25538	0.123736	3.46611e-24	9545-156	GZMK	P49863	Granzyme K	55024256	55034570	5	TRANS
cg00645884	10	NA	6110377	+	0.708066	0.069791	3.46934e-24	9545-156	GZMK	P49863	Granzyme K	55024256	55034570	5	TRANS
cg13287909	5	ITGA2;ITGA2;ITGA2;ITGA2;ITGA2;ITGA2	52286121	-	0.819321	0.0807582	3.47519e-24	9545-156	GZMK	P49863	Granzyme K	55024256	55034570	5	CIS
cg23089272	15	FSIP1	39985431	-	-1.14631	0.112989	3.47738e-24	3440-7	GZMA	P12544	Granzyme A	55102646	55110252	5	TRANS
cg07013955	16	IFT140;TMEM204	1595532	-	0.880104	0.0867573	3.50823e-24	9545-156	GZMK	P49863	Granzyme K	55024256	55034570	5	TRANS
cg11198334	14	LTBP2	75040680	-	-1.40424	0.138425	3.50857e-24	3195-50	GNLY	P22749	Granulysin	85685175	85698852	2	TRANS
cg07880384	6	C2;C2;CFB	31913323	-	-1.47328	0.145232	3.51294e-24	9545-156	GZMK	P49863	Granzyme K	55024256	55034570	5	TRANS
cg18384778	19	NA	57618136	+	0.752019	0.0741395	3.54915e-24	9545-156	GZMK	P49863	Granzyme K	55024256	55034570	5	TRANS
cg15456643	20	TOX2;TOX2;TOX2;TOX2	42592908	-	0.89454	0.0881925	3.55844e-24	3195-50	GNLY	P22749	Granulysin	85685175	85698852	2	TRANS
cg22153994	17	ARHGAP27;ARHGAP27	43484399	-	-1.82239	0.179674	3.56899e-24	5728-60	FCRL1	Q96LA6	Fc receptor-like protein 1	157820120	157794403	1	TRANS
cg15216801	11	FADS3	61647647	+	-1.99759	0.196951	3.57587e-24	5728-60	FCRL1	Q96LA6	Fc receptor-like protein 1	157820120	157794403	1	TRANS
cg07095945	15	ALPK3	85415281	+	-1.28709	0.126902	3.58179e-24	9545-156	GZMK	P49863	Granzyme K	55024256	55034570	5	TRANS
cg04418091	12	ATP5G2;ATP5G2	54071168	+	0.817746	0.0806281	3.58948e-24	9545-156	GZMK	P49863	Granzyme K	55024256	55034570	5	TRANS
cg10391102	1	PRDM16;PRDM16	3206316	+	-1.48044	0.145971	3.59633e-24	9545-156	GZMK	P49863	Granzyme K	55024256	55034570	5	TRANS
cg05891759	3	ILDR1	121711723	-	-1.55632	0.153457	3.60657e-24	5728-60	FCRL1	Q96LA6	Fc receptor-like protein 1	157820120	157794403	1	TRANS
cg19769715	5	CAMK2A;CAMK2A	149636363	+	-1.82155	0.179618	3.62496e-24	6485-59	IGLL1	P15814	Immunoglobulin lambda-like polypeptide 1	23580302	23573125	22	TRANS
cg00484421	7	ICA1;ICA1;ICA1;ICA1	8166010	-	1.56647	0.154467	3.62995e-24	17210-2	TCL1A	P56279	T-cell leukemia/lymphoma protein 1A	95714196	95709947	14	TRANS
cg22365178	15	NA	93388263	-	0.965439	0.095203	3.63949e-24	9545-156	GZMK	P49863	Granzyme K	55024256	55034570	5	TRANS
cg11235869	1	KIF26B	245857639	-	-1.51788	0.149681	3.642e-24	9545-156	GZMK	P49863	Granzyme K	55024256	55034570	5	TRANS
cg19040148	6	LY86;LY86-AS1	6617007	+	-1.61973	0.159727	3.64742e-24	6485-59	IGLL1	P15814	Immunoglobulin lambda-like polypeptide 1	23580302	23573125	22	TRANS
cg08430680	19	TCF3;TCF3	1650452	+	-2.05325	0.2025	3.68928e-24	5728-60	FCRL1	Q96LA6	Fc receptor-like protein 1	157820120	157794403	1	TRANS
cg22069688	19	ADGRE1;ADGRE1;ADGRE1;ADGRE1;ADGRE1	6892138	+	0.857044	0.0845265	3.69521e-24	3440-7	GZMA	P12544	Granzyme A	55102646	55110252	5	TRANS
cg01555113	21	NA	36475414	+	0.848102	0.0836446	3.69529e-24	3440-7	GZMA	P12544	Granzyme A	55102646	55110252	5	TRANS
cg07102611	14	SLC39A9;SLC39A9;SLC39A9;SLC39A9;SLC39A9;SLC39A9;SLC39A9;SLC39A9;SLC39A9;SLC39A9	69908982	+	-1.56088	0.153944	3.69996e-24	17210-2	TCL1A	P56279	T-cell leukemia/lymphoma protein 1A	95714196	95709947	14	TRANS
cg02135427	3	NA	72702905	-	-1.69411	0.167087	3.70492e-24	3195-50	GNLY	P22749	Granulysin	85685175	85698852	2	TRANS
cg17139988	10	ANXA11;ANXA11;ANXA11;ANXA11;ANXA11;ANXA11;ANXA11;ANXA11;ANXA11;ANXA11;ANXA11;ANXA11	81932639	+	-2.01449	0.198694	3.72249e-24	5728-60	FCRL1	Q96LA6	Fc receptor-like protein 1	157820120	157794403	1	TRANS
cg12888271	17	NA	76781231	+	-1.29574	0.127804	3.72682e-24	3195-50	GNLY	P22749	Granulysin	85685175	85698852	2	TRANS
cg05044185	15	GABRA5;GABRA5;GABRA5	27112197	+	1.02737	0.101334	3.7284e-24	3195-50	GNLY	P22749	Granulysin	85685175	85698852	2	TRANS
cg04793333	16	ADGRG3;ADGRG3	57712673	-	-1.30177	0.128399	3.73015e-24	9545-156	GZMK	P49863	Granzyme K	55024256	55034570	5	TRANS
cg21740139	17	MRC2;MRC2	60753158	+	-1.59355	0.157183	3.73999e-24	3195-50	GNLY	P22749	Granulysin	85685175	85698852	2	TRANS
cg05182439	20	PKIG;PKIG;PKIG;PKIG;PKIG	43229654	+	-1.66927	0.164652	3.74106e-24	5728-60	FCRL1	Q96LA6	Fc receptor-like protein 1	157820120	157794403	1	TRANS
cg18500988	4	NA	54959708	+	1.2236	0.120695	3.74784e-24	9545-156	GZMK	P49863	Granzyme K	55024256	55034570	5	TRANS
cg02332525	3	GRM7;GRM7	6903153	-	1.05195	0.103767	3.75856e-24	3195-50	GNLY	P22749	Granulysin	85685175	85698852	2	TRANS
cg00259588	9	ANKS6	101559271	+	0.873289	0.0861496	3.78987e-24	9545-156	GZMK	P49863	Granzyme K	55024256	55034570	5	TRANS
cg19682405	1	SSBP3;SSBP3;SSBP3	54714460	-	-1.66503	0.164255	3.79219e-24	9545-156	GZMK	P49863	Granzyme K	55024256	55034570	5	TRANS
cg02593918	1	HSPG2;HSPG2	22164880	-	-1.28469	0.126742	3.815e-24	3195-50	GNLY	P22749	Granulysin	85685175	85698852	2	TRANS
cg24193254	12	ETV6;RNU6-19P	11966359	+	0.97817	0.0965025	3.81571e-24	9545-156	GZMK	P49863	Granzyme K	55024256	55034570	5	TRANS
cg26443724	2	HDAC4	240290984	-	-1.93234	0.19064	3.82136e-24	17210-2	TCL1A	P56279	T-cell leukemia/lymphoma protein 1A	95714196	95709947	14	TRANS
cg04567334	10	CDH23	73408185	+	-2.07772	0.204994	3.84295e-24	9545-156	GZMK	P49863	Granzyme K	55024256	55034570	5	TRANS
cg19583359	10	COL13A1;COL13A1;COL13A1;COL13A1;COL13A1;COL13A1	71686735	+	-1.67448	0.165211	3.84952e-24	3195-50	GNLY	P22749	Granulysin	85685175	85698852	2	TRANS
cg01740552	10	PTEN;PTEN;PTEN	89714113	+	-1.80004	0.177608	3.86829e-24	4148-49	PAPPA	Q13219	Pappalysin-1	116153791	116402321	9	TRANS
cg09329936	10	NA	80523167	-	-1.63931	0.161753	3.87863e-24	9545-156	GZMK	P49863	Granzyme K	55024256	55034570	5	TRANS
cg23318908	6	FYN	112113492	-	-1.12799	0.111304	3.88886e-24	9545-156	GZMK	P49863	Granzyme K	55024256	55034570	5	TRANS
cg24715264	12	VDR;VDR;VDR	48276809	+	1.2649	0.124819	3.90758e-24	3195-50	GNLY	P22749	Granulysin	85685175	85698852	2	TRANS
cg19056664	5	CLPTM1L	1335965	+	-1.44727	0.142817	3.91246e-24	3195-50	GNLY	P22749	Granulysin	85685175	85698852	2	TRANS
cg08691328	7	C7orf72	50196374	+	1.15323	0.113803	3.91793e-24	3195-50	GNLY	P22749	Granulysin	85685175	85698852	2	TRANS
cg06321925	9	MIR181A2HG;NR6A1;NR6A1;NR6A1	127420734	-	0.781292	0.0770991	3.91911e-24	3440-7	GZMA	P12544	Granzyme A	55102646	55110252	5	TRANS
cg19799702	7	NA	2757342	-	1.0214	0.100794	3.92382e-24	9545-156	GZMK	P49863	Granzyme K	55024256	55034570	5	TRANS
cg24467291	12	CLIP1;CLIP1	122907814	+	0.980418	0.0967503	3.92403e-24	3195-50	GNLY	P22749	Granulysin	85685175	85698852	2	TRANS
cg25174728	14	LINC00238;LINC00238;LINC00238	66952032	-	-1.5746	0.155402	3.96602e-24	9545-156	GZMK	P49863	Granzyme K	55024256	55034570	5	TRANS
cg25753024	11	SSH3	67070913	-	1.26249	0.124601	3.97273e-24	6485-59	IGLL1	P15814	Immunoglobulin lambda-like polypeptide 1	23580302	23573125	22	TRANS
cg25937003	3	NA	72309147	+	-1.35023	0.133263	3.97889e-24	9545-156	GZMK	P49863	Granzyme K	55024256	55034570	5	TRANS
cg13823257	9	NA	35666823	-	-1.61506	0.159407	3.99551e-24	5728-60	FCRL1	Q96LA6	Fc receptor-like protein 1	157820120	157794403	1	TRANS
cg15949485	2	MGAT4A;MGAT4A	99273454	+	1.03622	0.102275	3.99909e-24	6485-59	IGLL1	P15814	Immunoglobulin lambda-like polypeptide 1	23580302	23573125	22	TRANS
cg23095383	1	PTPRC;PTPRC;PTPRC;PTPRC	198649189	-	-0.887297	0.0875771	3.99994e-24	3195-50	GNLY	P22749	Granulysin	85685175	85698852	2	TRANS
cg01591579	2	INPP5D;INPP5D	234111145	+	-1.093	0.107882	4.00659e-24	17210-2	TCL1A	P56279	T-cell leukemia/lymphoma protein 1A	95714196	95709947	14	TRANS
cg14875171	2	NRXN1;NRXN1;NRXN1;NRXN1	50574196	-	0.737994	0.0728435	4.01558e-24	3440-7	GZMA	P12544	Granzyme A	55102646	55110252	5	TRANS
cg02343103	3	NA	197231484	+	-1.56905	0.154876	4.02693e-24	9545-156	GZMK	P49863	Granzyme K	55024256	55034570	5	TRANS
cg08250738	5	NA	73772012	-	-1.06102	0.104733	4.03497e-24	9545-156	GZMK	P49863	Granzyme K	55024256	55034570	5	TRANS
cg09037078	10	KIAA1462	30323338	+	-1.07433	0.106051	4.05342e-24	3440-7	GZMA	P12544	Granzyme A	55102646	55110252	5	TRANS
cg19136299	9	NA	107914154	-	-0.96423	0.0951834	4.05713e-24	3440-7	GZMA	P12544	Granzyme A	55102646	55110252	5	TRANS
cg01883267	17	FDXR;FDXR;FDXR;FDXR;FDXR;FDXR;FDXR;FDXR	72866175	-	-2.12031	0.209309	4.06345e-24	9545-156	GZMK	P49863	Granzyme K	55024256	55034570	5	TRANS
cg20847766	13	ARHGEF7;ARHGEF7;ARHGEF7;ARHGEF7;ARHGEF7	111840490	+	-2.00836	0.19826	4.06991e-24	5728-60	FCRL1	Q96LA6	Fc receptor-like protein 1	157820120	157794403	1	TRANS
cg05344583	17	MSI2;MSI2	55362815	+	0.732735	0.0723344	4.0735e-24	9545-156	GZMK	P49863	Granzyme K	55024256	55034570	5	TRANS
cg25346025	18	TXNL4A;TXNL4A;TXNL4A;TXNL4A;TXNL4A;TXNL4A;TXNL4A;TXNL4A	77743882	-	-1.14577	0.113111	4.08642e-24	3195-50	GNLY	P22749	Granulysin	85685175	85698852	2	TRANS
cg21217270	1	RUNX3;RUNX3	25238271	-	-1.35467	0.133739	4.10028e-24	3195-50	GNLY	P22749	Granulysin	85685175	85698852	2	TRANS
cg00495311	3	LRRC58	120068861	+	0.8703	0.0859207	4.10368e-24	9545-156	GZMK	P49863	Granzyme K	55024256	55034570	5	TRANS
cg17727820	1	NA	93442062	+	-1.46215	0.144353	4.10746e-24	17210-2	TCL1A	P56279	T-cell leukemia/lymphoma protein 1A	95714196	95709947	14	TRANS
cg08686973	1	NA	212856076	-	-1.30168	0.128511	4.11127e-24	3195-50	GNLY	P22749	Granulysin	85685175	85698852	2	TRANS
cg07095945	15	ALPK3	85415281	+	-1.28532	0.126901	4.13093e-24	3440-7	GZMA	P12544	Granzyme A	55102646	55110252	5	TRANS
cg21438477	17	ALDH3A2;ALDH3A2	19574366	+	-1.5894	0.156926	4.1371e-24	6485-59	IGLL1	P15814	Immunoglobulin lambda-like polypeptide 1	23580302	23573125	22	TRANS
cg16696035	17	FLCN;FLCN	17126176	-	-1.41175	0.139391	4.15229e-24	3291-30	FCER2	P06734	Low affinity immunoglobulin epsilon Fc receptor	7702146	7688758	19	TRANS
cg13054523	17	NA	81055722	-	-1.19619	0.118111	4.16697e-24	4148-49	PAPPA	Q13219	Pappalysin-1	116153791	116402321	9	TRANS
cg01604081	6	NA	88446851	+	-1.09414	0.108036	4.16761e-24	3440-7	GZMA	P12544	Granzyme A	55102646	55110252	5	TRANS
cg10963664	10	DUSP13;DUSP13;DUSP13;DUSP13;DUSP13	76859206	-	-1.51705	0.1498	4.18732e-24	9545-156	GZMK	P49863	Granzyme K	55024256	55034570	5	TRANS
cg06353167	11	CD81;CD81	2415019	+	-1.82176	0.179892	4.1927e-24	5728-60	FCRL1	Q96LA6	Fc receptor-like protein 1	157820120	157794403	1	TRANS
cg02968751	17	MSI2;MSI2	55362520	+	0.780497	0.077071	4.19404e-24	3440-7	GZMA	P12544	Granzyme A	55102646	55110252	5	TRANS
cg15476790	2	TNS1	218786102	+	-1.42595	0.140812	4.20944e-24	9545-156	GZMK	P49863	Granzyme K	55024256	55034570	5	TRANS
cg03853332	7	HIPK2;HIPK2	139357967	+	-0.993758	0.0981404	4.24167e-24	3440-7	GZMA	P12544	Granzyme A	55102646	55110252	5	TRANS
cg01733273	5	NA	158021511	-	-1.47184	0.145358	4.25508e-24	3440-7	GZMA	P12544	Granzyme A	55102646	55110252	5	TRANS
cg26706380	14	MDGA2	48144186	-	0.629102	0.0621307	4.25928e-24	9545-156	GZMK	P49863	Granzyme K	55024256	55034570	5	TRANS
cg24405951	1	NA	19337477	+	-1.10797	0.109431	4.28476e-24	3195-50	GNLY	P22749	Granulysin	85685175	85698852	2	TRANS
cg22194129	12	CLEC4C;CLEC4C	7901661	+	-1.64695	0.162672	4.30653e-24	9094-5	CLEC4C	Q8WTT0	C-type lectin domain family 4 member C	7751605	7729383	12	CIS
cg12685640	1	NA	208714976	+	-1.29407	0.127817	4.30768e-24	3195-50	GNLY	P22749	Granulysin	85685175	85698852	2	TRANS
cg01019843	11	ABCG4;ABCG4	119024496	+	-1.24037	0.122518	4.32175e-24	9545-156	GZMK	P49863	Granzyme K	55024256	55034570	5	TRANS
cg10548805	14	NA	101538070	-	-1.9105	0.188718	4.34238e-24	5728-60	FCRL1	Q96LA6	Fc receptor-like protein 1	157820120	157794403	1	TRANS
cg02128040	3	NA	142667252	+	-1.24317	0.122801	4.34848e-24	3440-7	GZMA	P12544	Granzyme A	55102646	55110252	5	TRANS
cg10282890	5	NA	73611882	+	-1.31963	0.130356	4.35588e-24	3440-7	GZMA	P12544	Granzyme A	55102646	55110252	5	TRANS
cg13351580	6	LY86;LY86-AS1	6617056	-	-1.922	0.18986	4.35691e-24	6485-59	IGLL1	P15814	Immunoglobulin lambda-like polypeptide 1	23580302	23573125	22	TRANS
cg10282890	5	NA	73611882	+	-1.31962	0.130357	4.36443e-24	9545-156	GZMK	P49863	Granzyme K	55024256	55034570	5	TRANS
cg17501987	3	KPNA1;KPNA1	122186930	-	-1.23882	0.122376	4.36511e-24	3440-7	GZMA	P12544	Granzyme A	55102646	55110252	5	TRANS
cg25827666	1	SH2D2A;SH2D2A;NTRK1;NTRK1;SH2D2A;SH2D2A;SH2D2A	156785558	-	-1.71338	0.169256	4.3689e-24	3195-50	GNLY	P22749	Granulysin	85685175	85698852	2	TRANS
cg14636922	17	SARM1	26711713	+	0.827284	0.0817257	4.38175e-24	3195-50	GNLY	P22749	Granulysin	85685175	85698852	2	TRANS
cg25753024	11	SSH3	67070913	-	1.26802	0.125267	4.38899e-24	5728-60	FCRL1	Q96LA6	Fc receptor-like protein 1	157820120	157794403	1	TRANS
cg09950449	14	SYT16	62547872	+	-1.63372	0.161394	4.3894e-24	5728-60	FCRL1	Q96LA6	Fc receptor-like protein 1	157820120	157794403	1	TRANS
cg06128194	5	NA	168035109	+	-1.51418	0.149592	4.40923e-24	3440-7	GZMA	P12544	Granzyme A	55102646	55110252	5	TRANS
cg22496559	3	TM4SF19	196065318	+	-0.966132	0.0954488	4.41334e-24	3195-50	GNLY	P22749	Granulysin	85685175	85698852	2	TRANS
cg15351059	3	NA	50696102	-	-1.34992	0.133366	4.41587e-24	9545-156	GZMK	P49863	Granzyme K	55024256	55034570	5	TRANS
cg08518667	12	NA	58290447	-	0.545503	0.053894	4.4233e-24	9545-156	GZMK	P49863	Granzyme K	55024256	55034570	5	TRANS
cg22867950	8	NA	9274794	-	-1.38815	0.137146	4.42826e-24	3440-7	GZMA	P12544	Granzyme A	55102646	55110252	5	TRANS
cg04983687	16	ZFPM1	88558223	-	-0.785007	0.0775572	4.42905e-24	4148-49	PAPPA	Q13219	Pappalysin-1	116153791	116402321	9	TRANS
cg27490652	12	CNOT2;CNOT2;CNOT2;CNOT2	70721040	+	-1.38163	0.136504	4.43257e-24	9545-156	GZMK	P49863	Granzyme K	55024256	55034570	5	TRANS
cg25557432	20	MACROD2	13976117	-	0.620071	0.0612643	4.44672e-24	3195-50	GNLY	P22749	Granulysin	85685175	85698852	2	TRANS
cg14104327	4	NA	55391930	+	-1.69451	0.167423	4.45134e-24	9545-156	GZMK	P49863	Granzyme K	55024256	55034570	5	TRANS
cg08461652	19	NA	30170510	+	-1.51315	0.149505	4.45571e-24	3195-50	GNLY	P22749	Granulysin	85685175	85698852	2	TRANS
cg11118428	14	FOXN3;FOXN3	89850589	-	-1.32496	0.130912	4.45761e-24	6485-59	IGLL1	P15814	Immunoglobulin lambda-like polypeptide 1	23580302	23573125	22	TRANS
cg17117557	6	NA	41643803	-	-1.57722	0.155836	4.45857e-24	9545-156	GZMK	P49863	Granzyme K	55024256	55034570	5	TRANS
cg14947993	6	NA	106562851	-	-1.11265	0.109937	4.47045e-24	9545-156	GZMK	P49863	Granzyme K	55024256	55034570	5	TRANS
cg06016162	1	GALNT2;GALNT2	230400054	+	-1.39169	0.13751	4.47133e-24	6485-59	IGLL1	P15814	Immunoglobulin lambda-like polypeptide 1	23580302	23573125	22	TRANS
cg10886349	7	CPED1;CPED1	120629159	+	1.05158	0.103904	4.47512e-24	3195-50	GNLY	P22749	Granulysin	85685175	85698852	2	TRANS
cg21796654	22	PLA2G6;PLA2G6;PLA2G6	38543942	+	1.02784	0.101561	4.48528e-24	3195-50	GNLY	P22749	Granulysin	85685175	85698852	2	TRANS
cg10357304	6	NA	137721468	-	-1.11176	0.109854	4.49052e-24	9545-156	GZMK	P49863	Granzyme K	55024256	55034570	5	TRANS
cg07088570	2	EFR3B	25328762	-	-1.56359	0.1545	4.49158e-24	6485-59	IGLL1	P15814	Immunoglobulin lambda-like polypeptide 1	23580302	23573125	22	TRANS
cg12627726	1	KCNQ4;KCNQ4	41290409	+	-1.97213	0.194879	4.51376e-24	17210-2	TCL1A	P56279	T-cell leukemia/lymphoma protein 1A	95714196	95709947	14	TRANS
cg24714421	11	PC;PC;PC	66618539	-	-1.7062	0.168604	4.52352e-24	3195-50	GNLY	P22749	Granulysin	85685175	85698852	2	TRANS
cg00285174	5	NA	132368863	+	-1.81445	0.179303	4.5298e-24	5728-60	FCRL1	Q96LA6	Fc receptor-like protein 1	157820120	157794403	1	TRANS
cg01331275	2	NA	9908576	-	-1.83984	0.181813	4.53104e-24	6485-59	IGLL1	P15814	Immunoglobulin lambda-like polypeptide 1	23580302	23573125	22	TRANS
cg16206200	3	NA	14307158	+	-1.29979	0.128447	4.53553e-24	9545-156	GZMK	P49863	Granzyme K	55024256	55034570	5	TRANS
cg26486555	2	ACTG2;ACTG2	74145032	-	-1.92744	0.190472	4.53791e-24	3195-50	GNLY	P22749	Granulysin	85685175	85698852	2	TRANS
cg06168539	12	NA	53650032	+	0.834792	0.0825003	4.56672e-24	3195-50	GNLY	P22749	Granulysin	85685175	85698852	2	TRANS
cg11112605	17	MKS1;MKS1;MKS1;MKS1	56283901	-	-2.11418	0.208943	4.57591e-24	4148-49	PAPPA	Q13219	Pappalysin-1	116153791	116402321	9	TRANS
cg26724455	10	VTI1A	114437523	-	-1.55023	0.153208	4.57675e-24	4148-49	PAPPA	Q13219	Pappalysin-1	116153791	116402321	9	TRANS
cg09201889	1	PARP1	226558980	-	-2.0912	0.206684	4.60345e-24	17210-2	TCL1A	P56279	T-cell leukemia/lymphoma protein 1A	95714196	95709947	14	TRANS
cg12267236	1	PTGFRN	117527582	+	-1.63348	0.161446	4.60614e-24	3195-50	GNLY	P22749	Granulysin	85685175	85698852	2	TRANS
cg03476938	1	ATP13A2;ATP13A2;ATP13A2	17339324	+	-2.34247	0.231522	4.60997e-24	9545-156	GZMK	P49863	Granzyme K	55024256	55034570	5	TRANS
cg11235869	1	KIF26B	245857639	-	-1.51436	0.14968	4.62876e-24	3440-7	GZMA	P12544	Granzyme A	55102646	55110252	5	TRANS
cg03756907	10	SGPL1	72580881	+	-1.64269	0.16237	4.64727e-24	3195-50	GNLY	P22749	Granulysin	85685175	85698852	2	TRANS
cg18406792	18	C18orf1;C18orf1;C18orf1;C18orf1;C18orf1;C18orf1	13620807	+	-1.5118	0.149436	4.6583e-24	6485-59	IGLL1	P15814	Immunoglobulin lambda-like polypeptide 1	23580302	23573125	22	TRANS
cg14467024	2	LOC100130691	178156643	-	-1.06814	0.105588	4.68664e-24	9545-156	GZMK	P49863	Granzyme K	55024256	55034570	5	TRANS
cg01331275	2	NA	9908576	-	-1.85063	0.182941	4.69088e-24	5728-60	FCRL1	Q96LA6	Fc receptor-like protein 1	157820120	157794403	1	TRANS
cg11051295	4	NA	185876283	-	-1.4743	0.145739	4.69102e-24	17210-2	TCL1A	P56279	T-cell leukemia/lymphoma protein 1A	95714196	95709947	14	TRANS
cg09035609	11	LOC101928008;SBF2	9877530	+	-1.67443	0.165527	4.70352e-24	6485-59	IGLL1	P15814	Immunoglobulin lambda-like polypeptide 1	23580302	23573125	22	TRANS
cg02450842	6	ZDHHC14;ZDHHC14	157981848	+	-1.40925	0.139318	4.72284e-24	5728-60	FCRL1	Q96LA6	Fc receptor-like protein 1	157820120	157794403	1	TRANS
cg08292164	11	HSD17B12	43711049	-	-1.17699	0.116361	4.73956e-24	3195-50	GNLY	P22749	Granulysin	85685175	85698852	2	TRANS
cg05026840	17	SCARF1;SCARF1;SCARF1;SCARF1;SCARF1	1538656	-	-0.896737	0.0886541	4.74018e-24	9545-156	GZMK	P49863	Granzyme K	55024256	55034570	5	TRANS
cg19293468	17	SMG6;SMG6	1973400	+	-0.956242	0.0945377	4.74327e-24	3440-7	GZMA	P12544	Granzyme A	55102646	55110252	5	TRANS
cg01561780	9	GABBR2	101253517	+	-1.15386	0.114078	4.75778e-24	3195-50	GNLY	P22749	Granulysin	85685175	85698852	2	TRANS
cg09941713	8	CHD7	61705332	-	0.856247	0.0846572	4.77506e-24	3440-7	GZMA	P12544	Granzyme A	55102646	55110252	5	TRANS
cg22164891	20	ZNF217	52199729	+	1.25306	0.12389	4.77774e-24	6485-59	IGLL1	P15814	Immunoglobulin lambda-like polypeptide 1	23580302	23573125	22	TRANS
cg08446900	17	RARA;RARA;RARA;RARA	38501519	-	0.705263	0.0697314	4.78852e-24	3440-7	GZMA	P12544	Granzyme A	55102646	55110252	5	TRANS
cg11388976	22	NA	39486207	+	-1.31712	0.130229	4.79665e-24	3195-50	GNLY	P22749	Granulysin	85685175	85698852	2	TRANS
cg08153158	3	NA	49470268	+	-1.53729	0.152008	4.82836e-24	3195-50	GNLY	P22749	Granulysin	85685175	85698852	2	TRANS
cg23720822	19	MYO1F	8634583	+	1.27269	0.125849	4.8493e-24	17210-2	TCL1A	P56279	T-cell leukemia/lymphoma protein 1A	95714196	95709947	14	TRANS
cg02135427	3	NA	72702905	-	-1.70547	0.168648	4.85651e-24	3440-7	GZMA	P12544	Granzyme A	55102646	55110252	5	TRANS
cg04685765	21	LINC00158	26792842	+	-1.33787	0.132299	4.86241e-24	3440-7	GZMA	P12544	Granzyme A	55102646	55110252	5	TRANS
cg14772533	6	MAP7;MAP7;MAP7;MAP7;MAP7;MAP7;MAP7;MAP7;MAP7;MAP7	136685165	-	-1.25969	0.124574	4.8882e-24	3195-50	GNLY	P22749	Granulysin	85685175	85698852	2	TRANS
cg02920848	5	TCOF1;TCOF1;TCOF1;TCOF1;TCOF1	149773839	-	-1.26228	0.124833	4.89917e-24	9545-156	GZMK	P49863	Granzyme K	55024256	55034570	5	TRANS
cg17575365	7	CDK14;CDK14;CDK14;CDK14;CDK14;CDK14	90339136	+	-1.32312	0.130853	4.91285e-24	5728-60	FCRL1	Q96LA6	Fc receptor-like protein 1	157820120	157794403	1	TRANS
cg07063908	7	NA	37714403	+	1.04314	0.103167	4.93034e-24	3195-50	GNLY	P22749	Granulysin	85685175	85698852	2	TRANS
cg09409838	12	SLC11A2;SLC11A2;SLC11A2;SLC11A2;SLC11A2;SLC11A2;SLC11A2;SLC11A2;SLC11A2	51403116	-	0.750033	0.0741832	4.96077e-24	3195-50	GNLY	P22749	Granulysin	85685175	85698852	2	TRANS
cg12550229	4	NFKB1;NFKB1	103531828	+	-1.58171	0.156443	4.96681e-24	3291-30	FCER2	P06734	Low affinity immunoglobulin epsilon Fc receptor	7702146	7688758	19	TRANS
cg04339177	15	FAN1	31214142	+	-1.45125	0.143541	4.97156e-24	3291-30	FCER2	P06734	Low affinity immunoglobulin epsilon Fc receptor	7702146	7688758	19	TRANS
cg24533227	1	HIVEP3;HIVEP3	42145514	-	-1.20284	0.118972	4.97617e-24	3440-7	GZMA	P12544	Granzyme A	55102646	55110252	5	TRANS
cg06451566	6	LOC100422737	107187275	-	-1.65743	0.163936	4.97624e-24	5728-60	FCRL1	Q96LA6	Fc receptor-like protein 1	157820120	157794403	1	TRANS
cg08670247	8	NA	37460955	+	-1.37727	0.136238	5.02233e-24	9545-156	GZMK	P49863	Granzyme K	55024256	55034570	5	TRANS
cg15382068	10	FAM213A;FAM213A;FAM213A;FAM213A;FAM213A;FAM213A	82178406	+	-1.72902	0.171043	5.0554e-24	3195-50	GNLY	P22749	Granulysin	85685175	85698852	2	TRANS
cg15512297	2	ZNF804A;ZNF804A	185463674	+	0.80215	0.0793526	5.05622e-24	3195-50	GNLY	P22749	Granulysin	85685175	85698852	2	TRANS
cg18520696	17	NA	4631822	-	-0.898461	0.0888843	5.08028e-24	3440-7	GZMA	P12544	Granzyme A	55102646	55110252	5	TRANS
cg09956615	7	TTYH3	2672989	-	0.913024	0.0903279	5.09769e-24	9545-156	GZMK	P49863	Granzyme K	55024256	55034570	5	TRANS
cg26878006	10	ANK3;ANK3;ANK3	62040654	-	-1.70286	0.168469	5.09931e-24	3195-50	GNLY	P22749	Granulysin	85685175	85698852	2	TRANS
cg24405951	1	NA	19337477	+	-1.11677	0.110489	5.11428e-24	9545-156	GZMK	P49863	Granzyme K	55024256	55034570	5	TRANS
cg15059143	2	KLF7;KLF7;KLF7;KLF7	208008450	-	0.836341	0.0827444	5.11609e-24	3440-7	GZMA	P12544	Granzyme A	55102646	55110252	5	TRANS
cg21274723	11	NA	34842625	-	-1.08474	0.107323	5.13117e-24	3440-7	GZMA	P12544	Granzyme A	55102646	55110252	5	TRANS
cg00025526	8	NA	134783219	-	-1.21379	0.120092	5.13414e-24	3195-50	GNLY	P22749	Granulysin	85685175	85698852	2	TRANS
cg20611907	6	LOC101927950;FARS2	5665472	-	-1.21467	0.120182	5.14643e-24	5728-60	FCRL1	Q96LA6	Fc receptor-like protein 1	157820120	157794403	1	TRANS
cg01879192	12	NA	6288571	+	-1.57514	0.15585	5.15866e-24	9545-156	GZMK	P49863	Granzyme K	55024256	55034570	5	TRANS
cg15662465	13	KLHL1;KLHL1;KLHL1;KLHL1;ATXN8OS	70682004	-	0.961778	0.0951639	5.16764e-24	9545-156	GZMK	P49863	Granzyme K	55024256	55034570	5	TRANS
cg15277473	15	NA	70540396	+	-1.73136	0.171313	5.17395e-24	17210-2	TCL1A	P56279	T-cell leukemia/lymphoma protein 1A	95714196	95709947	14	TRANS
cg16411186	12	NA	790918	-	-1.26627	0.125299	5.19877e-24	3440-7	GZMA	P12544	Granzyme A	55102646	55110252	5	TRANS
cg09706122	12	ATP5G2;ATP5G2	54071165	+	0.899068	0.0889644	5.19963e-24	9545-156	GZMK	P49863	Granzyme K	55024256	55034570	5	TRANS
cg23526205	13	TBC1D4;TBC1D4;TBC1D4	76007310	-	-1.49712	0.148153	5.23885e-24	3195-50	GNLY	P22749	Granulysin	85685175	85698852	2	TRANS
cg16249416	5	NA	148783952	-	-1.24302	0.123011	5.2521e-24	9545-156	GZMK	P49863	Granzyme K	55024256	55034570	5	TRANS
cg04506765	16	SPG7;SPG7	89601126	+	0.903466	0.0894086	5.25439e-24	3195-50	GNLY	P22749	Granulysin	85685175	85698852	2	TRANS
cg18139074	9	ABCA1	107669990	-	-1.70958	0.16921	5.34231e-24	9545-156	GZMK	P49863	Granzyme K	55024256	55034570	5	TRANS
cg27287578	1	RERE;RERE	8586010	-	0.806839	0.0798598	5.3475e-24	9545-156	GZMK	P49863	Granzyme K	55024256	55034570	5	TRANS
cg08375286	6	DAXX;DAXX;DAXX;DAXX	33291937	-	0.921932	0.091252	5.35001e-24	9545-156	GZMK	P49863	Granzyme K	55024256	55034570	5	TRANS
cg24759521	3	NA	142851615	+	-1.24563	0.123296	5.37355e-24	3195-50	GNLY	P22749	Granulysin	85685175	85698852	2	TRANS
cg01917852	11	KCNQ1;KCNQ1	2772759	+	-1.52627	0.151076	5.3759e-24	9545-156	GZMK	P49863	Granzyme K	55024256	55034570	5	TRANS
cg19888601	6	NA	22443354	+	-1.57817	0.156221	5.40377e-24	3195-50	GNLY	P22749	Granulysin	85685175	85698852	2	TRANS
cg07799296	7	NA	17672770	-	-1.90612	0.188688	5.414e-24	3440-7	GZMA	P12544	Granzyme A	55102646	55110252	5	TRANS
cg22938535	4	FNIP2	159733045	-	0.787855	0.0779914	5.42269e-24	3195-50	GNLY	P22749	Granulysin	85685175	85698852	2	TRANS
cg13382516	10	SGMS1	52336353	-	-1.21046	0.119827	5.42953e-24	3195-50	GNLY	P22749	Granulysin	85685175	85698852	2	TRANS
cg12055735	22	NA	48467913	-	-1.51366	0.149844	5.4369e-24	17210-2	TCL1A	P56279	T-cell leukemia/lymphoma protein 1A	95714196	95709947	14	TRANS
cg09637963	6	NA	14798944	-	-1.33313	0.131973	5.44042e-24	3195-50	GNLY	P22749	Granulysin	85685175	85698852	2	TRANS
cg15978561	2	HDAC4	240196996	+	0.885926	0.0877065	5.46656e-24	5728-60	FCRL1	Q96LA6	Fc receptor-like protein 1	157820120	157794403	1	TRANS
cg25811920	8	NA	128147663	-	-1.34763	0.133423	5.50163e-24	3440-7	GZMA	P12544	Granzyme A	55102646	55110252	5	TRANS
cg06375042	3	ST6GAL1;ST6GAL1	186730502	-	1.10851	0.10975	5.50664e-24	3195-50	GNLY	P22749	Granulysin	85685175	85698852	2	TRANS
cg00075331	3	LPP;LPP;LPP	188271393	+	-1.06619	0.105561	5.51196e-24	3195-50	GNLY	P22749	Granulysin	85685175	85698852	2	TRANS
cg06422108	10	ZEB1;ZEB1;ZEB1;ZEB1;ZEB1;ZEB1	31610399	+	0.721758	0.0714643	5.54901e-24	3195-50	GNLY	P22749	Granulysin	85685175	85698852	2	TRANS
cg08053414	3	ARPC4-TTLL3	9850129	-	-1.76282	0.174545	5.5532e-24	3195-50	GNLY	P22749	Granulysin	85685175	85698852	2	TRANS
cg16505783	17	TMEM220-AS1;TMEM220-AS1;TMEM220-AS1;TMEM220-AS1	10641077	-	-1.4191	0.140514	5.56195e-24	9545-156	GZMK	P49863	Granzyme K	55024256	55034570	5	TRANS
cg23051271	17	NA	55253027	-	-1.27072	0.125822	5.56361e-24	3440-7	GZMA	P12544	Granzyme A	55102646	55110252	5	TRANS
cg12807237	10	NA	134729045	-	-2.12927	0.210847	5.60163e-24	5728-60	FCRL1	Q96LA6	Fc receptor-like protein 1	157820120	157794403	1	TRANS
cg10569415	11	LOC100129203;SESN3;SESN3	94962662	-	0.830871	0.0822757	5.60255e-24	9545-156	GZMK	P49863	Granzyme K	55024256	55034570	5	TRANS
cg03382121	6	DAXX;DAXX;DAXX;DAXX	33291921	-	0.96854	0.0959086	5.60535e-24	9545-156	GZMK	P49863	Granzyme K	55024256	55034570	5	TRANS
cg23183849	21	MX1;MX1;MX1;MX1	42803897	+	-1.98107	0.19618	5.62367e-24	6485-59	IGLL1	P15814	Immunoglobulin lambda-like polypeptide 1	23580302	23573125	22	TRANS
cg14925240	11	ARHGEF17	73067487	+	-1.39044	0.1377	5.66134e-24	9545-156	GZMK	P49863	Granzyme K	55024256	55034570	5	TRANS
cg14231528	1	NA	109100330	-	-1.884	0.186585	5.68083e-24	5728-60	FCRL1	Q96LA6	Fc receptor-like protein 1	157820120	157794403	1	TRANS
cg13714475	6	NUDT3;RPS10-NUDT3	34283842	-	0.884952	0.0876435	5.68559e-24	3440-7	GZMA	P12544	Granzyme A	55102646	55110252	5	TRANS
cg16822208	6	NA	149434103	+	-1.07168	0.106143	5.72243e-24	3440-7	GZMA	P12544	Granzyme A	55102646	55110252	5	TRANS
cg07790658	2	LOC101929567	8713159	+	-1.6033	0.158802	5.74009e-24	5728-60	FCRL1	Q96LA6	Fc receptor-like protein 1	157820120	157794403	1	TRANS
cg24651312	2	MFSD6	191333721	+	-1.77255	0.175582	5.79808e-24	5728-60	FCRL1	Q96LA6	Fc receptor-like protein 1	157820120	157794403	1	TRANS
cg20560376	12	CD9	6342778	-	-1.64948	0.163392	5.79928e-24	9015-1	PRG3	Q9Y2Y8	Proteoglycan 3	57381150	57376769	11	TRANS
cg12645785	1	EPB41;EPB41;EPB41;EPB41;EPB41	29229403	+	-1.96678	0.194827	5.81373e-24	9015-1	PRG3	Q9Y2Y8	Proteoglycan 3	57381150	57376769	11	TRANS
cg08354643	19	NA	35814453	+	-1.57632	0.15616	5.85778e-24	6485-59	IGLL1	P15814	Immunoglobulin lambda-like polypeptide 1	23580302	23573125	22	TRANS
cg19302979	2	SLC8A1;SLC8A1;SLC8A1;SLC8A1	40436843	+	-1.16861	0.11577	5.85816e-24	9545-156	GZMK	P49863	Granzyme K	55024256	55034570	5	TRANS
cg23969311	6	RUNX2;RUNX2	45387257	+	1.11585	0.110545	5.8674e-24	9545-156	GZMK	P49863	Granzyme K	55024256	55034570	5	TRANS
cg11931116	10	DKK1;DKK1	54074040	+	1.10252	0.109225	5.87433e-24	3195-50	GNLY	P22749	Granulysin	85685175	85698852	2	TRANS
cg19929822	22	NCF4;NCF4	37266803	+	-1.45441	0.14409	5.88643e-24	9545-156	GZMK	P49863	Granzyme K	55024256	55034570	5	TRANS
cg02137883	9	SLC2A8;SLC2A8;SLC2A8;SLC2A8	130158080	+	-1.8493	0.183227	5.9354e-24	9015-1	PRG3	Q9Y2Y8	Proteoglycan 3	57381150	57376769	11	TRANS
cg09082287	1	DNAJC6;DNAJC6	65730494	-	0.739761	0.0733017	5.99318e-24	9545-156	GZMK	P49863	Granzyme K	55024256	55034570	5	TRANS
cg25103161	5	MGAT4B;MGAT4B	179230709	-	1.95541	0.193762	6.00521e-24	3195-50	GNLY	P22749	Granulysin	85685175	85698852	2	TRANS
cg24304533	16	ABCC1	16143033	-	-1.62047	0.160578	6.02545e-24	9015-1	PRG3	Q9Y2Y8	Proteoglycan 3	57381150	57376769	11	TRANS
cg24424889	22	APOBEC3H;APOBEC3H;APOBEC3H;APOBEC3H	39494175	+	-1.32916	0.131716	6.04709e-24	3195-50	GNLY	P22749	Granulysin	85685175	85698852	2	TRANS
cg11711432	12	NA	92947389	+	-1.945	0.192744	6.04812e-24	3195-50	GNLY	P22749	Granulysin	85685175	85698852	2	TRANS
cg19818353	8	LYN;LYN	56852267	+	0.917593	0.0909316	6.05307e-24	3195-50	GNLY	P22749	Granulysin	85685175	85698852	2	TRANS
cg06577205	5	FBXL7;FBXL7	15500714	-	0.556348	0.0551331	6.05518e-24	3195-50	GNLY	P22749	Granulysin	85685175	85698852	2	TRANS
cg23865943	10	ATE1;ATE1;ATE1;ATE1;ATE1;ATE1	123671106	-	-1.06585	0.105627	6.07691e-24	9545-156	GZMK	P49863	Granzyme K	55024256	55034570	5	TRANS
cg10215401	8	NA	131058332	-	0.834831	0.0827427	6.14923e-24	3195-50	GNLY	P22749	Granulysin	85685175	85698852	2	TRANS
cg19229759	14	NA	77051233	+	-1.06224	0.105284	6.15667e-24	3440-7	GZMA	P12544	Granzyme A	55102646	55110252	5	TRANS
cg11832281	10	CUGBP2;CUGBP2;CUGBP2;CUGBP2	11211022	+	1.34548	0.13336	6.17476e-24	5728-60	FCRL1	Q96LA6	Fc receptor-like protein 1	157820120	157794403	1	TRANS
cg26247508	10	SH2D4B;SH2D4B	82299669	-	-1.60659	0.159242	6.18144e-24	17210-2	TCL1A	P56279	T-cell leukemia/lymphoma protein 1A	95714196	95709947	14	TRANS
cg16509830	3	FOXP1;FOXP1-AS1;FOXP1;FOXP1;FOXP1;FOXP1;FOXP1	71354948	-	0.860936	0.0853345	6.18202e-24	3195-50	GNLY	P22749	Granulysin	85685175	85698852	2	TRANS
cg10017550	17	NTN1	9085761	-	-1.54613	0.153256	6.20708e-24	9545-156	GZMK	P49863	Granzyme K	55024256	55034570	5	TRANS
cg04623770	4	NA	146655855	+	-1.48699	0.147397	6.22453e-24	3440-7	GZMA	P12544	Granzyme A	55102646	55110252	5	TRANS
cg13974632	11	BDNF;BDNF;BDNF;BDNF;BDNF	27740813	+	0.748878	0.0742368	6.26225e-24	3195-50	GNLY	P22749	Granulysin	85685175	85698852	2	TRANS
cg11656175	1	PPFIA4	203040823	+	-1.21374	0.120321	6.27548e-24	9545-156	GZMK	P49863	Granzyme K	55024256	55034570	5	TRANS
cg12154164	1	PTAFR;PTAFR;PTAFR;PTAFR	28484534	-	-2.10772	0.208944	6.27628e-24	4148-49	PAPPA	Q13219	Pappalysin-1	116153791	116402321	9	TRANS
cg09725286	8	NA	134419335	-	-1.26332	0.125239	6.2866e-24	9545-156	GZMK	P49863	Granzyme K	55024256	55034570	5	TRANS
cg18144849	5	LOC643201	175613327	-	-1.21705	0.120652	6.28974e-24	3440-7	GZMA	P12544	Granzyme A	55102646	55110252	5	TRANS
cg02265922	1	MEGF6	3477168	-	-1.54926	0.153587	6.29501e-24	9545-156	GZMK	P49863	Granzyme K	55024256	55034570	5	TRANS
[truncated: 236,253+ more rows]
