# Supplementary material for: Integrated methylome and phenome study of the circulating proteome reveals markers pertinent to brain health
Source: Nat Commun. 2022 Aug 9;13:4670. doi: 10.1038/s41467-022-32319-8 (PMC9363452; doi:10.1038/s41467-022-32319-8)
Supplement: Supplementary file 9 — Supplementary Data 6 [file 41467_2022_32319_MOESM9_ESM.xlsx]

## Sheet: Supplementary Data 6
Supplementary Data 6. 2,928 pQTMs (451 cis, 2,477 trans) with P < 4.5x10-10 in the fully-adjusted methylome-wide association studies of 4,058 protein levels (corresponding to 4,235 SOMAmer measurements) in 774 individuals from Generation Scotland.
Results were generated through linear regression and were adjusted for multiple testing using Bonferroni correction.
DNAm was adjusted for age, sex, DNAm wave, DNAm batch, depression status and imputed White Blood Cell proportions, body mass index (BMI) and an epigenetic score for smoking (EpiSmokEr). A genetic relatedness matrix was used to adjust for relatedness.
Protein levels were adjusted for age, sex, technical covariates, 20 genetic principal components and available protein quantitative trait loci (pQTLs).
P value threshold was calculated by dividing alpha (0.05) by the number of componenets that explained 80% of the cumulative variance in the 4,235 SOMAmer levels (143) and the number of CpGs tested (772,619). This equated to P < 4.5x10-10.
Associations in grey represent the 848 associations that did not fall within the more stringent P value threshold (0.05/4,235/772,619 = 1.5x10-11). 2,080 pQTMs (350 cis, 1,750 trans) met this threshold.
EPIC DNAm annotation information on the locations of CpGs implicated in pQTMs relative to gene bodies, CpG islands (dense clusters of DNAm located around promotor regions of genes), CpG shores (2-kb-long regions that lie on both sides of a CpG island) and CpG shelves (4-kb-long regions that lie on both sides of a CpG island) is provided.
Of the 451 cis pQTMs, 62 were located in CpG islands (Island), 243 were located in gene bodies (OpenSea), 29 were located in CpG Shelves (<4Kb from Islands) and 117 were located in CpG Shores (<2Kb from Islands). This is summarised by the Relation to CpG Island variable.
Of the 2,477 trans pQTMs, 110 were located in CpG islands (Island), 1768 were located in gene bodies (OpenSea), 216 were located in CpG Shelves (<4Kb from Islands) and 383 were located in CpG Shores (<4Kb from Islands). This is summarised by the Relation to CpG Island variable.
CpG	Chromsome of CpG	Gene of CpG	CpG position	Orientation	Beta	SE	P	SeqId	Gene of protein	UniProt	UniProt Full Name	Gene Start	Gene End	Chromosome of Gene	Association Type	chr	pos	strand	UCSC_RefGene_Group	Relation to CpG Island
cg26720545	6	MDGA1	37618009	+	0.916399	0.0448282	7.00805e-93	16900-29	MDGA1	Q8NFP4	MAM domain-containing glycosylphosphatidylinositol anchor protein 1	37699306	37630679	6	CIS	chr6	37618009	+	Body	Island
cg20053110	6	MDGA1	37617864	+	0.558199	0.0276353	1.00313e-90	16900-29	MDGA1	Q8NFP4	MAM domain-containing glycosylphosphatidylinositol anchor protein 1	37699306	37630679	6	CIS	chr6	37617864	+	Body	Island
cg24796644	6	MDGA1	37617956	+	0.593868	0.0299087	9.77967e-88	16900-29	MDGA1	Q8NFP4	MAM domain-containing glycosylphosphatidylinositol anchor protein 1	37699306	37630679	6	CIS	chr6	37617956	+	Body	Island
cg18821972	6	MDGA1	37660403	-	1.58185	0.0827191	1.6186e-81	16900-29	MDGA1	Q8NFP4	MAM domain-containing glycosylphosphatidylinositol anchor protein 1	37699306	37630679	6	CIS	chr6	37660403	-	Body	N_Shelf
cg14926196	6	MDGA1	37616482	-	0.80027	0.0423572	1.29377e-79	16900-29	MDGA1	Q8NFP4	MAM domain-containing glycosylphosphatidylinositol anchor protein 1	37699306	37630679	6	CIS	chr6	37616482	-	Body	Island
cg02267270	6	MDGA1	37616410	-	1.00677	0.0536971	1.97047e-78	16900-29	MDGA1	Q8NFP4	MAM domain-containing glycosylphosphatidylinositol anchor protein 1	37699306	37630679	6	CIS	chr6	37616410	-	Body	Island
cg04158402	19	CCDC94	4268340	-	0.315951	0.0169809	2.85749e-77	10851-77	EBI3	Q14213	Interleukin-27 subunit beta	4229523	4237528	19	CIS	chr19	4268340	-	Body	OpenSea
cg24214440	6	MDGA1	37661621	+	1.60305	0.0865234	1.24303e-76	16900-29	MDGA1	Q8NFP4	MAM domain-containing glycosylphosphatidylinositol anchor protein 1	37699306	37630679	6	CIS	chr6	37661621	+	Body	N_Shelf
cg04466022	6	MDGA1	37618123	+	1.22991	0.0781505	8.33506e-56	16900-29	MDGA1	Q8NFP4	MAM domain-containing glycosylphosphatidylinositol anchor protein 1	37699306	37630679	6	CIS	chr6	37618123	+	Body	Island
cg19086603	13	F7;F7	113773158	-	0.495328	0.0327503	1.1183e-51	3184-25	F7	P08709	Coagulation factor VII	113105788	113120685	13	CIS	chr13	113773158	-	Body;Body	S_Shore
cg15529130	5	NA	30804945	+	-0.647875	0.0430763	4.00486e-51	9842-2	CTNNB1	P35222	Catenin beta-1	41194741	41260096	3	TRANS	chr5	30804945	+		OpenSea
cg07693262	6	MDGA1	37625029	+	2.40354	0.160114	6.18253e-51	16900-29	MDGA1	Q8NFP4	MAM domain-containing glycosylphosphatidylinositol anchor protein 1	37699306	37630679	6	CIS	chr6	37625029	+	Body	N_Shore
cg21898358	19	LILRA3;LILRA3	54805375	+	0.491072	0.0327253	6.71925e-51	6391-52	LILRA3	Q8N6C8	Leukocyte immunoglobulin-like receptor subfamily A member 3	54306726	54294043	19	CIS	chr19	54805375	+	TSS1500;TSS1500	OpenSea
cg16180556	1	GSTM1;GSTM1	110230269	-	-0.378948	0.025417	2.87008e-50	9748-31	GSTM3	P21266	Glutathione S-transferase Mu 3	109741038	109733932	1	CIS	chr1	110230269	-	TSS200;TSS200	Island
cg19534769	4	HGFAC	3451126	-	1.51448	0.102296	1.36243e-49	3617-80	HGFAC	Q04756	Hepatocyte growth factor activator	3441968	3449486	4	CIS	chr4	3451126	-	Body	S_Shore
cg03062252	6	MDGA1	37616598	-	0.898552	0.0607849	1.9002e-49	16900-29	MDGA1	Q8NFP4	MAM domain-containing glycosylphosphatidylinositol anchor protein 1	37699306	37630679	6	CIS	chr6	37616598	-	Body	Island
cg16270721	19	BCKDHA;BCKDHA	41913087	+	0.722508	0.0495997	4.57026e-48	9297-12	B3GNT8	Q7Z7M8	UDP-GlcNAc:betaGal beta-1,3-N-acetylglucosaminyltransferase 8	41428730	41425359	19	CIS	chr19	41913087	+	Body;Body	OpenSea
cg08701064	19	APOC4;APOC2;APOC4-APOC2	45448439	+	2.57018	0.179437	1.55936e-46	8971-9	NRXN1	Q9ULB1	Neurexin-1	51225575	49918503	2	TRANS	chr19	45448439	+	Body;TSS1500;Body	OpenSea
cg00933542	6	PCMT1	150070202	-	1.49882	0.104854	2.37493e-46	6713-4	LRP11	Q86VZ4	Low-density lipoprotein receptor-related protein 11	149864359	149818757	6	CIS	chr6	150070202	-	TSS1500	N_Shore
cg12440062	6	CRISP2;CRISP2;CRISP2;CRISP2;CRISP2	49681391	+	-0.88274	0.0622725	1.30026e-45	9282-12	CRISP2	P16562	Cysteine-rich secretory protein 2	49713590	49692358	6	CIS	chr6	49681391	+	TSS200;TSS200;TSS200;TSS200;TSS200	OpenSea
cg26715042	6	CRISP2;CRISP2;CRISP2;CRISP2;CRISP2	49681307	+	-0.647937	0.0458381	2.30048e-45	9282-12	CRISP2	P16562	Cysteine-rich secretory protein 2	49713590	49692358	6	CIS	chr6	49681307	+	TSS200;TSS200;TSS200;TSS200;TSS200	OpenSea
cg15509430	6	CRISP2;CRISP2;CRISP2;CRISP2;CRISP2;CRISP2	49681350	-	-0.629109	0.0447668	7.38182e-45	9282-12	CRISP2	P16562	Cysteine-rich secretory protein 2	49713590	49692358	6	CIS	chr6	49681350	-	TSS200;TSS200;TSS200;TSS200;TSS200;TSS200	OpenSea
cg24817351	19	APOC4;APOC4-APOC2	45447005	+	-1.99325	0.14205	9.92437e-45	8971-9	NRXN1	Q9ULB1	Neurexin-1	51225575	49918503	2	TRANS	chr19	45447005	+	Body;Body	OpenSea
cg14997592	6	CRISP2;CRISP2;CRISP2;CRISP2;CRISP2	49681178	+	-0.94825	0.0675844	1.01287e-44	9282-12	CRISP2	P16562	Cysteine-rich secretory protein 2	49713590	49692358	6	CIS	chr6	49681178	+	5'UTR;5'UTR;5'UTR;5'UTR;5'UTR	OpenSea
cg15181151	6	PCMT1	150070149	+	2.37082	0.169442	1.746e-44	6713-4	LRP11	Q86VZ4	Low-density lipoprotein receptor-related protein 11	149864359	149818757	6	CIS	chr6	150070149	+	TSS1500	N_Shore
cg25390787	6	CRISP2;CRISP2;CRISP2;CRISP2;CRISP2	49681299	+	-0.647257	0.047034	4.34634e-43	9282-12	CRISP2	P16562	Cysteine-rich secretory protein 2	49713590	49692358	6	CIS	chr6	49681299	+	TSS200;TSS200;TSS200;TSS200;TSS200	OpenSea
cg08701064	19	APOC4;APOC2;APOC4-APOC2	45448439	+	2.47755	0.180294	5.71022e-43	12384-92	COPS7B	Q9H9Q2	COP9 signalosome complex subunit 7b	231781671	231809254	2	TRANS	chr19	45448439	+	Body;TSS1500;Body	OpenSea
cg08701064	19	APOC4;APOC2;APOC4-APOC2	45448439	+	2.46841	0.179942	7.94365e-43	16760-2	IL26	Q9NPH9	Interleukin-26	68225810	68201349	12	TRANS	chr19	45448439	+	Body;TSS1500;Body	OpenSea
cg01076129	6	CRISP2;CRISP2;CRISP2;CRISP2;CRISP2	49681334	-	-0.754115	0.054991	8.43708e-43	9282-12	CRISP2	P16562	Cysteine-rich secretory protein 2	49713590	49692358	6	CIS	chr6	49681334	-	TSS200;TSS200;TSS200;TSS200;TSS200	OpenSea
cg20684491	1	NA	25596433	+	0.391201	0.0287083	2.77647e-42	6550-4	ICAM4	Q14773	Intercellular adhesion molecule 4	10286955	10288522	19	TRANS	chr1	25596433	+		S_Shore
cg08942800	6	CRISP2;CRISP2;CRISP2;CRISP2;CRISP2	49681310	+	-1.06381	0.0781559	3.42579e-42	9282-12	CRISP2	P16562	Cysteine-rich secretory protein 2	49713590	49692358	6	CIS	chr6	49681310	+	TSS200;TSS200;TSS200;TSS200;TSS200	OpenSea
cg05248368	6	MDGA1	37632172	+	2.76153	0.203039	3.95087e-42	16900-29	MDGA1	Q8NFP4	MAM domain-containing glycosylphosphatidylinositol anchor protein 1	37699306	37630679	6	CIS	chr6	37632172	+	Body	OpenSea
cg22239180	6	PCMT1;PCMT1;PCMT1;PCMT1;PCMT1;PCMT1	150070039	+	2.0747	0.153467	1.21009e-41	6713-4	LRP11	Q86VZ4	Low-density lipoprotein receptor-related protein 11	149864359	149818757	6	CIS	chr6	150070039	+	TSS1500;TSS1500;TSS1500;TSS1500;TSS1500;TSS1500	N_Shore
cg24817351	19	APOC4;APOC4-APOC2	45447005	+	-1.91987	0.142498	2.2561e-41	12384-92	COPS7B	Q9H9Q2	COP9 signalosome complex subunit 7b	231781671	231809254	2	TRANS	chr19	45447005	+	Body;Body	OpenSea
cg24817351	19	APOC4;APOC4-APOC2	45447005	+	-1.89073	0.142359	2.96689e-40	16760-2	IL26	Q9NPH9	Interleukin-26	68225810	68201349	12	TRANS	chr19	45447005	+	Body;Body	OpenSea
cg04595372	6	CRISP2;CRISP2;CRISP2;CRISP2;CRISP2;CRISP2;CRISP2;CRISP2;CRISP2;CRISP2	49681233	-	-1.00885	0.0761004	4.11941e-40	9282-12	CRISP2	P16562	Cysteine-rich secretory protein 2	49713590	49692358	6	CIS	chr6	49681233	-	5'UTR;5'UTR;1stExon;1stExon;1stExon;1stExon;5'UTR;5'UTR;5'UTR;1stExon	OpenSea
cg09555818	19	APOC2;APOC2	45449301	-	1.03866	0.0784259	4.89672e-40	8971-9	NRXN1	Q9ULB1	Neurexin-1	51225575	49918503	2	TRANS	chr19	45449301	-	1stExon;5'UTR	OpenSea
cg21160290	9	ABO	136149941	-	0.610705	0.0461503	5.66174e-40	8397-147	QSOX2	Q6ZRP7	Sulfhydryl oxidase 2	136245812	136206333	9	CIS	chr9	136149941	-	Body	N_Shore
cg13119609	19	APOC2;APOC2	45449297	-	1.189	0.0910953	6.16865e-39	8971-9	NRXN1	Q9ULB1	Neurexin-1	51225575	49918503	2	TRANS	chr19	45449297	-	1stExon;5'UTR	OpenSea
cg06688803	19	CLPTM1	45457306	+	-0.205031	0.0157162	6.71327e-39	8971-9	NRXN1	Q9ULB1	Neurexin-1	51225575	49918503	2	TRANS	chr19	45457306	+	TSS1500	N_Shore
cg24267699	9	ABO	136151359	+	1.18575	0.0909398	7.35718e-39	8397-147	QSOX2	Q6ZRP7	Sulfhydryl oxidase 2	136245812	136206333	9	CIS	chr9	136151359	+	TSS1500	Island
cg27554954	15	ANXA2;ANXA2;ANXA2;ANXA2	60691595	-	-0.880143	0.067506	7.43974e-39	13700-10	ANXA2	P07355	Annexin A2	60402883	60347134	15	CIS	chr15	60691595	-	TSS1500;TSS1500;TSS1500;TSS1500	S_Shore
cg22535403	9	ABO	136150032	-	0.886594	0.0680836	9.15708e-39	8397-147	QSOX2	Q6ZRP7	Sulfhydryl oxidase 2	136245812	136206333	9	CIS	chr9	136150032	-	Body	Island
cg10872931	19	APOC4-APOC2;APOC2	45449150	-	1.29695	0.0997426	1.1769e-38	8971-9	NRXN1	Q9ULB1	Neurexin-1	51225575	49918503	2	TRANS	chr19	45449150	-	Body;TSS200	OpenSea
cg07195891	12	CLEC4C;CLEC4C;CLEC4C;CLEC4C	7900072	-	-0.425764	0.0328518	2.05918e-38	9094-5	CLEC4C	Q8WTT0	C-type lectin domain family 4 member C	7751605	7729383	12	CIS	chr12	7900072	-	5'UTR;5'UTR;ExonBnd;ExonBnd	OpenSea
cg20803293	1	GSTM5	110254709	-	-0.421756	0.0326726	4.02829e-38	9748-31	GSTM3	P21266	Glutathione S-transferase Mu 3	109741038	109733932	1	CIS	chr1	110254709	-	TSS200	OpenSea
cg22294278	19	APOC4-APOC2;APOC2	45449093	+	1.58036	0.122432	4.0499e-38	8971-9	NRXN1	Q9ULB1	Neurexin-1	51225575	49918503	2	TRANS	chr19	45449093	+	Body;TSS200	OpenSea
cg09555818	19	APOC2;APOC2	45449301	-	1.01288	0.0786354	5.78313e-38	16760-2	IL26	Q9NPH9	Interleukin-26	68225810	68201349	12	TRANS	chr19	45449301	-	1stExon;5'UTR	OpenSea
cg13602274	6	NA	37667518	+	1.61994	0.125991	7.79833e-38	16900-29	MDGA1	Q8NFP4	MAM domain-containing glycosylphosphatidylinositol anchor protein 1	37699306	37630679	6	CIS	chr6	37667518	+		S_Shore
cg22294278	19	APOC4-APOC2;APOC2	45449093	+	1.57474	0.122787	1.18936e-37	16760-2	IL26	Q9NPH9	Interleukin-26	68225810	68201349	12	TRANS	chr19	45449093	+	Body;TSS200	OpenSea
cg07173352	11	LOC100652768;TAGLN;TAGLN	117070856	+	-0.240594	0.0188069	1.79697e-37	4459-68	PCSK7	Q16549	Proprotein convertase subtilisin/kexin type 7	117232525	117204337	11	CIS	chr11	117070856	+	Body;5'UTR;5'UTR	OpenSea
cg13119609	19	APOC2;APOC2	45449297	-	1.16733	0.0913346	2.09778e-37	16760-2	IL26	Q9NPH9	Interleukin-26	68225810	68201349	12	TRANS	chr19	45449297	-	1stExon;5'UTR	OpenSea
cg10872931	19	APOC4-APOC2;APOC2	45449150	-	1.27766	0.0999697	2.10831e-37	16760-2	IL26	Q9NPH9	Interleukin-26	68225810	68201349	12	TRANS	chr19	45449150	-	Body;TSS200	OpenSea
cg09555818	19	APOC2;APOC2	45449301	-	1.0028	0.0787698	3.9913e-37	12384-92	COPS7B	Q9H9Q2	COP9 signalosome complex subunit 7b	231781671	231809254	2	TRANS	chr19	45449301	-	1stExon;5'UTR	OpenSea
cg13119609	19	APOC2;APOC2	45449297	-	1.16391	0.0914854	4.44351e-37	12384-92	COPS7B	Q9H9Q2	COP9 signalosome complex subunit 7b	231781671	231809254	2	TRANS	chr19	45449297	-	1stExon;5'UTR	OpenSea
cg06688803	19	CLPTM1	45457306	+	-0.200351	0.0157714	5.66064e-37	12384-92	COPS7B	Q9H9Q2	COP9 signalosome complex subunit 7b	231781671	231809254	2	TRANS	chr19	45457306	+	TSS1500	N_Shore
cg01706515	6	CRISP2;CRISP2;CRISP2;CRISP2;CRISP2	49681774	-	-1.07911	0.0852349	9.79787e-37	9282-12	CRISP2	P16562	Cysteine-rich secretory protein 2	49713590	49692358	6	CIS	chr6	49681774	-	TSS1500;TSS1500;TSS1500;TSS1500;TSS1500	OpenSea
cg06688803	19	CLPTM1	45457306	+	-0.199376	0.0157529	1.03005e-36	16760-2	IL26	Q9NPH9	Interleukin-26	68225810	68201349	12	TRANS	chr19	45457306	+	TSS1500	N_Shore
cg22294278	19	APOC4-APOC2;APOC2	45449093	+	1.55607	0.123046	1.17329e-36	12384-92	COPS7B	Q9H9Q2	COP9 signalosome complex subunit 7b	231781671	231809254	2	TRANS	chr19	45449093	+	Body;TSS200	OpenSea
cg10872931	19	APOC4-APOC2;APOC2	45449150	-	1.25815	0.100079	3.02735e-36	12384-92	COPS7B	Q9H9Q2	COP9 signalosome complex subunit 7b	231781671	231809254	2	TRANS	chr19	45449150	-	Body;TSS200	OpenSea
cg11734017	1	RHD;RHD;RHD;RHD;RHD;RHD;RHD;RHD	25611456	-	0.354014	0.0283383	8.20942e-36	6550-4	ICAM4	Q14773	Intercellular adhesion molecule 4	10286955	10288522	19	TRANS	chr1	25611456	-	5'UTR;Body;Body;Body;Body;Body;Body;Body	OpenSea
cg12415337	19	CLPTM1;CLPTM1;CLPTM1	45490200	-	2.4343	0.194927	8.65501e-36	8971-9	NRXN1	Q9ULB1	Neurexin-1	51225575	49918503	2	TRANS	chr19	45490200	-	Body;Body;Body	OpenSea
cg12257343	6	MDGA1	37608764	+	2.34042	0.188009	1.42561e-35	16900-29	MDGA1	Q8NFP4	MAM domain-containing glycosylphosphatidylinositol anchor protein 1	37699306	37630679	6	CIS	chr6	37608764	+	Body	OpenSea
cg15580968	6	MDGA1	37619709	-	2.66367	0.214701	2.41238e-35	16900-29	MDGA1	Q8NFP4	MAM domain-containing glycosylphosphatidylinositol anchor protein 1	37699306	37630679	6	CIS	chr6	37619709	-	Body	S_Shore
cg14645843	19	NA	45454752	+	1.54953	0.12678	2.3659e-34	8971-9	NRXN1	Q9ULB1	Neurexin-1	51225575	49918503	2	TRANS	chr19	45454752	+		N_Shelf
cg14645843	19	NA	45454752	+	1.54879	0.127248	4.41134e-34	16760-2	IL26	Q9NPH9	Interleukin-26	68225810	68201349	12	TRANS	chr19	45454752	+		N_Shelf
cg16180556	1	GSTM1;GSTM1	110230269	-	-0.308015	0.0254411	9.69985e-34	18895-54	GSTM4	Q03013	Glutathione S-transferase Mu 4	109656099	109674836	1	CIS	chr1	110230269	-	TSS200;TSS200	Island
cg24305576	14	TMED8	77838396	+	1.00427	0.0830637	1.18841e-33	16872-248	GSTZ1	O43708	Maleylacetoacetate isomerase	77320996	77331597	14	CIS	chr14	77838396	+	Body	OpenSea
cg14645843	19	NA	45454752	+	1.52856	0.127673	4.9504e-33	12384-92	COPS7B	Q9H9Q2	COP9 signalosome complex subunit 7b	231781671	231809254	2	TRANS	chr19	45454752	+		N_Shelf
cg17987483	1	NA	25660365	-	1.33856	0.111817	5.04243e-33	6550-4	ICAM4	Q14773	Intercellular adhesion molecule 4	10286955	10288522	19	TRANS	chr1	25660365	-		N_Shelf
cg01958934	19	APOC2	45449099	+	1.34714	0.112716	6.36441e-33	8971-9	NRXN1	Q9ULB1	Neurexin-1	51225575	49918503	2	TRANS	chr19	45449099	+	TSS200	OpenSea
cg01958934	19	APOC2	45449099	+	1.34573	0.112974	1.0263e-32	16760-2	IL26	Q9NPH9	Interleukin-26	68225810	68201349	12	TRANS	chr19	45449099	+	TSS200	OpenSea
cg11699125	1	ACOT7;ACOT7;ACOT7;ACOT7	6341327	-	-1.07476	0.0903144	1.18019e-32	9015-1	PRG3	Q9Y2Y8	Proteoglycan 3	57381150	57376769	11	TRANS	chr1	6341327	-	Body;Body;Body;Body	Island
cg12415337	19	CLPTM1;CLPTM1;CLPTM1	45490200	-	2.33301	0.196478	1.61272e-32	12384-92	COPS7B	Q9H9Q2	COP9 signalosome complex subunit 7b	231781671	231809254	2	TRANS	chr19	45490200	-	Body;Body;Body	OpenSea
cg24674304	3	MIR564;TMEM42	44903063	-	1.03705	0.0878186	3.50609e-32	18343-10	DECR2	Q9NUI1	Peroxisomal 2,4-dienoyl-CoA reductase	401826	412487	16	TRANS	chr3	44903063	-	TSS1500;TSS1500	Island
cg04601780	17	ACE;ACE;ACE	61572345	-	0.432132	0.0367251	5.79622e-32	10714-7	ACE	P12821	Angiotensin-converting enzyme	63477061	63498380	17	CIS	chr17	61572345	-	Body;Body;Body	OpenSea
cg18980073	6	MDGA1	37601581	+	2.33286	0.198598	7.34558e-32	16900-29	MDGA1	Q8NFP4	MAM domain-containing glycosylphosphatidylinositol anchor protein 1	37699306	37630679	6	CIS	chr6	37601581	+	3'UTR	OpenSea
cg01958934	19	APOC2	45449099	+	1.32844	0.113104	7.46318e-32	12384-92	COPS7B	Q9H9Q2	COP9 signalosome complex subunit 7b	231781671	231809254	2	TRANS	chr19	45449099	+	TSS200	OpenSea
cg26763362	17	SHMT1;SHMT1	18266135	+	-1.5795	0.135008	1.28471e-31	12334-25	SHMT1	P34896	Serine hydroxymethyltransferase, cytosolic	18363567	18327860	17	CIS	chr17	18266135	+	5'UTR;5'UTR	N_Shore
cg04671947	19	BCKDHA;BCKDHA	41914357	+	2.25401	0.194176	3.75027e-31	9297-12	B3GNT8	Q7Z7M8	UDP-GlcNAc:betaGal beta-1,3-N-acetylglucosaminyltransferase 8	41428730	41425359	19	CIS	chr19	41914357	+	Body;Body	OpenSea
cg20491697	21	COL6A1	47420733	+	-0.798587	0.0688967	4.57353e-31	16828-8	COL6A1	P12109	Collagen alpha-1(VI) chain	45981770	46005050	21	CIS	chr21	47420733	+	Body	N_Shore
cg15816198	16	BCAR1;BCAR1;BCAR1;BCAR1;BCAR1	75290273	+	-0.627241	0.054274	6.8102e-31	5648-28	CTRB2	Q6GPI1	Chymotrypsinogen B2	75209969	75204103	16	CIS	chr16	75290273	+	5'UTR;Body;Body;Body;Body	OpenSea
cg11878867	6	LRP11	150167359	+	-1.99054	0.172903	1.14141e-30	6713-4	LRP11	Q86VZ4	Low-density lipoprotein receptor-related protein 11	149864359	149818757	6	CIS	chr6	150167359	+	Body	OpenSea
cg07423149	1	CHI3L1	203156246	-	-1.40492	0.122107	1.23606e-30	11104-13	CHI3L1	P36222	Chitinase-3-like protein 1	203186704	203178931	1	CIS	chr1	203156246	-	TSS1500	OpenSea
cg27103616	6	MDGA1	37626335	-	1.84073	0.16088	2.58869e-30	16900-29	MDGA1	Q8NFP4	MAM domain-containing glycosylphosphatidylinositol anchor protein 1	37699306	37630679	6	CIS	chr6	37626335	-	Body	Island
cg12239602	6	PCMT1;PCMT1;PCMT1;PCMT1;PCMT1;PCMT1	150087483	+	-1.63503	0.143272	3.63926e-30	6713-4	LRP11	Q86VZ4	Low-density lipoprotein receptor-related protein 11	149864359	149818757	6	CIS	chr6	150087483	+	Body;Body;Body;Body;Body;Body	OpenSea
cg17731305	6	CRISP2;CRISP2;CRISP2;CRISP2;CRISP2;CRISP2	49681648	+	-0.955313	0.0839206	5.05126e-30	9282-12	CRISP2	P16562	Cysteine-rich secretory protein 2	49713590	49692358	6	CIS	chr6	49681648	+	TSS1500;TSS1500;TSS1500;TSS1500;TSS1500;TSS1500	OpenSea
cg11698867	9	ABO	136150802	+	1.15953	0.102032	6.29334e-30	8397-147	QSOX2	Q6ZRP7	Sulfhydryl oxidase 2	136245812	136206333	9	CIS	chr9	136150802	+	TSS200	Island
cg19311470	4	RPL9;RPL9;LIAS;LIAS	39460490	+	-0.15664	0.0137852	6.398e-30	19557-3	KLB	Q86Z14	Beta-klotho	39406930	39451533	4	CIS	chr4	39460490	+	TSS1500;5'UTR;TSS200;TSS200	Island
cg21220721	1	ACOT7;ACOT7;ACOT7;ACOT7	6341230	+	-0.872283	0.0767992	6.77067e-30	9015-1	PRG3	Q9Y2Y8	Proteoglycan 3	57381150	57376769	11	TRANS	chr1	6341230	+	Body;Body;Body;Body	Island
cg24267699	9	ABO	136151359	+	1.03634	0.0913621	8.01051e-30	13102-1	FAM3D	Q96BQ1	Protein FAM3D	58666834	58633946	3	TRANS	chr9	136151359	+	TSS1500	Island
cg11001108	6	MDGA1	37618514	-	2.22968	0.196572	8.04826e-30	16900-29	MDGA1	Q8NFP4	MAM domain-containing glycosylphosphatidylinositol anchor protein 1	37699306	37630679	6	CIS	chr6	37618514	-	Body	S_Shore
cg12415337	19	CLPTM1;CLPTM1;CLPTM1	45490200	-	2.21502	0.19571	1.07035e-29	16760-2	IL26	Q9NPH9	Interleukin-26	68225810	68201349	12	TRANS	chr19	45490200	-	Body;Body;Body	OpenSea
cg11862180	2	NA	173378632	+	-0.454604	0.0402587	1.43625e-29	5227-60	PDK1	Q15118	[Pyruvate dehydrogenase (acetyl-transferring)] kinase isozyme 1, mitochondrial	172555373	172608669	2	CIS	chr2	173378632	+		OpenSea
cg08940169	16	ZFPM1	88540241	+	-1.20294	0.107286	3.54259e-29	9015-1	PRG3	Q9Y2Y8	Proteoglycan 3	57381150	57376769	11	TRANS	chr16	88540241	+	Body	Island
cg13155430	21	MX1	42795929	-	-1.44316	0.129099	5.18244e-29	17460-51	MX1	P20591	Interferon-induced GTP-binding protein Mx1	41420020	41470071	21	CIS	chr21	42795929	-	5'UTR	N_Shelf
cg22535403	9	ABO	136150032	-	0.760964	0.0681213	5.67134e-29	13102-1	FAM3D	Q96BQ1	Protein FAM3D	58666834	58633946	3	TRANS	chr9	136150032	-	Body	Island
cg18852698	15	GPR176;GPR176;GPR176	40093898	+	-1.69652	0.151877	5.69517e-29	9015-1	PRG3	Q9Y2Y8	Proteoglycan 3	57381150	57376769	11	TRANS	chr15	40093898	+	Body;Body;Body	OpenSea
cg24416238	2	MATN3	20211868	+	1.69018	0.151749	8.19015e-29	19361-78	MATN3	O15232	Matrilin-3	20012668	19992052	2	CIS	chr2	20211868	+	Body	N_Shore
cg21160290	9	ABO	136149941	-	0.512492	0.046112	1.07162e-28	13102-1	FAM3D	Q96BQ1	Protein FAM3D	58666834	58633946	3	TRANS	chr9	136149941	-	Body	N_Shore
cg04983687	16	ZFPM1	88558223	-	-0.941212	0.0850625	1.85576e-28	9015-1	PRG3	Q9Y2Y8	Proteoglycan 3	57381150	57376769	11	TRANS	chr16	88558223	-	Body	Island
cg11699125	1	ACOT7;ACOT7;ACOT7;ACOT7	6341327	-	-0.992776	0.0900331	2.83789e-28	4148-49	PAPPA	Q13219	Pappalysin-1	116153791	116402321	9	TRANS	chr1	6341327	-	Body;Body;Body;Body	Island
cg24576940	7	KCNH2;KCNH2;KCNH2	150648283	+	-0.794059	0.0726694	8.56369e-28	9015-1	PRG3	Q9Y2Y8	Proteoglycan 3	57381150	57376769	11	TRANS	chr7	150648283	+	Body;Body;Body	Island
cg13732043	7	TFR2;TFR2	100230770	-	0.971775	0.0893621	1.5235e-27	9015-1	PRG3	Q9Y2Y8	Proteoglycan 3	57381150	57376769	11	TRANS	chr7	100230770	-	Body;Body	Island
cg12395284	3	NA	10153222	-	-1.00583	0.0928149	2.29948e-27	7628-40	CRELD1	Q96HD1	Cysteine-rich with EGF-like domain protein 1	9933793	9945413	3	CIS	chr3	10153222	-		N_Shelf
cg03117073	6	MDGA1	37667057	-	-1.69459	0.156473	2.48471e-27	16900-29	MDGA1	Q8NFP4	MAM domain-containing glycosylphosphatidylinositol anchor protein 1	37699306	37630679	6	CIS	chr6	37667057	-	TSS1500	Island
cg13118684	6	NA	107272133	+	-1.76645	0.163152	2.56214e-27	9015-1	PRG3	Q9Y2Y8	Proteoglycan 3	57381150	57376769	11	TRANS	chr6	107272133	+		OpenSea
cg05134567	19	APOC4-APOC2;APOC2	45449165	-	0.844125	0.0780037	2.71985e-27	8971-9	NRXN1	Q9ULB1	Neurexin-1	51225575	49918503	2	TRANS	chr19	45449165	-	Body;TSS200	OpenSea
cg05134567	19	APOC4-APOC2;APOC2	45449165	-	0.843598	0.0781524	3.66378e-27	12384-92	COPS7B	Q9H9Q2	COP9 signalosome complex subunit 7b	231781671	231809254	2	TRANS	chr19	45449165	-	Body;TSS200	OpenSea
cg17014757	1	CHI3L1	203156097	-	-0.572675	0.0532415	5.54203e-27	11104-13	CHI3L1	P36222	Chitinase-3-like protein 1	203186704	203178931	1	CIS	chr1	203156097	-	TSS200	OpenSea
cg05134567	19	APOC4-APOC2;APOC2	45449165	-	0.840317	0.0781378	5.65608e-27	16760-2	IL26	Q9NPH9	Interleukin-26	68225810	68201349	12	TRANS	chr19	45449165	-	Body;TSS200	OpenSea
cg17946525	1	C1orf105;C1orf105	172425816	-	-1.93493	0.180032	6.07774e-27	9015-1	PRG3	Q9Y2Y8	Proteoglycan 3	57381150	57376769	11	TRANS	chr1	172425816	-	Body;Body	OpenSea
cg10704177	1	INADL	62209607	+	-1.96135	0.182855	7.66494e-27	9015-1	PRG3	Q9Y2Y8	Proteoglycan 3	57381150	57376769	11	TRANS	chr1	62209607	+	5'UTR	S_Shore
cg12166217	15	ANXA2;ANXA2;ANXA2;ANXA2	60652026	+	1.2402	0.115896	1.00657e-26	13700-10	ANXA2	P07355	Annexin A2	60402883	60347134	15	CIS	chr15	60652026	+	Body;Body;Body;Body	OpenSea
cg09141759	2	NA	219120255	+	0.163877	0.0153204	1.05477e-26	5716-49	CSAG1	Q6PB30	Putative chondrosarcoma-associated gene 1 protein	152733735	152727484	X	TRANS	chr2	219120255	+		OpenSea
cg13835688	9	SLC25A25;SLC25A25;SLC25A25;SLC25A25	130859454	+	-1.86968	0.176155	2.56955e-26	9015-1	PRG3	Q9Y2Y8	Proteoglycan 3	57381150	57376769	11	TRANS	chr9	130859454	+	Body;TSS1500;TSS1500;Body	OpenSea
cg04674762	14	NID2	52487120	+	-0.559864	0.0529277	3.77322e-26	16060-99	NID2	Q14112	Nidogen-2	52069059	52004809	14	CIS	chr14	52487120	+	Body	OpenSea
cg19260922	12	ERC1;ERC1;ERC1;ERC1;ERC1;ERC1	1413681	+	-1.65145	0.156205	4.004e-26	9015-1	PRG3	Q9Y2Y8	Proteoglycan 3	57381150	57376769	11	TRANS	chr12	1413681	+	Body;Body;Body;Body;Body;Body	OpenSea
cg04814784	3	VHL;VHL	10182561	-	-0.182872	0.0173255	4.81231e-26	7628-40	CRELD1	Q96HD1	Cysteine-rich with EGF-like domain protein 1	9933793	9945413	3	CIS	chr3	10182561	-	TSS1500;TSS1500	N_Shore
cg09995461	6	PCMT1;PCMT1;PCMT1;PCMT1;PCMT1	150127708	-	1.59929	0.151782	5.84972e-26	6713-4	LRP11	Q86VZ4	Low-density lipoprotein receptor-related protein 11	149864359	149818757	6	CIS	chr6	150127708	-	3'UTR;3'UTR;3'UTR;Body;Body	OpenSea
cg21099238	5	LNPEP;LNPEP	96299144	-	-0.985977	0.0936729	6.57414e-26	8960-3	ERAP2	Q6P179	Endoplasmic reticulum aminopeptidase 2	96875986	96919703	5	CIS	chr5	96299144	-	5'UTR;Body	OpenSea
cg20550154	14	NID2	52487779	+	-0.669456	0.0636363	6.98523e-26	16060-99	NID2	Q14112	Nidogen-2	52069059	52004809	14	CIS	chr14	52487779	+	Body	OpenSea
cg08662619	6	PCMT1	150070041	+	1.15068	0.109643	9.12576e-26	6713-4	LRP11	Q86VZ4	Low-density lipoprotein receptor-related protein 11	149864359	149818757	6	CIS	chr6	150070041	+	TSS1500	N_Shore
cg21710255	6	CRISP2;CRISP2;CRISP2;CRISP2;CRISP2	49681742	+	-0.95272	0.0909428	1.11324e-25	9282-12	CRISP2	P16562	Cysteine-rich secretory protein 2	49713590	49692358	6	CIS	chr6	49681742	+	TSS1500;TSS1500;TSS1500;TSS1500;TSS1500	OpenSea
cg13118684	6	NA	107272133	+	-1.69607	0.162141	1.31174e-25	4148-49	PAPPA	Q13219	Pappalysin-1	116153791	116402321	9	TRANS	chr6	107272133	+		OpenSea
cg14004602	17	CCL14-CCL15;CCL15;CCL14-CCL15	34330410	+	-1.17729	0.11255	1.31609e-25	18289-16	CCL15	Q16663	C-C motif chemokine 15	36002080	35996440	17	CIS	chr17	34330410	+	TSS1500;TSS1500;TSS1500	OpenSea
cg03625911	1	CHI3L1	203155737	-	-1.55104	0.148339	1.3749e-25	11104-13	CHI3L1	P36222	Chitinase-3-like protein 1	203186704	203178931	1	CIS	chr1	203155737	-	1stExon	OpenSea
cg10220104	12	NA	27027924	-	-1.65559	0.159188	2.47371e-25	9015-1	PRG3	Q9Y2Y8	Proteoglycan 3	57381150	57376769	11	TRANS	chr12	27027924	-		OpenSea
cg04033559	2	PDK1	173461819	-	0.305938	0.0294323	2.62317e-25	5227-60	PDK1	Q15118	[Pyruvate dehydrogenase (acetyl-transferring)] kinase isozyme 1, mitochondrial	172555373	172608669	2	CIS	chr2	173461819	-	3'UTR	OpenSea
cg04983687	16	ZFPM1	88558223	-	-0.880045	0.0847551	2.95093e-25	4148-49	PAPPA	Q13219	Pappalysin-1	116153791	116402321	9	TRANS	chr16	88558223	-	Body	Island
cg24576940	7	KCNH2;KCNH2;KCNH2	150648283	+	-0.75041	0.0723803	3.48145e-25	4148-49	PAPPA	Q13219	Pappalysin-1	116153791	116402321	9	TRANS	chr7	150648283	+	Body;Body;Body	Island
cg26129310	6	MDGA1	37664451	+	-1.50662	0.145346	3.55039e-25	16900-29	MDGA1	Q8NFP4	MAM domain-containing glycosylphosphatidylinositol anchor protein 1	37699306	37630679	6	CIS	chr6	37664451	+	Body	Island
cg21220721	1	ACOT7;ACOT7;ACOT7;ACOT7	6341230	+	-0.791571	0.0764793	4.17882e-25	4148-49	PAPPA	Q13219	Pappalysin-1	116153791	116402321	9	TRANS	chr1	6341230	+	Body;Body;Body;Body	Island
cg18259342	2	PNKD	219184859	+	-1.0711	0.103524	4.34705e-25	5716-49	CSAG1	Q6PB30	Putative chondrosarcoma-associated gene 1 protein	152733735	152727484	X	TRANS	chr2	219184859	+	Body	N_Shelf
cg11879188	9	ABO	136149908	-	0.96588	0.0935855	5.67326e-25	8397-147	QSOX2	Q6ZRP7	Sulfhydryl oxidase 2	136245812	136206333	9	CIS	chr9	136149908	-	Body	N_Shore
cg12182649	6	MICA	31381779	-	-0.486338	0.0472297	7.24694e-25	2730-58	MICA	Q29983	MHC class I polypeptide-related sequence A	31389818	31459233	6	CIS	chr6	31381779	-	Body	OpenSea
cg16465403	22	HORMAD2	30549748	-	-2.16723	0.210864	8.86829e-25	9015-1	PRG3	Q9Y2Y8	Proteoglycan 3	57381150	57376769	11	TRANS	chr22	30549748	-	Body	OpenSea
cg13054523	17	NA	81055722	-	-1.27721	0.124298	9.09909e-25	9015-1	PRG3	Q9Y2Y8	Proteoglycan 3	57381150	57376769	11	TRANS	chr17	81055722	-		N_Shore
cg08768186	1	CHI3L1	203156784	-	-2.0687	0.201674	1.09353e-24	11104-13	CHI3L1	P36222	Chitinase-3-like protein 1	203186704	203178931	1	CIS	chr1	203156784	-	TSS1500	OpenSea
cg21549285	21	MX1;MX1	42799141	-	-0.833311	0.0812649	1.13247e-24	17460-51	MX1	P20591	Interferon-induced GTP-binding protein Mx1	41420020	41470071	21	CIS	chr21	42799141	-	5'UTR;5'UTR	S_Shore
cg22194129	12	CLEC4C;CLEC4C	7901661	+	-1.83076	0.1788	1.32359e-24	9094-5	CLEC4C	Q8WTT0	C-type lectin domain family 4 member C	7751605	7729383	12	CIS	chr12	7901661	+	5'UTR;5'UTR	OpenSea
cg10130564	11	TAGLN;TAGLN	117069849	+	0.601815	0.0588328	1.46671e-24	4459-68	PCSK7	Q16549	Proprotein convertase subtilisin/kexin type 7	117232525	117204337	11	CIS	chr11	117069849	+	TSS200;TSS200	OpenSea
cg01576078	6	MDGA1	37615052	-	1.72571	0.168778	1.53636e-24	16900-29	MDGA1	Q8NFP4	MAM domain-containing glycosylphosphatidylinositol anchor protein 1	37699306	37630679	6	CIS	chr6	37615052	-	Body	N_Shore
cg22906224	7	NA	99728672	+	1.29467	0.126633	1.55251e-24	10816-150	PILRA	Q9UKJ1	Paired immunoglobulin-like type 2 receptor alpha	100367530	100400096	7	CIS	chr7	99728672	+		S_Shelf
cg08701064	19	APOC4;APOC2;APOC4-APOC2	45448439	+	1.85241	0.181327	1.68486e-24	18899-82	HDGFRP3	Q9Y3E1	Hepatoma-derived growth factor-related protein 3	83207823	83112738	15	TRANS	chr19	45448439	+	Body;TSS1500;Body	OpenSea
cg10220104	12	NA	27027924	-	-1.61771	0.1585	1.85742e-24	4148-49	PAPPA	Q13219	Pappalysin-1	116153791	116402321	9	TRANS	chr12	27027924	-		OpenSea
cg01901579	14	DICER1	95615731	-	-1.96143	0.192255	1.93767e-24	9015-1	PRG3	Q9Y2Y8	Proteoglycan 3	57381150	57376769	11	TRANS	chr14	95615731	-	5'UTR	OpenSea
cg14085262	1	CHI3L1	203155938	-	-1.14651	0.112584	2.34811e-24	11104-13	CHI3L1	P36222	Chitinase-3-like protein 1	203186704	203178931	1	CIS	chr1	203155938	-	TSS200	OpenSea
cg13835688	9	SLC25A25;SLC25A25;SLC25A25;SLC25A25	130859454	+	-1.7862	0.17545	2.41835e-24	4148-49	PAPPA	Q13219	Pappalysin-1	116153791	116402321	9	TRANS	chr9	130859454	+	Body;TSS1500;TSS1500;Body	OpenSea
cg01132052	3	NEK4;NEK4	52749334	+	-0.171087	0.0168194	2.64297e-24	7145-1	ITIH3	Q06033	Inter-alpha-trypsin inhibitor heavy chain H3	52794768	52809009	3	CIS	chr3	52749334	+	Body;Body	OpenSea
cg03464017	6	NA	16217761	-	-0.717827	0.0706007	2.7715e-24	19254-125	GMPR	P36959	GMP reductase 1	16238587	16295549	6	CIS	chr6	16217761	-		OpenSea
cg16180556	1	GSTM1;GSTM1	110230269	-	-0.258436	0.025433	2.94684e-24	15395-15	GSTM1	P09488	Glutathione S-transferase Mu 1	109687814	109709039	1	CIS	chr1	110230269	-	TSS200;TSS200	Island
cg13262909	6	PCMT1;PCMT1;PCMT1;PCMT1;PCMT1;PCMT1	150070030	+	0.989118	0.0973513	2.98189e-24	6713-4	LRP11	Q86VZ4	Low-density lipoprotein receptor-related protein 11	149864359	149818757	6	CIS	chr6	150070030	+	TSS1500;TSS1500;TSS1500;TSS1500;TSS1500;TSS1500	N_Shore
cg01923915	2	SNRNP200	96965099	-	-1.41127	0.139003	3.21909e-24	9015-1	PRG3	Q9Y2Y8	Proteoglycan 3	57381150	57376769	11	TRANS	chr2	96965099	-	Body	OpenSea
cg19026207	17	TMEM97	26645466	+	-1.6553	0.163141	3.43644e-24	11239-49	TMPRSS6	Q8IU80	Transmembrane protease serine 6	37109713	37065436	22	TRANS	chr17	26645466	+	TSS1500	Island
cg05178561	9	DOCK8;DOCK8;DOCK8	365007	+	-1.75988	0.173563	3.68092e-24	4148-49	PAPPA	Q13219	Pappalysin-1	116153791	116402321	9	TRANS	chr9	365007	+	Body;Body;Body	OpenSea
cg19116668	7	PMS2L1	99932089	-	-1.51228	0.149179	3.77284e-24	10816-150	PILRA	Q9UKJ1	Paired immunoglobulin-like type 2 receptor alpha	100367530	100400096	7	CIS	chr7	99932089	-	Body	N_Shore
cg06690548	4	SLC7A11	139162808	-	-1.00919	0.0995586	3.79989e-24	18342-2	PSAT1	Q9Y617	Phosphoserine aminotransferase	78297125	78330093	9	TRANS	chr4	139162808	-	Body	OpenSea
cg24467349	1	GSTM5	110254835	-	-0.29727	0.0293298	3.84746e-24	9748-31	GSTM3	P21266	Glutathione S-transferase Mu 3	109741038	109733932	1	CIS	chr1	110254835	-	TSS200	OpenSea
cg03579757	7	NYAP1	100091793	-	-1.6419	0.162035	3.94427e-24	10816-150	PILRA	Q9UKJ1	Paired immunoglobulin-like type 2 receptor alpha	100367530	100400096	7	CIS	chr7	100091793	-	3'UTR	S_Shore
cg14511746	17	NA	2287008	+	-1.77633	0.175357	4.07401e-24	9015-1	PRG3	Q9Y2Y8	Proteoglycan 3	57381150	57376769	11	TRANS	chr17	2287008	+		OpenSea
cg12258670	14	LTBP2	75069041	+	-1.598	0.157987	4.75216e-24	9015-1	PRG3	Q9Y2Y8	Proteoglycan 3	57381150	57376769	11	TRANS	chr14	75069041	+	Body	OpenSea
cg11861562	11	TAGLN;TAGLN	117069780	-	0.721243	0.0714011	5.45187e-24	4459-68	PCSK7	Q16549	Proprotein convertase subtilisin/kexin type 7	117232525	117204337	11	CIS	chr11	117069780	-	TSS1500;TSS1500	OpenSea
cg05300717	11	DKFZp761E198	65546210	+	-0.988037	0.0981863	8.06015e-24	9015-1	PRG3	Q9Y2Y8	Proteoglycan 3	57381150	57376769	11	CIS	chr11	65546210	+	1stExon	N_Shore
cg07778428	21	PAXBP1;PAXBP1;PAXBP1	34130201	-	-1.98074	0.196982	8.69356e-24	9015-1	PRG3	Q9Y2Y8	Proteoglycan 3	57381150	57376769	11	TRANS	chr21	34130201	-	Body;Body;Body	OpenSea
cg06127160	17	KSR1	25897247	+	-1.37757	0.137026	8.87784e-24	9015-1	PRG3	Q9Y2Y8	Proteoglycan 3	57381150	57376769	11	TRANS	chr17	25897247	+	5'UTR	OpenSea
cg08940169	16	ZFPM1	88540241	+	-1.07094	0.10674	1.08979e-23	4148-49	PAPPA	Q13219	Pappalysin-1	116153791	116402321	9	TRANS	chr16	88540241	+	Body	Island
cg19260922	12	ERC1;ERC1;ERC1;ERC1;ERC1;ERC1	1413681	+	-1.55157	0.155073	1.44319e-23	4148-49	PAPPA	Q13219	Pappalysin-1	116153791	116402321	9	TRANS	chr12	1413681	+	Body;Body;Body;Body;Body;Body	OpenSea
cg26472183	8	TRIB1;TRIB1	126445744	+	-1.04507	0.104569	1.61842e-23	9015-1	PRG3	Q9Y2Y8	Proteoglycan 3	57381150	57376769	11	TRANS	chr8	126445744	+	Body;Body	S_Shore
cg13452062	1	IFI44L	79088559	-	-0.534019	0.0534377	1.63054e-23	17460-51	MX1	P20591	Interferon-induced GTP-binding protein Mx1	41420020	41470071	21	TRANS	chr1	79088559	-	5'UTR	OpenSea
cg11970252	13	KIAA0564	42188629	-	-1.71965	0.172166	1.71455e-23	9015-1	PRG3	Q9Y2Y8	Proteoglycan 3	57381150	57376769	11	TRANS	chr13	42188629	-	Body	OpenSea
cg18852698	15	GPR176;GPR176;GPR176	40093898	+	-1.50957	0.151141	1.72338e-23	4148-49	PAPPA	Q13219	Pappalysin-1	116153791	116402321	9	TRANS	chr15	40093898	+	Body;Body;Body	OpenSea
cg21160290	9	ABO	136149941	-	-0.461807	0.0462464	1.7589e-23	17441-4	ALPI	P09923	Intestinal-type alkaline phosphatase	232456125	232460753	2	TRANS	chr9	136149941	-	Body	N_Shore
cg12806822	2	MATN3	20213313	+	1.24475	0.124708	1.83969e-23	19361-78	MATN3	O15232	Matrilin-3	20012668	19992052	2	CIS	chr2	20213313	+	TSS1500	S_Shore
cg11112605	17	MKS1;MKS1;MKS1;MKS1	56283901	-	-2.26807	0.227328	1.92099e-23	9015-1	PRG3	Q9Y2Y8	Proteoglycan 3	57381150	57376769	11	TRANS	chr17	56283901	-	ExonBnd;ExonBnd;Body;Body	OpenSea
cg01923915	2	SNRNP200	96965099	-	-1.37975	0.138346	1.99826e-23	4148-49	PAPPA	Q13219	Pappalysin-1	116153791	116402321	9	TRANS	chr2	96965099	-	Body	OpenSea
cg22982094	2	NA	121816646	+	-1.80323	0.180875	2.07345e-23	9015-1	PRG3	Q9Y2Y8	Proteoglycan 3	57381150	57376769	11	TRANS	chr2	121816646	+		OpenSea
cg05178561	9	DOCK8;DOCK8;DOCK8	365007	+	-1.73209	0.173972	2.37179e-23	9015-1	PRG3	Q9Y2Y8	Proteoglycan 3	57381150	57376769	11	TRANS	chr9	365007	+	Body;Body;Body	OpenSea
cg16263722	1	MECR;MECR	29523841	-	-2.52929	0.254434	2.76511e-23	9015-1	PRG3	Q9Y2Y8	Proteoglycan 3	57381150	57376769	11	TRANS	chr1	29523841	-	Body;Body	OpenSea
cg17946525	1	C1orf105;C1orf105	172425816	-	-1.78003	0.17911	2.8379e-23	4148-49	PAPPA	Q13219	Pappalysin-1	116153791	116402321	9	TRANS	chr1	172425816	-	Body;Body	OpenSea
cg02698198	10	VTI1A	114437552	+	-1.34808	0.135805	3.18957e-23	4148-49	PAPPA	Q13219	Pappalysin-1	116153791	116402321	9	TRANS	chr10	114437552	+	Body	OpenSea
cg11657520	2	PDK1	173468235	+	0.235979	0.0238168	3.83998e-23	5227-60	PDK1	Q15118	[Pyruvate dehydrogenase (acetyl-transferring)] kinase isozyme 1, mitochondrial	172555373	172608669	2	CIS	chr2	173468235	+	Body	OpenSea
cg10193107	7	NA	75924270	-	-0.448362	0.0452971	4.23643e-23	11103-24	HSPB1	P04792	Heat shock protein beta-1	76302673	76304295	7	CIS	chr7	75924270	-		OpenSea
cg04236871	12	CLIP1;CLIP1;CLIP1	122826219	-	-1.77474	0.179585	4.95967e-23	4148-49	PAPPA	Q13219	Pappalysin-1	116153791	116402321	9	TRANS	chr12	122826219	-	Body;Body;Body	OpenSea
cg00933542	6	PCMT1	150070202	-	1.03962	0.105234	5.12889e-23	15472-16	LRP11	Q86VZ4	Low-density lipoprotein receptor-related protein 11	149864359	149818757	6	CIS	chr6	150070202	-	TSS1500	N_Shore
cg10491532	19	ZNF653	11610822	-	-1.7082	0.172988	5.3615e-23	9015-1	PRG3	Q9Y2Y8	Proteoglycan 3	57381150	57376769	11	TRANS	chr19	11610822	-	Body	OpenSea
cg24437580	1	TMEM63A	226045056	-	0.275191	0.0278704	5.39867e-23	15503-20	LEFTY2	O00292	Left-right determination factor 2	225941383	225936598	1	CIS	chr1	226045056	-	Body	OpenSea
cg26312951	21	MX1;MX1	42797847	-	-1.27842	0.129501	5.5112e-23	17460-51	MX1	P20591	Interferon-induced GTP-binding protein Mx1	41420020	41470071	21	CIS	chr21	42797847	-	TSS200;5'UTR	N_Shore
cg01614759	10	C10orf25;ZNF22	45495435	+	-1.8242	0.184955	6.02508e-23	9015-1	PRG3	Q9Y2Y8	Proteoglycan 3	57381150	57376769	11	TRANS	chr10	45495435	+	3'UTR;TSS1500	N_Shore
cg15534755	11	TAGLN;TAGLN	117069859	+	0.929637	0.0942969	6.29079e-23	4459-68	PCSK7	Q16549	Proprotein convertase subtilisin/kexin type 7	117232525	117204337	11	CIS	chr11	117069859	+	TSS200;TSS200	OpenSea
cg12258670	14	LTBP2	75069041	+	-1.55044	0.157528	7.40275e-23	4148-49	PAPPA	Q13219	Pappalysin-1	116153791	116402321	9	TRANS	chr14	75069041	+	Body	OpenSea
cg02063076	19	TMEM91;TMEM91;TMEM91;TMEM91;TMEM91	41881163	-	-1.88099	0.191129	7.45918e-23	9297-12	B3GNT8	Q7Z7M8	UDP-GlcNAc:betaGal beta-1,3-N-acetylglucosaminyltransferase 8	41428730	41425359	19	CIS	chr19	41881163	-	TSS1500;TSS1500;TSS1500;TSS1500;5'UTR	N_Shore
cg00924017	1	NA	110186027	-	-1.41939	0.144246	7.56799e-23	18895-54	GSTM4	Q03013	Glutathione S-transferase Mu 4	109656099	109674836	1	CIS	chr1	110186027	-		Island
cg22910295	19	ICAM5	10403862	-	1.15673	0.117599	7.8586e-23	5124-69	ICAM5	Q9UMF0	Intercellular adhesion molecule 5	10289952	10296778	19	CIS	chr19	10403862	-	Body	Island
cg02995710	3	EIF4E3;EIF4E3	71805022	-	-0.664677	0.0676778	9.1249e-23	10754-113	PROK2	Q9HC23	Prokineticin-2	71785206	71771655	3	CIS	chr3	71805022	-	TSS1500;TSS1500	S_Shore
cg17429587	12	NCOR2;NCOR2	124905230	+	-2.30789	0.235044	9.3309e-23	9015-1	PRG3	Q9Y2Y8	Proteoglycan 3	57381150	57376769	11	TRANS	chr12	124905230	+	Body;Body	S_Shelf
cg20654602	1	LINC01140;LINC01140	87596049	+	-2.0276	0.206535	9.49147e-23	9015-1	PRG3	Q9Y2Y8	Proteoglycan 3	57381150	57376769	11	TRANS	chr1	87596049	+	Body;Body	N_Shore
cg22535403	9	ABO	136150032	-	-0.670264	0.0682899	9.70508e-23	17441-4	ALPI	P09923	Intestinal-type alkaline phosphatase	232456125	232460753	2	TRANS	chr9	136150032	-	Body	Island
cg11241076	19	CLPTM1;CLPTM1;CLPTM1	45457673	+	1.05219	0.107419	1.18033e-22	12384-92	COPS7B	Q9H9Q2	COP9 signalosome complex subunit 7b	231781671	231809254	2	TRANS	chr19	45457673	+	TSS1500;TSS1500;TSS200	N_Shore
cg24869851	7	ZNF789	99081553	-	-1.58639	0.161968	1.18899e-22	4148-49	PAPPA	Q13219	Pappalysin-1	116153791	116402321	9	TRANS	chr7	99081553	-	Body	OpenSea
cg02698198	10	VTI1A	114437552	+	-1.33908	0.13674	1.20792e-22	9015-1	PRG3	Q9Y2Y8	Proteoglycan 3	57381150	57376769	11	TRANS	chr10	114437552	+	Body	OpenSea
cg03457142	3	EIF4E3;EIF4E3	71804859	+	-0.892694	0.0912887	1.3884e-22	10754-113	PROK2	Q9HC23	Prokineticin-2	71785206	71771655	3	CIS	chr3	71804859	+	TSS1500;TSS1500	S_Shore
cg24869851	7	ZNF789	99081553	-	-1.58762	0.162488	1.50434e-22	9015-1	PRG3	Q9Y2Y8	Proteoglycan 3	57381150	57376769	11	TRANS	chr7	99081553	-	Body	OpenSea
cg19417129	19	CLPTM1	45459933	-	-1.31008	0.134098	1.52046e-22	12384-92	COPS7B	Q9H9Q2	COP9 signalosome complex subunit 7b	231781671	231809254	2	TRANS	chr19	45459933	-	Body	S_Shore
cg10773601	19	CLEC11A	51226046	-	-1.51685	0.155664	1.94909e-22	4500-50	CLEC11A	Q9Y240	C-type lectin domain family 11 member A	50723364	50725708	19	CIS	chr19	51226046	-	TSS1500	N_Shore
cg11241076	19	CLPTM1;CLPTM1;CLPTM1	45457673	+	1.03871	0.106621	1.99519e-22	8971-9	NRXN1	Q9ULB1	Neurexin-1	51225575	49918503	2	TRANS	chr19	45457673	+	TSS1500;TSS1500;TSS200	N_Shore
cg20263733	3	ATP2C1;ATP2C1;ATP2C1;ATP2C1	130616293	+	-1.72929	0.177559	2.05084e-22	4148-49	PAPPA	Q13219	Pappalysin-1	116153791	116402321	9	TRANS	chr3	130616293	+	Body;Body;Body;Body	S_Shelf
cg04290133	7	GUSB	65439512	+	-1.09073	0.112074	2.19839e-22	9015-1	PRG3	Q9Y2Y8	Proteoglycan 3	57381150	57376769	11	TRANS	chr7	65439512	+	Body	OpenSea
cg05184016	7	ZNF862	149543136	+	-1.07899	0.110907	2.27215e-22	9015-1	PRG3	Q9Y2Y8	Proteoglycan 3	57381150	57376769	11	TRANS	chr7	149543136	+	Body	OpenSea
cg07970948	7	ZNF862	149543165	-	-1.02915	0.105845	2.40034e-22	9015-1	PRG3	Q9Y2Y8	Proteoglycan 3	57381150	57376769	11	TRANS	chr7	149543165	-	Body	OpenSea
cg06070625	3	MITF;MITF	69812798	+	-2.11103	0.217517	2.86798e-22	9015-1	PRG3	Q9Y2Y8	Proteoglycan 3	57381150	57376769	11	TRANS	chr3	69812798	+	Body;TSS200	OpenSea
cg10704177	1	INADL	62209607	+	-1.76664	0.182097	2.96583e-22	4148-49	PAPPA	Q13219	Pappalysin-1	116153791	116402321	9	TRANS	chr1	62209607	+	5'UTR	S_Shore
cg27469152	17	EPX	56282313	+	-2.59637	0.267838	3.20367e-22	4148-49	PAPPA	Q13219	Pappalysin-1	116153791	116402321	9	TRANS	chr17	56282313	+	3'UTR	OpenSea
cg24501073	11	ABTB2	34210305	-	-1.78925	0.18458	3.20902e-22	9015-1	PRG3	Q9Y2Y8	Proteoglycan 3	57381150	57376769	11	TRANS	chr11	34210305	-	Body	OpenSea
cg02289722	22	APOL3;APOL3;APOL3;APOL3;APOL3;APOL3	36545519	+	-1.32379	0.136625	3.35083e-22	16823-75	APOL3	O95236	Apolipoprotein L3	36166177	36140330	22	CIS	chr22	36545519	+	Body;5'UTR;5'UTR;5'UTR;5'UTR;5'UTR	OpenSea
cg03276022	11	TAGLN;TAGLN	117069900	+	0.970732	0.100217	3.44832e-22	4459-68	PCSK7	Q16549	Proprotein convertase subtilisin/kexin type 7	117232525	117204337	11	CIS	chr11	117069900	+	TSS200;TSS200	OpenSea
cg19417129	19	CLPTM1	45459933	-	-1.2905	0.133304	3.63573e-22	8971-9	NRXN1	Q9ULB1	Neurexin-1	51225575	49918503	2	TRANS	chr19	45459933	-	Body	S_Shore
cg06690548	4	SLC7A11	139162808	-	-0.963321	0.0995761	3.88075e-22	8989-40	SCUBE1	Q8IWY4	Signal peptide, CUB and EGF-like domain-containing protein 1	43343372	43197280	22	TRANS	chr4	139162808	-	Body	OpenSea
cg04664465	5	NA	31048607	+	-0.996432	0.103008	3.91307e-22	9842-2	CTNNB1	P35222	Catenin beta-1	41194741	41260096	3	TRANS	chr5	31048607	+		OpenSea
cg09316848	6	RAET1E-AS1;RAET1E	150208710	-	1.96052	0.202689	3.9425e-22	6713-4	LRP11	Q86VZ4	Low-density lipoprotein receptor-related protein 11	149864359	149818757	6	CIS	chr6	150208710	-	Body;Body	OpenSea
cg17423900	14	NID2	52537003	-	0.900695	0.0931895	4.23827e-22	16060-99	NID2	Q14112	Nidogen-2	52069059	52004809	14	CIS	chr14	52537003	-	TSS1500	S_Shore
cg11241076	19	CLPTM1;CLPTM1;CLPTM1	45457673	+	1.03406	0.107033	4.41104e-22	16760-2	IL26	Q9NPH9	Interleukin-26	68225810	68201349	12	TRANS	chr19	45457673	+	TSS1500;TSS1500;TSS200	N_Shore
cg10289460	12	TESC;TESC;TESC	117491923	-	0.288135	0.02983	4.49248e-22	12831-21	TESC	Q96BS2	Calcineurin B homologous protein 3	117099479	117038923	12	CIS	chr12	117491923	-	Body;Body;Body	OpenSea
cg16606719	15	MTMR10	31248701	+	-1.59646	0.165317	4.59313e-22	4148-49	PAPPA	Q13219	Pappalysin-1	116153791	116402321	9	TRANS	chr15	31248701	+	Body	OpenSea
cg04236871	12	CLIP1;CLIP1;CLIP1	122826219	-	-1.74635	0.18088	4.69327e-22	9015-1	PRG3	Q9Y2Y8	Proteoglycan 3	57381150	57376769	11	TRANS	chr12	122826219	-	Body;Body;Body	OpenSea
cg14058863	6	MDGA1	37615368	+	1.70476	0.176851	5.44229e-22	16900-29	MDGA1	Q8NFP4	MAM domain-containing glycosylphosphatidylinositol anchor protein 1	37699306	37630679	6	CIS	chr6	37615368	+	Body	N_Shore
cg02137883	9	SLC2A8;SLC2A8;SLC2A8;SLC2A8	130158080	+	-1.91887	0.199134	5.63034e-22	9015-1	PRG3	Q9Y2Y8	Proteoglycan 3	57381150	57376769	11	TRANS	chr9	130158080	+	TSS1500;TSS1500;TSS1500;TSS1500	N_Shore
cg17770392	2	NA	166669226	-	-1.86206	0.193313	5.83922e-22	9015-1	PRG3	Q9Y2Y8	Proteoglycan 3	57381150	57376769	11	TRANS	chr2	166669226	-		OpenSea
cg27550672	18	MTCL1	8720395	+	-1.45443	0.151105	6.25204e-22	4148-49	PAPPA	Q13219	Pappalysin-1	116153791	116402321	9	TRANS	chr18	8720395	+	Body	OpenSea
cg11112605	17	MKS1;MKS1;MKS1;MKS1	56283901	-	-2.17132	0.225585	6.25447e-22	4148-49	PAPPA	Q13219	Pappalysin-1	116153791	116402321	9	TRANS	chr17	56283901	-	ExonBnd;ExonBnd;Body;Body	OpenSea
cg22862003	21	MX1;MX1	42797588	+	-1.30368	0.135548	6.71954e-22	17460-51	MX1	P20591	Interferon-induced GTP-binding protein Mx1	41420020	41470071	21	CIS	chr21	42797588	+	TSS1500;5'UTR	N_Shore
cg25210835	1	GSTM5	110254828	-	-0.289977	0.0301604	6.94674e-22	9748-31	GSTM3	P21266	Glutathione S-transferase Mu 3	109741038	109733932	1	CIS	chr1	110254828	-	TSS200	OpenSea
cg00121533	1	CRYZ;CRYZ;TYW3;CRYZ;TYW3;CRYZ;TYW3	75199117	+	-0.40253	0.0418918	7.34056e-22	13983-27	CRYZ	Q08257	Quinone oxidoreductase	74733408	74705482	1	CIS	chr1	75199117	+	TSS200;TSS200;Body;TSS200;Body;TSS200;Body	OpenSea
cg13054523	17	NA	81055722	-	-1.1878	0.123655	7.55885e-22	4148-49	PAPPA	Q13219	Pappalysin-1	116153791	116402321	9	TRANS	chr17	81055722	-		N_Shore
cg17138920	5	GALNT10	153664745	-	-1.42243	0.148142	7.85561e-22	9015-1	PRG3	Q9Y2Y8	Proteoglycan 3	57381150	57376769	11	TRANS	chr5	153664745	-	Body	OpenSea
cg19388776	3	PROK2;PROK2	71835112	+	0.790274	0.0823744	8.49998e-22	10754-113	PROK2	Q9HC23	Prokineticin-2	71785206	71771655	3	CIS	chr3	71835112	+	TSS1500;TSS1500	S_Shore
cg07970948	7	ZNF862	149543165	-	-1.01018	0.105318	8.65715e-22	4148-49	PAPPA	Q13219	Pappalysin-1	116153791	116402321	9	TRANS	chr7	149543165	-	Body	OpenSea
cg18399629	2	TTC27;TTC27	32946576	-	-1.47339	0.153622	8.72707e-22	9015-1	PRG3	Q9Y2Y8	Proteoglycan 3	57381150	57376769	11	TRANS	chr2	32946576	-	Body;Body	OpenSea
cg12482297	17	ACE	61559923	-	0.19813	0.0206869	9.93695e-22	10714-7	ACE	P12821	Angiotensin-converting enzyme	63477061	63498380	17	CIS	chr17	61559923	-	Body	OpenSea
cg01740552	10	PTEN;PTEN;PTEN	89714113	+	-1.86164	0.194443	1.02643e-21	9015-1	PRG3	Q9Y2Y8	Proteoglycan 3	57381150	57376769	11	TRANS	chr10	89714113	+	Body;Body;Body	OpenSea
cg24319867	11	LOC100652768;TAGLN;TAGLN	117070017	+	0.922443	0.0963577	1.03737e-21	4459-68	PCSK7	Q16549	Proprotein convertase subtilisin/kexin type 7	117232525	117204337	11	CIS	chr11	117070017	+	Body;TSS200;TSS200	OpenSea
cg26724455	10	VTI1A	114437523	-	-1.59112	0.166265	1.07126e-21	9015-1	PRG3	Q9Y2Y8	Proteoglycan 3	57381150	57376769	11	TRANS	chr10	114437523	-	Body	OpenSea
cg27469152	17	EPX	56282313	+	-2.5768	0.26934	1.09942e-21	9015-1	PRG3	Q9Y2Y8	Proteoglycan 3	57381150	57376769	11	TRANS	chr17	56282313	+	3'UTR	OpenSea
cg11081261	14	WDR20;WDR20;WDR20;WDR20;WDR20;WDR20;WDR20;WDR20;WDR20	102656363	+	-1.87782	0.196421	1.17597e-21	9015-1	PRG3	Q9Y2Y8	Proteoglycan 3	57381150	57376769	11	TRANS	chr14	102656363	+	Body;Body;Body;Body;Body;Body;Body;Body;Body	OpenSea
cg24304533	16	ABCC1	16143033	-	-1.65172	0.173068	1.37739e-21	9015-1	PRG3	Q9Y2Y8	Proteoglycan 3	57381150	57376769	11	TRANS	chr16	16143033	-	Body	OpenSea
cg16606719	15	MTMR10	31248701	+	-1.58707	0.166367	1.43424e-21	9015-1	PRG3	Q9Y2Y8	Proteoglycan 3	57381150	57376769	11	TRANS	chr15	31248701	+	Body	OpenSea
cg16427256	8	PIWIL2;PIWIL2	22169041	+	-1.85816	0.194826	1.46226e-21	9015-1	PRG3	Q9Y2Y8	Proteoglycan 3	57381150	57376769	11	TRANS	chr8	22169041	+	Body;Body	OpenSea
cg27550672	18	MTCL1	8720395	+	-1.44907	0.151939	1.46792e-21	9015-1	PRG3	Q9Y2Y8	Proteoglycan 3	57381150	57376769	11	TRANS	chr18	8720395	+	Body	OpenSea
cg03256090	16	NA	1328562	+	-0.476067	0.0499273	1.49614e-21	3403-1	TPSB2	P20231	Tryptase beta-2	1230184	1227272	16	CIS	chr16	1328562	+		OpenSea
cg06592575	18	FECH;FECH	55250579	+	-1.92785	0.202218	1.52024e-21	9015-1	PRG3	Q9Y2Y8	Proteoglycan 3	57381150	57376769	11	TRANS	chr18	55250579	+	Body;Body	N_Shelf
cg10169327	19	APOC2	45448959	+	2.13837	0.224532	1.67111e-21	8971-9	NRXN1	Q9ULB1	Neurexin-1	51225575	49918503	2	TRANS	chr19	45448959	+	TSS1500	OpenSea
cg06127160	17	KSR1	25897247	+	-1.29907	0.13642	1.68957e-21	4148-49	PAPPA	Q13219	Pappalysin-1	116153791	116402321	9	TRANS	chr17	25897247	+	5'UTR	OpenSea
cg13732043	7	TFR2;TFR2	100230770	-	0.848115	0.0890773	1.71338e-21	4148-49	PAPPA	Q13219	Pappalysin-1	116153791	116402321	9	TRANS	chr7	100230770	-	Body;Body	Island
cg26633168	10	NA	100140714	-	-1.38605	0.145903	2.10254e-21	9015-1	PRG3	Q9Y2Y8	Proteoglycan 3	57381150	57376769	11	TRANS	chr10	100140714	-		OpenSea
cg10169327	19	APOC2	45448959	+	2.14114	0.225595	2.28607e-21	12384-92	COPS7B	Q9H9Q2	COP9 signalosome complex subunit 7b	231781671	231809254	2	TRANS	chr19	45448959	+	TSS1500	OpenSea
cg23561957	3	HRG	186382416	+	0.943575	0.0994326	2.31953e-21	19141-22	DAP	P51397	Death-associated protein 1	10761234	10679230	5	TRANS	chr3	186382416	+	TSS1500	OpenSea
cg01901579	14	DICER1	95615731	-	-1.80842	0.190832	2.63029e-21	4148-49	PAPPA	Q13219	Pappalysin-1	116153791	116402321	9	TRANS	chr14	95615731	-	5'UTR	OpenSea
cg07408895	12	NA	109977353	+	0.448574	0.0473507	2.70745e-21	17783-9	MMAB	Q96EY8	Corrinoid adenosyltransferase	109573580	109553715	12	CIS	chr12	109977353	+		OpenSea
cg16427256	8	PIWIL2;PIWIL2	22169041	+	-1.83177	0.193387	2.74506e-21	4148-49	PAPPA	Q13219	Pappalysin-1	116153791	116402321	9	TRANS	chr8	22169041	+	Body;Body	OpenSea
cg25337070	6	MDGA1	37613874	-	1.95545	0.206469	2.77439e-21	16900-29	MDGA1	Q8NFP4	MAM domain-containing glycosylphosphatidylinositol anchor protein 1	37699306	37630679	6	CIS	chr6	37613874	-	Body	N_Shelf
cg19417129	19	CLPTM1	45459933	-	-1.26623	0.133737	2.85079e-21	16760-2	IL26	Q9NPH9	Interleukin-26	68225810	68201349	12	TRANS	chr19	45459933	-	Body	S_Shore
cg11698867	9	ABO	136150802	+	0.973443	0.102832	2.89785e-21	13102-1	FAM3D	Q96BQ1	Protein FAM3D	58666834	58633946	3	TRANS	chr9	136150802	+	TSS200	Island
cg06449385	17	MINK1;MINK1;MINK1;MINK1	4741523	+	-1.61743	0.170922	2.99367e-21	9015-1	PRG3	Q9Y2Y8	Proteoglycan 3	57381150	57376769	11	TRANS	chr17	4741523	+	Body;Body;Body;Body	OpenSea
cg08123339	1	NA	153463458	+	0.573797	0.0606566	3.08646e-21	7916-10	S100A7	P31151	Protein S100-A7	153460651	153457744	1	CIS	chr1	153463458	+		OpenSea
cg05393861	3	ITIH3	52828628	+	-0.184848	0.0195451	3.15361e-21	7145-1	ITIH3	Q06033	Inter-alpha-trypsin inhibitor heavy chain H3	52794768	52809009	3	CIS	chr3	52828628	+	TSS200	OpenSea
cg14511746	17	NA	2287008	+	-1.6505	0.174537	3.18536e-21	4148-49	PAPPA	Q13219	Pappalysin-1	116153791	116402321	9	TRANS	chr17	2287008	+		OpenSea
cg11596043	1	NA	149984927	-	1.03639	0.109627	3.26722e-21	15370-5	BOLA1	Q9Y3E2	BolA-like protein 1	149887890	149900798	1	CIS	chr1	149984927	-		S_Shelf
cg05184016	7	ZNF862	149543136	+	-1.04199	0.110225	3.28302e-21	4148-49	PAPPA	Q13219	Pappalysin-1	116153791	116402321	9	TRANS	chr7	149543136	+	Body	OpenSea
cg01976243	22	FBXO7;FBXO7;FBXO7	32873926	+	-1.87116	0.197943	3.2908e-21	9015-1	PRG3	Q9Y2Y8	Proteoglycan 3	57381150	57376769	11	TRANS	chr22	32873926	+	5'UTR;Body;Body	S_Shelf
cg25087851	11	GPR44	60623918	+	-2.24664	0.237699	3.3364e-21	9015-1	PRG3	Q9Y2Y8	Proteoglycan 3	57381150	57376769	11	CIS	chr11	60623918	+	TSS1500	S_Shelf
cg10491532	19	ZNF653	11610822	-	-1.62669	0.172242	3.58151e-21	4148-49	PAPPA	Q13219	Pappalysin-1	116153791	116402321	9	TRANS	chr19	11610822	-	Body	OpenSea
cg26566898	11	TAGLN;TAGLN	117069891	+	0.853331	0.090483	4.06784e-21	4459-68	PCSK7	Q16549	Proprotein convertase subtilisin/kexin type 7	117232525	117204337	11	CIS	chr11	117069891	+	TSS200;TSS200	OpenSea
cg24267699	9	ABO	136151359	+	-0.861868	0.0913969	4.10307e-21	17441-4	ALPI	P09923	Intestinal-type alkaline phosphatase	232456125	232460753	2	TRANS	chr9	136151359	+	TSS1500	Island
cg16760840	15	CHP1	41525835	+	-1.78711	0.189689	4.45843e-21	9015-1	PRG3	Q9Y2Y8	Proteoglycan 3	57381150	57376769	11	TRANS	chr15	41525835	+	Body	S_Shelf
cg10644885	19	ACP5;ACP5;ACP5;ACP5	11687621	+	-1.70879	0.181538	4.82921e-21	9015-1	PRG3	Q9Y2Y8	Proteoglycan 3	57381150	57376769	11	TRANS	chr19	11687621	+	Body;Body;Body;Body	N_Shore
cg25470919	9	SH2D3C;SH2D3C;SH2D3C;SH2D3C;SH2D3C	130521313	+	-1.78066	0.189621	5.96622e-21	4148-49	PAPPA	Q13219	Pappalysin-1	116153791	116402321	9	TRANS	chr9	130521313	+	Body;Body;Body;5'UTR;5'UTR	S_Shelf
cg08538069	15	IGF1R;IGF1R	99444730	-	-1.51198	0.161057	6.12317e-21	9015-1	PRG3	Q9Y2Y8	Proteoglycan 3	57381150	57376769	11	TRANS	chr15	99444730	-	Body;Body	OpenSea
cg21259720	11	HSD17B12	43779382	+	-1.61232	0.171855	6.48211e-21	4148-49	PAPPA	Q13219	Pappalysin-1	116153791	116402321	9	TRANS	chr11	43779382	+	Body	OpenSea
cg19928703	13	SLC7A1	30143971	-	-1.77007	0.188675	6.49714e-21	4148-49	PAPPA	Q13219	Pappalysin-1	116153791	116402321	9	TRANS	chr13	30143971	-	5'UTR	OpenSea
cg22535403	9	ABO	136150032	-	0.639558	0.0682085	6.81906e-21	8983-7	GOLM1	Q8NBJ4	Golgi membrane protein 1	86100173	86026146	9	TRANS	chr9	136150032	-	Body	Island
cg07778428	21	PAXBP1;PAXBP1;PAXBP1	34130201	-	-1.83773	0.196151	7.32422e-21	4148-49	PAPPA	Q13219	Pappalysin-1	116153791	116402321	9	TRANS	chr21	34130201	-	Body;Body;Body	OpenSea
cg20263733	3	ATP2C1;ATP2C1;ATP2C1;ATP2C1	130616293	+	-1.66691	0.178044	7.79782e-21	9015-1	PRG3	Q9Y2Y8	Proteoglycan 3	57381150	57376769	11	TRANS	chr3	130616293	+	Body;Body;Body;Body	S_Shelf
cg19928703	13	SLC7A1	30143971	-	-1.77405	0.189859	9.27197e-21	9015-1	PRG3	Q9Y2Y8	Proteoglycan 3	57381150	57376769	11	TRANS	chr13	30143971	-	5'UTR	OpenSea
cg12645785	1	EPB41;EPB41;EPB41;EPB41;EPB41	29229403	+	-1.96337	0.210658	1.16137e-20	9015-1	PRG3	Q9Y2Y8	Proteoglycan 3	57381150	57376769	11	TRANS	chr1	29229403	+	5'UTR;5'UTR;5'UTR;5'UTR;5'UTR	OpenSea
cg10773601	19	CLEC11A	51226046	-	-1.45076	0.15566	1.1626e-20	2966-65	CLEC11A	Q9Y240	C-type lectin domain family 11 member A	50723364	50725708	19	CIS	chr19	51226046	-	TSS1500	N_Shore
cg16524733	11	TAGLN;TAGLN;TAGLN;TAGLN	117070046	+	0.570054	0.0612262	1.27094e-20	4459-68	PCSK7	Q16549	Proprotein convertase subtilisin/kexin type 7	117232525	117204337	11	CIS	chr11	117070046	+	5'UTR;1stExon;5'UTR;1stExon	OpenSea
cg25983677	6	NA	31367838	+	-0.348575	0.0374875	1.42531e-20	2730-58	MICA	Q29983	MHC class I polypeptide-related sequence A	31389818	31459233	6	CIS	chr6	31367838	+		Island
cg10342447	17	TMEM97	26645325	+	-1.25177	0.134786	1.58637e-20	11239-49	TMPRSS6	Q8IU80	Transmembrane protease serine 6	37109713	37065436	22	TRANS	chr17	26645325	+	TSS1500	Island
cg04290133	7	GUSB	65439512	+	-1.03844	0.111837	1.61265e-20	4148-49	PAPPA	Q13219	Pappalysin-1	116153791	116402321	9	TRANS	chr7	65439512	+	Body	OpenSea
cg15700636	11	PRG2	57156050	-	-1.97119	0.212566	1.80438e-20	9015-1	PRG3	Q9Y2Y8	Proteoglycan 3	57381150	57376769	11	CIS	chr11	57156050	-	Body	OpenSea
cg21867373	10	SEC31B	102277130	-	-1.56474	0.168801	1.86574e-20	9015-1	PRG3	Q9Y2Y8	Proteoglycan 3	57381150	57376769	11	TRANS	chr10	102277130	-	5'UTR	N_Shelf
cg20560376	12	CD9	6342778	-	-1.61694	0.174464	1.89593e-20	9015-1	PRG3	Q9Y2Y8	Proteoglycan 3	57381150	57376769	11	TRANS	chr12	6342778	-	Body	OpenSea
cg26102082	17	NGFR	47590272	+	-0.879211	0.094895	1.94893e-20	9015-1	PRG3	Q9Y2Y8	Proteoglycan 3	57381150	57376769	11	TRANS	chr17	47590272	+	Body	Island
cg13947225	17	AKAP1;AKAP1;AKAP1	55190679	+	-1.47215	0.158896	1.95299e-20	9015-1	PRG3	Q9Y2Y8	Proteoglycan 3	57381150	57376769	11	TRANS	chr17	55190679	+	Body;Body;Body	OpenSea
cg08986950	5	ERAP1;ERAP1;ERAP1	96120312	+	0.194498	0.0210211	2.19247e-20	4964-67	ERAP1	Q9NZ08	Endoplasmic reticulum aminopeptidase 1	96808100	96760810	5	CIS	chr5	96120312	+	Body;Body;Body	OpenSea
cg13506600	9	ABO	136150361	+	0.722017	0.0781296	2.43585e-20	8397-147	QSOX2	Q6ZRP7	Sulfhydryl oxidase 2	136245812	136206333	9	CIS	chr9	136150361	+	Body	Island
cg17719053	1	TYW3;CRYZ;CRYZ;TYW3;TYW3;CRYZ;CRYZ	75198211	-	-0.734206	0.0794635	2.47566e-20	13983-27	CRYZ	Q08257	Quinone oxidoreductase	74733408	74705482	1	CIS	chr1	75198211	-	TSS1500;5'UTR;5'UTR;TSS1500;TSS1500;5'UTR;5'UTR	OpenSea
cg07177867	15	LYSMD2;LYSMD2	52030746	-	-2.56328	0.277503	2.53691e-20	9015-1	PRG3	Q9Y2Y8	Proteoglycan 3	57381150	57376769	11	TRANS	chr15	52030746	-	5'UTR;TSS1500	S_Shore
cg25221180	9	LRSAM1;LRSAM1;LRSAM1;LRSAM1	130217517	+	-1.51093	0.163592	2.56032e-20	9015-1	PRG3	Q9Y2Y8	Proteoglycan 3	57381150	57376769	11	TRANS	chr9	130217517	+	Body;Body;Body;Body	S_Shelf
cg12104982	19	SAFB2	5592815	+	-1.15238	0.124772	2.56153e-20	4148-49	PAPPA	Q13219	Pappalysin-1	116153791	116402321	9	TRANS	chr19	5592815	+	Body	N_Shore
cg15053244	3	NA	150447687	-	-1.5159	0.164211	2.67035e-20	9015-1	PRG3	Q9Y2Y8	Proteoglycan 3	57381150	57376769	11	TRANS	chr3	150447687	-		OpenSea
cg03650189	19	ICAM5	10405083	+	0.847858	0.0918582	2.70423e-20	5124-69	ICAM5	Q9UMF0	Intercellular adhesion molecule 5	10289952	10296778	19	CIS	chr19	10405083	+	Body	Island
cg02116225	17	SHMT1;SHMT1	18267416	+	-1.60834	0.174326	2.80676e-20	12334-25	SHMT1	P34896	Serine hydroxymethyltransferase, cytosolic	18363567	18327860	17	CIS	chr17	18267416	+	TSS1500;TSS1500	S_Shore
cg17429587	12	NCOR2;NCOR2	124905230	+	-2.15379	0.233472	2.83391e-20	4148-49	PAPPA	Q13219	Pappalysin-1	116153791	116402321	9	TRANS	chr12	124905230	+	Body;Body	S_Shelf
cg05853552	15	GNB5;GNB5	52427175	+	-2.26645	0.245784	2.93429e-20	9015-1	PRG3	Q9Y2Y8	Proteoglycan 3	57381150	57376769	11	TRANS	chr15	52427175	+	Body;Body	OpenSea
cg15181151	6	PCMT1	150070149	+	1.56782	0.170047	2.97293e-20	15472-16	LRP11	Q86VZ4	Low-density lipoprotein receptor-related protein 11	149864359	149818757	6	CIS	chr6	150070149	+	TSS1500	N_Shore
cg17105176	17	NA	2287284	-	-1.39629	0.151461	3.00403e-20	9015-1	PRG3	Q9Y2Y8	Proteoglycan 3	57381150	57376769	11	TRANS	chr17	2287284	-		OpenSea
cg26457504	1	CRYZ;CRYZ;CRYZ;CRYZ;TYW3;TYW3;TYW3	75199144	+	-0.32942	0.0357458	3.09424e-20	13983-27	CRYZ	Q08257	Quinone oxidoreductase	74733408	74705482	1	CIS	chr1	75199144	+	TSS200;TSS200;TSS200;TSS200;Body;Body;Body	OpenSea
cg26855724	1	TYW3;CRYZ;TYW3;CRYZ;CRYZ;CRYZ;TYW3;CRYZ;CRYZ;CRYZ;CRYZ	75198818	+	-0.419149	0.0455331	3.40511e-20	13983-27	CRYZ	Q08257	Quinone oxidoreductase	74733408	74705482	1	CIS	chr1	75198818	+	TSS200;5'UTR;TSS200;1stExon;1stExon;5'UTR;TSS200;5'UTR;1stExon;1stExon;5'UTR	OpenSea
cg13458609	9	ENG;ENG	130608923	-	-1.60501	0.174396	3.47311e-20	4148-49	PAPPA	Q13219	Pappalysin-1	116153791	116402321	9	TRANS	chr9	130608923	-	Body;Body	OpenSea
cg10169327	19	APOC2	45448959	+	2.07154	0.225151	3.5559e-20	16760-2	IL26	Q9NPH9	Interleukin-26	68225810	68201349	12	TRANS	chr19	45448959	+	TSS1500	OpenSea
cg18666454	7	KCNH2;KCNH2;KCNH2	150651937	+	-1.69522	0.184292	3.62906e-20	9015-1	PRG3	Q9Y2Y8	Proteoglycan 3	57381150	57376769	11	TRANS	chr7	150651937	+	Body;Body;Body	N_Shore
cg09247486	1	NA	61437380	+	-2.02955	0.220758	3.80052e-20	9015-1	PRG3	Q9Y2Y8	Proteoglycan 3	57381150	57376769	11	TRANS	chr1	61437380	+		OpenSea
cg16303048	14	NID2	52490568	-	0.231821	0.0252337	4.04021e-20	16060-99	NID2	Q14112	Nidogen-2	52069059	52004809	14	CIS	chr14	52490568	-	Body	OpenSea
cg14612966	9	SLC25A25;SLC25A25;SLC25A25;SLC25A25	130859606	+	-1.56596	0.17061	4.36538e-20	9015-1	PRG3	Q9Y2Y8	Proteoglycan 3	57381150	57376769	11	TRANS	chr9	130859606	+	Body;TSS1500;TSS1500;Body	OpenSea
cg22069668	16	NA	11449661	-	-1.63863	0.178535	4.38404e-20	4148-49	PAPPA	Q13219	Pappalysin-1	116153791	116402321	9	TRANS	chr16	11449661	-		OpenSea
cg06688803	19	CLPTM1	45457306	+	-0.145204	0.0158273	4.54594e-20	18899-82	HDGFRP3	Q9Y3E1	Hepatoma-derived growth factor-related protein 3	83207823	83112738	15	TRANS	chr19	45457306	+	TSS1500	N_Shore
cg07908654	13	NA	41631052	+	-1.6064	0.175175	4.71882e-20	9015-1	PRG3	Q9Y2Y8	Proteoglycan 3	57381150	57376769	11	TRANS	chr13	41631052	+		N_Shelf
cg01028142	2	CMPK2	7004578	-	-1.76042	0.192013	4.80936e-20	17460-51	MX1	P20591	Interferon-induced GTP-binding protein Mx1	41420020	41470071	21	TRANS	chr2	7004578	-	Body	N_Shore
cg22294278	19	APOC4-APOC2;APOC2	45449093	+	1.13482	0.12379	4.85088e-20	18899-82	HDGFRP3	Q9Y3E1	Hepatoma-derived growth factor-related protein 3	83207823	83112738	15	TRANS	chr19	45449093	+	Body;TSS200	OpenSea
cg21086803	20	ADA	43265115	-	-2.05501	0.224256	5.01536e-20	9015-1	PRG3	Q9Y2Y8	Proteoglycan 3	57381150	57376769	11	TRANS	chr20	43265115	-	Body	OpenSea
cg13628444	9	MED27	134883788	-	-2.32125	0.253417	5.19882e-20	9015-1	PRG3	Q9Y2Y8	Proteoglycan 3	57381150	57376769	11	TRANS	chr9	134883788	-	Body	OpenSea
cg12154164	1	PTAFR;PTAFR;PTAFR;PTAFR	28484534	-	-2.01914	0.220684	5.72249e-20	4148-49	PAPPA	Q13219	Pappalysin-1	116153791	116402321	9	TRANS	chr1	28484534	-	5'UTR;5'UTR;5'UTR;5'UTR	OpenSea
cg02124524	16	KIAA0182;KIAA0182	85655007	+	-1.14411	0.125062	5.77964e-20	4148-49	PAPPA	Q13219	Pappalysin-1	116153791	116402321	9	TRANS	chr16	85655007	+	5'UTR;Body	N_Shelf
cg15421665	17	SHMT1;SHMT1;SHMT1	18242511	-	1.86035	0.203438	5.98888e-20	12334-25	SHMT1	P34896	Serine hydroxymethyltransferase, cytosolic	18363567	18327860	17	CIS	chr17	18242511	-	Body;Body;Body	OpenSea
cg06692120	17	TMEM97	26646884	-	-1.12296	0.122888	6.35792e-20	11239-49	TMPRSS6	Q8IU80	Transmembrane protease serine 6	37109713	37065436	22	TRANS	chr17	26646884	-	Body	S_Shore
cg26633168	10	NA	100140714	-	-1.32739	0.145334	6.64274e-20	4148-49	PAPPA	Q13219	Pappalysin-1	116153791	116402321	9	TRANS	chr10	100140714	-		OpenSea
cg21994045	19	ICAM5	10403936	+	0.909658	0.0996005	6.65886e-20	5124-69	ICAM5	Q9UMF0	Intercellular adhesion molecule 5	10289952	10296778	19	CIS	chr19	10403936	+	Body	Island
cg05300717	11	DKFZp761E198	65546210	+	-0.891378	0.0976372	6.8824e-20	4148-49	PAPPA	Q13219	Pappalysin-1	116153791	116402321	9	TRANS	chr11	65546210	+	1stExon	N_Shore
cg08094347	21	BACH1;BACH1;BACH1	30699368	+	-1.41945	0.155482	6.89138e-20	9015-1	PRG3	Q9Y2Y8	Proteoglycan 3	57381150	57376769	11	TRANS	chr21	30699368	+	Body;Body;Body	OpenSea
cg08698681	3	TNIK;TNIK;TNIK;TNIK;TNIK;TNIK;TNIK;TNIK;TNIK	171091657	-	-1.90555	0.208745	6.93933e-20	9015-1	PRG3	Q9Y2Y8	Proteoglycan 3	57381150	57376769	11	TRANS	chr3	171091657	-	Body;Body;Body;Body;Body;Body;Body;Body;Body	OpenSea
cg20885063	17	ATPAF2	17939419	-	-1.69911	0.186135	6.95309e-20	9015-1	PRG3	Q9Y2Y8	Proteoglycan 3	57381150	57376769	11	TRANS	chr17	17939419	-	Body	N_Shelf
cg06528816	2	TTC7A	47242277	+	-1.58833	0.174085	7.24607e-20	9015-1	PRG3	Q9Y2Y8	Proteoglycan 3	57381150	57376769	11	TRANS	chr2	47242277	+	Body	OpenSea
cg14947564	2	CAPG;CAPG;CAPG;CAPG;CAPG;CAPG	85625138	-	-1.92611	0.211287	7.78741e-20	4148-49	PAPPA	Q13219	Pappalysin-1	116153791	116402321	9	TRANS	chr2	85625138	-	ExonBnd;ExonBnd;ExonBnd;Body;Body;Body	OpenSea
cg06449385	17	MINK1;MINK1;MINK1;MINK1	4741523	+	-1.55079	0.170146	7.90618e-20	4148-49	PAPPA	Q13219	Pappalysin-1	116153791	116402321	9	TRANS	chr17	4741523	+	Body;Body;Body;Body	OpenSea
cg25482438	1	CHI3L1;CHI3L1	203155884	+	-1.12676	0.123626	7.92003e-20	11104-13	CHI3L1	P36222	Chitinase-3-like protein 1	203186704	203178931	1	CIS	chr1	203155884	+	1stExon;5'UTR	OpenSea
cg22239180	6	PCMT1;PCMT1;PCMT1;PCMT1;PCMT1;PCMT1	150070039	+	1.40317	0.154089	8.52932e-20	15472-16	LRP11	Q86VZ4	Low-density lipoprotein receptor-related protein 11	149864359	149818757	6	CIS	chr6	150070039	+	TSS1500;TSS1500;TSS1500;TSS1500;TSS1500;TSS1500	N_Shore
cg15128633	13	NA	44770082	-	-1.42113	0.156096	8.69099e-20	9015-1	PRG3	Q9Y2Y8	Proteoglycan 3	57381150	57376769	11	TRANS	chr13	44770082	-		OpenSea
cg15881027	1	CAP1;CAP1	40532772	+	-2.03976	0.224068	8.76279e-20	4148-49	PAPPA	Q13219	Pappalysin-1	116153791	116402321	9	TRANS	chr1	40532772	+	Body;Body	OpenSea
cg21160290	9	ABO	136149941	-	0.419828	0.0461781	9.76957e-20	8983-7	GOLM1	Q8NBJ4	Golgi membrane protein 1	86100173	86026146	9	TRANS	chr9	136149941	-	Body	N_Shore
cg22930808	3	PARP9;PARP9;DTX3L;PARP9;PARP9;PARP9;PARP9	122281881	-	-1.12535	0.123785	9.7984e-20	17460-51	MX1	P20591	Interferon-induced GTP-binding protein Mx1	41420020	41470071	21	TRANS	chr3	122281881	-	5'UTR;5'UTR;TSS1500;5'UTR;5'UTR;5'UTR;5'UTR	N_Shore
cg09377531	8	TRAPPC9;TRAPPC9	141046469	+	-1.08206	0.119034	9.86803e-20	9015-1	PRG3	Q9Y2Y8	Proteoglycan 3	57381150	57376769	11	TRANS	chr8	141046469	+	Body;Body	OpenSea
cg01119571	7	NA	135541567	+	-1.57728	0.173521	9.91708e-20	9015-1	PRG3	Q9Y2Y8	Proteoglycan 3	57381150	57376769	11	TRANS	chr7	135541567	+		OpenSea
cg24267699	9	ABO	136151359	+	0.830668	0.0913912	9.98193e-20	8983-7	GOLM1	Q8NBJ4	Golgi membrane protein 1	86100173	86026146	9	TRANS	chr9	136151359	+	TSS1500	Island
cg07839457	16	NLRC5	57023022	-	-0.734029	0.0807641	1.00366e-19	9950-229	LAG3	P18627	Lymphocyte activation gene 3 protein	6772512	6778455	12	TRANS	chr16	57023022	-	TSS1500	N_Shore
cg25854298	10	ASCC1	73936754	-	-1.58654	0.174578	1.01029e-19	9015-1	PRG3	Q9Y2Y8	Proteoglycan 3	57381150	57376769	11	TRANS	chr10	73936754	-	Body	OpenSea
cg08969102	5	NA	133563532	-	-1.96378	0.216186	1.04901e-19	9015-1	PRG3	Q9Y2Y8	Proteoglycan 3	57381150	57376769	11	TRANS	chr5	133563532	-		S_Shore
cg08969102	5	NA	133563532	-	-1.95247	0.21515	1.13719e-19	4148-49	PAPPA	Q13219	Pappalysin-1	116153791	116402321	9	TRANS	chr5	133563532	-		S_Shore
cg12259379	6	MCCD1	31496949	+	-1.10826	0.122136	1.1473e-19	3640-14	LRPAP1	P30533	Alpha-2-macroglobulin receptor-associated protein	3532446	3503612	4	TRANS	chr6	31496949	+	1stExon	OpenSea
cg21955916	19	LILRB2;LILRB2	54785127	+	1.21437	0.133859	1.16892e-19	6391-52	LILRA3	Q8N6C8	Leukocyte immunoglobulin-like receptor subfamily A member 3	54306726	54294043	19	CIS	chr19	54785127	+	TSS200;TSS200	OpenSea
cg00582671	1	SAMD11	872235	+	-1.89954	0.209453	1.20069e-19	4148-49	PAPPA	Q13219	Pappalysin-1	116153791	116402321	9	TRANS	chr1	872235	+	Body	S_Shore
cg26713832	4	NA	141536591	+	-1.61632	0.178395	1.30033e-19	9015-1	PRG3	Q9Y2Y8	Proteoglycan 3	57381150	57376769	11	TRANS	chr4	141536591	+		OpenSea
cg22485949	10	PNLIPRP3	118229634	+	-2.24832	0.248167	1.30811e-19	9015-1	PRG3	Q9Y2Y8	Proteoglycan 3	57381150	57376769	11	TRANS	chr10	118229634	+	Body	OpenSea
cg18182820	4	ACSL1;ACSL1;ACSL1;ACSL1;ACSL1	185712241	-	-1.86886	0.206287	1.31059e-19	4148-49	PAPPA	Q13219	Pappalysin-1	116153791	116402321	9	TRANS	chr4	185712241	-	Body;Body;Body;Body;5'UTR	OpenSea
cg06391412	3	FOXP1;FOXP1	71295684	-	-1.8557	0.204964	1.3809e-19	9015-1	PRG3	Q9Y2Y8	Proteoglycan 3	57381150	57376769	11	TRANS	chr3	71295684	-	5'UTR;5'UTR	OpenSea
cg07456972	4	TBC1D1;TBC1D1;TBC1D1	38110810	+	-1.7044	0.188305	1.4133e-19	9015-1	PRG3	Q9Y2Y8	Proteoglycan 3	57381150	57376769	11	TRANS	chr4	38110810	+	TSS1500;Body;Body	OpenSea
cg02803925	3	PCYT1A	195974300	+	-0.925117	0.102229	1.43659e-19	9015-1	PRG3	Q9Y2Y8	Proteoglycan 3	57381150	57376769	11	TRANS	chr3	195974300	+	Body	OpenSea
cg08122652	3	PARP9;PARP9;DTX3L;PARP9;PARP9;PARP9;PARP9	122281939	-	-1.23875	0.136968	1.50843e-19	17460-51	MX1	P20591	Interferon-induced GTP-binding protein Mx1	41420020	41470071	21	TRANS	chr3	122281939	-	5'UTR;5'UTR;TSS1500;5'UTR;5'UTR;5'UTR;5'UTR	N_Shore
cg15053244	3	NA	150447687	-	-1.47431	0.163045	1.53348e-19	4148-49	PAPPA	Q13219	Pappalysin-1	116153791	116402321	9	TRANS	chr3	150447687	-		OpenSea
cg20818756	12	FOXJ2;FOXJ2	8201975	+	-1.6368	0.1811	1.59379e-19	9015-1	PRG3	Q9Y2Y8	Proteoglycan 3	57381150	57376769	11	TRANS	chr12	8201975	+	Body;ExonBnd	OpenSea
cg09377531	8	TRAPPC9;TRAPPC9	141046469	+	-1.0747	0.11892	1.60756e-19	4148-49	PAPPA	Q13219	Pappalysin-1	116153791	116402321	9	TRANS	chr8	141046469	+	Body;Body	OpenSea
cg12075669	13	CARS2	111316145	-	-1.99221	0.220506	1.6443e-19	4148-49	PAPPA	Q13219	Pappalysin-1	116153791	116402321	9	TRANS	chr13	111316145	-	Body	OpenSea
cg11668148	15	HEXA	72636405	+	-1.63952	0.181544	1.70169e-19	9015-1	PRG3	Q9Y2Y8	Proteoglycan 3	57381150	57376769	11	TRANS	chr15	72636405	+	3'UTR	OpenSea
cg10779718	11	PAFAH1B2	117014861	-	0.252932	0.0280153	1.74281e-19	4459-68	PCSK7	Q16549	Proprotein convertase subtilisin/kexin type 7	117232525	117204337	11	CIS	chr11	117014861	-	TSS200	Island
cg12104982	19	SAFB2	5592815	+	-1.13094	0.125276	1.75396e-19	9015-1	PRG3	Q9Y2Y8	Proteoglycan 3	57381150	57376769	11	TRANS	chr19	5592815	+	Body	N_Shore
cg05786348	2	GPD2;GPD2	157295032	+	-1.91544	0.212288	1.83253e-19	4148-49	PAPPA	Q13219	Pappalysin-1	116153791	116402321	9	TRANS	chr2	157295032	+	5'UTR;5'UTR	S_Shelf
cg13458609	9	ENG;ENG	130608923	-	-1.58423	0.1756	1.84996e-19	9015-1	PRG3	Q9Y2Y8	Proteoglycan 3	57381150	57376769	11	TRANS	chr9	130608923	-	Body;Body	OpenSea
cg25466522	15	TMC3-AS1	81623226	+	-1.36326	0.151127	1.87048e-19	9015-1	PRG3	Q9Y2Y8	Proteoglycan 3	57381150	57376769	11	TRANS	chr15	81623226	+	Body	OpenSea
cg05696877	1	IFI44L	79088769	+	-0.56634	0.0627889	1.88535e-19	17460-51	MX1	P20591	Interferon-induced GTP-binding protein Mx1	41420020	41470071	21	TRANS	chr1	79088769	+	5'UTR	OpenSea
cg09200014	1	CRYZ;CRYZ;CRYZ;CRYZ;TYW3;TYW3;TYW3	75199177	+	-0.393783	0.0437112	2.08467e-19	13983-27	CRYZ	Q08257	Quinone oxidoreductase	74733408	74705482	1	CIS	chr1	75199177	+	TSS200;TSS200;TSS200;TSS200;Body;Body;Body	OpenSea
cg17971251	1	SEC16B	177907297	-	-1.73107	0.192258	2.17815e-19	4148-49	PAPPA	Q13219	Pappalysin-1	116153791	116402321	9	TRANS	chr1	177907297	-	Body	OpenSea
cg19745810	13	CARS2	111316234	+	-1.46548	0.162782	2.20198e-19	9015-1	PRG3	Q9Y2Y8	Proteoglycan 3	57381150	57376769	11	TRANS	chr13	111316234	+	Body	OpenSea
cg18099556	21	NA	36689434	-	-1.43311	0.159201	2.21799e-19	9015-1	PRG3	Q9Y2Y8	Proteoglycan 3	57381150	57376769	11	TRANS	chr21	36689434	-		OpenSea
cg00924017	1	NA	110186027	-	-1.30458	0.144922	2.21816e-19	9748-31	GSTM3	P21266	Glutathione S-transferase Mu 3	109741038	109733932	1	CIS	chr1	110186027	-		Island
cg11539561	12	PRKAB1	120114603	-	-1.88241	0.209286	2.37357e-19	9015-1	PRG3	Q9Y2Y8	Proteoglycan 3	57381150	57376769	11	TRANS	chr12	120114603	-	Body	OpenSea
cg23516680	10	NOLC1	103923333	+	-1.7412	0.19361	2.39841e-19	9015-1	PRG3	Q9Y2Y8	Proteoglycan 3	57381150	57376769	11	TRANS	chr10	103923333	+	3'UTR	OpenSea
cg17971251	1	SEC16B	177907297	-	-1.73997	0.193489	2.41408e-19	9015-1	PRG3	Q9Y2Y8	Proteoglycan 3	57381150	57376769	11	TRANS	chr1	177907297	-	Body	OpenSea
cg14617280	1	CREG1	167512106	+	-1.38822	0.154411	2.46237e-19	9015-1	PRG3	Q9Y2Y8	Proteoglycan 3	57381150	57376769	11	TRANS	chr1	167512106	+	Body	OpenSea
cg14947564	2	CAPG;CAPG;CAPG;CAPG;CAPG;CAPG	85625138	-	-1.90403	0.211801	2.47925e-19	9015-1	PRG3	Q9Y2Y8	Proteoglycan 3	57381150	57376769	11	TRANS	chr2	85625138	-	ExonBnd;ExonBnd;ExonBnd;Body;Body;Body	OpenSea
cg21825443	6	MDGA1	37606394	-	2.30981	0.256952	2.48868e-19	16900-29	MDGA1	Q8NFP4	MAM domain-containing glycosylphosphatidylinositol anchor protein 1	37699306	37630679	6	CIS	chr6	37606394	-	Body	OpenSea
cg12736613	7	PRKAG2;PRKAG2	151501146	+	-1.87932	0.209115	2.54062e-19	9015-1	PRG3	Q9Y2Y8	Proteoglycan 3	57381150	57376769	11	TRANS	chr7	151501146	+	5'UTR;Body	OpenSea
cg01542143	4	HTT	3240754	+	-1.78941	0.199128	2.55786e-19	9015-1	PRG3	Q9Y2Y8	Proteoglycan 3	57381150	57376769	11	TRANS	chr4	3240754	+	Body	OpenSea
cg00582671	1	SAMD11	872235	+	-1.8908	0.210417	2.56458e-19	9015-1	PRG3	Q9Y2Y8	Proteoglycan 3	57381150	57376769	11	TRANS	chr1	872235	+	Body	S_Shore
cg20315954	17	PMP22;PMP22;PMP22	15137304	+	-1.67356	0.186404	2.75327e-19	4148-49	PAPPA	Q13219	Pappalysin-1	116153791	116402321	9	TRANS	chr17	15137304	+	Body;Body;Body	OpenSea
cg06678733	1	RSRP1	25574908	+	-0.986772	0.109926	2.79111e-19	6550-4	ICAM4	Q14773	Intercellular adhesion molecule 4	10286955	10288522	19	TRANS	chr1	25574908	+	TSS1500	S_Shore
cg02124524	16	KIAA0182;KIAA0182	85655007	+	-1.12874	0.125754	2.8129e-19	9015-1	PRG3	Q9Y2Y8	Proteoglycan 3	57381150	57376769	11	TRANS	chr16	85655007	+	5'UTR;Body	N_Shelf
cg22535403	9	ABO	136150032	-	0.611714	0.0681955	2.96514e-19	17456-53	GOLM1	Q8NBJ4	Golgi membrane protein 1	86100173	86026146	9	TRANS	chr9	136150032	-	Body	Island
cg23840008	15	NA	60706369	+	0.15242	0.0169967	3.02965e-19	13700-10	ANXA2	P07355	Annexin A2	60402883	60347134	15	CIS	chr15	60706369	+		OpenSea
cg15011409	19	ICAM5	10405226	-	0.978444	0.109111	3.03508e-19	5124-69	ICAM5	Q9UMF0	Intercellular adhesion molecule 5	10289952	10296778	19	CIS	chr19	10405226	-	Body	Island
cg25960268	1	NA	28459201	-	-1.45891	0.162782	3.17761e-19	9015-1	PRG3	Q9Y2Y8	Proteoglycan 3	57381150	57376769	11	TRANS	chr1	28459201	-		OpenSea
cg15700636	11	PRG2	57156050	-	-1.89869	0.211916	3.25721e-19	4148-49	PAPPA	Q13219	Pappalysin-1	116153791	116402321	9	TRANS	chr11	57156050	-	Body	OpenSea
cg26724455	10	VTI1A	114437523	-	-1.47795	0.165037	3.38864e-19	4148-49	PAPPA	Q13219	Pappalysin-1	116153791	116402321	9	TRANS	chr10	114437523	-	Body	OpenSea
cg14011077	9	NA	138362327	-	-0.968472	0.10817	3.45242e-19	9015-1	PRG3	Q9Y2Y8	Proteoglycan 3	57381150	57376769	11	TRANS	chr9	138362327	-		OpenSea
cg02560265	7	NA	75923696	+	-1.42176	0.158811	3.47366e-19	11103-24	HSPB1	P04792	Heat shock protein beta-1	76302673	76304295	7	CIS	chr7	75923696	+		OpenSea
cg01000631	14	NA	100610667	-	-1.7306	0.19356	3.85898e-19	9015-1	PRG3	Q9Y2Y8	Proteoglycan 3	57381150	57376769	11	TRANS	chr14	100610667	-		Island
cg16868031	1	NR0B2	27240812	+	-1.88547	0.210985	4.01733e-19	9015-1	PRG3	Q9Y2Y8	Proteoglycan 3	57381150	57376769	11	TRANS	chr1	27240812	+	TSS1500	OpenSea
cg19571408	21	ADARB1;ADARB1;ADARB1;ADARB1;ADARB1;ADARB1;ADARB1;ADARB1	46516039	-	-2.29163	0.256439	4.0226e-19	4148-49	PAPPA	Q13219	Pappalysin-1	116153791	116402321	9	TRANS	chr21	46516039	-	5'UTR;5'UTR;5'UTR;5'UTR;Body;Body;Body;Body	OpenSea
cg14329961	15	GPR176;GPR176;GPR176	40094043	-	-1.62519	0.181964	4.20791e-19	9015-1	PRG3	Q9Y2Y8	Proteoglycan 3	57381150	57376769	11	TRANS	chr15	40094043	-	Body;Body;Body	OpenSea
cg07177867	15	LYSMD2;LYSMD2	52030746	-	-2.46025	0.275532	4.29472e-19	4148-49	PAPPA	Q13219	Pappalysin-1	116153791	116402321	9	TRANS	chr15	52030746	-	5'UTR;TSS1500	S_Shore
cg05808227	22	NA	37299905	+	-1.72516	0.193356	4.57279e-19	4148-49	PAPPA	Q13219	Pappalysin-1	116153791	116402321	9	TRANS	chr22	37299905	+		OpenSea
cg05786348	2	GPD2;GPD2	157295032	+	-1.9071	0.213759	4.59059e-19	9015-1	PRG3	Q9Y2Y8	Proteoglycan 3	57381150	57376769	11	TRANS	chr2	157295032	+	5'UTR;5'UTR	S_Shelf
cg04889166	5	NA	122345726	+	-0.342185	0.0383572	4.62151e-19	19392-6	DDAH1	O94760	N(G),N(G)-dimethylarginine dimethylaminohydrolase 1	85578363	85318481	1	TRANS	chr5	122345726	+		OpenSea
cg21576315	6	NA	36311062	-	-1.8248	0.204581	4.67659e-19	9015-1	PRG3	Q9Y2Y8	Proteoglycan 3	57381150	57376769	11	TRANS	chr6	36311062	-		OpenSea
cg12227660	10	MIR202	135061670	+	-1.61513	0.18115	4.83558e-19	9015-1	PRG3	Q9Y2Y8	Proteoglycan 3	57381150	57376769	11	TRANS	chr10	135061670	+	TSS1500	OpenSea
cg13452062	1	IFI44L	79088559	-	-0.477208	0.0535922	5.36637e-19	14151-4	ISG15	P05161	Ubiquitin-like protein ISG15	1001138	1014540	1	TRANS	chr1	79088559	-	5'UTR	OpenSea
cg07839457	16	NLRC5	57023022	-	-0.720282	0.0809093	5.46833e-19	3311-27	FCGR3B	O75015	Low affinity immunoglobulin gamma Fc region receptor III-B	161631963	161623196	1	TRANS	chr16	57023022	-	TSS1500	N_Shore
cg16465403	22	HORMAD2	30549748	-	-1.87046	0.210246	5.76255e-19	4148-49	PAPPA	Q13219	Pappalysin-1	116153791	116402321	9	TRANS	chr22	30549748	-	Body	OpenSea
cg26713832	4	NA	141536591	+	-1.57901	0.177514	5.83283e-19	4148-49	PAPPA	Q13219	Pappalysin-1	116153791	116402321	9	TRANS	chr4	141536591	+		OpenSea
cg23919556	17	SEBOX	26691310	+	1.16011	0.130471	6.01968e-19	11239-49	TMPRSS6	Q8IU80	Transmembrane protease serine 6	37109713	37065436	22	TRANS	chr17	26691310	+	Body	OpenSea
cg16651537	19	CLEC11A	51226536	-	-1.07205	0.120633	6.28234e-19	4500-50	CLEC11A	Q9Y240	C-type lectin domain family 11 member A	50723364	50725708	19	CIS	chr19	51226536	-	TSS200	N_Shore
cg18099556	21	NA	36689434	-	-1.40607	0.158275	6.46453e-19	4148-49	PAPPA	Q13219	Pappalysin-1	116153791	116402321	9	TRANS	chr21	36689434	-		OpenSea
cg17950169	1	TMEM63A	226067900	+	-1.43447	0.161531	6.65804e-19	15503-20	LEFTY2	O00292	Left-right determination factor 2	225941383	225936598	1	CIS	chr1	226067900	+	5'UTR	N_Shore
cg10872931	19	APOC4-APOC2;APOC2	45449150	-	0.891432	0.100402	6.7706e-19	18899-82	HDGFRP3	Q9Y3E1	Hepatoma-derived growth factor-related protein 3	83207823	83112738	15	TRANS	chr19	45449150	-	Body;TSS200	OpenSea
cg11442986	14	METTL17;METTL17	21456512	-	-1.39073	0.15672	7.05852e-19	9015-1	PRG3	Q9Y2Y8	Proteoglycan 3	57381150	57376769	11	TRANS	chr14	21456512	-	TSS1500;TSS1500	N_Shore
cg25470919	9	SH2D3C;SH2D3C;SH2D3C;SH2D3C;SH2D3C	130521313	+	-1.6867	0.190085	7.09587e-19	9015-1	PRG3	Q9Y2Y8	Proteoglycan 3	57381150	57376769	11	TRANS	chr9	130521313	+	Body;Body;Body;5'UTR;5'UTR	S_Shelf
cg18182820	4	ACSL1;ACSL1;ACSL1;ACSL1;ACSL1	185712241	-	-1.83991	0.207369	7.14097e-19	9015-1	PRG3	Q9Y2Y8	Proteoglycan 3	57381150	57376769	11	TRANS	chr4	185712241	-	Body;Body;Body;Body;5'UTR	OpenSea
cg20818756	12	FOXJ2;FOXJ2	8201975	+	-1.60092	0.180457	7.22067e-19	4148-49	PAPPA	Q13219	Pappalysin-1	116153791	116402321	9	TRANS	chr12	8201975	+	Body;ExonBnd	OpenSea
cg14645843	19	NA	45454752	+	1.14324	0.128881	7.28097e-19	18899-82	HDGFRP3	Q9Y3E1	Hepatoma-derived growth factor-related protein 3	83207823	83112738	15	TRANS	chr19	45454752	+		N_Shelf
cg21086803	20	ADA	43265115	-	-1.98268	0.223515	7.28542e-19	4148-49	PAPPA	Q13219	Pappalysin-1	116153791	116402321	9	TRANS	chr20	43265115	-	Body	OpenSea
cg00978517	14	ATG14	55850801	-	-1.50459	0.169732	7.68461e-19	4148-49	PAPPA	Q13219	Pappalysin-1	116153791	116402321	9	TRANS	chr14	55850801	-	Body	OpenSea
cg06223015	17	PIK3R6;PIK3R6;PIK3R6	8765911	+	-1.56528	0.176594	7.7368e-19	9015-1	PRG3	Q9Y2Y8	Proteoglycan 3	57381150	57376769	11	TRANS	chr17	8765911	+	Body;5'UTR;5'UTR	OpenSea
cg09555818	19	APOC2;APOC2	45449301	-	0.701597	0.079154	7.74028e-19	18899-82	HDGFRP3	Q9Y3E1	Hepatoma-derived growth factor-related protein 3	83207823	83112738	15	TRANS	chr19	45449301	-	1stExon;5'UTR	OpenSea
cg04497992	16	NHLRC4	616212	+	-1.60479	0.181064	7.78275e-19	4148-49	PAPPA	Q13219	Pappalysin-1	116153791	116402321	9	TRANS	chr16	616212	+	TSS1500	S_Shore
cg13299425	2	CAMKMT	44968238	+	-1.40169	0.158195	7.96414e-19	9015-1	PRG3	Q9Y2Y8	Proteoglycan 3	57381150	57376769	11	TRANS	chr2	44968238	+	Body	OpenSea
cg24817351	19	APOC4;APOC4-APOC2	45447005	+	-1.2662	0.142954	8.18946e-19	18899-82	HDGFRP3	Q9Y3E1	Hepatoma-derived growth factor-related protein 3	83207823	83112738	15	TRANS	chr19	45447005	+	Body;Body	OpenSea
cg12154164	1	PTAFR;PTAFR;PTAFR;PTAFR	28484534	-	-1.96179	0.221636	8.64459e-19	9015-1	PRG3	Q9Y2Y8	Proteoglycan 3	57381150	57376769	11	TRANS	chr1	28484534	-	5'UTR;5'UTR;5'UTR;5'UTR	OpenSea
cg23172995	5	ANXA6;ANXA6	150486801	-	-1.6842	0.190338	8.87421e-19	4148-49	PAPPA	Q13219	Pappalysin-1	116153791	116402321	9	TRANS	chr5	150486801	-	Body;Body	OpenSea
cg04404773	3	NA	39217727	-	-1.6231	0.183458	8.96668e-19	9015-1	PRG3	Q9Y2Y8	Proteoglycan 3	57381150	57376769	11	TRANS	chr3	39217727	-		OpenSea
cg15532312	20	NA	34018983	-	-1.38616	0.156747	9.29329e-19	9015-1	PRG3	Q9Y2Y8	Proteoglycan 3	57381150	57376769	11	TRANS	chr20	34018983	-		N_Shelf
cg02543556	14	PNN	39643445	-	-1.64989	0.186629	9.53098e-19	9015-1	PRG3	Q9Y2Y8	Proteoglycan 3	57381150	57376769	11	TRANS	chr14	39643445	-	TSS1500	N_Shore
cg18650626	7	MAD1L1;MAD1L1;MAD1L1	1914073	-	-0.467597	0.0529403	1.02335e-18	9015-1	PRG3	Q9Y2Y8	Proteoglycan 3	57381150	57376769	11	TRANS	chr7	1914073	-	Body;Body;Body	Island
cg18337287	19	ARID3A	930871	-	-1.68865	0.191251	1.05149e-18	4148-49	PAPPA	Q13219	Pappalysin-1	116153791	116402321	9	TRANS	chr19	930871	-	Body	N_Shore
cg21259720	11	HSD17B12	43779382	+	-1.52662	0.172913	1.05765e-18	9015-1	PRG3	Q9Y2Y8	Proteoglycan 3	57381150	57376769	11	TRANS	chr11	43779382	+	Body	OpenSea
cg10142874	2	LPIN1	11917623	+	-1.13085	0.128128	1.08509e-18	9015-1	PRG3	Q9Y2Y8	Proteoglycan 3	57381150	57376769	11	TRANS	chr2	11917623	+	Body	OpenSea
cg08804801	17	NA	18170920	-	1.91486	0.216998	1.10112e-18	12334-25	SHMT1	P34896	Serine hydroxymethyltransferase, cytosolic	18363567	18327860	17	CIS	chr17	18170920	-		S_Shelf
cg17772438	1	NA	84744762	-	-1.82563	0.207013	1.15572e-18	9015-1	PRG3	Q9Y2Y8	Proteoglycan 3	57381150	57376769	11	TRANS	chr1	84744762	-		OpenSea
cg10334703	2	MATN3	20213110	-	1.18731	0.134718	1.2148e-18	19361-78	MATN3	O15232	Matrilin-3	20012668	19992052	2	CIS	chr2	20213110	-	TSS1500	S_Shore
cg10918552	16	TPSG1	1276753	-	-1.11298	0.126286	1.21663e-18	3403-1	TPSB2	P20231	Tryptase beta-2	1230184	1227272	16	CIS	chr16	1276753	-	TSS1500	OpenSea
cg07161341	4	TBC1D1;TBC1D1;TBC1D1	38110932	-	-1.53516	0.174221	1.23398e-18	9015-1	PRG3	Q9Y2Y8	Proteoglycan 3	57381150	57376769	11	TRANS	chr4	38110932	-	TSS1500;Body;Body	OpenSea
cg15197144	19	FZR1	3521010	-	-1.64727	0.186945	1.2344e-18	9015-1	PRG3	Q9Y2Y8	Proteoglycan 3	57381150	57376769	11	TRANS	chr19	3521010	-	5'UTR	OpenSea
cg12645785	1	EPB41;EPB41;EPB41;EPB41;EPB41	29229403	+	-1.84755	0.2097	1.24638e-18	4148-49	PAPPA	Q13219	Pappalysin-1	116153791	116402321	9	TRANS	chr1	29229403	+	5'UTR;5'UTR;5'UTR;5'UTR;5'UTR	OpenSea
cg03666966	15	NA	101798908	-	-1.42124	0.161341	1.26342e-18	9015-1	PRG3	Q9Y2Y8	Proteoglycan 3	57381150	57376769	11	TRANS	chr15	101798908	-		OpenSea
cg20885063	17	ATPAF2	17939419	-	-1.63573	0.185732	1.28611e-18	4148-49	PAPPA	Q13219	Pappalysin-1	116153791	116402321	9	TRANS	chr17	17939419	-	Body	N_Shelf
cg11649969	1	NA	180940378	+	-1.52778	0.173485	1.29243e-18	9015-1	PRG3	Q9Y2Y8	Proteoglycan 3	57381150	57376769	11	TRANS	chr1	180940378	+		OpenSea
cg25479097	13	C13orf35	113305704	-	-1.69474	0.192574	1.36251e-18	9015-1	PRG3	Q9Y2Y8	Proteoglycan 3	57381150	57376769	11	TRANS	chr13	113305704	-	5'UTR	S_Shelf
cg13119609	19	APOC2;APOC2	45449297	-	0.808092	0.0919215	1.48086e-18	18899-82	HDGFRP3	Q9Y3E1	Hepatoma-derived growth factor-related protein 3	83207823	83112738	15	TRANS	chr19	45449297	-	1stExon;5'UTR	OpenSea
cg20893283	20	CTNNBL1;CTNNBL1	36340388	+	-2.09125	0.237909	1.49372e-18	9015-1	PRG3	Q9Y2Y8	Proteoglycan 3	57381150	57376769	11	TRANS	chr20	36340388	+	5'UTR;Body	OpenSea
cg21867373	10	SEC31B	102277130	-	-1.47824	0.16818	1.50011e-18	4148-49	PAPPA	Q13219	Pappalysin-1	116153791	116402321	9	TRANS	chr10	102277130	-	5'UTR	N_Shelf
cg12299199	2	MATN3	20212501	+	1.03087	0.117288	1.50581e-18	19361-78	MATN3	O15232	Matrilin-3	20012668	19992052	2	CIS	chr2	20212501	+	TSS200	Island
cg11929042	20	SLC24A3	19222240	+	-1.52873	0.173997	1.55083e-18	9015-1	PRG3	Q9Y2Y8	Proteoglycan 3	57381150	57376769	11	TRANS	chr20	19222240	+	Body	OpenSea
cg01976243	22	FBXO7;FBXO7;FBXO7	32873926	+	-1.72315	0.19618	1.5843e-18	4148-49	PAPPA	Q13219	Pappalysin-1	116153791	116402321	9	TRANS	chr22	32873926	+	5'UTR;Body;Body	S_Shelf
cg13850063	9	NA	138362321	-	-1.14138	0.130019	1.65626e-18	9015-1	PRG3	Q9Y2Y8	Proteoglycan 3	57381150	57376769	11	TRANS	chr9	138362321	-		OpenSea
cg10271974	1	NA	64919636	+	-1.86566	0.21254	1.66505e-18	9015-1	PRG3	Q9Y2Y8	Proteoglycan 3	57381150	57376769	11	TRANS	chr1	64919636	+		OpenSea
cg25479097	13	C13orf35	113305704	-	-1.68182	0.191614	1.67694e-18	4148-49	PAPPA	Q13219	Pappalysin-1	116153791	116402321	9	TRANS	chr13	113305704	-	5'UTR	S_Shelf
cg04538585	12	LGR5	71835737	-	-1.81583	0.206977	1.73809e-18	9015-1	PRG3	Q9Y2Y8	Proteoglycan 3	57381150	57376769	11	TRANS	chr12	71835737	-	Body	S_Shore
cg16145720	17	COPS3;COPS3	17156930	+	-1.34661	0.153512	1.75475e-18	4148-49	PAPPA	Q13219	Pappalysin-1	116153791	116402321	9	TRANS	chr17	17156930	+	Body;Body	OpenSea
cg23365922	6	VNN2;VNN2;VNN2;VNN2;VNN2;VNN2;VNN2;VNN2;VNN2	133072551	+	-1.06255	0.121221	1.86214e-18	15480-2	VNN2	O95498	Vascular non-inflammatory molecule 2	132763459	132743870	6	CIS	chr6	133072551	+	Body;Body;Body;Body;Body;Body;Body;Body;Body	OpenSea
cg01740552	10	PTEN;PTEN;PTEN	89714113	+	-1.69736	0.193645	1.86259e-18	4148-49	PAPPA	Q13219	Pappalysin-1	116153791	116402321	9	TRANS	chr10	89714113	+	Body;Body;Body	OpenSea
cg07830828	20	TRPC4AP;TRPC4AP	33601744	+	-1.85495	0.211708	1.92113e-18	9015-1	PRG3	Q9Y2Y8	Proteoglycan 3	57381150	57376769	11	TRANS	chr20	33601744	+	Body;Body	OpenSea
cg04497992	16	NHLRC4	616212	+	-1.5927	0.181881	2.0083e-18	9015-1	PRG3	Q9Y2Y8	Proteoglycan 3	57381150	57376769	11	TRANS	chr16	616212	+	TSS1500	S_Shore
cg05736642	4	HTT	3123132	+	-1.45286	0.165919	2.01571e-18	9015-1	PRG3	Q9Y2Y8	Proteoglycan 3	57381150	57376769	11	TRANS	chr4	3123132	+	Body	OpenSea
cg04459091	5	GFPT2	179751794	+	-1.77243	0.202444	2.03839e-18	9015-1	PRG3	Q9Y2Y8	Proteoglycan 3	57381150	57376769	11	TRANS	chr5	179751794	+	Body	OpenSea
cg10644885	19	ACP5;ACP5;ACP5;ACP5	11687621	+	-1.58647	0.181207	2.04048e-18	4148-49	PAPPA	Q13219	Pappalysin-1	116153791	116402321	9	TRANS	chr19	11687621	+	Body;Body;Body;Body	N_Shore
cg20190597	2	NA	219119100	+	1.11617	0.127522	2.08208e-18	5716-49	CSAG1	Q6PB30	Putative chondrosarcoma-associated gene 1 protein	152733735	152727484	X	TRANS	chr2	219119100	+		OpenSea
cg17660709	2	SLC4A5;SLC4A5;SLC4A5;SLC4A5	74531615	+	-1.85598	0.212139	2.15405e-18	4148-49	PAPPA	Q13219	Pappalysin-1	116153791	116402321	9	TRANS	chr2	74531615	+	ExonBnd;ExonBnd;Body;Body	OpenSea
cg11081261	14	WDR20;WDR20;WDR20;WDR20;WDR20;WDR20;WDR20;WDR20;WDR20	102656363	+	-1.70806	0.19525	2.17058e-18	4148-49	PAPPA	Q13219	Pappalysin-1	116153791	116402321	9	TRANS	chr14	102656363	+	Body;Body;Body;Body;Body;Body;Body;Body;Body	OpenSea
cg06716655	1	ADAR;ADAR;ADAR;ADAR;ADAR	154579727	-	-1.0036	0.114745	2.20356e-18	17460-51	MX1	P20591	Interferon-induced GTP-binding protein Mx1	41420020	41470071	21	TRANS	chr1	154579727	-	TSS1500;Body;Body;Body;5'UTR	N_Shore
cg00994306	16	NA	1295608	-	1.11928	0.127988	2.22524e-18	3403-1	TPSB2	P20231	Tryptase beta-2	1230184	1227272	16	CIS	chr16	1295608	-		OpenSea
cg23515090	15	MAP2K5;MAP2K5;MAP2K5	68092384	+	-1.95644	0.223792	2.28613e-18	9015-1	PRG3	Q9Y2Y8	Proteoglycan 3	57381150	57376769	11	TRANS	chr15	68092384	+	Body;Body;Body	OpenSea
cg11759485	15	SPATA5L1;SPATA5L1	45709996	+	-1.39932	0.160123	2.35172e-18	9015-1	PRG3	Q9Y2Y8	Proteoglycan 3	57381150	57376769	11	TRANS	chr15	45709996	+	Body;Body	OpenSea
cg20178107	7	NA	41914145	-	-1.68046	0.192394	2.44757e-18	9015-1	PRG3	Q9Y2Y8	Proteoglycan 3	57381150	57376769	11	TRANS	chr7	41914145	-		OpenSea
cg21664942	19	C19orf47;C19orf47;C19orf47	40837284	-	-1.98735	0.227558	2.47128e-18	4148-49	PAPPA	Q13219	Pappalysin-1	116153791	116402321	9	TRANS	chr19	40837284	-	Body;Body;Body	OpenSea
cg23904266	10	SEC31B	102276804	-	-1.92756	0.220722	2.48025e-18	9015-1	PRG3	Q9Y2Y8	Proteoglycan 3	57381150	57376769	11	TRANS	chr10	102276804	-	5'UTR	N_Shelf
cg14473485	6	MDGA1	37605107	-	1.84328	0.211088	2.49523e-18	16900-29	MDGA1	Q8NFP4	MAM domain-containing glycosylphosphatidylinositol anchor protein 1	37699306	37630679	6	CIS	chr6	37605107	-	3'UTR	OpenSea
cg09194810	20	NA	4072430	+	-1.49105	0.17079	2.54015e-18	9015-1	PRG3	Q9Y2Y8	Proteoglycan 3	57381150	57376769	11	TRANS	chr20	4072430	+		OpenSea
cg16651537	19	CLEC11A	51226536	-	-1.05281	0.12063	2.60045e-18	2966-65	CLEC11A	Q9Y240	C-type lectin domain family 11 member A	50723364	50725708	19	CIS	chr19	51226536	-	TSS200	N_Shore
cg16145720	17	COPS3;COPS3	17156930	+	-1.34501	0.154138	2.63762e-18	9015-1	PRG3	Q9Y2Y8	Proteoglycan 3	57381150	57376769	11	TRANS	chr17	17156930	+	Body;Body	OpenSea
cg22982094	2	NA	121816646	+	-1.56753	0.179728	2.74192e-18	4148-49	PAPPA	Q13219	Pappalysin-1	116153791	116402321	9	TRANS	chr2	121816646	+		OpenSea
cg16438366	17	AKAP1;AKAP1;AKAP1	55191754	+	-2.11935	0.243033	2.77177e-18	9015-1	PRG3	Q9Y2Y8	Proteoglycan 3	57381150	57376769	11	TRANS	chr17	55191754	+	Body;Body;Body	OpenSea
cg20804243	3	NA	171205319	+	-2.05519	0.235774	2.86194e-18	4148-49	PAPPA	Q13219	Pappalysin-1	116153791	116402321	9	TRANS	chr3	171205319	+		OpenSea
cg21535942	1	CRYZ;TYW3;CRYZ;CRYZ;CRYZ;TYW3;TYW3	75199100	+	-0.437119	0.050151	2.88067e-18	13983-27	CRYZ	Q08257	Quinone oxidoreductase	74733408	74705482	1	CIS	chr1	75199100	+	TSS200;1stExon;TSS200;TSS200;TSS200;1stExon;Body	OpenSea
cg14612966	9	SLC25A25;SLC25A25;SLC25A25;SLC25A25	130859606	+	-1.47991	0.169983	3.14189e-18	4148-49	PAPPA	Q13219	Pappalysin-1	116153791	116402321	9	TRANS	chr9	130859606	+	Body;TSS1500;TSS1500;Body	OpenSea
cg26382374	2	GALNT14;GALNT14;GALNT14;GALNT14	31302644	+	-1.65722	0.19039	3.19417e-18	9015-1	PRG3	Q9Y2Y8	Proteoglycan 3	57381150	57376769	11	TRANS	chr2	31302644	+	Body;Body;Body;Body	OpenSea
cg00527937	15	TMED3;TMED3;TMED3	79609419	+	-1.81299	0.208297	3.20782e-18	9015-1	PRG3	Q9Y2Y8	Proteoglycan 3	57381150	57376769	11	TRANS	chr15	79609419	+	Body;Body;Body	OpenSea
cg21761971	8	NA	124773189	+	-1.73167	0.19899	3.25214e-18	9015-1	PRG3	Q9Y2Y8	Proteoglycan 3	57381150	57376769	11	TRANS	chr8	124773189	+		OpenSea
cg22930808	3	PARP9;PARP9;DTX3L;PARP9;PARP9;PARP9;PARP9	122281881	-	-1.06141	0.121973	3.26077e-18	15326-64	GBP1	P32455	Guanylate-binding protein 1	89065360	89051882	1	TRANS	chr3	122281881	-	5'UTR;5'UTR;TSS1500;5'UTR;5'UTR;5'UTR;5'UTR	N_Shore
cg20315954	17	PMP22;PMP22;PMP22	15137304	+	-1.63071	0.187522	3.43422e-18	9015-1	PRG3	Q9Y2Y8	Proteoglycan 3	57381150	57376769	11	TRANS	chr17	15137304	+	Body;Body;Body	OpenSea
cg16409452	14	EVL	100610186	+	-1.53758	0.176952	3.64942e-18	9015-1	PRG3	Q9Y2Y8	Proteoglycan 3	57381150	57376769	11	TRANS	chr14	100610186	+	3'UTR	N_Shore
cg27508506	6	MAPK13;MAPK13	36108416	+	-1.55202	0.178639	3.68783e-18	4148-49	PAPPA	Q13219	Pappalysin-1	116153791	116402321	9	TRANS	chr6	36108416	+	Body;3'UTR	OpenSea
cg12119581	10	BTAF1	93786975	+	-1.26792	0.145945	3.70041e-18	9015-1	PRG3	Q9Y2Y8	Proteoglycan 3	57381150	57376769	11	TRANS	chr10	93786975	+	Body	OpenSea
cg19448292	20	C20orf118	35504064	-	-1.99226	0.229511	3.94109e-18	9015-1	PRG3	Q9Y2Y8	Proteoglycan 3	57381150	57376769	11	TRANS	chr20	35504064	-	TSS1500	OpenSea
cg07161341	4	TBC1D1;TBC1D1;TBC1D1	38110932	-	-1.50609	0.17355	4.02254e-18	4148-49	PAPPA	Q13219	Pappalysin-1	116153791	116402321	9	TRANS	chr4	38110932	-	TSS1500;Body;Body	OpenSea
cg02361196	9	SLC25A25;SLC25A25;SLC25A25;SLC25A25;SLC25A25	130866500	+	-1.56556	0.18041	4.03687e-18	9015-1	PRG3	Q9Y2Y8	Proteoglycan 3	57381150	57376769	11	TRANS	chr9	130866500	+	Body;Body;Body;Body;Body	OpenSea
cg07320252	1	NA	235068943	-	-1.38825	0.159978	4.03814e-18	4148-49	PAPPA	Q13219	Pappalysin-1	116153791	116402321	9	TRANS	chr1	235068943	-		OpenSea
cg21844795	19	NA	54810112	+	1.36837	0.1577	4.06151e-18	6391-52	LILRA3	Q8N6C8	Leukocyte immunoglobulin-like receptor subfamily A member 3	54306726	54294043	19	CIS	chr19	54810112	+		OpenSea
cg21761971	8	NA	124773189	+	-1.71361	0.19758	4.20796e-18	4148-49	PAPPA	Q13219	Pappalysin-1	116153791	116402321	9	TRANS	chr8	124773189	+		OpenSea
cg01363734	12	TESC;TESC;TESC	117482953	-	-1.00452	0.115855	4.30377e-18	12831-21	TESC	Q96BS2	Calcineurin B homologous protein 3	117099479	117038923	12	CIS	chr12	117482953	-	Body;Body;Body	N_Shore
cg17770392	2	NA	166669226	-	-1.66659	0.192219	4.31079e-18	4148-49	PAPPA	Q13219	Pappalysin-1	116153791	116402321	9	TRANS	chr2	166669226	-		OpenSea
cg04384208	1	FCGR3A;FCGR3A;FCGR3A;FCGR3A;FCGR3A	161519396	-	1.02661	0.118489	4.54496e-18	15388-24	FCGR3A	P08637	Low affinity immunoglobulin gamma Fc region receptor III-A	161550737	161541759	1	CIS	chr1	161519396	-	Body;Body;Body;Body;Body	OpenSea
cg10897344	10	TMEM180	104227113	+	-1.5531	0.179256	4.54811e-18	9015-1	PRG3	Q9Y2Y8	Proteoglycan 3	57381150	57376769	11	TRANS	chr10	104227113	+	5'UTR	OpenSea
cg01051200	20	COL20A1	61923909	-	-1.82717	0.210987	4.71459e-18	4148-49	PAPPA	Q13219	Pappalysin-1	116153791	116402321	9	TRANS	chr20	61923909	-	TSS1500	N_Shelf
cg14654849	21	NA	19072007	-	-1.49324	0.172477	4.81686e-18	9015-1	PRG3	Q9Y2Y8	Proteoglycan 3	57381150	57376769	11	TRANS	chr21	19072007	-		OpenSea
cg05808227	22	NA	37299905	+	-1.67761	0.193836	4.93996e-18	9015-1	PRG3	Q9Y2Y8	Proteoglycan 3	57381150	57376769	11	TRANS	chr22	37299905	+		OpenSea
cg01132052	3	NEK4;NEK4	52749334	+	-0.144948	0.0167539	5.07643e-18	13565-2	RBL2	Q08999	Retinoblastoma-like protein 2	53433977	53491648	16	TRANS	chr3	52749334	+	Body;Body	OpenSea
cg03666966	15	NA	101798908	-	-1.38757	0.160399	5.1172e-18	4148-49	PAPPA	Q13219	Pappalysin-1	116153791	116402321	9	TRANS	chr15	101798908	-		OpenSea
cg11442986	14	METTL17;METTL17	21456512	-	-1.34911	0.155969	5.15804e-18	4148-49	PAPPA	Q13219	Pappalysin-1	116153791	116402321	9	TRANS	chr14	21456512	-	TSS1500;TSS1500	N_Shore
cg15873326	7	NA	36067955	-	-1.19288	0.137924	5.20303e-18	9015-1	PRG3	Q9Y2Y8	Proteoglycan 3	57381150	57376769	11	TRANS	chr7	36067955	-		OpenSea
cg17078207	1	NENF;NENF	212612526	-	-1.5998	0.184986	5.23038e-18	9015-1	PRG3	Q9Y2Y8	Proteoglycan 3	57381150	57376769	11	TRANS	chr1	212612526	-	Body;Body	OpenSea
cg26923084	14	NID2	52536893	+	0.828397	0.0957976	5.27021e-18	16060-99	NID2	Q14112	Nidogen-2	52069059	52004809	14	CIS	chr14	52536893	+	TSS1500	S_Shore
cg18550847	14	EVL	100610570	-	-1.38829	0.160548	5.27923e-18	9015-1	PRG3	Q9Y2Y8	Proteoglycan 3	57381150	57376769	11	TRANS	chr14	100610570	-	3'UTR	Island
cg02068052	19	NA	15436097	-	-1.90109	0.219854	5.28528e-18	4148-49	PAPPA	Q13219	Pappalysin-1	116153791	116402321	9	TRANS	chr19	15436097	-		OpenSea
cg08077807	14	PRKCH	62001072	+	-1.61511	0.186858	5.44941e-18	9015-1	PRG3	Q9Y2Y8	Proteoglycan 3	57381150	57376769	11	TRANS	chr14	62001072	+	Body	OpenSea
cg15532312	20	NA	34018983	-	-1.34923	0.156164	5.6315e-18	4148-49	PAPPA	Q13219	Pappalysin-1	116153791	116402321	9	TRANS	chr20	34018983	-		N_Shelf
cg21627181	6	SLC17A4	25754190	+	-1.91988	0.222228	5.65988e-18	9015-1	PRG3	Q9Y2Y8	Proteoglycan 3	57381150	57376769	11	TRANS	chr6	25754190	+	TSS1500	OpenSea
cg12227660	10	MIR202	135061670	+	-1.55582	0.180137	5.7776e-18	4148-49	PAPPA	Q13219	Pappalysin-1	116153791	116402321	9	TRANS	chr10	135061670	+	TSS1500	OpenSea
cg21672758	2	NA	48340131	-	-1.59819	0.185046	5.78426e-18	9015-1	PRG3	Q9Y2Y8	Proteoglycan 3	57381150	57376769	11	TRANS	chr2	48340131	-		OpenSea
cg23699170	12	SUDS3	118832042	+	-1.68435	0.195061	5.87415e-18	9015-1	PRG3	Q9Y2Y8	Proteoglycan 3	57381150	57376769	11	TRANS	chr12	118832042	+	Body	OpenSea
cg05983372	14	NID2	52537013	+	0.964826	0.111789	6.09255e-18	16060-99	NID2	Q14112	Nidogen-2	52069059	52004809	14	CIS	chr14	52537013	+	TSS1500	S_Shore
cg21496942	6	MDGA1	37631813	-	1.45127	0.168182	6.18034e-18	16900-29	MDGA1	Q8NFP4	MAM domain-containing glycosylphosphatidylinositol anchor protein 1	37699306	37630679	6	CIS	chr6	37631813	-	Body	OpenSea
cg02869730	16	KAT8;KAT8	31135265	+	-1.21797	0.141148	6.18687e-18	9015-1	PRG3	Q9Y2Y8	Proteoglycan 3	57381150	57376769	11	TRANS	chr16	31135265	+	Body;Body	OpenSea
cg24831477	20	NA	17906276	+	-1.51082	0.175152	6.36623e-18	9015-1	PRG3	Q9Y2Y8	Proteoglycan 3	57381150	57376769	11	TRANS	chr20	17906276	+		OpenSea
cg17988187	2	LOC100189589	74612222	-	-2.03061	0.235414	6.37011e-18	9015-1	PRG3	Q9Y2Y8	Proteoglycan 3	57381150	57376769	11	TRANS	chr2	74612222	-	TSS1500	OpenSea
cg25309343	19	CLEC11A	51226207	+	-1.95704	0.226916	6.43619e-18	4500-50	CLEC11A	Q9Y240	C-type lectin domain family 11 member A	50723364	50725708	19	CIS	chr19	51226207	+	TSS1500	N_Shore
cg08287334	19	KLF16	1854633	-	-0.869452	0.100852	6.63387e-18	9015-1	PRG3	Q9Y2Y8	Proteoglycan 3	57381150	57376769	11	TRANS	chr19	1854633	-	Body	Island
cg20456258	4	DGKQ	962124	+	0.454907	0.0527789	6.74743e-18	13566-2	SSU72	Q9NP77	RNA polymerase II subunit A C-terminal domain phosphatase SSU72	1574863	1541673	1	TRANS	chr4	962124	+	Body	Island
cg00978517	14	ATG14	55850801	-	-1.47152	0.170778	6.89883e-18	9015-1	PRG3	Q9Y2Y8	Proteoglycan 3	57381150	57376769	11	TRANS	chr14	55850801	-	Body	OpenSea
cg18893612	11	LOC100652768;TAGLN;TAGLN	117072489	+	1.04829	0.121678	6.97644e-18	4459-68	PCSK7	Q16549	Proprotein convertase subtilisin/kexin type 7	117232525	117204337	11	CIS	chr11	117072489	+	Body;5'UTR;5'UTR	OpenSea
cg10260205	21	PCBP3;PCBP3	47347742	+	0.527304	0.0612185	7.08822e-18	16828-8	COL6A1	P12109	Collagen alpha-1(VI) chain	45981770	46005050	21	CIS	chr21	47347742	+	Body;Body	S_Shelf
cg15642638	10	NA	5578539	+	-1.84209	0.213969	7.3627e-18	4148-49	PAPPA	Q13219	Pappalysin-1	116153791	116402321	9	TRANS	chr10	5578539	+		OpenSea
cg06727578	11	NA	98438938	+	-1.74066	0.202197	7.3865e-18	9015-1	PRG3	Q9Y2Y8	Proteoglycan 3	57381150	57376769	11	TRANS	chr11	98438938	+		OpenSea
cg25466522	15	TMC3-AS1	81623226	+	-1.29641	0.150597	7.40509e-18	4148-49	PAPPA	Q13219	Pappalysin-1	116153791	116402321	9	TRANS	chr15	81623226	+	Body	OpenSea
cg11489491	12	RNF10	121001039	+	-1.61839	0.188066	7.60159e-18	4148-49	PAPPA	Q13219	Pappalysin-1	116153791	116402321	9	TRANS	chr12	121001039	+	Body	OpenSea
cg01167694	11	NA	75409605	-	-1.94596	0.226223	7.83782e-18	9015-1	PRG3	Q9Y2Y8	Proteoglycan 3	57381150	57376769	11	TRANS	chr11	75409605	-		OpenSea
cg01025604	6	MDGA1	37614550	+	1.07647	0.125164	7.9358e-18	16900-29	MDGA1	Q8NFP4	MAM domain-containing glycosylphosphatidylinositol anchor protein 1	37699306	37630679	6	CIS	chr6	37614550	+	Body	N_Shore
cg07124719	4	GDEP	80748552	+	-2.16107	0.251372	8.17408e-18	9015-1	PRG3	Q9Y2Y8	Proteoglycan 3	57381150	57376769	11	TRANS	chr4	80748552	+	TSS200	OpenSea
cg01813215	6	NA	138115361	+	-1.89745	0.220945	8.85613e-18	9015-1	PRG3	Q9Y2Y8	Proteoglycan 3	57381150	57376769	11	TRANS	chr6	138115361	+		OpenSea
cg12450789	9	LRRC8A;LRRC8A;LRRC8A	131648836	-	-1.50402	0.175176	9.02517e-18	4148-49	PAPPA	Q13219	Pappalysin-1	116153791	116402321	9	TRANS	chr9	131648836	-	5'UTR;5'UTR;5'UTR	OpenSea
cg00329570	10	VTI1A	114437411	+	-1.471	0.171373	9.19526e-18	4148-49	PAPPA	Q13219	Pappalysin-1	116153791	116402321	9	TRANS	chr10	114437411	+	Body	OpenSea
cg22718636	4	DGKQ	961658	+	0.595945	0.0694306	9.21729e-18	13566-2	SSU72	Q9NP77	RNA polymerase II subunit A C-terminal domain phosphatase SSU72	1574863	1541673	1	TRANS	chr4	961658	+	Body	Island
cg16597993	19	EPS15L1	16578633	-	-1.86969	0.217845	9.26881e-18	9015-1	PRG3	Q9Y2Y8	Proteoglycan 3	57381150	57376769	11	TRANS	chr19	16578633	-	Body	N_Shelf
cg18337287	19	ARID3A	930871	-	-1.6499	0.192238	9.27278e-18	9015-1	PRG3	Q9Y2Y8	Proteoglycan 3	57381150	57376769	11	TRANS	chr19	930871	-	Body	N_Shore
cg21160290	9	ABO	136149941	-	0.396341	0.0461821	9.31325e-18	17456-53	GOLM1	Q8NBJ4	Golgi membrane protein 1	86100173	86026146	9	TRANS	chr9	136149941	-	Body	N_Shore
cg07589211	20	SOGA1;SOGA1	35475630	-	-2.17827	0.253848	9.40398e-18	4148-49	PAPPA	Q13219	Pappalysin-1	116153791	116402321	9	TRANS	chr20	35475630	-	Body;5'UTR	OpenSea
cg15873326	7	NA	36067955	-	-1.17758	0.137285	9.68348e-18	4148-49	PAPPA	Q13219	Pappalysin-1	116153791	116402321	9	TRANS	chr7	36067955	-		OpenSea
cg16263722	1	MECR;MECR	29523841	-	-2.16768	0.252715	9.68922e-18	4148-49	PAPPA	Q13219	Pappalysin-1	116153791	116402321	9	TRANS	chr1	29523841	-	Body;Body	OpenSea
cg01000631	14	NA	100610667	-	-1.65693	0.193294	1.0164e-17	4148-49	PAPPA	Q13219	Pappalysin-1	116153791	116402321	9	TRANS	chr14	100610667	-		Island
cg04660509	16	POLR3E;POLR3E;POLR3E;POLR3E;POLR3E;POLR3E	22324384	+	-1.53977	0.179638	1.02167e-17	4148-49	PAPPA	Q13219	Pappalysin-1	116153791	116402321	9	TRANS	chr16	22324384	+	Body;Body;Body;Body;Body;Body	OpenSea
cg12278959	2	IL18RAP	103053006	-	-0.570802	0.0666363	1.07209e-17	14079-14	IL18R1	Q13478	Interleukin-18 receptor 1	102311529	102398777	2	CIS	chr2	103053006	-	Body	OpenSea
cg24501073	11	ABTB2	34210305	-	-1.57569	0.184027	1.10651e-17	4148-49	PAPPA	Q13219	Pappalysin-1	116153791	116402321	9	TRANS	chr11	34210305	-	Body	OpenSea
cg17138920	5	GALNT10	153664745	-	-1.26541	0.147803	1.11442e-17	4148-49	PAPPA	Q13219	Pappalysin-1	116153791	116402321	9	TRANS	chr5	153664745	-	Body	OpenSea
cg04404773	3	NA	39217727	-	-1.56577	0.182891	1.11701e-17	4148-49	PAPPA	Q13219	Pappalysin-1	116153791	116402321	9	TRANS	chr3	39217727	-		OpenSea
cg06773230	2	NA	8472503	-	-1.50242	0.175645	1.19202e-17	9015-1	PRG3	Q9Y2Y8	Proteoglycan 3	57381150	57376769	11	TRANS	chr2	8472503	-		OpenSea
cg21664942	19	C19orf47;C19orf47;C19orf47	40837284	-	-1.95674	0.228986	1.28252e-17	9015-1	PRG3	Q9Y2Y8	Proteoglycan 3	57381150	57376769	11	TRANS	chr19	40837284	-	Body;Body;Body	OpenSea
cg22692511	11	TAGLN;TAGLN	117069966	-	0.745009	0.0872544	1.36141e-17	4459-68	PCSK7	Q16549	Proprotein convertase subtilisin/kexin type 7	117232525	117204337	11	CIS	chr11	117069966	-	TSS200;TSS200	OpenSea
cg10897344	10	TMEM180	104227113	+	-1.52367	0.178486	1.38141e-17	4148-49	PAPPA	Q13219	Pappalysin-1	116153791	116402321	9	TRANS	chr10	104227113	+	5'UTR	OpenSea
cg14329961	15	GPR176;GPR176;GPR176	40094043	-	-1.54018	0.180616	1.49713e-17	4148-49	PAPPA	Q13219	Pappalysin-1	116153791	116402321	9	TRANS	chr15	40094043	-	Body;Body;Body	OpenSea
cg14503079	22	NA	36818773	-	-1.52191	0.178554	1.54783e-17	4148-49	PAPPA	Q13219	Pappalysin-1	116153791	116402321	9	TRANS	chr22	36818773	-		OpenSea
cg05076510	12	UBE3B;UBE3B	109971517	+	-1.77107	0.207863	1.59085e-17	4148-49	PAPPA	Q13219	Pappalysin-1	116153791	116402321	9	TRANS	chr12	109971517	+	Body;Body	OpenSea
cg06223015	17	PIK3R6;PIK3R6;PIK3R6	8765911	+	-1.49673	0.175782	1.66997e-17	4148-49	PAPPA	Q13219	Pappalysin-1	116153791	116402321	9	TRANS	chr17	8765911	+	Body;5'UTR;5'UTR	OpenSea
cg11238327	17	RAB11FIP4;RAB11FIP4	29837074	-	-1.83431	0.215432	1.67213e-17	4148-49	PAPPA	Q13219	Pappalysin-1	116153791	116402321	9	TRANS	chr17	29837074	-	Body;Body	OpenSea
cg11879188	9	ABO	136149908	-	0.796272	0.0935632	1.73144e-17	13102-1	FAM3D	Q96BQ1	Protein FAM3D	58666834	58633946	3	TRANS	chr9	136149908	-	Body	N_Shore
cg22909322	3	EIF4E3;EIF4E3;EIF4E3;EIF4E3;EIF4E3	71775267	-	-0.85018	0.0999413	1.78812e-17	10754-113	PROK2	Q9HC23	Prokineticin-2	71785206	71771655	3	CIS	chr3	71775267	-	TSS1500;5'UTR;5'UTR;5'UTR;5'UTR	S_Shore
cg14617280	1	CREG1	167512106	+	-1.30576	0.153558	1.84219e-17	4148-49	PAPPA	Q13219	Pappalysin-1	116153791	116402321	9	TRANS	chr1	167512106	+	Body	OpenSea
cg00553149	7	STAG3;STAG3;GPC2	99775558	-	0.801045	0.0942585	1.9225e-17	10816-150	PILRA	Q9UKJ1	Paired immunoglobulin-like type 2 receptor alpha	100367530	100400096	7	CIS	chr7	99775558	-	1stExon;5'UTR;TSS1500	Island
cg22508829	17	TOM1L2;TOM1L2;TOM1L2;TOM1L2;TOM1L2;TOM1L2	17843585	+	-1.61202	0.189713	1.94313e-17	9015-1	PRG3	Q9Y2Y8	Proteoglycan 3	57381150	57376769	11	TRANS	chr17	17843585	+	Body;Body;Body;Body;Body;Body	OpenSea
cg08553585	1	LOC101927787	234791553	+	-1.36837	0.161075	1.97543e-17	4148-49	PAPPA	Q13219	Pappalysin-1	116153791	116402321	9	TRANS	chr1	234791553	+	Body	OpenSea
cg13947225	17	AKAP1;AKAP1;AKAP1	55190679	+	-1.34477	0.158374	2.04667e-17	4148-49	PAPPA	Q13219	Pappalysin-1	116153791	116402321	9	TRANS	chr17	55190679	+	Body;Body;Body	OpenSea
cg04031158	1	NA	175772135	+	-1.77843	0.209478	2.06954e-17	9015-1	PRG3	Q9Y2Y8	Proteoglycan 3	57381150	57376769	11	TRANS	chr1	175772135	+		OpenSea
cg17660709	2	SLC4A5;SLC4A5;SLC4A5;SLC4A5	74531615	+	-1.81089	0.213317	2.08018e-17	9015-1	PRG3	Q9Y2Y8	Proteoglycan 3	57381150	57376769	11	TRANS	chr2	74531615	+	ExonBnd;ExonBnd;Body;Body	OpenSea
cg01614759	10	C10orf25;ZNF22	45495435	+	-1.56097	0.183938	2.13217e-17	4148-49	PAPPA	Q13219	Pappalysin-1	116153791	116402321	9	TRANS	chr10	45495435	+	3'UTR;TSS1500	N_Shore
cg09247486	1	NA	61437380	+	-1.86706	0.220063	2.17155e-17	4148-49	PAPPA	Q13219	Pappalysin-1	116153791	116402321	9	TRANS	chr1	61437380	+		OpenSea
cg02543556	14	PNN	39643445	-	-1.57192	0.185344	2.2309e-17	4148-49	PAPPA	Q13219	Pappalysin-1	116153791	116402321	9	TRANS	chr14	39643445	-	TSS1500	N_Shore
cg11970252	13	KIAA0564	42188629	-	-1.45339	0.171408	2.26894e-17	4148-49	PAPPA	Q13219	Pappalysin-1	116153791	116402321	9	TRANS	chr13	42188629	-	Body	OpenSea
cg12383160	12	FBXW8;FBXW8	117463293	+	-1.69867	0.200375	2.30238e-17	4148-49	PAPPA	Q13219	Pappalysin-1	116153791	116402321	9	TRANS	chr12	117463293	+	Body;Body	OpenSea
cg13503915	19	SIGLEC5	52134227	-	0.86851	0.102462	2.32242e-17	8248-222	SIGLEC14	Q08ET2	Sialic acid-binding Ig-like lectin 14	51646825	51639478	19	CIS	chr19	52134227	-	TSS1500	OpenSea
cg08122652	3	PARP9;PARP9;DTX3L;PARP9;PARP9;PARP9;PARP9	122281939	-	-1.16045	0.136982	2.42179e-17	14151-4	ISG15	P05161	Ubiquitin-like protein ISG15	1001138	1014540	1	TRANS	chr3	122281939	-	5'UTR;5'UTR;TSS1500;5'UTR;5'UTR;5'UTR;5'UTR	N_Shore
cg02133716	8	PVT1	128981622	-	-1.74167	0.205593	2.42347e-17	9015-1	PRG3	Q9Y2Y8	Proteoglycan 3	57381150	57376769	11	TRANS	chr8	128981622	-	Body	OpenSea
cg17105176	17	NA	2287284	-	-1.27618	0.150677	2.46135e-17	4148-49	PAPPA	Q13219	Pappalysin-1	116153791	116402321	9	TRANS	chr17	2287284	-		OpenSea
cg11238327	17	RAB11FIP4;RAB11FIP4	29837074	-	-1.83013	0.216121	2.49399e-17	9015-1	PRG3	Q9Y2Y8	Proteoglycan 3	57381150	57376769	11	TRANS	chr17	29837074	-	Body;Body	OpenSea
cg08094347	21	BACH1;BACH1;BACH1	30699368	+	-1.30809	0.154554	2.59166e-17	4148-49	PAPPA	Q13219	Pappalysin-1	116153791	116402321	9	TRANS	chr21	30699368	+	Body;Body;Body	OpenSea
cg00329570	10	VTI1A	114437411	+	-1.45526	0.172045	2.70678e-17	9015-1	PRG3	Q9Y2Y8	Proteoglycan 3	57381150	57376769	11	TRANS	chr10	114437411	+	Body	OpenSea
cg07839457	16	NLRC5	57023022	-	-0.684614	0.0809376	2.70746e-17	3292-75	CD48	P09326	CD48 antigen	160711831	160678746	1	TRANS	chr16	57023022	-	TSS1500	N_Shore
cg15881027	1	CAP1;CAP1	40532772	+	-1.89756	0.22434	2.7111e-17	9015-1	PRG3	Q9Y2Y8	Proteoglycan 3	57381150	57376769	11	TRANS	chr1	40532772	+	Body;Body	OpenSea
cg06716655	1	ADAR;ADAR;ADAR;ADAR;ADAR	154579727	-	-0.97248	0.115002	2.76224e-17	14151-4	ISG15	P05161	Ubiquitin-like protein ISG15	1001138	1014540	1	TRANS	chr1	154579727	-	TSS1500;Body;Body;Body;5'UTR	N_Shore
cg14118054	13	WDFY2	52198723	+	-1.72559	0.204103	2.80267e-17	9015-1	PRG3	Q9Y2Y8	Proteoglycan 3	57381150	57376769	11	TRANS	chr13	52198723	+	Body	OpenSea
cg15642638	10	NA	5578539	+	-1.82209	0.21552	2.80632e-17	9015-1	PRG3	Q9Y2Y8	Proteoglycan 3	57381150	57376769	11	TRANS	chr10	5578539	+		OpenSea
cg26979537	19	NAPA	48016860	-	-1.25879	0.148904	2.82201e-17	4148-49	PAPPA	Q13219	Pappalysin-1	116153791	116402321	9	TRANS	chr19	48016860	-	Body	N_Shore
cg21906852	1	TYW3;CRYZ;CRYZ;TYW3;TYW3;CRYZ;CRYZ	75198582	+	-0.512668	0.0606911	2.98472e-17	13983-27	CRYZ	Q08257	Quinone oxidoreductase	74733408	74705482	1	CIS	chr1	75198582	+	TSS1500;5'UTR;5'UTR;TSS1500;TSS1500;5'UTR;5'UTR	OpenSea
cg22069668	16	NA	11449661	-	-1.51322	0.17914	2.98583e-17	9015-1	PRG3	Q9Y2Y8	Proteoglycan 3	57381150	57376769	11	TRANS	chr16	11449661	-		OpenSea
cg23516680	10	NOLC1	103923333	+	-1.62864	0.192809	2.9914e-17	4148-49	PAPPA	Q13219	Pappalysin-1	116153791	116402321	9	TRANS	chr10	103923333	+	3'UTR	OpenSea
cg12206756	16	IL34;IL34	70647244	-	-1.32509	0.156942	3.0873e-17	9015-1	PRG3	Q9Y2Y8	Proteoglycan 3	57381150	57376769	11	TRANS	chr16	70647244	-	5'UTR;5'UTR	OpenSea
cg13845211	5	ERAP2;ERAP2	96210230	-	-2.38133	0.282045	3.09053e-17	4148-49	PAPPA	Q13219	Pappalysin-1	116153791	116402321	9	TRANS	chr5	96210230	-	TSS1500;TSS1500	OpenSea
cg06528816	2	TTC7A	47242277	+	-1.46249	0.173255	3.13892e-17	4148-49	PAPPA	Q13219	Pappalysin-1	116153791	116402321	9	TRANS	chr2	47242277	+	Body	OpenSea
cg16182457	7	POR	75592134	-	-1.53072	0.181466	3.30288e-17	9015-1	PRG3	Q9Y2Y8	Proteoglycan 3	57381150	57376769	11	TRANS	chr7	75592134	-	Body	OpenSea
cg12415337	19	CLPTM1;CLPTM1;CLPTM1	45490200	-	1.67643	0.198787	3.36002e-17	18899-82	HDGFRP3	Q9Y3E1	Hepatoma-derived growth factor-related protein 3	83207823	83112738	15	TRANS	chr19	45490200	-	Body;Body;Body	OpenSea
cg17717565	7	TRIM4;TRIM4	99507261	-	-1.61322	0.191294	3.36305e-17	9015-1	PRG3	Q9Y2Y8	Proteoglycan 3	57381150	57376769	11	TRANS	chr7	99507261	-	Body;Body	OpenSea
cg16530324	17	NA	3824599	-	-1.55749	0.184689	3.36776e-17	4148-49	PAPPA	Q13219	Pappalysin-1	116153791	116402321	9	TRANS	chr17	3824599	-		N_Shelf
cg20594498	17	NA	18170886	+	1.84766	0.219109	3.37994e-17	12334-25	SHMT1	P34896	Serine hydroxymethyltransferase, cytosolic	18363567	18327860	17	CIS	chr17	18170886	+		S_Shelf
cg07569194	1	GSTM4;GSTM4;GSTM4	110200960	-	1.72166	0.204232	3.45953e-17	18895-54	GSTM4	Q03013	Glutathione S-transferase Mu 4	109656099	109674836	1	CIS	chr1	110200960	-	Body;Body;Body	S_Shore
cg20804243	3	NA	171205319	+	-1.99563	0.236857	3.59292e-17	9015-1	PRG3	Q9Y2Y8	Proteoglycan 3	57381150	57376769	11	TRANS	chr3	171205319	+		OpenSea
cg19376906	2	NA	30414835	+	-2.33967	0.277745	3.64468e-17	9015-1	PRG3	Q9Y2Y8	Proteoglycan 3	57381150	57376769	11	TRANS	chr2	30414835	+		OpenSea
cg08553585	1	LOC101927787	234791553	+	-1.36268	0.161812	3.72146e-17	9015-1	PRG3	Q9Y2Y8	Proteoglycan 3	57381150	57376769	11	TRANS	chr1	234791553	+	Body	OpenSea
cg21672758	2	NA	48340131	-	-1.55136	0.184269	3.79791e-17	4148-49	PAPPA	Q13219	Pappalysin-1	116153791	116402321	9	TRANS	chr2	48340131	-		OpenSea
cg15197144	19	FZR1	3521010	-	-1.56327	0.185688	3.80308e-17	4148-49	PAPPA	Q13219	Pappalysin-1	116153791	116402321	9	TRANS	chr19	3521010	-	5'UTR	OpenSea
cg11649969	1	NA	180940378	+	-1.45108	0.172376	3.82679e-17	4148-49	PAPPA	Q13219	Pappalysin-1	116153791	116402321	9	TRANS	chr1	180940378	+		OpenSea
cg18404041	3	ITIH1;ITIH1;ITIH1;ITIH1	52824283	-	-1.0898	0.129487	3.88674e-17	7145-1	ITIH3	Q06033	Inter-alpha-trypsin inhibitor heavy chain H3	52794768	52809009	3	CIS	chr3	52824283	-	Body;Body;Body;Body	OpenSea
cg17338225	3	NA	14420209	-	-2.0092	0.238976	4.18753e-17	9015-1	PRG3	Q9Y2Y8	Proteoglycan 3	57381150	57376769	11	TRANS	chr3	14420209	-		OpenSea
cg16899419	22	MTMR3;MTMR3;MTMR3	30342424	+	-2.59037	0.308135	4.22053e-17	9015-1	PRG3	Q9Y2Y8	Proteoglycan 3	57381150	57376769	11	TRANS	chr22	30342424	+	5'UTR;5'UTR;5'UTR	OpenSea
cg06863152	15	SPATA5L1;SPATA5L1	45709844	+	-1.11701	0.132885	4.2486e-17	9015-1	PRG3	Q9Y2Y8	Proteoglycan 3	57381150	57376769	11	TRANS	chr15	45709844	+	Body;Body	OpenSea
cg06070625	3	MITF;MITF	69812798	+	-1.8192	0.216712	4.67638e-17	4148-49	PAPPA	Q13219	Pappalysin-1	116153791	116402321	9	TRANS	chr3	69812798	+	Body;TSS200	OpenSea
cg07908654	13	NA	41631052	+	-1.46069	0.174046	4.75528e-17	4148-49	PAPPA	Q13219	Pappalysin-1	116153791	116402321	9	TRANS	chr13	41631052	+		N_Shelf
cg06734854	19	FZR1	3521450	+	-2.075	0.247253	4.77103e-17	9015-1	PRG3	Q9Y2Y8	Proteoglycan 3	57381150	57376769	11	TRANS	chr19	3521450	+	5'UTR	OpenSea
cg02487088	11	VWCE	61033076	-	-2.00153	0.23852	4.80072e-17	9015-1	PRG3	Q9Y2Y8	Proteoglycan 3	57381150	57376769	11	CIS	chr11	61033076	-	Body	OpenSea
cg03210018	12	PCED1B;PCED1B	47477069	+	-2.08493	0.24849	4.84509e-17	9015-1	PRG3	Q9Y2Y8	Proteoglycan 3	57381150	57376769	11	TRANS	chr12	47477069	+	5'UTR;5'UTR	S_Shelf
cg08058756	19	NA	56833959	-	-1.77844	0.212037	4.9693e-17	9015-1	PRG3	Q9Y2Y8	Proteoglycan 3	57381150	57376769	11	TRANS	chr19	56833959	-		OpenSea
cg26416074	13	NA	46688810	+	-1.64106	0.195717	5.07777e-17	9015-1	PRG3	Q9Y2Y8	Proteoglycan 3	57381150	57376769	11	TRANS	chr13	46688810	+		OpenSea
cg22185327	1	SDC3	31373176	-	-2.72066	0.324512	5.12281e-17	9015-1	PRG3	Q9Y2Y8	Proteoglycan 3	57381150	57376769	11	TRANS	chr1	31373176	-	Body	OpenSea
cg13299425	2	CAMKMT	44968238	+	-1.3176	0.157179	5.16908e-17	4148-49	PAPPA	Q13219	Pappalysin-1	116153791	116402321	9	TRANS	chr2	44968238	+	Body	OpenSea
cg06592575	18	FECH;FECH	55250579	+	-1.68335	0.20086	5.26051e-17	4148-49	PAPPA	Q13219	Pappalysin-1	116153791	116402321	9	TRANS	chr18	55250579	+	Body;Body	N_Shelf
cg20178107	7	NA	41914145	-	-1.60587	0.191654	5.33761e-17	4148-49	PAPPA	Q13219	Pappalysin-1	116153791	116402321	9	TRANS	chr7	41914145	-		OpenSea
cg01315054	22	MGAT3	39869399	-	-1.99489	0.238098	5.36244e-17	9015-1	PRG3	Q9Y2Y8	Proteoglycan 3	57381150	57376769	11	TRANS	chr22	39869399	-	5'UTR	OpenSea
cg11987455	1	ERMAP;ERMAP	43290834	+	-1.82794	0.218173	5.36518e-17	9015-1	PRG3	Q9Y2Y8	Proteoglycan 3	57381150	57376769	11	TRANS	chr1	43290834	+	TSS1500;5'UTR	OpenSea
cg03761216	1	EPS15	51986130	-	-1.56129	0.186393	5.46007e-17	9015-1	PRG3	Q9Y2Y8	Proteoglycan 3	57381150	57376769	11	TRANS	chr1	51986130	-	TSS1500	S_Shore
cg01904145	3	PROK2;PROK2	71831301	-	-0.553824	0.0661305	5.53571e-17	10754-113	PROK2	Q9HC23	Prokineticin-2	71785206	71771655	3	CIS	chr3	71831301	-	Body;Body	N_Shelf
cg06456840	1	COLGALT2;COLGALT2;COLGALT2	183994221	+	-1.43641	0.171756	6.10945e-17	9015-1	PRG3	Q9Y2Y8	Proteoglycan 3	57381150	57376769	11	TRANS	chr1	183994221	+	Body;Body;5'UTR	OpenSea
cg02803925	3	PCYT1A	195974300	+	-0.850967	0.10178	6.22615e-17	4148-49	PAPPA	Q13219	Pappalysin-1	116153791	116402321	9	TRANS	chr3	195974300	+	Body	OpenSea
cg17245251	8	NA	103603330	+	-1.44117	0.172376	6.23896e-17	9015-1	PRG3	Q9Y2Y8	Proteoglycan 3	57381150	57376769	11	TRANS	chr8	103603330	+		OpenSea
cg07839457	16	NLRC5	57023022	-	-0.676577	0.0809376	6.31214e-17	6077-63	CECR1	Q9NZK5	Adenosine deaminase 2	17258235	17178790	22	TRANS	chr16	57023022	-	TSS1500	N_Shore
cg24304533	16	ABCC1	16143033	-	-1.43666	0.171921	6.45895e-17	4148-49	PAPPA	Q13219	Pappalysin-1	116153791	116402321	9	TRANS	chr16	16143033	-	Body	OpenSea
cg17717565	7	TRIM4;TRIM4	99507261	-	-1.58926	0.190196	6.49269e-17	4148-49	PAPPA	Q13219	Pappalysin-1	116153791	116402321	9	TRANS	chr7	99507261	-	Body;Body	OpenSea
cg21693883	21	COL6A1	47408455	-	0.537155	0.0642902	6.53433e-17	16828-8	COL6A1	P12109	Collagen alpha-1(VI) chain	45981770	46005050	21	CIS	chr21	47408455	-	Body	Island
cg19448292	20	C20orf118	35504064	-	-1.90875	0.22849	6.61171e-17	4148-49	PAPPA	Q13219	Pappalysin-1	116153791	116402321	9	TRANS	chr20	35504064	-	TSS1500	OpenSea
cg18254848	19	CLC	40227949	+	-1.47252	0.176518	7.30097e-17	4148-49	PAPPA	Q13219	Pappalysin-1	116153791	116402321	9	TRANS	chr19	40227949	+	Body	OpenSea
cg25087851	11	GPR44	60623918	+	-1.97101	0.236317	7.39459e-17	4148-49	PAPPA	Q13219	Pappalysin-1	116153791	116402321	9	TRANS	chr11	60623918	+	TSS1500	S_Shelf
cg00959259	3	PARP9;PARP9;DTX3L;PARP9;PARP9;PARP9;PARP9	122281975	+	-0.915224	0.109762	7.53926e-17	17460-51	MX1	P20591	Interferon-induced GTP-binding protein Mx1	41420020	41470071	21	TRANS	chr3	122281975	+	5'UTR;5'UTR;TSS1500;5'UTR;5'UTR;5'UTR;5'UTR	N_Shore
cg07830828	20	TRPC4AP;TRPC4AP	33601744	+	-1.75566	0.210603	7.66231e-17	4148-49	PAPPA	Q13219	Pappalysin-1	116153791	116402321	9	TRANS	chr20	33601744	+	Body;Body	OpenSea
cg07241568	9	ABO	136150823	+	1.06066	0.127267	7.80606e-17	8397-147	QSOX2	Q6ZRP7	Sulfhydryl oxidase 2	136245812	136206333	9	CIS	chr9	136150823	+	TSS200	Island
cg09923071	8	STK3	99858125	-	-1.45169	0.174217	7.9051e-17	9015-1	PRG3	Q9Y2Y8	Proteoglycan 3	57381150	57376769	11	TRANS	chr8	99858125	-	Body	OpenSea
cg20560376	12	CD9	6342778	-	-1.44764	0.173778	8.05854e-17	4148-49	PAPPA	Q13219	Pappalysin-1	116153791	116402321	9	TRANS	chr12	6342778	-	Body	OpenSea
cg09339568	22	NA	37296313	-	-1.67359	0.200968	8.24441e-17	9015-1	PRG3	Q9Y2Y8	Proteoglycan 3	57381150	57376769	11	TRANS	chr22	37296313	-		OpenSea
cg16409452	14	EVL	100610186	+	-1.46888	0.176387	8.25041e-17	4148-49	PAPPA	Q13219	Pappalysin-1	116153791	116402321	9	TRANS	chr14	100610186	+	3'UTR	N_Shore
cg25960268	1	NA	28459201	-	-1.34782	0.161858	8.27637e-17	4148-49	PAPPA	Q13219	Pappalysin-1	116153791	116402321	9	TRANS	chr1	28459201	-		OpenSea
cg19434937	12	LPCAT3	7104184	-	-1.62832	0.195601	8.45333e-17	4148-49	PAPPA	Q13219	Pappalysin-1	116153791	116402321	9	TRANS	chr12	7104184	-	Body	OpenSea
cg17207756	17	PIK3R6;PIK3R6;PIK3R6	8768360	+	-1.93464	0.232399	8.45827e-17	9015-1	PRG3	Q9Y2Y8	Proteoglycan 3	57381150	57376769	11	TRANS	chr17	8768360	+	Body;5'UTR;5'UTR	OpenSea
cg01745810	9	DENND1A;DENND1A	126497597	-	-1.389	0.16689	8.58907e-17	9015-1	PRG3	Q9Y2Y8	Proteoglycan 3	57381150	57376769	11	TRANS	chr9	126497597	-	Body;Body	OpenSea
cg16499536	3	NR2C2;NR2C2	15066613	-	-1.45012	0.174235	8.59086e-17	9015-1	PRG3	Q9Y2Y8	Proteoglycan 3	57381150	57376769	11	TRANS	chr3	15066613	-	Body;Body	OpenSea
cg10433549	17	NA	41472748	-	-2.07214	0.24899	8.63697e-17	9015-1	PRG3	Q9Y2Y8	Proteoglycan 3	57381150	57376769	11	TRANS	chr17	41472748	-		N_Shelf
cg27018966	14	NA	71351892	+	-1.38021	0.165854	8.66339e-17	9015-1	PRG3	Q9Y2Y8	Proteoglycan 3	57381150	57376769	11	TRANS	chr14	71351892	+		OpenSea
cg11844053	1	HHAT;HHAT;HHAT;HHAT;HHAT;HHAT	210704772	+	-1.98988	0.239179	8.82279e-17	9015-1	PRG3	Q9Y2Y8	Proteoglycan 3	57381150	57376769	11	TRANS	chr1	210704772	+	Body;Body;Body;Body;Body;Body	OpenSea
cg06144471	3	NA	195835467	+	-0.886994	0.106619	8.85236e-17	9015-1	PRG3	Q9Y2Y8	Proteoglycan 3	57381150	57376769	11	TRANS	chr3	195835467	+		OpenSea
cg02494549	2	NA	161798364	+	-1.42126	0.170886	9.02127e-17	4148-49	PAPPA	Q13219	Pappalysin-1	116153791	116402321	9	TRANS	chr2	161798364	+		OpenSea
cg11668148	15	HEXA	72636405	+	-1.50185	0.180586	9.05652e-17	4148-49	PAPPA	Q13219	Pappalysin-1	116153791	116402321	9	TRANS	chr15	72636405	+	3'UTR	OpenSea
cg03856470	16	NA	1309414	+	1.18114	0.142035	9.11043e-17	3403-1	TPSB2	P20231	Tryptase beta-2	1230184	1227272	16	CIS	chr16	1309414	+		Island
cg26472183	8	TRIB1;TRIB1	126445744	+	-0.867011	0.104289	9.28663e-17	4148-49	PAPPA	Q13219	Pappalysin-1	116153791	116402321	9	TRANS	chr8	126445744	+	Body;Body	S_Shore
cg10065736	12	FBXW8;FBXW8	117440120	+	-1.91287	0.230117	9.362e-17	9015-1	PRG3	Q9Y2Y8	Proteoglycan 3	57381150	57376769	11	TRANS	chr12	117440120	+	Body;Body	OpenSea
cg24683893	18	SLC14A2	42825369	-	-1.17611	0.141487	9.37458e-17	9015-1	PRG3	Q9Y2Y8	Proteoglycan 3	57381150	57376769	11	TRANS	chr18	42825369	-	5'UTR	OpenSea
cg25221180	9	LRSAM1;LRSAM1;LRSAM1;LRSAM1	130217517	+	-1.35413	0.162914	9.4151e-17	4148-49	PAPPA	Q13219	Pappalysin-1	116153791	116402321	9	TRANS	chr9	130217517	+	Body;Body;Body;Body	S_Shelf
cg26979537	19	NAPA	48016860	-	-1.24311	0.149588	9.5496e-17	9015-1	PRG3	Q9Y2Y8	Proteoglycan 3	57381150	57376769	11	TRANS	chr19	48016860	-	Body	N_Shore
cg19745810	13	CARS2	111316234	+	-1.34752	0.162167	9.61312e-17	4148-49	PAPPA	Q13219	Pappalysin-1	116153791	116402321	9	TRANS	chr13	111316234	+	Body	OpenSea
cg18367488	11	NA	47937934	-	-1.60753	0.1935	9.76331e-17	9015-1	PRG3	Q9Y2Y8	Proteoglycan 3	57381150	57376769	11	CIS	chr11	47937934	-		OpenSea
cg12819873	11	PRG2	57157632	-	-1.68616	0.202977	9.8027e-17	4148-49	PAPPA	Q13219	Pappalysin-1	116153791	116402321	9	TRANS	chr11	57157632	-	5'UTR	OpenSea
cg22930808	3	PARP9;PARP9;DTX3L;PARP9;PARP9;PARP9;PARP9	122281881	-	-1.02897	0.123885	9.9091e-17	14151-4	ISG15	P05161	Ubiquitin-like protein ISG15	1001138	1014540	1	TRANS	chr3	122281881	-	5'UTR;5'UTR;TSS1500;5'UTR;5'UTR;5'UTR;5'UTR	N_Shore
cg22185327	1	SDC3	31373176	-	-2.68019	0.323132	1.09121e-16	4148-49	PAPPA	Q13219	Pappalysin-1	116153791	116402321	9	TRANS	chr1	31373176	-	Body	OpenSea
cg12119581	10	BTAF1	93786975	+	-1.20373	0.145186	1.1235e-16	4148-49	PAPPA	Q13219	Pappalysin-1	116153791	116402321	9	TRANS	chr10	93786975	+	Body	OpenSea
cg26690034	1	CRYZ;CRYZ;CRYZ;TYW3;TYW3;CRYZ;CRYZ;CRYZ;TYW3;CRYZ;CRYZ	75198963	-	-0.394895	0.0476341	1.1309e-16	13983-27	CRYZ	Q08257	Quinone oxidoreductase	74733408	74705482	1	CIS	chr1	75198963	-	5'UTR;1stExon;1stExon;1stExon;Body;5'UTR;5'UTR;1stExon;1stExon;1stExon;5'UTR	OpenSea
cg21723861	17	NA	39686628	+	-1.47819	0.178386	1.16645e-16	9015-1	PRG3	Q9Y2Y8	Proteoglycan 3	57381150	57376769	11	TRANS	chr17	39686628	+		S_Shelf
cg09469170	3	NA	52809942	+	-1.73023	0.208811	1.1702e-16	9015-1	PRG3	Q9Y2Y8	Proteoglycan 3	57381150	57376769	11	TRANS	chr3	52809942	+		OpenSea
cg10105512	22	LIMK2;LIMK2;LIMK2	31643111	+	-1.51998	0.183496	1.19657e-16	4148-49	PAPPA	Q13219	Pappalysin-1	116153791	116402321	9	TRANS	chr22	31643111	+	TSS1500;TSS1500;Body	OpenSea
cg02046836	11	UVRAG	75550064	+	-1.68637	0.203595	1.20149e-16	9015-1	PRG3	Q9Y2Y8	Proteoglycan 3	57381150	57376769	11	TRANS	chr11	75550064	+	Body	OpenSea
cg13789639	1	STIL;STIL;STIL;STIL;STIL;STIL	47746081	+	-1.86926	0.225686	1.20512e-16	9015-1	PRG3	Q9Y2Y8	Proteoglycan 3	57381150	57376769	11	TRANS	chr1	47746081	+	Body;Body;Body;Body;Body;Body	OpenSea
cg05642098	2	BRE;BRE;BRE;BRE;BRE;BRE	28550757	-	-1.23531	0.149146	1.20602e-16	4148-49	PAPPA	Q13219	Pappalysin-1	116153791	116402321	9	TRANS	chr2	28550757	-	3'UTR;3'UTR;3'UTR;Body;Body;Body	OpenSea
cg14769121	7	SMURF1;SMURF1	98722470	-	-1.65029	0.199269	1.21392e-16	9015-1	PRG3	Q9Y2Y8	Proteoglycan 3	57381150	57376769	11	TRANS	chr7	98722470	-	Body;Body	OpenSea
cg18254848	19	CLC	40227949	+	-1.46898	0.177526	1.28765e-16	9015-1	PRG3	Q9Y2Y8	Proteoglycan 3	57381150	57376769	11	TRANS	chr19	40227949	+	Body	OpenSea
cg23881939	12	COL2A1;COL2A1	48391054	-	-0.207082	0.0250278	1.2945e-16	18875-125	COL2A1	P02458	Collagen alpha-1(II) chain	48004554	47972967	12	CIS	chr12	48391054	-	Body;Body	OpenSea
cg16362140	5	DAP	10708717	-	-1.44391	0.174579	1.33078e-16	4148-49	PAPPA	Q13219	Pappalysin-1	116153791	116402321	9	TRANS	chr5	10708717	-	Body	OpenSea
cg07839457	16	NLRC5	57023022	-	-0.659164	0.0797091	1.34383e-16	15326-64	GBP1	P32455	Guanylate-binding protein 1	89065360	89051882	1	TRANS	chr16	57023022	-	TSS1500	N_Shore
cg01355027	8	KHDRBS3	136659278	+	-1.48211	0.179284	1.37538e-16	9015-1	PRG3	Q9Y2Y8	Proteoglycan 3	57381150	57376769	11	TRANS	chr8	136659278	+	Body	OpenSea
cg01820273	6	C6orf127	35754906	-	0.608238	0.0735793	1.38034e-16	5749-53	CLPS	P04118	Colipase	35797344	35794982	6	CIS	chr6	35754906	-	Body	Island
cg09597192	6	AGPAT1;AGPAT1	32141591	-	-1.70413	0.206151	1.38064e-16	4148-49	PAPPA	Q13219	Pappalysin-1	116153791	116402321	9	TRANS	chr6	32141591	-	5'UTR;5'UTR	OpenSea
cg19987296	2	NA	202655135	+	-1.42435	0.172442	1.45826e-16	4148-49	PAPPA	Q13219	Pappalysin-1	116153791	116402321	9	TRANS	chr2	202655135	+		OpenSea
cg02068052	19	NA	15436097	-	-1.82544	0.22112	1.51382e-16	9015-1	PRG3	Q9Y2Y8	Proteoglycan 3	57381150	57376769	11	TRANS	chr19	15436097	-		OpenSea
cg16411857	16	NLRC5	57023191	-	-0.791977	0.0959517	1.53282e-16	3311-27	FCGR3B	O75015	Low affinity immunoglobulin gamma Fc region receptor III-B	161631963	161623196	1	TRANS	chr16	57023191	-	TSS1500	Island
cg09502221	1	TYW3;CRYZ;CRYZ;TYW3;TYW3;CRYZ;CRYZ	75198599	-	-0.454733	0.0551083	1.56241e-16	13983-27	CRYZ	Q08257	Quinone oxidoreductase	74733408	74705482	1	CIS	chr1	75198599	-	TSS1500;5'UTR;5'UTR;TSS1500;TSS1500;5'UTR;5'UTR	OpenSea
cg24376793	1	PPP1R12B;PPP1R12B;PPP1R12B;PPP1R12B	202545589	-	-1.60516	0.194566	1.58447e-16	9015-1	PRG3	Q9Y2Y8	Proteoglycan 3	57381150	57376769	11	TRANS	chr1	202545589	-	3'UTR;Body;3'UTR;Body	OpenSea
cg01021719	14	GMPR2;GMPR2;GMPR2;GMPR2	24704097	+	-1.77734	0.215506	1.62015e-16	4148-49	PAPPA	Q13219	Pappalysin-1	116153791	116402321	9	TRANS	chr14	24704097	+	Body;Body;Body;Body	S_Shelf
cg02137883	9	SLC2A8;SLC2A8;SLC2A8;SLC2A8	130158080	+	-1.63365	0.198133	1.64841e-16	4148-49	PAPPA	Q13219	Pappalysin-1	116153791	116402321	9	TRANS	chr9	130158080	+	TSS1500;TSS1500;TSS1500;TSS1500	N_Shore
cg16438366	17	AKAP1;AKAP1;AKAP1	55191754	+	-1.99976	0.242562	1.66087e-16	4148-49	PAPPA	Q13219	Pappalysin-1	116153791	116402321	9	TRANS	chr17	55191754	+	Body;Body;Body	OpenSea
cg12548730	20	UQCC1;UQCC1;UQCC1	33927324	+	-1.4643	0.177616	1.66251e-16	9015-1	PRG3	Q9Y2Y8	Proteoglycan 3	57381150	57376769	11	TRANS	chr20	33927324	+	Body;Body;Body	OpenSea
cg05045380	3	NA	119355809	-	-1.89141	0.229435	1.66843e-16	9015-1	PRG3	Q9Y2Y8	Proteoglycan 3	57381150	57376769	11	TRANS	chr3	119355809	-		OpenSea
cg16459171	5	CMBL	10295079	+	-1.66823	0.202381	1.6795e-16	9015-1	PRG3	Q9Y2Y8	Proteoglycan 3	57381150	57376769	11	TRANS	chr5	10295079	+	5'UTR	OpenSea
cg21575634	12	STX2;STX2	131310417	-	-1.21977	0.148033	1.72413e-16	9015-1	PRG3	Q9Y2Y8	Proteoglycan 3	57381150	57376769	11	TRANS	chr12	131310417	-	Body;Body	OpenSea
cg13914841	16	NA	75303457	-	0.33707	0.0409422	1.8284e-16	5648-28	CTRB2	Q6GPI1	Chymotrypsinogen B2	75209969	75204103	16	CIS	chr16	75303457	-		S_Shelf
cg11881599	12	CLLU1OS;CLLU1;CLLU1	92814084	-	-1.843	0.223918	1.86084e-16	9015-1	PRG3	Q9Y2Y8	Proteoglycan 3	57381150	57376769	11	TRANS	chr12	92814084	-	3'UTR;TSS1500;TSS1500	OpenSea
cg16868031	1	NR0B2	27240812	+	-1.72318	0.209393	1.88184e-16	4148-49	PAPPA	Q13219	Pappalysin-1	116153791	116402321	9	TRANS	chr1	27240812	+	TSS1500	OpenSea
cg16660617	16	ZNRF1	75037584	-	-1.38032	0.16775	1.89686e-16	9015-1	PRG3	Q9Y2Y8	Proteoglycan 3	57381150	57376769	11	TRANS	chr16	75037584	-	Body	S_Shelf
cg16436976	1	NA	212291510	+	-1.32713	0.161395	1.98657e-16	9015-1	PRG3	Q9Y2Y8	Proteoglycan 3	57381150	57376769	11	TRANS	chr1	212291510	+		OpenSea
cg02133716	8	PVT1	128981622	-	-1.68219	0.204623	2.01945e-16	4148-49	PAPPA	Q13219	Pappalysin-1	116153791	116402321	9	TRANS	chr8	128981622	-	Body	OpenSea
cg12259379	6	MCCD1	31496949	+	-1.00395	0.12213	2.02905e-16	15333-11	SDF2	Q99470	Stromal cell-derived factor 2	28662189	28648346	17	TRANS	chr6	31496949	+	1stExon	OpenSea
cg01745810	9	DENND1A;DENND1A	126497597	-	-1.36503	0.166069	2.04047e-16	4148-49	PAPPA	Q13219	Pappalysin-1	116153791	116402321	9	TRANS	chr9	126497597	-	Body;Body	OpenSea
cg07589211	20	SOGA1;SOGA1	35475630	-	-2.0926	0.254681	2.09474e-16	9015-1	PRG3	Q9Y2Y8	Proteoglycan 3	57381150	57376769	11	TRANS	chr20	35475630	-	Body;5'UTR	OpenSea
cg10516012	16	TPSD1	1306346	+	-0.40928	0.0498264	2.13729e-16	3403-1	TPSB2	P20231	Tryptase beta-2	1230184	1227272	16	CIS	chr16	1306346	+	1stExon	N_Shore
cg01021719	14	GMPR2;GMPR2;GMPR2;GMPR2	24704097	+	-1.78043	0.216783	2.15739e-16	9015-1	PRG3	Q9Y2Y8	Proteoglycan 3	57381150	57376769	11	TRANS	chr14	24704097	+	Body;Body;Body;Body	S_Shelf
cg12450789	9	LRRC8A;LRRC8A;LRRC8A	131648836	-	-1.44642	0.176253	2.27677e-16	9015-1	PRG3	Q9Y2Y8	Proteoglycan 3	57381150	57376769	11	TRANS	chr9	131648836	-	5'UTR;5'UTR;5'UTR	OpenSea
cg25173129	17	EPX	56269410	-	-1.83227	0.223296	2.29514e-16	9015-1	PRG3	Q9Y2Y8	Proteoglycan 3	57381150	57376769	11	TRANS	chr17	56269410	-	TSS1500	OpenSea
cg10805265	9	MAPKAP1;MAPKAP1;MAPKAP1;MAPKAP1;MAPKAP1;MAPKAP1	128410013	+	-1.57669	0.192214	2.34888e-16	4148-49	PAPPA	Q13219	Pappalysin-1	116153791	116402321	9	TRANS	chr9	128410013	+	Body;Body;Body;Body;5'UTR;5'UTR	OpenSea
cg21022524	10	EDRF1;EDRF1;EDRF1;EDRF1;EDRF1	127430868	+	-1.31773	0.160676	2.38121e-16	9015-1	PRG3	Q9Y2Y8	Proteoglycan 3	57381150	57376769	11	TRANS	chr10	127430868	+	Body;Body;Body;Body;Body	OpenSea
cg03502211	6	MAPK13;MAPK13	36108112	-	-1.24298	0.151668	2.49868e-16	9015-1	PRG3	Q9Y2Y8	Proteoglycan 3	57381150	57376769	11	TRANS	chr6	36108112	-	Body;3'UTR	OpenSea
cg07320252	1	NA	235068943	-	-1.31698	0.160783	2.5897e-16	9015-1	PRG3	Q9Y2Y8	Proteoglycan 3	57381150	57376769	11	TRANS	chr1	235068943	-		OpenSea
cg15732078	10	CCSER2;CCSER2;CCSER2	86097061	+	-1.83173	0.22365	2.60895e-16	9015-1	PRG3	Q9Y2Y8	Proteoglycan 3	57381150	57376769	11	TRANS	chr10	86097061	+	5'UTR;5'UTR;5'UTR	OpenSea
cg05078091	11	APLP2;APLP2;APLP2;APLP2;APLP2;APLP2	129984345	+	-1.18844	0.145147	2.65978e-16	4148-49	PAPPA	Q13219	Pappalysin-1	116153791	116402321	9	TRANS	chr11	129984345	+	Body;Body;Body;Body;Body;Body	OpenSea
cg12150299	1	TMEM63A	226054314	-	0.716911	0.0875672	2.67861e-16	15503-20	LEFTY2	O00292	Left-right determination factor 2	225941383	225936598	1	CIS	chr1	226054314	-	Body	OpenSea
cg24831477	20	NA	17906276	+	-1.42574	0.174187	2.72133e-16	4148-49	PAPPA	Q13219	Pappalysin-1	116153791	116402321	9	TRANS	chr20	17906276	+		OpenSea
cg25854298	10	ASCC1	73936754	-	-1.42105	0.17363	2.73748e-16	4148-49	PAPPA	Q13219	Pappalysin-1	116153791	116402321	9	TRANS	chr10	73936754	-	Body	OpenSea
cg26102082	17	NGFR	47590272	+	-0.774047	0.0945924	2.76916e-16	4148-49	PAPPA	Q13219	Pappalysin-1	116153791	116402321	9	TRANS	chr17	47590272	+	Body	Island
cg20654602	1	LINC01140;LINC01140	87596049	+	-1.68145	0.205503	2.789e-16	4148-49	PAPPA	Q13219	Pappalysin-1	116153791	116402321	9	TRANS	chr1	87596049	+	Body;Body	N_Shore
cg19571408	21	ADARB1;ADARB1;ADARB1;ADARB1;ADARB1;ADARB1;ADARB1;ADARB1	46516039	-	-2.10529	0.25735	2.82264e-16	9015-1	PRG3	Q9Y2Y8	Proteoglycan 3	57381150	57376769	11	TRANS	chr21	46516039	-	5'UTR;5'UTR;5'UTR;5'UTR;Body;Body;Body;Body	OpenSea
cg12077754	2	HK2	75089669	+	-1.04857	0.128188	2.84061e-16	4148-49	PAPPA	Q13219	Pappalysin-1	116153791	116402321	9	TRANS	chr2	75089669	+	Body	OpenSea
cg09147843	16	RBL2	53467612	+	-1.47515	0.180449	2.96114e-16	9015-1	PRG3	Q9Y2Y8	Proteoglycan 3	57381150	57376769	11	TRANS	chr16	53467612	+	TSS1500	N_Shore
cg12077754	2	HK2	75089669	+	-1.05233	0.128742	2.98365e-16	9015-1	PRG3	Q9Y2Y8	Proteoglycan 3	57381150	57376769	11	TRANS	chr2	75089669	+	Body	OpenSea
cg19987296	2	NA	202655135	+	-1.41746	0.173461	3.04304e-16	9015-1	PRG3	Q9Y2Y8	Proteoglycan 3	57381150	57376769	11	TRANS	chr2	202655135	+		OpenSea
cg09194810	20	NA	4072430	+	-1.38798	0.169864	3.05539e-16	4148-49	PAPPA	Q13219	Pappalysin-1	116153791	116402321	9	TRANS	chr20	4072430	+		OpenSea
cg16270995	14	NA	77425779	-	-1.48984	0.182446	3.19112e-16	9015-1	PRG3	Q9Y2Y8	Proteoglycan 3	57381150	57376769	11	TRANS	chr14	77425779	-		S_Shelf
cg04660509	16	POLR3E;POLR3E;POLR3E;POLR3E;POLR3E;POLR3E	22324384	+	-1.47336	0.18044	3.20364e-16	9015-1	PRG3	Q9Y2Y8	Proteoglycan 3	57381150	57376769	11	TRANS	chr16	22324384	+	Body;Body;Body;Body;Body;Body	OpenSea
cg12383160	12	FBXW8;FBXW8	117463293	+	-1.64717	0.20175	3.22942e-16	9015-1	PRG3	Q9Y2Y8	Proteoglycan 3	57381150	57376769	11	TRANS	chr12	117463293	+	Body;Body	OpenSea
cg23515090	15	MAP2K5;MAP2K5;MAP2K5	68092384	+	-1.81894	0.222822	3.26238e-16	4148-49	PAPPA	Q13219	Pappalysin-1	116153791	116402321	9	TRANS	chr15	68092384	+	Body;Body;Body	OpenSea
cg26749306	17	METRNL	81043782	-	-1.50864	0.184824	3.27999e-16	9015-1	PRG3	Q9Y2Y8	Proteoglycan 3	57381150	57376769	11	TRANS	chr17	81043782	-	Body	N_Shore
cg07260849	6	MDGA1	37621232	+	1.06364	0.130315	3.29332e-16	16900-29	MDGA1	Q8NFP4	MAM domain-containing glycosylphosphatidylinositol anchor protein 1	37699306	37630679	6	CIS	chr6	37621232	+	Body	S_Shelf
cg18783781	1	SLC25A33	9599067	+	-1.72629	0.211663	3.46687e-16	4148-49	PAPPA	Q13219	Pappalysin-1	116153791	116402321	9	TRANS	chr1	9599067	+	TSS1500	N_Shore
cg06866757	22	FBXO7;FBXO7;FBXO7	32873859	+	-1.93672	0.237537	3.54053e-16	4148-49	PAPPA	Q13219	Pappalysin-1	116153791	116402321	9	TRANS	chr22	32873859	+	5'UTR;Body;Body	S_Shelf
cg24358891	7	NRCAM;NRCAM;NRCAM;NRCAM;NRCAM	107876312	+	-1.73587	0.21292	3.55974e-16	9015-1	PRG3	Q9Y2Y8	Proteoglycan 3	57381150	57376769	11	TRANS	chr7	107876312	+	Body;Body;Body;Body;Body	OpenSea
cg01955639	17	EPX	56269767	+	-1.70888	0.209829	3.81862e-16	9015-1	PRG3	Q9Y2Y8	Proteoglycan 3	57381150	57376769	11	TRANS	chr17	56269767	+	TSS1500	OpenSea
cg25939647	15	GPR176	40173065	-	-1.61602	0.198453	3.85273e-16	9015-1	PRG3	Q9Y2Y8	Proteoglycan 3	57381150	57376769	11	TRANS	chr15	40173065	-	Body	OpenSea
cg19180304	16	FAHD1;FAHD1	1883182	-	-1.25418	0.154023	3.86103e-16	17819-30	FAHD1	Q6P587	Acylpyruvase FAHD1, mitochondrial	1826941	1840207	16	CIS	chr16	1883182	-	Body;Body	OpenSea
cg00321711	17	COPS3;COPS3	17156056	-	-1.20756	0.14831	3.88435e-16	9015-1	PRG3	Q9Y2Y8	Proteoglycan 3	57381150	57376769	11	TRANS	chr17	17156056	-	Body;Body	OpenSea
cg13012653	5	CAST;CAST;CAST;CAST;CAST;CAST;CAST;CAST;CAST;CAST;CAST	96078834	+	0.799925	0.09827	3.95031e-16	4964-67	ERAP1	Q9NZ08	Endoplasmic reticulum aminopeptidase 1	96808100	96760810	5	CIS	chr5	96078834	+	TSS1500;Body;Body;Body;Body;Body;Body;Body;Body;Body;Body	OpenSea
cg12425700	4	NA	75186779	-	-2.04883	0.251726	3.98188e-16	9015-1	PRG3	Q9Y2Y8	Proteoglycan 3	57381150	57376769	11	TRANS	chr4	75186779	-		OpenSea
cg09469170	3	NA	52809942	+	-1.69323	0.208042	3.98902e-16	4148-49	PAPPA	Q13219	Pappalysin-1	116153791	116402321	9	TRANS	chr3	52809942	+		OpenSea
cg23557612	21	BACH1	30722759	+	-1.57577	0.193617	3.99888e-16	4148-49	PAPPA	Q13219	Pappalysin-1	116153791	116402321	9	TRANS	chr21	30722759	+	Body	OpenSea
cg02645272	22	NA	30650471	+	-1.7505	0.21517	4.10467e-16	9015-1	PRG3	Q9Y2Y8	Proteoglycan 3	57381150	57376769	11	TRANS	chr22	30650471	+		OpenSea
cg17022365	11	AMPD3;AMPD3;AMPD3;AMPD3;AMPD3	10499641	-	-1.89579	0.233041	4.11974e-16	9015-1	PRG3	Q9Y2Y8	Proteoglycan 3	57381150	57376769	11	TRANS	chr11	10499641	-	5'UTR;Body;Body;Body;Body	OpenSea
cg20893283	20	CTNNBL1;CTNNBL1	36340388	+	-1.92364	0.236485	4.14379e-16	4148-49	PAPPA	Q13219	Pappalysin-1	116153791	116402321	9	TRANS	chr20	36340388	+	5'UTR;Body	OpenSea
cg04681520	17	NA	45708176	+	-1.4718	0.180961	4.18031e-16	9015-1	PRG3	Q9Y2Y8	Proteoglycan 3	57381150	57376769	11	TRANS	chr17	45708176	+		OpenSea
cg21677940	1	NA	192596014	+	-1.71188	0.210525	4.24076e-16	9015-1	PRG3	Q9Y2Y8	Proteoglycan 3	57381150	57376769	11	TRANS	chr1	192596014	+		OpenSea
cg00924017	1	NA	110186027	-	-1.17842	0.144936	4.27139e-16	15395-15	GSTM1	P09488	Glutathione S-transferase Mu 1	109687814	109709039	1	CIS	chr1	110186027	-		Island
cg07456972	4	TBC1D1;TBC1D1;TBC1D1	38110810	+	-1.52371	0.187429	4.30998e-16	4148-49	PAPPA	Q13219	Pappalysin-1	116153791	116402321	9	TRANS	chr4	38110810	+	TSS1500;Body;Body	OpenSea
cg11759485	15	SPATA5L1;SPATA5L1	45709996	+	-1.29783	0.159656	4.33202e-16	4148-49	PAPPA	Q13219	Pappalysin-1	116153791	116402321	9	TRANS	chr15	45709996	+	Body;Body	OpenSea
cg12239602	6	PCMT1;PCMT1;PCMT1;PCMT1;PCMT1;PCMT1	150087483	+	-1.17088	0.144055	4.36456e-16	15472-16	LRP11	Q86VZ4	Low-density lipoprotein receptor-related protein 11	149864359	149818757	6	CIS	chr6	150087483	+	Body;Body;Body;Body;Body;Body	OpenSea
cg24683893	18	SLC14A2	42825369	-	-1.14398	0.140801	4.47916e-16	4148-49	PAPPA	Q13219	Pappalysin-1	116153791	116402321	9	TRANS	chr18	42825369	-	5'UTR	OpenSea
cg01051200	20	COL20A1	61923909	-	-1.72347	0.212129	4.4863e-16	9015-1	PRG3	Q9Y2Y8	Proteoglycan 3	57381150	57376769	11	TRANS	chr20	61923909	-	TSS1500	N_Shelf
cg19434937	12	LPCAT3	7104184	-	-1.59239	0.196069	4.6023e-16	9015-1	PRG3	Q9Y2Y8	Proteoglycan 3	57381150	57376769	11	TRANS	chr12	7104184	-	Body	OpenSea
cg26272088	15	IGF1R	99443339	+	-2.07947	0.256044	4.60337e-16	4148-49	PAPPA	Q13219	Pappalysin-1	116153791	116402321	9	TRANS	chr15	99443339	+	Body	OpenSea
cg10105512	22	LIMK2;LIMK2;LIMK2	31643111	+	-1.49855	0.184528	4.62361e-16	9015-1	PRG3	Q9Y2Y8	Proteoglycan 3	57381150	57376769	11	TRANS	chr22	31643111	+	TSS1500;TSS1500;Body	OpenSea
cg02300466	3	CAPN7	15285484	+	-1.72789	0.212777	4.63779e-16	9015-1	PRG3	Q9Y2Y8	Proteoglycan 3	57381150	57376769	11	TRANS	chr3	15285484	+	Body	OpenSea
cg09705784	17	DNAH17	76565232	+	-1.4421	0.177616	4.69211e-16	9015-1	PRG3	Q9Y2Y8	Proteoglycan 3	57381150	57376769	11	TRANS	chr17	76565232	+	Body	OpenSea
cg11295281	22	C22orf34;C22orf34	49960501	-	-1.74563	0.215065	4.78829e-16	9015-1	PRG3	Q9Y2Y8	Proteoglycan 3	57381150	57376769	11	TRANS	chr22	49960501	-	Body;Body	OpenSea
cg12819873	11	PRG2	57157632	-	-1.65613	0.204102	4.88878e-16	9015-1	PRG3	Q9Y2Y8	Proteoglycan 3	57381150	57376769	11	CIS	chr11	57157632	-	5'UTR	OpenSea
cg00823480	17	NKIRAS2;DNAJC7;DNAJC7;DNAJC7	40168331	-	-1.7108	0.21099	5.12762e-16	9015-1	PRG3	Q9Y2Y8	Proteoglycan 3	57381150	57376769	11	TRANS	chr17	40168331	-	TSS1500;Body;Body;5'UTR	N_Shore
cg04100865	2	TET3	74311093	+	-1.85326	0.228646	5.25833e-16	9015-1	PRG3	Q9Y2Y8	Proteoglycan 3	57381150	57376769	11	TRANS	chr2	74311093	+	Body	OpenSea
cg27508506	6	MAPK13;MAPK13	36108416	+	-1.45457	0.179469	5.2811e-16	9015-1	PRG3	Q9Y2Y8	Proteoglycan 3	57381150	57376769	11	TRANS	chr6	36108416	+	Body;3'UTR	OpenSea
cg00119214	12	NA	58296513	+	-2.01112	0.248162	5.316e-16	9015-1	PRG3	Q9Y2Y8	Proteoglycan 3	57381150	57376769	11	TRANS	chr12	58296513	+		OpenSea
cg11310939	5	2003-03-01	126257116	+	-1.37419	0.169622	5.4292e-16	9015-1	PRG3	Q9Y2Y8	Proteoglycan 3	57381150	57376769	11	TRANS	chr5	126257116	+	5'UTR	OpenSea
cg14037008	6	GMPR	16258291	+	-2.4361	0.300709	5.4427e-16	19254-125	GMPR	P36959	GMP reductase 1	16238587	16295549	6	CIS	chr6	16258291	+	Body	OpenSea
cg14483210	17	SHMT1;SHMT1;SHMT1	18256575	-	1.42004	0.175302	5.47162e-16	12334-25	SHMT1	P34896	Serine hydroxymethyltransferase, cytosolic	18363567	18327860	17	CIS	chr17	18256575	-	Body;Body;5'UTR	OpenSea
cg23911543	8	SLC45A4;SLC45A4;SLC45A4	142238794	+	-1.67112	0.206401	5.6584e-16	4148-49	PAPPA	Q13219	Pappalysin-1	116153791	116402321	9	TRANS	chr8	142238794	+	TSS200;TSS200;Body	S_Shore
cg07318398	17	KLHL10;NT5C3L	39993101	+	1.1564	0.142864	5.75519e-16	19135-5	NT5C3L	Q969T7	7-methylguanosine phosphate-specific 5'-nucleotidase	41836260	41825057	17	CIS	chr17	39993101	+	TSS1500;TSS1500	S_Shore
cg05736642	4	HTT	3123132	+	-1.33479	0.165007	6.00125e-16	4148-49	PAPPA	Q13219	Pappalysin-1	116153791	116402321	9	TRANS	chr4	3123132	+	Body	OpenSea
cg06727578	11	NA	98438938	+	-1.62443	0.200883	6.1427e-16	4148-49	PAPPA	Q13219	Pappalysin-1	116153791	116402321	9	TRANS	chr11	98438938	+		OpenSea
cg15469732	12	TESC;TESC;TESC	117491896	-	1.57408	0.194664	6.15756e-16	12831-21	TESC	Q96BS2	Calcineurin B homologous protein 3	117099479	117038923	12	CIS	chr12	117491896	-	Body;Body;Body	OpenSea
cg00497086	16	PRKCB;PRKCB	23869600	+	-1.64153	0.203018	6.18454e-16	9015-1	PRG3	Q9Y2Y8	Proteoglycan 3	57381150	57376769	11	TRANS	chr16	23869600	+	Body;Body	OpenSea
cg24267699	9	ABO	136151359	+	0.737894	0.091273	6.24327e-16	17456-53	GOLM1	Q8NBJ4	Golgi membrane protein 1	86100173	86026146	9	TRANS	chr9	136151359	+	TSS1500	Island
cg07031798	6	CLPS;CLPS;CLPS	35766061	+	-1.71824	0.212596	6.36189e-16	5749-53	CLPS	P04118	Colipase	35797344	35794982	6	CIS	chr6	35766061	+	TSS1500;TSS1500;TSS1500	OpenSea
cg16530324	17	NA	3824599	-	-1.49917	0.185495	6.37272e-16	9015-1	PRG3	Q9Y2Y8	Proteoglycan 3	57381150	57376769	11	TRANS	chr17	3824599	-		N_Shelf
cg26657643	11	EIF1AD;EIF1AD;EIF1AD;EIF1AD;EIF1AD;EIF1AD;EIF1AD	65764868	+	-1.93789	0.239886	6.56408e-16	9015-1	PRG3	Q9Y2Y8	Proteoglycan 3	57381150	57376769	11	CIS	chr11	65764868	+	3'UTR;3'UTR;3'UTR;3'UTR;3'UTR;3'UTR;3'UTR	OpenSea
cg26272088	15	IGF1R	99443339	+	-2.08299	0.25789	6.6343e-16	9015-1	PRG3	Q9Y2Y8	Proteoglycan 3	57381150	57376769	11	TRANS	chr15	99443339	+	Body	OpenSea
cg01542143	4	HTT	3240754	+	-1.60469	0.198734	6.77186e-16	4148-49	PAPPA	Q13219	Pappalysin-1	116153791	116402321	9	TRANS	chr4	3240754	+	Body	OpenSea
cg15772013	12	GOLGA3	133357536	+	-1.68337	0.208502	6.82481e-16	4148-49	PAPPA	Q13219	Pappalysin-1	116153791	116402321	9	TRANS	chr12	133357536	+	Body	OpenSea
cg14377951	1	GSTM5;GSTM5	110254896	+	-0.427673	0.0529783	6.88106e-16	9748-31	GSTM3	P21266	Glutathione S-transferase Mu 3	109741038	109733932	1	CIS	chr1	110254896	+	1stExon;5'UTR	OpenSea
cg23079735	16	NA	195133	-	-1.4969	0.185438	6.90213e-16	9015-1	PRG3	Q9Y2Y8	Proteoglycan 3	57381150	57376769	11	TRANS	chr16	195133	-		OpenSea
cg22078284	6	MDGA1	37635331	-	1.86512	0.231168	7.13281e-16	16900-29	MDGA1	Q8NFP4	MAM domain-containing glycosylphosphatidylinositol anchor protein 1	37699306	37630679	6	CIS	chr6	37635331	-	Body	OpenSea
cg16362140	5	DAP	10708717	-	-1.41321	0.175159	7.13817e-16	9015-1	PRG3	Q9Y2Y8	Proteoglycan 3	57381150	57376769	11	TRANS	chr5	10708717	-	Body	OpenSea
cg13503915	19	SIGLEC5	52134227	-	0.816796	0.101306	7.46701e-16	16792-4	SIGLEC5	O15389	Sialic acid-binding Ig-like lectin 5	51646889	51610960	19	CIS	chr19	52134227	-	TSS1500	OpenSea
cg14467794	3	NA	32086860	+	-1.34307	0.166606	7.54492e-16	9015-1	PRG3	Q9Y2Y8	Proteoglycan 3	57381150	57376769	11	TRANS	chr3	32086860	+		OpenSea
cg07241568	9	ABO	136150823	+	1.04248	0.129352	7.67488e-16	13102-1	FAM3D	Q96BQ1	Protein FAM3D	58666834	58633946	3	TRANS	chr9	136150823	+	TSS200	Island
cg26024852	15	ELL3;SERF2	44070538	+	-1.24263	0.15419	7.68532e-16	4148-49	PAPPA	Q13219	Pappalysin-1	116153791	116402321	9	TRANS	chr15	44070538	+	TSS1500;5'UTR	S_Shore
cg08529933	20	NA	49990691	+	-1.35161	0.167725	7.72333e-16	9015-1	PRG3	Q9Y2Y8	Proteoglycan 3	57381150	57376769	11	TRANS	chr20	49990691	+		OpenSea
cg25309343	19	CLEC11A	51226207	+	-1.82826	0.226911	7.80715e-16	2966-65	CLEC11A	Q9Y240	C-type lectin domain family 11 member A	50723364	50725708	19	CIS	chr19	51226207	+	TSS1500	N_Shore
cg25348163	9	GNAQ	80602527	-	-1.75449	0.21779	7.88924e-16	9015-1	PRG3	Q9Y2Y8	Proteoglycan 3	57381150	57376769	11	TRANS	chr9	80602527	-	Body	OpenSea
cg06391412	3	FOXP1;FOXP1	71295684	-	-1.64087	0.203737	8.02309e-16	4148-49	PAPPA	Q13219	Pappalysin-1	116153791	116402321	9	TRANS	chr3	71295684	-	5'UTR;5'UTR	OpenSea
cg05045380	3	NA	119355809	-	-1.83734	0.22817	8.11259e-16	4148-49	PAPPA	Q13219	Pappalysin-1	116153791	116402321	9	TRANS	chr3	119355809	-		OpenSea
cg00321711	17	COPS3;COPS3	17156056	-	-1.18628	0.147332	8.16241e-16	4148-49	PAPPA	Q13219	Pappalysin-1	116153791	116402321	9	TRANS	chr17	17156056	-	Body;Body	OpenSea
cg00381391	3	NA	33837694	-	-1.42912	0.177532	8.28475e-16	4148-49	PAPPA	Q13219	Pappalysin-1	116153791	116402321	9	TRANS	chr3	33837694	-		N_Shelf
cg06794913	20	NA	56949432	-	-1.65965	0.206189	8.33634e-16	9015-1	PRG3	Q9Y2Y8	Proteoglycan 3	57381150	57376769	11	TRANS	chr20	56949432	-		OpenSea
cg02869730	16	KAT8;KAT8	31135265	+	-1.13152	0.140582	8.35968e-16	4148-49	PAPPA	Q13219	Pappalysin-1	116153791	116402321	9	TRANS	chr16	31135265	+	Body;Body	OpenSea
cg25665636	6	C6orf127	35754758	+	0.811828	0.100875	8.42532e-16	5749-53	CLPS	P04118	Colipase	35797344	35794982	6	CIS	chr6	35754758	+	Body	Island
cg16436976	1	NA	212291510	+	-1.29445	0.160859	8.47942e-16	4148-49	PAPPA	Q13219	Pappalysin-1	116153791	116402321	9	TRANS	chr1	212291510	+		OpenSea
cg17249529	9	BICD2;BICD2	95498022	+	-2.05923	0.255988	8.67761e-16	4148-49	PAPPA	Q13219	Pappalysin-1	116153791	116402321	9	TRANS	chr9	95498022	+	Body;Body	OpenSea
cg18650626	7	MAD1L1;MAD1L1;MAD1L1	1914073	-	-0.426148	0.0529768	8.69181e-16	4148-49	PAPPA	Q13219	Pappalysin-1	116153791	116402321	9	TRANS	chr7	1914073	-	Body;Body;Body	Island
cg10099827	16	NA	85551514	-	-0.548036	0.068149	8.85823e-16	9015-1	PRG3	Q9Y2Y8	Proteoglycan 3	57381150	57376769	11	TRANS	chr16	85551514	-		Island
cg18802443	17	IFI35	41163865	-	-1.31532	0.163576	8.90853e-16	4148-49	PAPPA	Q13219	Pappalysin-1	116153791	116402321	9	TRANS	chr17	41163865	-	Body	OpenSea
cg14978242	5	SERINC5	79501131	-	-1.56031	0.194052	8.93343e-16	4148-49	PAPPA	Q13219	Pappalysin-1	116153791	116402321	9	TRANS	chr5	79501131	-	Body	OpenSea
cg21992676	11	NA	1828746	-	-1.86387	0.231813	8.95232e-16	9015-1	PRG3	Q9Y2Y8	Proteoglycan 3	57381150	57376769	11	TRANS	chr11	1828746	-		OpenSea
cg19376906	2	NA	30414835	+	-2.21992	0.27621	9.19992e-16	4148-49	PAPPA	Q13219	Pappalysin-1	116153791	116402321	9	TRANS	chr2	30414835	+		OpenSea
cg25198316	12	OR10AD1	48598048	-	0.213971	0.0266257	9.26036e-16	18875-125	COL2A1	P02458	Collagen alpha-1(II) chain	48004554	47972967	12	CIS	chr12	48598048	-	TSS1500	OpenSea
cg07410597	3	SLC25A26;SLC25A26;SLC25A26	66404129	+	-1.40866	0.175305	9.32244e-16	9015-1	PRG3	Q9Y2Y8	Proteoglycan 3	57381150	57376769	11	TRANS	chr3	66404129	+	Body;Body;Body	OpenSea
cg05393861	3	ITIH3	52828628	+	-0.156585	0.0194881	9.36298e-16	13565-2	RBL2	Q08999	Retinoblastoma-like protein 2	53433977	53491648	16	TRANS	chr3	52828628	+	TSS200	OpenSea
cg18879389	21	TFF2;TFF2	43771120	-	-1.47283	0.183367	9.57762e-16	9015-1	PRG3	Q9Y2Y8	Proteoglycan 3	57381150	57376769	11	TRANS	chr21	43771120	-	5'UTR;1stExon	OpenSea
cg10128416	1	TYW3;CRYZ;CRYZ;TYW3;TYW3;CRYZ;CRYZ	75198403	+	-0.599172	0.0746104	9.69283e-16	13983-27	CRYZ	Q08257	Quinone oxidoreductase	74733408	74705482	1	CIS	chr1	75198403	+	TSS1500;5'UTR;5'UTR;TSS1500;TSS1500;5'UTR;5'UTR	OpenSea
cg03651219	10	NA	5576480	+	-1.40773	0.175539	1.06192e-15	9015-1	PRG3	Q9Y2Y8	Proteoglycan 3	57381150	57376769	11	TRANS	chr10	5576480	+		OpenSea
cg25492364	17	SHMT1;SHMT1	18266219	+	-1.21693	0.151767	1.07123e-15	12334-25	SHMT1	P34896	Serine hydroxymethyltransferase, cytosolic	18363567	18327860	17	CIS	chr17	18266219	+	5'UTR;5'UTR	N_Shore
cg08698681	3	TNIK;TNIK;TNIK;TNIK;TNIK;TNIK;TNIK;TNIK;TNIK	171091657	-	-1.66618	0.207833	1.08439e-15	4148-49	PAPPA	Q13219	Pappalysin-1	116153791	116402321	9	TRANS	chr3	171091657	-	Body;Body;Body;Body;Body;Body;Body;Body;Body	OpenSea
cg11606229	21	NA	34570139	-	-1.76016	0.219558	1.08496e-15	4148-49	PAPPA	Q13219	Pappalysin-1	116153791	116402321	9	TRANS	chr21	34570139	-		OpenSea
cg02970679	17	EPX	56269818	+	-1.63828	0.204361	1.08703e-15	4148-49	PAPPA	Q13219	Pappalysin-1	116153791	116402321	9	TRANS	chr17	56269818	+	TSS1500	OpenSea
cg09486450	5	PDE6A	149295369	-	-1.49287	0.186237	1.09273e-15	4148-49	PAPPA	Q13219	Pappalysin-1	116153791	116402321	9	TRANS	chr5	149295369	-	Body	OpenSea
cg08750944	9	DAPK1;DAPK1;DAPK1;DAPK1	90166841	-	-1.99602	0.249019	1.09684e-15	4148-49	PAPPA	Q13219	Pappalysin-1	116153791	116402321	9	TRANS	chr9	90166841	-	Body;Body;Body;Body	OpenSea
cg12105691	3	C3orf50	168511423	-	-1.39451	0.174227	1.20503e-15	9015-1	PRG3	Q9Y2Y8	Proteoglycan 3	57381150	57376769	11	TRANS	chr3	168511423	-	Body	OpenSea
cg21081097	19	CLPTM1	45458610	-	0.930271	0.116296	1.25301e-15	8971-9	NRXN1	Q9ULB1	Neurexin-1	51225575	49918503	2	TRANS	chr19	45458610	-	TSS200	Island
cg22146772	17	NA	26793673	-	-1.62847	0.203589	1.2562e-15	9015-1	PRG3	Q9Y2Y8	Proteoglycan 3	57381150	57376769	11	TRANS	chr17	26793673	-		OpenSea
cg15713169	20	C20orf194	3297193	+	0.963303	0.12045	1.2696e-15	18916-25	ITPA	Q9BY32	Inosine triphosphate pyrophosphatase	3208868	3223870	20	CIS	chr20	3297193	+	Body	OpenSea
cg23434083	12	NA	120970625	-	-1.51004	0.188861	1.29048e-15	9015-1	PRG3	Q9Y2Y8	Proteoglycan 3	57381150	57376769	11	TRANS	chr12	120970625	-		N_Shore
cg02645272	22	NA	30650471	+	-1.71347	0.214355	1.31051e-15	4148-49	PAPPA	Q13219	Pappalysin-1	116153791	116402321	9	TRANS	chr22	30650471	+		OpenSea
cg00427854	2	NA	217120445	-	-1.59689	0.199805	1.32515e-15	9015-1	PRG3	Q9Y2Y8	Proteoglycan 3	57381150	57376769	11	TRANS	chr2	217120445	-		OpenSea
cg01047262	8	STAR	38007025	-	-1.49815	0.187477	1.33754e-15	9015-1	PRG3	Q9Y2Y8	Proteoglycan 3	57381150	57376769	11	TRANS	chr8	38007025	-	Body	OpenSea
cg01191788	16	SETD1A	30967493	-	-1.39658	0.174771	1.33942e-15	4148-49	PAPPA	Q13219	Pappalysin-1	116153791	116402321	9	TRANS	chr16	30967493	-	TSS1500	N_Shore
cg13008881	2	GGCX;GGCX	85784066	-	-1.75197	0.219368	1.38858e-15	9015-1	PRG3	Q9Y2Y8	Proteoglycan 3	57381150	57376769	11	TRANS	chr2	85784066	-	Body;Body	OpenSea
cg05613273	17	NARF;NARF;NARF;NARF	80419874	-	-1.54257	0.193154	1.39177e-15	4148-49	PAPPA	Q13219	Pappalysin-1	116153791	116402321	9	TRANS	chr17	80419874	-	5'UTR;Body;Body;Body	S_Shelf
cg12736613	7	PRKAG2;PRKAG2	151501146	+	-1.65917	0.207774	1.4004e-15	4148-49	PAPPA	Q13219	Pappalysin-1	116153791	116402321	9	TRANS	chr7	151501146	+	5'UTR;Body	OpenSea
cg08538069	15	IGF1R;IGF1R	99444730	-	-1.28201	0.160555	1.40707e-15	4148-49	PAPPA	Q13219	Pappalysin-1	116153791	116402321	9	TRANS	chr15	99444730	-	Body;Body	OpenSea
cg00932483	3	NA	193583476	-	-1.52794	0.191362	1.41039e-15	9015-1	PRG3	Q9Y2Y8	Proteoglycan 3	57381150	57376769	11	TRANS	chr3	193583476	-		N_Shelf
cg26396815	4	BANK1;BANK1;BANK1	102878132	-	-1.31498	0.164719	1.42632e-15	9015-1	PRG3	Q9Y2Y8	Proteoglycan 3	57381150	57376769	11	TRANS	chr4	102878132	-	Body;Body;Body	OpenSea
cg03850588	16	CBFB;CBFB	67075173	+	-1.64562	0.206181	1.44658e-15	4148-49	PAPPA	Q13219	Pappalysin-1	116153791	116402321	9	TRANS	chr16	67075173	+	Body;Body	OpenSea
cg15919833	5	CAST;CAST;CAST;CAST;CAST;CAST;CAST;CAST;CAST;CAST;CAST	96079175	+	1.12134	0.140521	1.46487e-15	4964-67	ERAP1	Q9NZ08	Endoplasmic reticulum aminopeptidase 1	96808100	96760810	5	CIS	chr5	96079175	+	Body;Body;Body;Body;Body;Body;TSS200;Body;Body;Body;Body	OpenSea
cg05642098	2	BRE;BRE;BRE;BRE;BRE;BRE	28550757	-	-1.19529	0.149839	1.49717e-15	9015-1	PRG3	Q9Y2Y8	Proteoglycan 3	57381150	57376769	11	TRANS	chr2	28550757	-	3'UTR;3'UTR;3'UTR;Body;Body;Body	OpenSea
cg23557612	21	BACH1	30722759	+	-1.55386	0.194807	1.5067e-15	9015-1	PRG3	Q9Y2Y8	Proteoglycan 3	57381150	57376769	11	TRANS	chr21	30722759	+	Body	OpenSea
cg10142874	2	LPIN1	11917623	+	-1.01462	0.127216	1.51714e-15	4148-49	PAPPA	Q13219	Pappalysin-1	116153791	116402321	9	TRANS	chr2	11917623	+	Body	OpenSea
cg10407106	7	STAG3;STAG3;STAG3;STAG3;STAG3;STAG3;STAG3;STAG3	99779719	+	-1.03298	0.129572	1.558e-15	10816-150	PILRA	Q9UKJ1	Paired immunoglobulin-like type 2 receptor alpha	100367530	100400096	7	CIS	chr7	99779719	+	ExonBnd;ExonBnd;ExonBnd;ExonBnd;Body;Body;Body;Body	OpenSea
cg12425700	4	NA	75186779	-	-1.99736	0.250551	1.56308e-15	4148-49	PAPPA	Q13219	Pappalysin-1	116153791	116402321	9	TRANS	chr4	75186779	-		OpenSea
cg07111674	19	NA	51224223	+	-1.41095	0.177023	1.58092e-15	4500-50	CLEC11A	Q9Y240	C-type lectin domain family 11 member A	50723364	50725708	19	CIS	chr19	51224223	+		S_Shore
cg14714343	8	FGL1;FGL1;FGL1;FGL1	17722885	-	1.05917	0.132937	1.61921e-15	5581-28	FGL1	Q08830	Fibrinogen-like protein 1	17910365	17864380	8	CIS	chr8	17722885	-	Body;Body;Body;Body	OpenSea
cg01191788	16	SETD1A	30967493	-	-1.39803	0.175521	1.65173e-15	9015-1	PRG3	Q9Y2Y8	Proteoglycan 3	57381150	57376769	11	TRANS	chr16	30967493	-	TSS1500	N_Shore
cg06566952	3	LOC101929337	193974031	+	-1.23616	0.155211	1.66089e-15	9015-1	PRG3	Q9Y2Y8	Proteoglycan 3	57381150	57376769	11	TRANS	chr3	193974031	+	Body	OpenSea
cg02290349	1	FAM46C	118153944	-	-1.36722	0.171749	1.71256e-15	4148-49	PAPPA	Q13219	Pappalysin-1	116153791	116402321	9	TRANS	chr1	118153944	-	5'UTR	OpenSea
cg01942646	1	NR0B2	27240694	-	-1.50154	0.188659	1.73396e-15	4148-49	PAPPA	Q13219	Pappalysin-1	116153791	116402321	9	TRANS	chr1	27240694	-	TSS200	OpenSea
cg14769121	7	SMURF1;SMURF1	98722470	-	-1.57794	0.198266	1.73863e-15	4148-49	PAPPA	Q13219	Pappalysin-1	116153791	116402321	9	TRANS	chr7	98722470	-	Body;Body	OpenSea
cg08122652	3	PARP9;PARP9;DTX3L;PARP9;PARP9;PARP9;PARP9	122281939	-	-1.07408	0.134964	1.74442e-15	15326-64	GBP1	P32455	Guanylate-binding protein 1	89065360	89051882	1	TRANS	chr3	122281939	-	5'UTR;5'UTR;TSS1500;5'UTR;5'UTR;5'UTR;5'UTR	N_Shore
cg07910043	1	LRRC8C	90167408	+	-1.57493	0.197917	1.75492e-15	9015-1	PRG3	Q9Y2Y8	Proteoglycan 3	57381150	57376769	11	TRANS	chr1	90167408	+	Body	OpenSea
cg04979283	15	NA	58572140	-	-1.35645	0.170473	1.76303e-15	9015-1	PRG3	Q9Y2Y8	Proteoglycan 3	57381150	57376769	11	TRANS	chr15	58572140	-		OpenSea
cg07399417	1	TYW3;CRYZ;TYW3;CRYZ;CRYZ;CRYZ;TYW3;CRYZ;CRYZ;CRYZ;CRYZ	75198768	-	-0.576196	0.0724339	1.79442e-15	13983-27	CRYZ	Q08257	Quinone oxidoreductase	74733408	74705482	1	CIS	chr1	75198768	-	TSS200;5'UTR;TSS200;1stExon;1stExon;5'UTR;TSS200;5'UTR;1stExon;1stExon;5'UTR	OpenSea
cg26423824	17	KSR1	25898825	-	-1.46797	0.184548	1.79949e-15	9015-1	PRG3	Q9Y2Y8	Proteoglycan 3	57381150	57376769	11	TRANS	chr17	25898825	-	5'UTR	OpenSea
cg03607951	1	IFI44L	79085586	+	-0.893178	0.112308	1.8214e-15	14151-4	ISG15	P05161	Ubiquitin-like protein ISG15	1001138	1014540	1	TRANS	chr1	79085586	+	TSS1500	OpenSea
cg20267283	1	ZBTB48;ZBTB48;ZBTB48	6645171	+	-1.37437	0.172831	1.83396e-15	9015-1	PRG3	Q9Y2Y8	Proteoglycan 3	57381150	57376769	11	TRANS	chr1	6645171	+	Body;Body;Body	OpenSea
cg16760840	15	CHP1	41525835	+	-1.49888	0.188506	1.84441e-15	4148-49	PAPPA	Q13219	Pappalysin-1	116153791	116402321	9	TRANS	chr15	41525835	+	Body	S_Shelf
cg18550847	14	EVL	100610570	-	-1.27252	0.160043	1.84879e-15	4148-49	PAPPA	Q13219	Pappalysin-1	116153791	116402321	9	TRANS	chr14	100610570	-	3'UTR	Island
cg13506600	9	ABO	136150361	+	0.622644	0.0783121	1.85315e-15	13102-1	FAM3D	Q96BQ1	Protein FAM3D	58666834	58633946	3	TRANS	chr9	136150361	+	Body	Island
cg14496081	22	NA	50984822	-	-1.85128	0.232873	1.8692e-15	9015-1	PRG3	Q9Y2Y8	Proteoglycan 3	57381150	57376769	11	TRANS	chr22	50984822	-		S_Shore
cg15133953	17	TOP3A	18193940	-	-0.141473	0.0177973	1.87889e-15	12334-25	SHMT1	P34896	Serine hydroxymethyltransferase, cytosolic	18363567	18327860	17	CIS	chr17	18193940	-	Body	OpenSea
cg00427854	2	NA	217120445	-	-1.58011	0.19879	1.88583e-15	4148-49	PAPPA	Q13219	Pappalysin-1	116153791	116402321	9	TRANS	chr2	217120445	-		OpenSea
cg02046836	11	UVRAG	75550064	+	-1.61082	0.202755	1.94714e-15	4148-49	PAPPA	Q13219	Pappalysin-1	116153791	116402321	9	TRANS	chr11	75550064	+	Body	OpenSea
cg08338792	8	NA	129152449	+	-2.18583	0.275139	1.9501e-15	9015-1	PRG3	Q9Y2Y8	Proteoglycan 3	57381150	57376769	11	TRANS	chr8	129152449	+		OpenSea
cg08034967	7	KCNH2;KCNH2	150658963	-	-1.57226	0.197917	1.9577e-15	9015-1	PRG3	Q9Y2Y8	Proteoglycan 3	57381150	57376769	11	TRANS	chr7	150658963	-	Body;Body	S_Shelf
cg26312951	21	MX1;MX1	42797847	-	-1.02928	0.129593	1.98268e-15	14151-4	ISG15	P05161	Ubiquitin-like protein ISG15	1001138	1014540	1	TRANS	chr21	42797847	-	TSS200;5'UTR	N_Shore
cg24358891	7	NRCAM;NRCAM;NRCAM;NRCAM;NRCAM	107876312	+	-1.68412	0.212195	2.07651e-15	4148-49	PAPPA	Q13219	Pappalysin-1	116153791	116402321	9	TRANS	chr7	107876312	+	Body;Body;Body;Body;Body	OpenSea
cg21895319	3	MED12L	150874026	-	-1.59667	0.20119	2.0859e-15	9015-1	PRG3	Q9Y2Y8	Proteoglycan 3	57381150	57376769	11	TRANS	chr3	150874026	-	Body	OpenSea
cg10051213	9	DOCK8;DOCK8;DOCK8	456725	-	-1.51177	0.190507	2.09625e-15	4148-49	PAPPA	Q13219	Pappalysin-1	116153791	116402321	9	TRANS	chr9	456725	-	Body;Body;Body	OpenSea
cg12877361	12	OAS1;OAS1	113356935	-	1.98856	0.250616	2.11025e-15	17460-51	MX1	P20591	Interferon-induced GTP-binding protein Mx1	41420020	41470071	21	TRANS	chr12	113356935	-	Body;Body	OpenSea
cg22485949	10	PNLIPRP3	118229634	+	-1.96137	0.247211	2.12192e-15	4148-49	PAPPA	Q13219	Pappalysin-1	116153791	116402321	9	TRANS	chr10	118229634	+	Body	OpenSea
cg26752657	1	CRYZ;CRYZ;CRYZ;TYW3;TYW3;CRYZ;CRYZ;CRYZ;TYW3;CRYZ;CRYZ	75199075	-	-0.561462	0.0707923	2.17183e-15	13983-27	CRYZ	Q08257	Quinone oxidoreductase	74733408	74705482	1	CIS	chr1	75199075	-	5'UTR;1stExon;1stExon;1stExon;Body;5'UTR;5'UTR;1stExon;1stExon;1stExon;5'UTR	OpenSea
cg11841710	20	SYNDIG1	24630982	-	-1.45747	0.183795	2.19392e-15	9015-1	PRG3	Q9Y2Y8	Proteoglycan 3	57381150	57376769	11	TRANS	chr20	24630982	-	Body	OpenSea
cg09597192	6	AGPAT1;AGPAT1	32141591	-	-1.63905	0.206703	2.20037e-15	9015-1	PRG3	Q9Y2Y8	Proteoglycan 3	57381150	57376769	11	TRANS	chr6	32141591	-	5'UTR;5'UTR	OpenSea
cg01813215	6	NA	138115361	+	-1.74643	0.220253	2.20597e-15	4148-49	PAPPA	Q13219	Pappalysin-1	116153791	116402321	9	TRANS	chr6	138115361	+		OpenSea
cg06019933	3	NA	128442438	+	-1.8022	0.227399	2.27687e-15	4148-49	PAPPA	Q13219	Pappalysin-1	116153791	116402321	9	TRANS	chr3	128442438	+		N_Shelf
cg23864154	1	NA	212291760	+	-1.7873	0.225545	2.29344e-15	9015-1	PRG3	Q9Y2Y8	Proteoglycan 3	57381150	57376769	11	TRANS	chr1	212291760	+		OpenSea
cg09995461	6	PCMT1;PCMT1;PCMT1;PCMT1;PCMT1	150127708	-	1.20825	0.152512	2.33072e-15	15472-16	LRP11	Q86VZ4	Low-density lipoprotein receptor-related protein 11	149864359	149818757	6	CIS	chr6	150127708	-	3'UTR;3'UTR;3'UTR;Body;Body	OpenSea
cg00197649	2	AAK1	69777228	-	-1.48701	0.187749	2.37116e-15	4148-49	PAPPA	Q13219	Pappalysin-1	116153791	116402321	9	TRANS	chr2	69777228	-	Body	OpenSea
cg08061334	14	NA	62068941	+	-1.58537	0.200186	2.38489e-15	9015-1	PRG3	Q9Y2Y8	Proteoglycan 3	57381150	57376769	11	TRANS	chr14	62068941	+		OpenSea
cg01310029	3	IL5RA;IL5RA;IL5RA;IL5RA;IL5RA;IL5RA	3152374	-	-1.51167	0.190885	2.38893e-15	9015-1	PRG3	Q9Y2Y8	Proteoglycan 3	57381150	57376769	11	TRANS	chr3	3152374	-	TSS1500;TSS1500;TSS1500;TSS1500;TSS1500;TSS1500	OpenSea
cg16070035	5	CAST;CAST;CAST;CAST;CAST;CAST	96077898	+	0.799303	0.100957	2.42827e-15	4964-67	ERAP1	Q9NZ08	Endoplasmic reticulum aminopeptidase 1	96808100	96760810	5	CIS	chr5	96077898	+	TSS1500;Body;Body;Body;Body;Body	OpenSea
cg17501987	3	KPNA1;KPNA1	122186930	-	-1.37721	0.173955	2.43233e-15	9015-1	PRG3	Q9Y2Y8	Proteoglycan 3	57381150	57376769	11	TRANS	chr3	122186930	-	Body;Body	OpenSea
cg00497086	16	PRKCB;PRKCB	23869600	+	-1.59781	0.201859	2.46239e-15	4148-49	PAPPA	Q13219	Pappalysin-1	116153791	116402321	9	TRANS	chr16	23869600	+	Body;Body	OpenSea
cg05613273	17	NARF;NARF;NARF;NARF	80419874	-	-1.53443	0.193986	2.57397e-15	9015-1	PRG3	Q9Y2Y8	Proteoglycan 3	57381150	57376769	11	TRANS	chr17	80419874	-	5'UTR;Body;Body;Body	S_Shelf
cg05960102	14	LINC01146	88502488	+	-1.26404	0.159803	2.57461e-15	9015-1	PRG3	Q9Y2Y8	Proteoglycan 3	57381150	57376769	11	TRANS	chr14	88502488	+	Body	OpenSea
cg17207756	17	PIK3R6;PIK3R6;PIK3R6	8768360	+	-1.83064	0.231488	2.61267e-15	4148-49	PAPPA	Q13219	Pappalysin-1	116153791	116402321	9	TRANS	chr17	8768360	+	Body;5'UTR;5'UTR	OpenSea
cg01958934	19	APOC2	45449099	+	0.8975	0.113514	2.64657e-15	18899-82	HDGFRP3	Q9Y3E1	Hepatoma-derived growth factor-related protein 3	83207823	83112738	15	TRANS	chr19	45449099	+	TSS200	OpenSea
cg10084644	7	STAG3;GPC2	99775521	+	0.853456	0.107956	2.66627e-15	10816-150	PILRA	Q9UKJ1	Paired immunoglobulin-like type 2 receptor alpha	100367530	100400096	7	CIS	chr7	99775521	+	TSS200;TSS1500	Island
cg05078091	11	APLP2;APLP2;APLP2;APLP2;APLP2;APLP2	129984345	+	-1.1511	0.145716	2.79763e-15	9015-1	PRG3	Q9Y2Y8	Proteoglycan 3	57381150	57376769	11	TRANS	chr11	129984345	+	Body;Body;Body;Body;Body;Body	OpenSea
cg08559734	12	CD9	6332058	-	-1.10573	0.13998	2.80708e-15	9015-1	PRG3	Q9Y2Y8	Proteoglycan 3	57381150	57376769	11	TRANS	chr12	6332058	-	Body	OpenSea
cg25475273	17	NA	79824551	+	-1.82181	0.230815	2.95108e-15	4148-49	PAPPA	Q13219	Pappalysin-1	116153791	116402321	9	TRANS	chr17	79824551	+		N_Shelf
cg08077807	14	PRKCH	62001072	+	-1.46552	0.185708	2.9852e-15	4148-49	PAPPA	Q13219	Pappalysin-1	116153791	116402321	9	TRANS	chr14	62001072	+	Body	OpenSea
cg00381391	3	NA	33837694	-	-1.40869	0.17851	2.98793e-15	9015-1	PRG3	Q9Y2Y8	Proteoglycan 3	57381150	57376769	11	TRANS	chr3	33837694	-		N_Shelf
cg01541187	13	FRY	32658717	-	-1.43649	0.182032	2.98873e-15	4148-49	PAPPA	Q13219	Pappalysin-1	116153791	116402321	9	TRANS	chr13	32658717	-	Body	OpenSea
cg16064932	16	MYLK3;MYLK3	46776932	-	-1.54058	0.195428	3.19256e-15	9015-1	PRG3	Q9Y2Y8	Proteoglycan 3	57381150	57376769	11	TRANS	chr16	46776932	-	Body;5'UTR	OpenSea
cg03938978	2	IL18RAP	103052716	-	-0.264407	0.033544	3.21159e-15	14079-14	IL18R1	Q13478	Interleukin-18 receptor 1	102311529	102398777	2	CIS	chr2	103052716	-	Body	OpenSea
cg26103369	14	KIAA0317	75153307	-	-1.1839	0.150204	3.22282e-15	9015-1	PRG3	Q9Y2Y8	Proteoglycan 3	57381150	57376769	11	TRANS	chr14	75153307	-	5'UTR	OpenSea
cg09778927	17	RAB5C;RAB5C;RAB5C	40288533	-	-1.87108	0.237396	3.23021e-15	4148-49	PAPPA	Q13219	Pappalysin-1	116153791	116402321	9	TRANS	chr17	40288533	-	5'UTR;5'UTR;5'UTR	OpenSea
cg13073332	2	NA	62515892	-	-1.74821	0.221831	3.25215e-15	9015-1	PRG3	Q9Y2Y8	Proteoglycan 3	57381150	57376769	11	TRANS	chr2	62515892	-		OpenSea
cg13008881	2	GGCX;GGCX	85784066	-	-1.7189	0.218139	3.27726e-15	4148-49	PAPPA	Q13219	Pappalysin-1	116153791	116402321	9	TRANS	chr2	85784066	-	Body;Body	OpenSea
cg02697140	18	ZNF532	56570926	+	-1.47855	0.187643	3.28428e-15	4148-49	PAPPA	Q13219	Pappalysin-1	116153791	116402321	9	TRANS	chr18	56570926	+	5'UTR	OpenSea
cg06566952	3	LOC101929337	193974031	+	-1.21711	0.154476	3.30019e-15	4148-49	PAPPA	Q13219	Pappalysin-1	116153791	116402321	9	TRANS	chr3	193974031	+	Body	OpenSea
cg11929042	20	SLC24A3	19222240	+	-1.36334	0.173082	3.35772e-15	4148-49	PAPPA	Q13219	Pappalysin-1	116153791	116402321	9	TRANS	chr20	19222240	+	Body	OpenSea
cg07839457	16	NLRC5	57023022	-	-0.636098	0.0807744	3.40741e-15	5028-59	CD163	Q86VB7	Scavenger receptor cysteine-rich type 1 protein M130	7503893	7470811	12	TRANS	chr16	57023022	-	TSS1500	N_Shore
cg12051762	11	TAGLN;TAGLN	117069788	-	0.520745	0.0661477	3.47769e-15	4459-68	PCSK7	Q16549	Proprotein convertase subtilisin/kexin type 7	117232525	117204337	11	CIS	chr11	117069788	-	TSS1500;TSS1500	OpenSea
cg14265474	3	TNIK;TNIK;TNIK;TNIK;TNIK;TNIK;TNIK;TNIK	170948986	+	-1.72251	0.218805	3.4812e-15	9015-1	PRG3	Q9Y2Y8	Proteoglycan 3	57381150	57376769	11	TRANS	chr3	170948986	+	Body;Body;Body;Body;Body;Body;Body;Body	OpenSea
cg14879797	19	SAMD4B;SAMD4B;SAMD4B;SAMD4B	39867347	+	-1.64138	0.208529	3.51249e-15	9015-1	PRG3	Q9Y2Y8	Proteoglycan 3	57381150	57376769	11	TRANS	chr19	39867347	+	ExonBnd;ExonBnd;Body;Body	OpenSea
cg06456840	1	COLGALT2;COLGALT2;COLGALT2	183994221	+	-1.3437	0.170757	3.57143e-15	4148-49	PAPPA	Q13219	Pappalysin-1	116153791	116402321	9	TRANS	chr1	183994221	+	Body;Body;5'UTR	OpenSea
cg26024852	15	ELL3;SERF2	44070538	+	-1.21765	0.154738	3.57239e-15	9015-1	PRG3	Q9Y2Y8	Proteoglycan 3	57381150	57376769	11	TRANS	chr15	44070538	+	TSS1500;5'UTR	S_Shore
cg00130246	11	ACCS;ACCS;ACCS;ACCS	44092863	-	-1.67998	0.213535	3.619e-15	9015-1	PRG3	Q9Y2Y8	Proteoglycan 3	57381150	57376769	11	TRANS	chr11	44092863	-	ExonBnd;ExonBnd;Body;Body	OpenSea
cg22710716	3	NT5DC2;NT5DC2	52569097	-	-0.160215	0.0203711	3.69676e-15	7145-1	ITIH3	Q06033	Inter-alpha-trypsin inhibitor heavy chain H3	52794768	52809009	3	CIS	chr3	52569097	-	TSS200;TSS1500	N_Shore
cg04765589	18	NA	61550142	+	-1.12305	0.142805	3.71286e-15	9015-1	PRG3	Q9Y2Y8	Proteoglycan 3	57381150	57376769	11	TRANS	chr18	61550142	+		OpenSea
cg03386675	1	ADAR;ADAR;ADAR;ADAR;ADAR	154579713	-	-0.855672	0.108831	3.76814e-15	17460-51	MX1	P20591	Interferon-induced GTP-binding protein Mx1	41420020	41470071	21	TRANS	chr1	154579713	-	TSS1500;Body;Body;Body;5'UTR	N_Shore
cg04692235	17	THRA;THRA;THRA;THRA	38229533	-	-2.0651	0.262688	3.79729e-15	9015-1	PRG3	Q9Y2Y8	Proteoglycan 3	57381150	57376769	11	TRANS	chr17	38229533	-	5'UTR;5'UTR;5'UTR;5'UTR	OpenSea
cg27341747	6	NA	126375816	-	-1.31026	0.166699	3.83969e-15	4148-49	PAPPA	Q13219	Pappalysin-1	116153791	116402321	9	TRANS	chr6	126375816	-		OpenSea
cg06866757	22	FBXO7;FBXO7;FBXO7	32873859	+	-1.87914	0.239107	3.87244e-15	9015-1	PRG3	Q9Y2Y8	Proteoglycan 3	57381150	57376769	11	TRANS	chr22	32873859	+	5'UTR;Body;Body	S_Shelf
cg10065736	12	FBXW8;FBXW8	117440120	+	-1.79933	0.228977	3.89965e-15	4148-49	PAPPA	Q13219	Pappalysin-1	116153791	116402321	9	TRANS	chr12	117440120	+	Body;Body	OpenSea
cg01942646	1	NR0B2	27240694	-	-1.48862	0.189579	4.0872e-15	9015-1	PRG3	Q9Y2Y8	Proteoglycan 3	57381150	57376769	11	TRANS	chr1	27240694	-	TSS200	OpenSea
cg10473367	16	NA	1309550	-	0.738352	0.0940514	4.14327e-15	3403-1	TPSB2	P20231	Tryptase beta-2	1230184	1227272	16	CIS	chr16	1309550	-		N_Shore
cg18190876	6	NA	139841523	-	-1.85981	0.236909	4.15037e-15	9015-1	PRG3	Q9Y2Y8	Proteoglycan 3	57381150	57376769	11	TRANS	chr6	139841523	-		OpenSea
cg11205545	11	NA	62164451	+	-1.66091	0.211619	4.20758e-15	9015-1	PRG3	Q9Y2Y8	Proteoglycan 3	57381150	57376769	11	CIS	chr11	62164451	+		OpenSea
cg23699170	12	SUDS3	118832042	+	-1.52528	0.194344	4.21647e-15	4148-49	PAPPA	Q13219	Pappalysin-1	116153791	116402321	9	TRANS	chr12	118832042	+	Body	OpenSea
cg27326026	6	NA	31409355	-	-0.763546	0.0973088	4.27368e-15	2730-58	MICA	Q29983	MHC class I polypeptide-related sequence A	31389818	31459233	6	CIS	chr6	31409355	-		OpenSea
cg18399629	2	TTC27;TTC27	32946576	-	-1.20319	0.15339	4.36372e-15	4148-49	PAPPA	Q13219	Pappalysin-1	116153791	116402321	9	TRANS	chr2	32946576	-	Body;Body	OpenSea
cg04933530	14	NA	77419754	-	-1.87763	0.239402	4.39922e-15	9015-1	PRG3	Q9Y2Y8	Proteoglycan 3	57381150	57376769	11	TRANS	chr14	77419754	-		N_Shelf
cg24790297	19	CLEC11A	51226357	-	-1.24059	0.158194	4.42634e-15	4500-50	CLEC11A	Q9Y240	C-type lectin domain family 11 member A	50723364	50725708	19	CIS	chr19	51226357	-	TSS1500	N_Shore
cg10145411	13	UBAC2;UBAC2;UBAC2;MIR548AN	99991345	-	-2.01683	0.257231	4.48502e-15	4148-49	PAPPA	Q13219	Pappalysin-1	116153791	116402321	9	TRANS	chr13	99991345	-	Body;Body;Body;Body	OpenSea
cg03607951	1	IFI44L	79085586	+	-0.879755	0.112218	4.51569e-15	17460-51	MX1	P20591	Interferon-induced GTP-binding protein Mx1	41420020	41470071	21	TRANS	chr1	79085586	+	TSS1500	OpenSea
cg00736681	8	ST3GAL1;ST3GAL1	134546052	-	-1.29293	0.164934	4.53943e-15	4148-49	PAPPA	Q13219	Pappalysin-1	116153791	116402321	9	TRANS	chr8	134546052	-	5'UTR;5'UTR	OpenSea
cg17374802	17	EPX	56270828	+	-1.59425	0.203378	4.54746e-15	4148-49	PAPPA	Q13219	Pappalysin-1	116153791	116402321	9	TRANS	chr17	56270828	+	Body	N_Shelf
cg22503106	17	METRNL	81040906	-	-0.867602	0.110681	4.5492e-15	9015-1	PRG3	Q9Y2Y8	Proteoglycan 3	57381150	57376769	11	TRANS	chr17	81040906	-	Body	N_Shore
cg01325448	10	PTPRE	129799166	-	-1.6802	0.214369	4.58113e-15	9015-1	PRG3	Q9Y2Y8	Proteoglycan 3	57381150	57376769	11	TRANS	chr10	129799166	-	5'UTR	OpenSea
cg10433549	17	NA	41472748	-	-1.94678	0.248527	4.7539e-15	4148-49	PAPPA	Q13219	Pappalysin-1	116153791	116402321	9	TRANS	chr17	41472748	-		N_Shelf
cg07636225	11	RTN3;RTN3;RTN3;RTN3	63466987	-	-1.7497	0.223399	4.79612e-15	9015-1	PRG3	Q9Y2Y8	Proteoglycan 3	57381150	57376769	11	CIS	chr11	63466987	-	Body;Body;Body;Body	OpenSea
cg18367488	11	NA	47937934	-	-1.50747	0.19256	4.93474e-15	4148-49	PAPPA	Q13219	Pappalysin-1	116153791	116402321	9	TRANS	chr11	47937934	-		OpenSea
cg16785077	21	MX1	42791867	-	-1.82352	0.233037	5.07526e-15	17460-51	MX1	P20591	Interferon-induced GTP-binding protein Mx1	41420020	41470071	21	CIS	chr21	42791867	-	TSS1500	N_Shore
cg15136398	2	NA	202655103	+	-1.68349	0.215173	5.12099e-15	9015-1	PRG3	Q9Y2Y8	Proteoglycan 3	57381150	57376769	11	TRANS	chr2	202655103	+		OpenSea
cg06651549	5	NA	133443229	+	-1.87356	0.239468	5.12246e-15	9015-1	PRG3	Q9Y2Y8	Proteoglycan 3	57381150	57376769	11	TRANS	chr5	133443229	+		OpenSea
cg06144471	3	NA	195835467	+	-0.832088	0.106379	5.20307e-15	4148-49	PAPPA	Q13219	Pappalysin-1	116153791	116402321	9	TRANS	chr3	195835467	+		OpenSea
cg17394189	8	ST3GAL1;ST3GAL1	134574786	-	-1.61984	0.207139	5.28033e-15	4148-49	PAPPA	Q13219	Pappalysin-1	116153791	116402321	9	TRANS	chr8	134574786	-	5'UTR;5'UTR	OpenSea
cg17883142	12	CLIP1;CLIP1;CLIP1	122826012	-	-1.36156	0.174118	5.29269e-15	4148-49	PAPPA	Q13219	Pappalysin-1	116153791	116402321	9	TRANS	chr12	122826012	-	Body;Body;Body	OpenSea
cg08287334	19	KLF16	1854633	-	-0.783754	0.100285	5.48509e-15	4148-49	PAPPA	Q13219	Pappalysin-1	116153791	116402321	9	TRANS	chr19	1854633	-	Body	Island
cg03753191	13	EPSTI1;EPSTI1	43566902	+	-1.04449	0.133649	5.4877e-15	15326-64	GBP1	P32455	Guanylate-binding protein 1	89065360	89051882	1	TRANS	chr13	43566902	+	TSS1500;TSS1500	S_Shore
cg14265474	3	TNIK;TNIK;TNIK;TNIK;TNIK;TNIK;TNIK;TNIK	170948986	+	-1.69908	0.217429	5.5216e-15	4148-49	PAPPA	Q13219	Pappalysin-1	116153791	116402321	9	TRANS	chr3	170948986	+	Body;Body;Body;Body;Body;Body;Body;Body	OpenSea
cg05261121	16	EARS2;EARS2;EARS2	23563601	+	-1.54583	0.197968	5.78686e-15	9015-1	PRG3	Q9Y2Y8	Proteoglycan 3	57381150	57376769	11	TRANS	chr16	23563601	+	Body;Body;Body	OpenSea
cg17778204	6	CLPS;CLPS;CLPS	35763551	+	-1.49465	0.191444	5.84384e-15	5749-53	CLPS	P04118	Colipase	35797344	35794982	6	CIS	chr6	35763551	+	Body;Body;Body	OpenSea
cg01541187	13	FRY	32658717	-	-1.4268	0.182813	5.96545e-15	9015-1	PRG3	Q9Y2Y8	Proteoglycan 3	57381150	57376769	11	TRANS	chr13	32658717	-	Body	OpenSea
cg11214001	5	CAST;CAST;CAST;CAST;CAST;CAST;CAST;CAST;CAST;CAST;CAST	96078430	+	0.829056	0.10625	6.05046e-15	4964-67	ERAP1	Q9NZ08	Endoplasmic reticulum aminopeptidase 1	96808100	96760810	5	CIS	chr5	96078430	+	TSS1500;Body;Body;Body;Body;Body;Body;Body;Body;Body;Body	OpenSea
cg12548730	20	UQCC1;UQCC1;UQCC1	33927324	+	-1.38023	0.176887	6.05083e-15	4148-49	PAPPA	Q13219	Pappalysin-1	116153791	116402321	9	TRANS	chr20	33927324	+	Body;Body;Body	OpenSea
cg23904266	10	SEC31B	102276804	-	-1.71457	0.219738	6.05607e-15	4148-49	PAPPA	Q13219	Pappalysin-1	116153791	116402321	9	TRANS	chr10	102276804	-	5'UTR	N_Shelf
cg07112997	20	UQCC1;UQCC1;UQCC1	33929992	-	-1.62779	0.208617	6.05667e-15	9015-1	PRG3	Q9Y2Y8	Proteoglycan 3	57381150	57376769	11	TRANS	chr20	33929992	-	Body;Body;Body	OpenSea
cg03392077	16	ABCC1	16195619	+	-1.08473	0.139022	6.0656e-15	4148-49	PAPPA	Q13219	Pappalysin-1	116153791	116402321	9	TRANS	chr16	16195619	+	Body	OpenSea
cg06794913	20	NA	56949432	-	-1.60006	0.205089	6.10519e-15	4148-49	PAPPA	Q13219	Pappalysin-1	116153791	116402321	9	TRANS	chr20	56949432	-		OpenSea
cg08657705	5	NA	30662916	-	0.748696	0.0959894	6.20129e-15	9842-2	CTNNB1	P35222	Catenin beta-1	41194741	41260096	3	TRANS	chr5	30662916	-		OpenSea
cg00158128	1	NA	25351284	-	-1.78268	0.228558	6.20768e-15	9015-1	PRG3	Q9Y2Y8	Proteoglycan 3	57381150	57376769	11	TRANS	chr1	25351284	-		OpenSea
cg15903936	11	UCP3;UCP3	73714778	-	-1.35113	0.173236	6.22373e-15	9015-1	PRG3	Q9Y2Y8	Proteoglycan 3	57381150	57376769	11	TRANS	chr11	73714778	-	Body;3'UTR	OpenSea
cg20267283	1	ZBTB48;ZBTB48;ZBTB48	6645171	+	-1.33893	0.171679	6.23811e-15	4148-49	PAPPA	Q13219	Pappalysin-1	116153791	116402321	9	TRANS	chr1	6645171	+	Body;Body;Body	OpenSea
cg16034991	19	SIGLEC14	52146598	-	0.562591	0.0721658	6.39965e-15	8248-222	SIGLEC14	Q08ET2	Sialic acid-binding Ig-like lectin 14	51646825	51639478	19	CIS	chr19	52146598	-	3'UTR	OpenSea
cg08799394	10	PDLIM1	97049193	+	-2.09319	0.268514	6.41764e-15	9015-1	PRG3	Q9Y2Y8	Proteoglycan 3	57381150	57376769	11	TRANS	chr10	97049193	+	Body	N_Shore
cg23076894	3	NA	72644845	-	-1.80684	0.231783	6.42047e-15	4148-49	PAPPA	Q13219	Pappalysin-1	116153791	116402321	9	TRANS	chr3	72644845	-		OpenSea
cg09486450	5	PDE6A	149295369	-	-1.46058	0.187378	6.45119e-15	9015-1	PRG3	Q9Y2Y8	Proteoglycan 3	57381150	57376769	11	TRANS	chr5	149295369	-	Body	OpenSea
cg24517604	16	NA	11709855	+	-1.57663	0.202279	6.47509e-15	9015-1	PRG3	Q9Y2Y8	Proteoglycan 3	57381150	57376769	11	TRANS	chr16	11709855	+		OpenSea
cg23172995	5	ANXA6;ANXA6	150486801	-	-1.48976	0.191182	6.57719e-15	9015-1	PRG3	Q9Y2Y8	Proteoglycan 3	57381150	57376769	11	TRANS	chr5	150486801	-	Body;Body	OpenSea
cg09212118	1	GUCA2A	42630526	-	-2.66196	0.341653	6.62698e-15	9015-1	PRG3	Q9Y2Y8	Proteoglycan 3	57381150	57376769	11	TRANS	chr1	42630526	-	TSS200	OpenSea
cg13506600	9	ABO	136150361	+	-0.610905	0.0784101	6.64018e-15	17441-4	ALPI	P09923	Intestinal-type alkaline phosphatase	232456125	232460753	2	TRANS	chr9	136150361	+	Body	Island
cg08058756	19	NA	56833959	-	-1.64231	0.210864	6.78173e-15	4148-49	PAPPA	Q13219	Pappalysin-1	116153791	116402321	9	TRANS	chr19	56833959	-		OpenSea
cg11197258	12	NCOR2;NCOR2	124845001	+	-1.12874	0.144926	6.78676e-15	4148-49	PAPPA	Q13219	Pappalysin-1	116153791	116402321	9	TRANS	chr12	124845001	+	Body;Body	OpenSea
cg06315149	1	PRKCZ;PRKCZ;PRKCZ	2036398	+	-1.69724	0.217958	6.86163e-15	4148-49	PAPPA	Q13219	Pappalysin-1	116153791	116402321	9	TRANS	chr1	2036398	+	5'UTR;Body;5'UTR	N_Shelf
cg02743437	6	MDGA1	37606804	+	0.337902	0.0434075	7.00405e-15	16900-29	MDGA1	Q8NFP4	MAM domain-containing glycosylphosphatidylinositol anchor protein 1	37699306	37630679	6	CIS	chr6	37606804	+	Body	OpenSea
cg15128633	13	NA	44770082	-	-1.21678	0.156341	7.09066e-15	4148-49	PAPPA	Q13219	Pappalysin-1	116153791	116402321	9	TRANS	chr13	44770082	-		OpenSea
cg15732078	10	CCSER2;CCSER2;CCSER2	86097061	+	-1.73106	0.222444	7.13953e-15	4148-49	PAPPA	Q13219	Pappalysin-1	116153791	116402321	9	TRANS	chr10	86097061	+	5'UTR;5'UTR;5'UTR	OpenSea
cg21142557	1	NA	204370262	-	-1.65029	0.212149	7.31471e-15	9015-1	PRG3	Q9Y2Y8	Proteoglycan 3	57381150	57376769	11	TRANS	chr1	204370262	-		OpenSea
cg17883142	12	CLIP1;CLIP1;CLIP1	122826012	-	-1.36349	0.175317	7.40949e-15	9015-1	PRG3	Q9Y2Y8	Proteoglycan 3	57381150	57376769	11	TRANS	chr12	122826012	-	Body;Body;Body	OpenSea
cg24517604	16	NA	11709855	+	-1.56538	0.201321	7.51135e-15	4148-49	PAPPA	Q13219	Pappalysin-1	116153791	116402321	9	TRANS	chr16	11709855	+		OpenSea
cg02361196	9	SLC25A25;SLC25A25;SLC25A25;SLC25A25;SLC25A25	130866500	+	-1.39798	0.179825	7.59883e-15	4148-49	PAPPA	Q13219	Pappalysin-1	116153791	116402321	9	TRANS	chr9	130866500	+	Body;Body;Body;Body;Body	OpenSea
cg20133046	6	NA	16217825	-	-0.73816	0.0949581	7.63258e-15	19254-125	GMPR	P36959	GMP reductase 1	16238587	16295549	6	CIS	chr6	16217825	-		OpenSea
cg18781966	19	KLK10;KLK10;KLK10;KLK10	51523159	-	-0.814236	0.104752	7.66409e-15	6227-1	KLK10	O43240	Kallikrein-10	51020175	51012739	19	CIS	chr19	51523159	-	5'UTR;5'UTR;TSS1500;1stExon	S_Shore
cg17256681	1	LRRC8D;LRRC8D	90344715	-	-1.25524	0.161536	7.81016e-15	4148-49	PAPPA	Q13219	Pappalysin-1	116153791	116402321	9	TRANS	chr1	90344715	-	5'UTR;5'UTR	OpenSea
cg04100865	2	TET3	74311093	+	-1.76617	0.227382	8.01048e-15	4148-49	PAPPA	Q13219	Pappalysin-1	116153791	116402321	9	TRANS	chr2	74311093	+	Body	OpenSea
cg00366037	10	MYST4	76781121	+	-1.42572	0.183626	8.21298e-15	4148-49	PAPPA	Q13219	Pappalysin-1	116153791	116402321	9	TRANS	chr10	76781121	+	Body	OpenSea
cg15202169	6	NA	135482465	+	-1.87613	0.241679	8.3001e-15	9015-1	PRG3	Q9Y2Y8	Proteoglycan 3	57381150	57376769	11	TRANS	chr6	135482465	+		OpenSea
cg20378916	15	VPS39;VPS39	42456971	+	-1.94326	0.250356	8.35927e-15	9015-1	PRG3	Q9Y2Y8	Proteoglycan 3	57381150	57376769	11	TRANS	chr15	42456971	+	Body;Body	OpenSea
cg14263230	18	PIGN;PIGN	59733858	+	-1.28373	0.165439	8.52493e-15	4148-49	PAPPA	Q13219	Pappalysin-1	116153791	116402321	9	TRANS	chr18	59733858	+	Body;Body	OpenSea
cg12060026	17	TMEM11;TMEM11	21103728	+	-1.78507	0.230052	8.53222e-15	4148-49	PAPPA	Q13219	Pappalysin-1	116153791	116402321	9	TRANS	chr17	21103728	+	Body;Body	OpenSea
cg13621337	7	ZSCAN21;ZNF3	99662524	-	-1.10465	0.142368	8.55363e-15	10816-150	PILRA	Q9UKJ1	Paired immunoglobulin-like type 2 receptor alpha	100367530	100400096	7	CIS	chr7	99662524	-	3'UTR;Body	OpenSea
cg11770323	13	NDFIP2;NDFIP2	80066032	+	-1.82511	0.23523	8.56926e-15	9015-1	PRG3	Q9Y2Y8	Proteoglycan 3	57381150	57376769	11	TRANS	chr13	80066032	+	Body;Body	OpenSea
cg11522179	17	NA	21176463	+	-2.02629	0.261193	8.64008e-15	9015-1	PRG3	Q9Y2Y8	Proteoglycan 3	57381150	57376769	11	TRANS	chr17	21176463	+		N_Shelf
cg17365440	3	MUC13	124646526	+	-1.46998	0.189485	8.6461e-15	9015-1	PRG3	Q9Y2Y8	Proteoglycan 3	57381150	57376769	11	TRANS	chr3	124646526	+	Body	OpenSea
cg02233915	11	HSD17B12	43760352	+	-1.32024	0.170184	8.64655e-15	4148-49	PAPPA	Q13219	Pappalysin-1	116153791	116402321	9	TRANS	chr11	43760352	+	Body	OpenSea
cg05696877	1	IFI44L	79088769	+	-0.487698	0.0628725	8.70043e-15	14151-4	ISG15	P05161	Ubiquitin-like protein ISG15	1001138	1014540	1	TRANS	chr1	79088769	+	5'UTR	OpenSea
cg24627621	6	C6orf132	42109176	-	-1.78622	0.230359	8.89999e-15	9015-1	PRG3	Q9Y2Y8	Proteoglycan 3	57381150	57376769	11	TRANS	chr6	42109176	-	Body	N_Shore
cg13792581	20	TOMM34	43590115	-	-1.38042	0.178069	9.03521e-15	4148-49	PAPPA	Q13219	Pappalysin-1	116153791	116402321	9	TRANS	chr20	43590115	-	TSS1500	S_Shore
cg05401712	11	MIR548L;MRE11A;MRE11A	94200622	+	-1.49316	0.192673	9.21168e-15	9015-1	PRG3	Q9Y2Y8	Proteoglycan 3	57381150	57376769	11	TRANS	chr11	94200622	+	TSS1500;Body;Body	OpenSea
cg11310939	5	2003-03-01	126257116	+	-1.30422	0.168301	9.23839e-15	4148-49	PAPPA	Q13219	Pappalysin-1	116153791	116402321	9	TRANS	chr5	126257116	+	5'UTR	OpenSea
cg02055720	13	DLEU1	50996431	+	-1.52981	0.197434	9.30291e-15	9545-156	GZMK	P49863	Granzyme K	55024256	55034570	5	TRANS	chr13	50996431	+	Body	OpenSea
cg22264409	3	PROK2;PROK2	71828408	+	-1.16746	0.150693	9.38823e-15	10754-113	PROK2	Q9HC23	Prokineticin-2	71785206	71771655	3	CIS	chr3	71828408	+	Body;Body	OpenSea
cg08531949	9	DOCK8;DOCK8;DOCK8	366070	-	-1.80813	0.233408	9.43507e-15	9015-1	PRG3	Q9Y2Y8	Proteoglycan 3	57381150	57376769	11	TRANS	chr9	366070	-	Body;Body;Body	OpenSea
cg05076510	12	UBE3B;UBE3B	109971517	+	-1.61996	0.209126	9.45821e-15	9015-1	PRG3	Q9Y2Y8	Proteoglycan 3	57381150	57376769	11	TRANS	chr12	109971517	+	Body;Body	OpenSea
cg12483927	1	RD3;RD3	211667682	+	-1.50933	0.194875	9.5497e-15	9015-1	PRG3	Q9Y2Y8	Proteoglycan 3	57381150	57376769	11	TRANS	chr1	211667682	+	TSS1500;TSS1500	OpenSea
cg04847043	16	KIAA0182;KIAA0182	85654213	+	-1.2726	0.164358	9.72065e-15	4148-49	PAPPA	Q13219	Pappalysin-1	116153791	116402321	9	TRANS	chr16	85654213	+	5'UTR;Body	OpenSea
cg20308817	19	CLEC11A	51225848	-	-1.33553	0.172506	9.79355e-15	4500-50	CLEC11A	Q9Y240	C-type lectin domain family 11 member A	50723364	50725708	19	CIS	chr19	51225848	-	TSS1500	N_Shore
cg04259566	10	LDB3;LDB3;LDB3	88477842	+	-1.67478	0.216328	9.79697e-15	9015-1	PRG3	Q9Y2Y8	Proteoglycan 3	57381150	57376769	11	TRANS	chr10	88477842	+	Body;Body;Body	OpenSea
cg08481694	17	LOC101928710;LOC101928710	76623418	-	-1.50949	0.195017	9.9209e-15	9015-1	PRG3	Q9Y2Y8	Proteoglycan 3	57381150	57376769	11	TRANS	chr17	76623418	-	Body;Body	OpenSea
cg06295519	11	MMP13	102821492	-	-1.36396	0.17625	1.00357e-14	4924-32	MMP1	P03956	Interstitial collagenase	102798160	102789401	11	CIS	chr11	102821492	-	Body	OpenSea
cg24515533	17	KLHL11	40020225	-	-1.86821	0.241411	1.00428e-14	19135-5	NT5C3L	Q969T7	7-methylguanosine phosphate-specific 5'-nucleotidase	41836260	41825057	17	CIS	chr17	40020225	-	Body	N_Shore
cg17988187	2	LOC100189589	74612222	-	-1.81168	0.234129	1.01018e-14	4148-49	PAPPA	Q13219	Pappalysin-1	116153791	116402321	9	TRANS	chr2	74612222	-	TSS1500	OpenSea
cg04997452	15	NA	39697356	-	-1.48119	0.191438	1.01667e-14	9015-1	PRG3	Q9Y2Y8	Proteoglycan 3	57381150	57376769	11	TRANS	chr15	39697356	-		OpenSea
cg14613878	20	C20orf118	35504198	+	-1.7073	0.220723	1.03368e-14	4148-49	PAPPA	Q13219	Pappalysin-1	116153791	116402321	9	TRANS	chr20	35504198	+	TSS1500	OpenSea
cg13391663	12	CLEC4C;CLEC4C	7900630	-	-1.16298	0.150369	1.04055e-14	9094-5	CLEC4C	Q8WTT0	C-type lectin domain family 4 member C	7751605	7729383	12	CIS	chr12	7900630	-	5'UTR;5'UTR	OpenSea
cg14551643	9	NA	133969138	-	0.740393	0.095732	1.04203e-14	18871-24	AIF1L	Q9BQI0	Allograft inflammatory factor 1-like	131096476	131123152	9	CIS	chr9	133969138	-		N_Shelf
cg14354244	14	TRIM9	51446038	+	-1.67391	0.216437	1.04273e-14	9015-1	PRG3	Q9Y2Y8	Proteoglycan 3	57381150	57376769	11	TRANS	chr14	51446038	+	Body	OpenSea
cg01003257	12	CHST11;CHST11	105056211	-	-1.31136	0.169569	1.04642e-14	9015-1	PRG3	Q9Y2Y8	Proteoglycan 3	57381150	57376769	11	TRANS	chr12	105056211	-	Body;Body	OpenSea
cg22508829	17	TOM1L2;TOM1L2;TOM1L2;TOM1L2;TOM1L2;TOM1L2	17843585	+	-1.45891	0.18866	1.05028e-14	4148-49	PAPPA	Q13219	Pappalysin-1	116153791	116402321	9	TRANS	chr17	17843585	+	Body;Body;Body;Body;Body;Body	OpenSea
cg16725301	16	ADGRG1;ADGRG1;ADGRG1;ADGRG1;ADGRG1;ADGRG1;ADGRG1;ADGRG1;ADGRG1;ADGRG1;ADGRG1	57683565	-	-1.56819	0.202798	1.05244e-14	4148-49	PAPPA	Q13219	Pappalysin-1	116153791	116402321	9	TRANS	chr16	57683565	-	5'UTR;5'UTR;5'UTR;5'UTR;5'UTR;5'UTR;5'UTR;5'UTR;5'UTR;5'UTR;5'UTR	OpenSea
cg25384513	5	GFPT2;GFPT2	179751817	+	-2.10208	0.271873	1.06014e-14	9015-1	PRG3	Q9Y2Y8	Proteoglycan 3	57381150	57376769	11	TRANS	chr5	179751817	+	ExonBnd;Body	OpenSea
cg26345312	12	NA	54938421	-	-1.33973	0.173296	1.06789e-14	9015-1	PRG3	Q9Y2Y8	Proteoglycan 3	57381150	57376769	11	TRANS	chr12	54938421	-		OpenSea
cg21380264	21	IL10RB	34653622	+	-1.33345	0.172503	1.07523e-14	9015-1	PRG3	Q9Y2Y8	Proteoglycan 3	57381150	57376769	11	TRANS	chr21	34653622	+	Body	OpenSea
cg06157924	4	TMEM175	942005	-	-0.276154	0.0357253	1.07619e-14	13566-2	SSU72	Q9NP77	RNA polymerase II subunit A C-terminal domain phosphatase SSU72	1574863	1541673	1	TRANS	chr4	942005	-	Body	S_Shore
cg05555563	4	ELOVL6;ELOVL6	111049852	-	-1.18759	0.153645	1.08011e-14	4148-49	PAPPA	Q13219	Pappalysin-1	116153791	116402321	9	TRANS	chr4	111049852	-	Body;Body	OpenSea
cg14613878	20	C20orf118	35504198	+	-1.71061	0.221337	1.08769e-14	9015-1	PRG3	Q9Y2Y8	Proteoglycan 3	57381150	57376769	11	TRANS	chr20	35504198	+	TSS1500	OpenSea
cg11539561	12	PRKAB1	120114603	-	-1.61063	0.208424	1.0953e-14	4148-49	PAPPA	Q13219	Pappalysin-1	116153791	116402321	9	TRANS	chr12	120114603	-	Body	OpenSea
cg09662025	1	MFSD2A;MFSD2A;MFSD2A;MFSD2A;MFSD2A	40419558	-	-1.71502	0.221935	1.09612e-14	4148-49	PAPPA	Q13219	Pappalysin-1	116153791	116402321	9	TRANS	chr1	40419558	-	TSS1500;TSS1500;TSS1500;TSS1500;TSS1500	N_Shore
cg17918090	1	RCC2;RCC2	17751920	+	-1.225	0.158547	1.10612e-14	9015-1	PRG3	Q9Y2Y8	Proteoglycan 3	57381150	57376769	11	TRANS	chr1	17751920	+	Body;Body	OpenSea
cg24848973	3	EIF4E3;EIF4E3;EIF4E3;EIF4E3	71775152	+	-1.11236	0.143996	1.119e-14	10754-113	PROK2	Q9HC23	Prokineticin-2	71785206	71771655	3	CIS	chr3	71775152	+	5'UTR;TSS1500;5'UTR;5'UTR	S_Shore
cg08640475	16	NA	85551478	-	-0.540874	0.0700231	1.12546e-14	9015-1	PRG3	Q9Y2Y8	Proteoglycan 3	57381150	57376769	11	TRANS	chr16	85551478	-		Island
cg09339568	22	NA	37296313	-	-1.54516	0.200055	1.13028e-14	4148-49	PAPPA	Q13219	Pappalysin-1	116153791	116402321	9	TRANS	chr22	37296313	-		OpenSea
cg11241076	19	CLPTM1;CLPTM1;CLPTM1	45457673	+	0.838151	0.108524	1.13459e-14	18899-82	HDGFRP3	Q9Y3E1	Hepatoma-derived growth factor-related protein 3	83207823	83112738	15	TRANS	chr19	45457673	+	TSS1500;TSS1500;TSS200	N_Shore
cg13850063	9	NA	138362321	-	-0.999858	0.129487	1.14811e-14	4148-49	PAPPA	Q13219	Pappalysin-1	116153791	116402321	9	TRANS	chr9	138362321	-		OpenSea
cg17394189	8	ST3GAL1;ST3GAL1	134574786	-	-1.60369	0.2077	1.15275e-14	9015-1	PRG3	Q9Y2Y8	Proteoglycan 3	57381150	57376769	11	TRANS	chr8	134574786	-	5'UTR;5'UTR	OpenSea
cg22717723	2	SPAST;SPAST	32299042	+	-1.17903	0.152725	1.16352e-14	9015-1	PRG3	Q9Y2Y8	Proteoglycan 3	57381150	57376769	11	TRANS	chr2	32299042	+	Body;Body	OpenSea
cg15075897	12	DPPA3	7862691	+	-1.49825	0.194111	1.17707e-14	9015-1	PRG3	Q9Y2Y8	Proteoglycan 3	57381150	57376769	11	TRANS	chr12	7862691	+	TSS1500	S_Shelf
cg03448301	11	CHRM1	62678778	+	-1.25086	0.162089	1.19014e-14	9015-1	PRG3	Q9Y2Y8	Proteoglycan 3	57381150	57376769	11	CIS	chr11	62678778	+	5'UTR	OpenSea
cg10407935	4	LRPAP1	3524288	+	0.484038	0.0627389	1.20877e-14	3617-80	HGFAC	Q04756	Hepatocyte growth factor activator	3441968	3449486	4	CIS	chr4	3524288	+	Body	Island
cg17256681	1	LRRC8D;LRRC8D	90344715	-	-1.24991	0.162049	1.22756e-14	9015-1	PRG3	Q9Y2Y8	Proteoglycan 3	57381150	57376769	11	TRANS	chr1	90344715	-	5'UTR;5'UTR	OpenSea
cg17245251	8	NA	103603330	+	-1.32354	0.171605	1.23165e-14	4148-49	PAPPA	Q13219	Pappalysin-1	116153791	116402321	9	TRANS	chr8	103603330	+		OpenSea
cg03092343	1	KIAA1522	33221514	+	-2.2589	0.292888	1.2337e-14	9015-1	PRG3	Q9Y2Y8	Proteoglycan 3	57381150	57376769	11	TRANS	chr1	33221514	+	Body	S_Shore
cg05126514	3	BSN	49697458	-	-0.223928	0.0290421	1.25365e-14	14634-13	LHCGR	P22888	Lutropin-choriogonadotropic hormone receptor	48755730	48686774	2	TRANS	chr3	49697458	-	Body	OpenSea
cg00761550	4	NA	74628419	-	0.838253	0.108753	1.27974e-14	3495-15	CXCL6	P80162	C-X-C motif chemokine 6	73836640	73849064	4	CIS	chr4	74628419	-		OpenSea
cg05853552	15	GNB5;GNB5	52427175	+	-1.8859	0.24471	1.29133e-14	4148-49	PAPPA	Q13219	Pappalysin-1	116153791	116402321	9	TRANS	chr15	52427175	+	Body;Body	OpenSea
cg00932483	3	NA	193583476	-	-1.46834	0.190538	1.29531e-14	4148-49	PAPPA	Q13219	Pappalysin-1	116153791	116402321	9	TRANS	chr3	193583476	-		N_Shelf
cg00527937	15	TMED3;TMED3;TMED3	79609419	+	-1.59284	0.206758	1.31951e-14	4148-49	PAPPA	Q13219	Pappalysin-1	116153791	116402321	9	TRANS	chr15	79609419	+	Body;Body;Body	OpenSea
cg06716655	1	ADAR;ADAR;ADAR;ADAR;ADAR	154579727	-	-0.870962	0.113066	1.32804e-14	15326-64	GBP1	P32455	Guanylate-binding protein 1	89065360	89051882	1	TRANS	chr1	154579727	-	TSS1500;Body;Body;Body;5'UTR	N_Shore
cg26252077	1	NFIA;NFIA;NFIA;NFIA	61607055	-	-1.46964	0.190832	1.34789e-14	4148-49	PAPPA	Q13219	Pappalysin-1	116153791	116402321	9	TRANS	chr1	61607055	-	Body;Body;Body;Body	OpenSea
cg10933988	14	NA	73061991	-	-1.41493	0.183832	1.39475e-14	4148-49	PAPPA	Q13219	Pappalysin-1	116153791	116402321	9	TRANS	chr14	73061991	-		OpenSea
cg11884243	9	FCN2;FCN2	137772886	+	1.13028	0.14687	1.40635e-14	13717-15	FCN2	Q15485	Ficolin-2	134880810	134887523	9	CIS	chr9	137772886	+	Body;Body	OpenSea
cg21081097	19	CLPTM1	45458610	-	0.896856	0.116539	1.40676e-14	16760-2	IL26	Q9NPH9	Interleukin-26	68225810	68201349	12	TRANS	chr19	45458610	-	TSS200	Island
cg05323624	1	LGALS8;LGALS8;LGALS8;LGALS8	236699485	-	-1.38418	0.179901	1.42488e-14	9015-1	PRG3	Q9Y2Y8	Proteoglycan 3	57381150	57376769	11	TRANS	chr1	236699485	-	Body;Body;Body;Body	OpenSea
cg12279650	22	DEPDC5;DEPDC5;DEPDC5;DEPDC5;DEPDC5;DEPDC5	32170979	+	-1.72433	0.224145	1.438e-14	4148-49	PAPPA	Q13219	Pappalysin-1	116153791	116402321	9	TRANS	chr22	32170979	+	Body;Body;Body;Body;Body;Body	OpenSea
cg02233915	11	HSD17B12	43760352	+	-1.31479	0.170941	1.45435e-14	9015-1	PRG3	Q9Y2Y8	Proteoglycan 3	57381150	57376769	11	TRANS	chr11	43760352	+	Body	OpenSea
cg21081097	19	CLPTM1	45458610	-	0.897168	0.116645	1.45498e-14	12384-92	COPS7B	Q9H9Q2	COP9 signalosome complex subunit 7b	231781671	231809254	2	TRANS	chr19	45458610	-	TSS200	Island
cg27182529	16	RAB11FIP3;RAB11FIP3	528479	+	0.894306	0.11628	1.45998e-14	18343-10	DECR2	Q9NUI1	Peroxisomal 2,4-dienoyl-CoA reductase	401826	412487	16	CIS	chr16	528479	+	Body;Body	N_Shelf
cg02856510	2	NA	192043611	+	-1.46117	0.18999	1.4621e-14	4148-49	PAPPA	Q13219	Pappalysin-1	116153791	116402321	9	TRANS	chr2	192043611	+		OpenSea
cg15794584	2	MFSD6	191332000	+	-1.53482	0.199583	1.47008e-14	4148-49	PAPPA	Q13219	Pappalysin-1	116153791	116402321	9	TRANS	chr2	191332000	+	Body	OpenSea
cg26197665	15	PCSK6;PCSK6;PCSK6;PCSK6;PCSK6;PCSK6	101920222	+	-1.75967	0.228832	1.4737e-14	9015-1	PRG3	Q9Y2Y8	Proteoglycan 3	57381150	57376769	11	TRANS	chr15	101920222	+	Body;Body;Body;Body;Body;Body	OpenSea
cg26997652	15	TMOD3	52157096	+	-1.44822	0.188363	1.489e-14	4148-49	PAPPA	Q13219	Pappalysin-1	116153791	116402321	9	TRANS	chr15	52157096	+	Body	OpenSea
cg14849880	22	NA	46992206	-	-1.92184	0.25	1.50185e-14	4148-49	PAPPA	Q13219	Pappalysin-1	116153791	116402321	9	TRANS	chr22	46992206	-		OpenSea
cg19946091	19	LAIR1;LAIR1;LAIR1;LAIR1;LAIR1;LAIR1;LAIR1;LAIR1	54869073	+	-1.57339	0.204728	1.52669e-14	9015-1	PRG3	Q9Y2Y8	Proteoglycan 3	57381150	57376769	11	TRANS	chr19	54869073	+	Body;Body;Body;Body;Body;Body;Body;Body	OpenSea
cg13645296	15	DAPK2	64275810	-	-1.32906	0.17295	1.53417e-14	9015-1	PRG3	Q9Y2Y8	Proteoglycan 3	57381150	57376769	11	TRANS	chr15	64275810	-	Body	OpenSea
cg08057896	19	COL5A3	10074673	+	0.215758	0.0280791	1.5428e-14	19377-14	OLFM2	O95897	Noelin-2	9936515	9853718	19	CIS	chr19	10074673	+	Body	N_Shelf
cg23911543	8	SLC45A4;SLC45A4;SLC45A4	142238794	+	-1.59065	0.207173	1.6175e-14	9015-1	PRG3	Q9Y2Y8	Proteoglycan 3	57381150	57376769	11	TRANS	chr8	142238794	+	TSS200;TSS200;Body	S_Shore
cg10159529	3	IL5RA;IL5RA;IL5RA;IL5RA;IL5RA;IL5RA	3152530	+	-1.45807	0.189913	1.6214e-14	9015-1	PRG3	Q9Y2Y8	Proteoglycan 3	57381150	57376769	11	TRANS	chr3	3152530	+	TSS1500;TSS1500;TSS1500;TSS1500;TSS1500;TSS1500	OpenSea
cg05960102	14	LINC01146	88502488	+	-1.21899	0.158773	1.62201e-14	4148-49	PAPPA	Q13219	Pappalysin-1	116153791	116402321	9	TRANS	chr14	88502488	+	Body	OpenSea
cg17338225	3	NA	14420209	-	-1.82368	0.237631	1.66136e-14	4148-49	PAPPA	Q13219	Pappalysin-1	116153791	116402321	9	TRANS	chr3	14420209	-		OpenSea
cg07007312	4	DGKQ	961505	+	0.697264	0.0908602	1.66663e-14	13566-2	SSU72	Q9NP77	RNA polymerase II subunit A C-terminal domain phosphatase SSU72	1574863	1541673	1	TRANS	chr4	961505	+	Body	Island
cg00414077	20	C20orf118	35504511	+	-1.70727	0.222494	1.67623e-14	9015-1	PRG3	Q9Y2Y8	Proteoglycan 3	57381150	57376769	11	TRANS	chr20	35504511	+	TSS200	OpenSea
cg09662025	1	MFSD2A;MFSD2A;MFSD2A;MFSD2A;MFSD2A	40419558	-	-1.71136	0.223036	1.67993e-14	9015-1	PRG3	Q9Y2Y8	Proteoglycan 3	57381150	57376769	11	TRANS	chr1	40419558	-	TSS1500;TSS1500;TSS1500;TSS1500;TSS1500	N_Shore
cg08758734	20	SYNDIG1	24630947	-	-1.59305	0.207643	1.69226e-14	9015-1	PRG3	Q9Y2Y8	Proteoglycan 3	57381150	57376769	11	TRANS	chr20	24630947	-	Body	OpenSea
cg06315149	1	PRKCZ;PRKCZ;PRKCZ	2036398	+	-1.68312	0.219439	1.71863e-14	9015-1	PRG3	Q9Y2Y8	Proteoglycan 3	57381150	57376769	11	TRANS	chr1	2036398	+	5'UTR;Body;5'UTR	N_Shelf
cg27488674	17	NA	34134865	-	-1.06071	0.138308	1.73057e-14	4148-49	PAPPA	Q13219	Pappalysin-1	116153791	116402321	9	TRANS	chr17	34134865	-		N_Shore
cg19948936	20	TOMM34	43590100	-	-1.34602	0.175608	1.78948e-14	9015-1	PRG3	Q9Y2Y8	Proteoglycan 3	57381150	57376769	11	TRANS	chr20	43590100	-	TSS1500	S_Shore
cg15903936	11	UCP3;UCP3	73714778	-	-1.3254	0.172957	1.81357e-14	4148-49	PAPPA	Q13219	Pappalysin-1	116153791	116402321	9	TRANS	chr11	73714778	-	Body;3'UTR	OpenSea
cg18666454	7	KCNH2;KCNH2;KCNH2	150651937	+	-1.40841	0.183789	1.814e-14	4148-49	PAPPA	Q13219	Pappalysin-1	116153791	116402321	9	TRANS	chr7	150651937	+	Body;Body;Body	N_Shore
cg21022524	10	EDRF1;EDRF1;EDRF1;EDRF1;EDRF1	127430868	+	-1.2261	0.160019	1.82789e-14	4148-49	PAPPA	Q13219	Pappalysin-1	116153791	116402321	9	TRANS	chr10	127430868	+	Body;Body;Body;Body;Body	OpenSea
cg21160290	9	ABO	136149941	-	0.354128	0.046222	1.83841e-14	13499-30	F8	P00451	Coagulation factor VIII	155026940	154835788	X	TRANS	chr9	136149941	-	Body	N_Shore
cg08945642	5	CCDC127	205863	+	-1.52349	0.198869	1.84796e-14	4148-49	PAPPA	Q13219	Pappalysin-1	116153791	116402321	9	TRANS	chr5	205863	+	Body	OpenSea
cg12944551	2	STAT1	191839759	-	-1.31931	0.172217	1.84863e-14	9015-1	PRG3	Q9Y2Y8	Proteoglycan 3	57381150	57376769	11	TRANS	chr2	191839759	-	Body	OpenSea
cg08061334	14	NA	62068941	+	-1.52188	0.198663	1.85073e-14	4148-49	PAPPA	Q13219	Pappalysin-1	116153791	116402321	9	TRANS	chr14	62068941	+		OpenSea
cg18487916	3	NEK4	52748469	-	0.861771	0.112505	1.86173e-14	7145-1	ITIH3	Q06033	Inter-alpha-trypsin inhibitor heavy chain H3	52794768	52809009	3	CIS	chr3	52748469	-	Body	OpenSea
cg24536162	15	ZNF609	64856362	+	-1.74901	0.228368	1.8778e-14	9015-1	PRG3	Q9Y2Y8	Proteoglycan 3	57381150	57376769	11	TRANS	chr15	64856362	+	Body	OpenSea
cg08889930	3	MCM2	127317798	+	-2.0217	0.263976	1.8787e-14	9015-1	PRG3	Q9Y2Y8	Proteoglycan 3	57381150	57376769	11	TRANS	chr3	127317798	+	Body	S_Shore
cg05555563	4	ELOVL6;ELOVL6	111049852	-	-1.18146	0.154292	1.89933e-14	9015-1	PRG3	Q9Y2Y8	Proteoglycan 3	57381150	57376769	11	TRANS	chr4	111049852	-	Body;Body	OpenSea
cg26197665	15	PCSK6;PCSK6;PCSK6;PCSK6;PCSK6;PCSK6	101920222	+	-1.74139	0.227546	1.96517e-14	4148-49	PAPPA	Q13219	Pappalysin-1	116153791	116402321	9	TRANS	chr15	101920222	+	Body;Body;Body;Body;Body;Body	OpenSea
cg26823505	6	CLPS	35765589	+	-1.63232	0.213345	1.99258e-14	5749-53	CLPS	P04118	Colipase	35797344	35794982	6	CIS	chr6	35765589	+	TSS1500	OpenSea
cg23079735	16	NA	195133	-	-1.41053	0.18441	2.02749e-14	4148-49	PAPPA	Q13219	Pappalysin-1	116153791	116402321	9	TRANS	chr16	195133	-		OpenSea
cg10805265	9	MAPKAP1;MAPKAP1;MAPKAP1;MAPKAP1;MAPKAP1;MAPKAP1	128410013	+	-1.47474	0.192813	2.03266e-14	9015-1	PRG3	Q9Y2Y8	Proteoglycan 3	57381150	57376769	11	TRANS	chr9	128410013	+	Body;Body;Body;Body;5'UTR;5'UTR	OpenSea
cg13628444	9	MED27	134883788	-	-1.92976	0.252311	2.036e-14	4148-49	PAPPA	Q13219	Pappalysin-1	116153791	116402321	9	TRANS	chr9	134883788	-	Body	OpenSea
cg25173129	17	EPX	56269410	-	-1.69651	0.221815	2.03677e-14	4148-49	PAPPA	Q13219	Pappalysin-1	116153791	116402321	9	TRANS	chr17	56269410	-	TSS1500	OpenSea
cg03661164	7	EZH2;EZH2	148560646	-	-1.45561	0.190354	2.05951e-14	9015-1	PRG3	Q9Y2Y8	Proteoglycan 3	57381150	57376769	11	TRANS	chr7	148560646	-	5'UTR;5'UTR	OpenSea
cg02668270	19	ZNF428	44124896	-	-1.61163	0.210856	2.11759e-14	4148-49	PAPPA	Q13219	Pappalysin-1	116153791	116402321	9	TRANS	chr19	44124896	-	TSS1500	S_Shore
cg16499536	3	NR2C2;NR2C2	15066613	-	-1.32292	0.173162	2.17573e-14	4148-49	PAPPA	Q13219	Pappalysin-1	116153791	116402321	9	TRANS	chr3	15066613	-	Body;Body	OpenSea
cg14654849	21	NA	19072007	-	-1.31559	0.172203	2.1764e-14	4148-49	PAPPA	Q13219	Pappalysin-1	116153791	116402321	9	TRANS	chr21	19072007	-		OpenSea
cg01132271	1	MTFR1L;MTFR1L;LOC646471;MTFR1L;MTFR1L	26148487	+	-1.68154	0.220216	2.24345e-14	4148-49	PAPPA	Q13219	Pappalysin-1	116153791	116402321	9	TRANS	chr1	26148487	+	5'UTR;5'UTR;Body;5'UTR;5'UTR	S_Shore
cg09489470	11	NA	102159619	-	-1.28784	0.16869	2.26958e-14	9015-1	PRG3	Q9Y2Y8	Proteoglycan 3	57381150	57376769	11	TRANS	chr11	102159619	-		OpenSea
cg02668270	19	ZNF428	44124896	-	-1.6204	0.21233	2.32003e-14	9015-1	PRG3	Q9Y2Y8	Proteoglycan 3	57381150	57376769	11	TRANS	chr19	44124896	-	TSS1500	S_Shore
cg11268327	6	MICA	31380198	+	0.260826	0.0341851	2.35053e-14	2730-58	MICA	Q29983	MHC class I polypeptide-related sequence A	31389818	31459233	6	CIS	chr6	31380198	+	Body	OpenSea
cg05358754	22	HMGXB4;HMGXB4	35652215	-	-1.46182	0.191597	2.35395e-14	9015-1	PRG3	Q9Y2Y8	Proteoglycan 3	57381150	57376769	11	TRANS	chr22	35652215	-	TSS1500;TSS1500	N_Shore
cg05724080	2	SAG	234246583	-	-1.49247	0.195723	2.43198e-14	9015-1	PRG3	Q9Y2Y8	Proteoglycan 3	57381150	57376769	11	TRANS	chr2	234246583	-	Body	OpenSea
cg14978242	5	SERINC5	79501131	-	-1.48344	0.194554	2.44358e-14	9015-1	PRG3	Q9Y2Y8	Proteoglycan 3	57381150	57376769	11	TRANS	chr5	79501131	-	Body	OpenSea
cg00197649	2	AAK1	69777228	-	-1.43999	0.188893	2.47298e-14	9015-1	PRG3	Q9Y2Y8	Proteoglycan 3	57381150	57376769	11	TRANS	chr2	69777228	-	Body	OpenSea
cg23746329	16	GGA2	23491546	-	-2.02621	0.265832	2.49486e-14	4148-49	PAPPA	Q13219	Pappalysin-1	116153791	116402321	9	TRANS	chr16	23491546	-	Body	OpenSea
cg07636225	11	RTN3;RTN3;RTN3;RTN3	63466987	-	-1.69106	0.221912	2.52852e-14	4148-49	PAPPA	Q13219	Pappalysin-1	116153791	116402321	9	TRANS	chr11	63466987	-	Body;Body;Body;Body	OpenSea
cg16899419	22	MTMR3;MTMR3;MTMR3	30342424	+	-2.33623	0.306659	2.56961e-14	4148-49	PAPPA	Q13219	Pappalysin-1	116153791	116402321	9	TRANS	chr22	30342424	+	5'UTR;5'UTR;5'UTR	OpenSea
cg02038126	11	EML3;EML3;EML3;EML3;EML3;EML3	62371432	+	-1.45854	0.191475	2.5879e-14	4148-49	PAPPA	Q13219	Pappalysin-1	116153791	116402321	9	TRANS	chr11	62371432	+	ExonBnd;ExonBnd;ExonBnd;Body;Body;Body	S_Shore
cg26396815	4	BANK1;BANK1;BANK1	102878132	-	-1.24985	0.164098	2.60622e-14	4148-49	PAPPA	Q13219	Pappalysin-1	116153791	116402321	9	TRANS	chr4	102878132	-	Body;Body;Body	OpenSea
cg12020338	11	KDELC2	108357754	-	-1.0934	0.143572	2.62272e-14	4148-49	PAPPA	Q13219	Pappalysin-1	116153791	116402321	9	TRANS	chr11	108357754	-	Body	OpenSea
cg27647944	2	NA	218082730	+	-1.46547	0.192477	2.66257e-14	9015-1	PRG3	Q9Y2Y8	Proteoglycan 3	57381150	57376769	11	TRANS	chr2	218082730	+		OpenSea
cg10760299	15	GATM	45669010	-	-0.60282	0.0791918	2.69574e-14	18188-12	GATM	P50440	Glycine amidinotransferase, mitochondrial	45402327	45361124	15	CIS	chr15	45669010	-	Body	N_Shore
cg10114537	2	NA	137135606	+	-1.51572	0.199121	2.69753e-14	4148-49	PAPPA	Q13219	Pappalysin-1	116153791	116402321	9	TRANS	chr2	137135606	+		OpenSea
cg01376665	15	PHGR1	40641810	-	-1.92172	0.252474	2.70811e-14	9015-1	PRG3	Q9Y2Y8	Proteoglycan 3	57381150	57376769	11	TRANS	chr15	40641810	-	TSS1500	OpenSea
cg11351349	22	NA	39849254	+	-1.60565	0.210959	2.71528e-14	9015-1	PRG3	Q9Y2Y8	Proteoglycan 3	57381150	57376769	11	TRANS	chr22	39849254	+		N_Shelf
cg24106568	11	STT3A;STT3A;STT3A	125464650	-	-1.16442	0.153021	2.75022e-14	4148-49	PAPPA	Q13219	Pappalysin-1	116153791	116402321	9	TRANS	chr11	125464650	-	5'UTR;5'UTR;5'UTR	S_Shore
cg26396322	3	GLB1;GLB1;GLB1	33112660	+	-1.46546	0.192607	2.77161e-14	9015-1	PRG3	Q9Y2Y8	Proteoglycan 3	57381150	57376769	11	TRANS	chr3	33112660	+	Body;Body;Body	OpenSea
cg16597993	19	EPS15L1	16578633	-	-1.64944	0.216812	2.78992e-14	4148-49	PAPPA	Q13219	Pappalysin-1	116153791	116402321	9	TRANS	chr19	16578633	-	Body	N_Shelf
cg03727333	10	SGMS1	52379467	-	-1.59578	0.209816	2.83548e-14	4148-49	PAPPA	Q13219	Pappalysin-1	116153791	116402321	9	TRANS	chr10	52379467	-	5'UTR	N_Shelf
cg01315054	22	MGAT3	39869399	-	-1.80465	0.237287	2.84132e-14	4148-49	PAPPA	Q13219	Pappalysin-1	116153791	116402321	9	TRANS	chr22	39869399	-	5'UTR	OpenSea
cg09655952	3	PROK2;PROK2	71833631	+	-1.30937	0.17219	2.8664e-14	10754-113	PROK2	Q9HC23	Prokineticin-2	71785206	71771655	3	CIS	chr3	71833631	+	Body;Body	N_Shore
cg14263230	18	PIGN;PIGN	59733858	+	-1.26215	0.166003	2.89026e-14	9015-1	PRG3	Q9Y2Y8	Proteoglycan 3	57381150	57376769	11	TRANS	chr18	59733858	+	Body;Body	OpenSea
cg17078207	1	NENF;NENF	212612526	-	-1.39904	0.184026	2.90686e-14	4148-49	PAPPA	Q13219	Pappalysin-1	116153791	116402321	9	TRANS	chr1	212612526	-	Body;Body	OpenSea
cg12498017	6	TRERF1;TRERF1	42198581	-	-1.58729	0.20885	2.95793e-14	9015-1	PRG3	Q9Y2Y8	Proteoglycan 3	57381150	57376769	11	TRANS	chr6	42198581	-	Body;Body	OpenSea
cg20182202	22	CABIN1;CABIN1;CABIN1	24550935	+	-1.52632	0.200847	2.97448e-14	9015-1	PRG3	Q9Y2Y8	Proteoglycan 3	57381150	57376769	11	TRANS	chr22	24550935	+	Body;Body;Body	N_Shore
cg27018966	14	NA	71351892	+	-1.25489	0.165131	2.97516e-14	4148-49	PAPPA	Q13219	Pappalysin-1	116153791	116402321	9	TRANS	chr14	71351892	+		OpenSea
cg06019933	3	NA	128442438	+	-1.74623	0.229818	2.99983e-14	9015-1	PRG3	Q9Y2Y8	Proteoglycan 3	57381150	57376769	11	TRANS	chr3	128442438	+		N_Shelf
cg10271974	1	NA	64919636	+	-1.60618	0.211406	3.01659e-14	4148-49	PAPPA	Q13219	Pappalysin-1	116153791	116402321	9	TRANS	chr1	64919636	+		OpenSea
cg17772438	1	NA	84744762	-	-1.56428	0.205926	3.0468e-14	4148-49	PAPPA	Q13219	Pappalysin-1	116153791	116402321	9	TRANS	chr1	84744762	-		OpenSea
cg03850588	16	CBFB;CBFB	67075173	+	-1.57515	0.20736	3.04885e-14	9015-1	PRG3	Q9Y2Y8	Proteoglycan 3	57381150	57376769	11	TRANS	chr16	67075173	+	Body;Body	OpenSea
cg11698867	9	ABO	136150802	+	0.780632	0.102768	3.0523e-14	8983-7	GOLM1	Q8NBJ4	Golgi membrane protein 1	86100173	86026146	9	TRANS	chr9	136150802	+	TSS200	Island
cg14354244	14	TRIM9	51446038	+	-1.63454	0.215212	3.07708e-14	4148-49	PAPPA	Q13219	Pappalysin-1	116153791	116402321	9	TRANS	chr14	51446038	+	Body	OpenSea
cg18197277	11	KBTBD4;KBTBD4;KBTBD4	47598986	-	-1.1986	0.157826	3.09098e-14	9015-1	PRG3	Q9Y2Y8	Proteoglycan 3	57381150	57376769	11	CIS	chr11	47598986	-	Body;Body;Body	N_Shore
cg02487088	11	VWCE	61033076	-	-1.80342	0.237496	3.11411e-14	4148-49	PAPPA	Q13219	Pappalysin-1	116153791	116402321	9	TRANS	chr11	61033076	-	Body	OpenSea
cg16459171	5	CMBL	10295079	+	-1.52725	0.201141	3.12799e-14	4148-49	PAPPA	Q13219	Pappalysin-1	116153791	116402321	9	TRANS	chr5	10295079	+	5'UTR	OpenSea
cg00658852	14	NA	75890874	+	-1.57694	0.207713	3.15259e-14	4148-49	PAPPA	Q13219	Pappalysin-1	116153791	116402321	9	TRANS	chr14	75890874	+		N_Shelf
cg03189469	13	NA	110350537	+	-1.34965	0.177782	3.15998e-14	4148-49	PAPPA	Q13219	Pappalysin-1	116153791	116402321	9	TRANS	chr13	110350537	+		OpenSea
cg00158128	1	NA	25351284	-	-1.72584	0.227411	3.22148e-14	4148-49	PAPPA	Q13219	Pappalysin-1	116153791	116402321	9	TRANS	chr1	25351284	-		OpenSea
cg21203249	9	SEMA4D;SEMA4D	91997686	-	0.157553	0.0207611	3.22739e-14	5737-61	SEMA4D	Q92854	Semaphorin-4D	89498130	89360787	9	CIS	chr9	91997686	-	Body;Body	S_Shore
cg25475273	17	NA	79824551	+	-1.76037	0.232009	3.26104e-14	9015-1	PRG3	Q9Y2Y8	Proteoglycan 3	57381150	57376769	11	TRANS	chr17	79824551	+		N_Shelf
cg13845211	5	ERAP2;ERAP2	96210230	-	-2.14613	0.28293	3.31503e-14	9015-1	PRG3	Q9Y2Y8	Proteoglycan 3	57381150	57376769	11	TRANS	chr5	96210230	-	TSS1500;TSS1500	OpenSea
cg10145411	13	UBAC2;UBAC2;UBAC2;MIR548AN	99991345	-	-1.96183	0.258691	3.35958e-14	9015-1	PRG3	Q9Y2Y8	Proteoglycan 3	57381150	57376769	11	TRANS	chr13	99991345	-	Body;Body;Body;Body	OpenSea
cg09724374	16	NA	1309210	+	0.524551	0.0691855	3.40791e-14	3403-1	TPSB2	P20231	Tryptase beta-2	1230184	1227272	16	CIS	chr16	1309210	+		Island
cg00736681	8	ST3GAL1;ST3GAL1	134546052	-	-1.25709	0.165806	3.41201e-14	9015-1	PRG3	Q9Y2Y8	Proteoglycan 3	57381150	57376769	11	TRANS	chr8	134546052	-	5'UTR;5'UTR	OpenSea
cg07839457	16	NLRC5	57023022	-	-0.612463	0.0807857	3.42025e-14	3324-51	LY9	Q9HBG7	T-lymphocyte surface antigen Ly-9	160796074	160828261	1	TRANS	chr16	57023022	-	TSS1500	N_Shore
cg07465458	3	NA	39243826	-	-1.74144	0.229803	3.51048e-14	9015-1	PRG3	Q9Y2Y8	Proteoglycan 3	57381150	57376769	11	TRANS	chr3	39243826	-		OpenSea
cg22972893	11	LOC283140	112149745	+	-1.38045	0.182201	3.55031e-14	9015-1	PRG3	Q9Y2Y8	Proteoglycan 3	57381150	57376769	11	TRANS	chr11	112149745	+	Body	OpenSea
cg19375767	1	ARID1A;ARID1A	27048589	+	-1.87289	0.247225	3.57341e-14	4148-49	PAPPA	Q13219	Pappalysin-1	116153791	116402321	9	TRANS	chr1	27048589	+	Body;Body	OpenSea
cg12530021	19	SIGLEC12;SIGLEC12	52004630	-	-1.92441	0.254048	3.59187e-14	10037-98	SIGLEC12	Q96PQ1	Sialic acid-binding Ig-like lectin 12	51501800	51491227	19	CIS	chr19	52004630	-	1stExon;TSS1500	OpenSea
cg21140167	6	TRAF3IP2-AS1;TRAF3IP2-AS1;TRAF3IP2;TRAF3IP2;TRAF3IP2	111920032	+	-1.47602	0.194896	3.63778e-14	9015-1	PRG3	Q9Y2Y8	Proteoglycan 3	57381150	57376769	11	TRANS	chr6	111920032	+	Body;Body;Body;5'UTR;5'UTR	OpenSea
cg04031158	1	NA	175772135	+	-1.57794	0.208356	3.63932e-14	4148-49	PAPPA	Q13219	Pappalysin-1	116153791	116402321	9	TRANS	chr1	175772135	+		OpenSea
cg02290349	1	FAM46C	118153944	-	-1.30709	0.172594	3.64183e-14	9015-1	PRG3	Q9Y2Y8	Proteoglycan 3	57381150	57376769	11	TRANS	chr1	118153944	-	5'UTR	OpenSea
cg26396322	3	GLB1;GLB1;GLB1	33112660	+	-1.45207	0.191766	3.67216e-14	4148-49	PAPPA	Q13219	Pappalysin-1	116153791	116402321	9	TRANS	chr3	33112660	+	Body;Body;Body	OpenSea
cg15136398	2	NA	202655103	+	-1.62174	0.214335	3.83852e-14	4148-49	PAPPA	Q13219	Pappalysin-1	116153791	116402321	9	TRANS	chr2	202655103	+		OpenSea
cg20308817	19	CLEC11A	51225848	-	-1.305	0.172502	3.87538e-14	2966-65	CLEC11A	Q9Y240	C-type lectin domain family 11 member A	50723364	50725708	19	CIS	chr19	51225848	-	TSS1500	N_Shore
cg22022320	9	ACO1;ACO1	32426874	-	-1.3453	0.177846	3.89506e-14	9015-1	PRG3	Q9Y2Y8	Proteoglycan 3	57381150	57376769	11	TRANS	chr9	32426874	-	Body;Body	OpenSea
cg04538585	12	LGR5	71835737	-	-1.55652	0.205821	3.95404e-14	4148-49	PAPPA	Q13219	Pappalysin-1	116153791	116402321	9	TRANS	chr12	71835737	-	Body	S_Shore
cg00924612	18	MIB1	19334381	-	-1.12946	0.149352	3.95818e-14	4148-49	PAPPA	Q13219	Pappalysin-1	116153791	116402321	9	TRANS	chr18	19334381	-	Body	OpenSea
cg14496081	22	NA	50984822	-	-1.74832	0.231242	4.01339e-14	4148-49	PAPPA	Q13219	Pappalysin-1	116153791	116402321	9	TRANS	chr22	50984822	-		S_Shore
cg03329755	6	RPS6KA2	167189272	-	-0.579648	0.0766691	4.01843e-14	9015-1	PRG3	Q9Y2Y8	Proteoglycan 3	57381150	57376769	11	TRANS	chr6	167189272	-	Body	OpenSea
cg05134567	19	APOC4-APOC2;APOC2	45449165	-	0.591116	0.0781952	4.04668e-14	18899-82	HDGFRP3	Q9Y3E1	Hepatoma-derived growth factor-related protein 3	83207823	83112738	15	TRANS	chr19	45449165	-	Body;TSS200	OpenSea
cg04979283	15	NA	58572140	-	-1.27972	0.169291	4.05342e-14	4148-49	PAPPA	Q13219	Pappalysin-1	116153791	116402321	9	TRANS	chr15	58572140	-		OpenSea
cg24376793	1	PPP1R12B;PPP1R12B;PPP1R12B;PPP1R12B	202545589	-	-1.46327	0.193575	4.05595e-14	4148-49	PAPPA	Q13219	Pappalysin-1	116153791	116402321	9	TRANS	chr1	202545589	-	3'UTR;Body;3'UTR;Body	OpenSea
cg06680065	12	LGR5	71835739	-	-1.69089	0.223689	4.05807e-14	9015-1	PRG3	Q9Y2Y8	Proteoglycan 3	57381150	57376769	11	TRANS	chr12	71835739	-	Body	S_Shore
cg07569194	1	GSTM4;GSTM4;GSTM4	110200960	-	1.54208	0.204041	4.10293e-14	15395-15	GSTM1	P09488	Glutathione S-transferase Mu 1	109687814	109709039	1	CIS	chr1	110200960	-	Body;Body;Body	S_Shore
cg06734854	19	FZR1	3521450	+	-1.8578	0.245829	4.11548e-14	4148-49	PAPPA	Q13219	Pappalysin-1	116153791	116402321	9	TRANS	chr19	3521450	+	5'UTR	OpenSea
cg23987137	5	PDE4D;PDE4D;PDE4D	58653624	-	-1.34906	0.178516	4.12337e-14	9015-1	PRG3	Q9Y2Y8	Proteoglycan 3	57381150	57376769	11	TRANS	chr5	58653624	-	Body;Body;Body	OpenSea
cg15105011	4	TMEM175	940614	-	0.485977	0.064314	4.14667e-14	13566-2	SSU72	Q9NP77	RNA polymerase II subunit A C-terminal domain phosphatase SSU72	1574863	1541673	1	TRANS	chr4	940614	-	5'UTR	Island
cg08109336	7	PSMA2	42964826	-	-2.0336	0.26913	4.1509e-14	9015-1	PRG3	Q9Y2Y8	Proteoglycan 3	57381150	57376769	11	TRANS	chr7	42964826	-	Body	OpenSea
cg15106081	3	CCDC174	14708144	+	-1.08307	0.14335	4.17475e-14	9015-1	PRG3	Q9Y2Y8	Proteoglycan 3	57381150	57376769	11	TRANS	chr3	14708144	+	Body	OpenSea
cg03448301	11	CHRM1	62678778	+	-1.21913	0.16138	4.20748e-14	4148-49	PAPPA	Q13219	Pappalysin-1	116153791	116402321	9	TRANS	chr11	62678778	+	5'UTR	OpenSea
cg01556593	11	FADS2;FADS2;FADS2	61609179	-	-1.2711	0.168262	4.21108e-14	9015-1	PRG3	Q9Y2Y8	Proteoglycan 3	57381150	57376769	11	CIS	chr11	61609179	-	Body;Body;Body	OpenSea
cg26495008	6	FKBP5;FKBP5;FKBP5;FKBP5	35619239	+	-1.2383	0.163946	4.25099e-14	9015-1	PRG3	Q9Y2Y8	Proteoglycan 3	57381150	57376769	11	TRANS	chr6	35619239	+	5'UTR;5'UTR;5'UTR;5'UTR	OpenSea
cg13284255	5	SNX2;SNX2	122110381	+	0.653264	0.0865004	4.28129e-14	19392-6	DDAH1	O94760	N(G),N(G)-dimethylarginine dimethylaminohydrolase 1	85578363	85318481	1	TRANS	chr5	122110381	+	TSS1500;TSS1500	N_Shore
cg10667267	7	LOC441204	26450563	+	-1.11208	0.147265	4.30055e-14	4148-49	PAPPA	Q13219	Pappalysin-1	116153791	116402321	9	TRANS	chr7	26450563	+	Body	OpenSea
cg20472746	13	C13orf15	42039334	+	1.2111	0.160394	4.32635e-14	4148-49	PAPPA	Q13219	Pappalysin-1	116153791	116402321	9	TRANS	chr13	42039334	+	Body	OpenSea
cg08944049	9	NA	102193258	-	0.931389	0.123362	4.35152e-14	3617-80	HGFAC	Q04756	Hepatocyte growth factor activator	3441968	3449486	4	TRANS	chr9	102193258	-		OpenSea
cg13789639	1	STIL;STIL;STIL;STIL;STIL;STIL	47746081	+	-1.69616	0.224674	4.37091e-14	4148-49	PAPPA	Q13219	Pappalysin-1	116153791	116402321	9	TRANS	chr1	47746081	+	Body;Body;Body;Body;Body;Body	OpenSea
cg20062691	1	ISG15	949392	-	-1.04816	0.138877	4.43907e-14	14151-4	ISG15	P05161	Ubiquitin-like protein ISG15	1001138	1014540	1	CIS	chr1	949392	-	Body	Island
cg16411857	16	NLRC5	57023191	-	-0.724256	0.0959783	4.48716e-14	6077-63	CECR1	Q9NZK5	Adenosine deaminase 2	17258235	17178790	22	TRANS	chr16	57023191	-	TSS1500	Island
cg13792581	20	TOMM34	43590115	-	-1.34981	0.178878	4.4884e-14	9015-1	PRG3	Q9Y2Y8	Proteoglycan 3	57381150	57376769	11	TRANS	chr20	43590115	-	TSS1500	S_Shore
cg08758734	20	SYNDIG1	24630947	-	-1.55719	0.206366	4.49749e-14	4148-49	PAPPA	Q13219	Pappalysin-1	116153791	116402321	9	TRANS	chr20	24630947	-	Body	OpenSea
cg13576859	9	FBP1;FBP1	97403129	+	-1.56443	0.207429	4.62791e-14	9015-1	PRG3	Q9Y2Y8	Proteoglycan 3	57381150	57376769	11	TRANS	chr9	97403129	+	TSS1500;TSS1500	S_Shore
cg19375767	1	ARID1A;ARID1A	27048589	+	-1.8707	0.248075	4.66894e-14	9015-1	PRG3	Q9Y2Y8	Proteoglycan 3	57381150	57376769	11	TRANS	chr1	27048589	+	Body;Body	OpenSea
cg04731861	2	ARPC2;ARPC2	219085781	-	0.704859	0.0934882	4.716e-14	5716-49	CSAG1	Q6PB30	Putative chondrosarcoma-associated gene 1 protein	152733735	152727484	X	TRANS	chr2	219085781	-	Body;Body	S_Shelf
cg12380988	17	ANAPC11;ANAPC11;ANAPC11;ANAPC11;ANAPC11;ANAPC11;ANAPC11;ANAPC11;ANAPC11;ANAPC11;ANAPC11;ANAPC11;ANAPC11;ANAPC11;ANAPC11;ANAPC11;ANAPC11;ANAPC11;ANAPC11;ANAPC11;ANAPC11;ANAPC11	79851485	-	-1.42161	0.18856	4.72507e-14	4148-49	PAPPA	Q13219	Pappalysin-1	116153791	116402321	9	TRANS	chr17	79851485	-	5'UTR;5'UTR;5'UTR;5'UTR;5'UTR;5'UTR;5'UTR;5'UTR;5'UTR;5'UTR;5'UTR;5'UTR;5'UTR;5'UTR;ExonBnd;ExonBnd;ExonBnd;ExonBnd;ExonBnd;ExonBnd;ExonBnd;ExonBnd	S_Shore
cg14467794	3	NA	32086860	+	-1.2519	0.166056	4.73557e-14	4148-49	PAPPA	Q13219	Pappalysin-1	116153791	116402321	9	TRANS	chr3	32086860	+		OpenSea
cg21992676	11	NA	1828746	-	-1.73728	0.230493	4.79993e-14	4148-49	PAPPA	Q13219	Pappalysin-1	116153791	116402321	9	TRANS	chr11	1828746	-		OpenSea
cg08694835	13	MIPEP	24440615	-	-1.30336	0.172961	4.86109e-14	4148-49	PAPPA	Q13219	Pappalysin-1	116153791	116402321	9	TRANS	chr13	24440615	-	Body	OpenSea
cg01998785	16	LPCAT2	55542709	+	-1.38134	0.183331	4.89503e-14	9015-1	PRG3	Q9Y2Y8	Proteoglycan 3	57381150	57376769	11	TRANS	chr16	55542709	+	TSS1500	N_Shore
cg07111674	19	NA	51224223	+	-1.33367	0.177018	4.91788e-14	2966-65	CLEC11A	Q9Y240	C-type lectin domain family 11 member A	50723364	50725708	19	CIS	chr19	51224223	+		S_Shore
cg13968233	1	DENND1B;DENND1B	197564458	-	-1.29967	0.172528	4.95435e-14	9015-1	PRG3	Q9Y2Y8	Proteoglycan 3	57381150	57376769	11	TRANS	chr1	197564458	-	Body;Body	OpenSea
cg15075897	12	DPPA3	7862691	+	-1.45383	0.193003	4.9709e-14	4148-49	PAPPA	Q13219	Pappalysin-1	116153791	116402321	9	TRANS	chr12	7862691	+	TSS1500	S_Shelf
cg19794975	20	C20orf203	31230379	-	-1.56479	0.207742	4.98196e-14	9015-1	PRG3	Q9Y2Y8	Proteoglycan 3	57381150	57376769	11	TRANS	chr20	31230379	-	3'UTR	OpenSea
cg02359181	19	GPI	34860339	-	-1.93775	0.257312	5.04514e-14	9015-1	PRG3	Q9Y2Y8	Proteoglycan 3	57381150	57376769	11	TRANS	chr19	34860339	-	Body	S_Shelf
cg26252077	1	NFIA;NFIA;NFIA;NFIA	61607055	-	-1.43935	0.191151	5.07798e-14	9015-1	PRG3	Q9Y2Y8	Proteoglycan 3	57381150	57376769	11	TRANS	chr1	61607055	-	Body;Body;Body;Body	OpenSea
cg21380264	21	IL10RB	34653622	+	-1.29297	0.171745	5.13517e-14	4148-49	PAPPA	Q13219	Pappalysin-1	116153791	116402321	9	TRANS	chr21	34653622	+	Body	OpenSea
cg27341747	6	NA	126375816	-	-1.26664	0.168297	5.22197e-14	9015-1	PRG3	Q9Y2Y8	Proteoglycan 3	57381150	57376769	11	TRANS	chr6	126375816	-		OpenSea
cg06460944	20	SLC24A3	19194303	+	-0.80149	0.106512	5.27613e-14	4148-49	PAPPA	Q13219	Pappalysin-1	116153791	116402321	9	TRANS	chr20	19194303	+	Body	S_Shore
cg03812149	20	MANBAL;MANBAL	35943761	+	-1.68649	0.224144	5.30686e-14	4148-49	PAPPA	Q13219	Pappalysin-1	116153791	116402321	9	TRANS	chr20	35943761	+	Body;Body	OpenSea
cg19408572	4	DGKQ;DGKQ	967324	+	0.212259	0.0282122	5.32617e-14	13566-2	SSU72	Q9NP77	RNA polymerase II subunit A C-terminal domain phosphatase SSU72	1574863	1541673	1	TRANS	chr4	967324	+	5'UTR;1stExon	Island
cg04992471	3	NA	42942410	+	-1.3119	0.174377	5.33821e-14	9015-1	PRG3	Q9Y2Y8	Proteoglycan 3	57381150	57376769	11	TRANS	chr3	42942410	+		OpenSea
cg11925560	11	NA	82504199	-	-1.85642	0.246787	5.38093e-14	9015-1	PRG3	Q9Y2Y8	Proteoglycan 3	57381150	57376769	11	TRANS	chr11	82504199	-		OpenSea
cg27294008	3	NEK4	52748359	-	0.805614	0.107099	5.38767e-14	7145-1	ITIH3	Q06033	Inter-alpha-trypsin inhibitor heavy chain H3	52794768	52809009	3	CIS	chr3	52748359	-	Body	OpenSea
cg10055846	8	NA	21670177	-	-1.66692	0.221627	5.42349e-14	9015-1	PRG3	Q9Y2Y8	Proteoglycan 3	57381150	57376769	11	TRANS	chr8	21670177	-		OpenSea
cg04933530	14	NA	77419754	-	-1.79113	0.238142	5.42451e-14	4148-49	PAPPA	Q13219	Pappalysin-1	116153791	116402321	9	TRANS	chr14	77419754	-		N_Shelf
cg01987427	21	NA	16126187	+	-1.3265	0.176377	5.44265e-14	9015-1	PRG3	Q9Y2Y8	Proteoglycan 3	57381150	57376769	11	TRANS	chr21	16126187	+		OpenSea
cg12074090	8	ANGPT2;ANGPT2;ANGPT2;MCPH1	6360436	+	-1.57204	0.209127	5.59799e-14	9015-1	PRG3	Q9Y2Y8	Proteoglycan 3	57381150	57376769	11	TRANS	chr8	6360436	+	3'UTR;3'UTR;3'UTR;Body	OpenSea
cg17249529	9	BICD2;BICD2	95498022	+	-1.93477	0.2574	5.62119e-14	9015-1	PRG3	Q9Y2Y8	Proteoglycan 3	57381150	57376769	11	TRANS	chr9	95498022	+	Body;Body	OpenSea
cg18404041	3	ITIH1;ITIH1;ITIH1;ITIH1	52824283	-	-0.970909	0.129273	5.88954e-14	13565-2	RBL2	Q08999	Retinoblastoma-like protein 2	53433977	53491648	16	TRANS	chr3	52824283	-	Body;Body;Body;Body	OpenSea
cg16191278	19	NA	35894520	+	-1.37529	0.183142	5.94019e-14	4148-49	PAPPA	Q13219	Pappalysin-1	116153791	116402321	9	TRANS	chr19	35894520	+		OpenSea
cg25939647	15	GPR176	40173065	-	-1.48274	0.197472	5.97501e-14	4148-49	PAPPA	Q13219	Pappalysin-1	116153791	116402321	9	TRANS	chr15	40173065	-	Body	OpenSea
cg24106568	11	STT3A;STT3A;STT3A	125464650	-	-1.15239	0.153504	6.03897e-14	9015-1	PRG3	Q9Y2Y8	Proteoglycan 3	57381150	57376769	11	TRANS	chr11	125464650	-	5'UTR;5'UTR;5'UTR	S_Shore
cg02985445	7	NA	97908505	+	-1.78278	0.237498	6.07109e-14	9015-1	PRG3	Q9Y2Y8	Proteoglycan 3	57381150	57376769	11	TRANS	chr7	97908505	+		N_Shore
cg20385913	15	NA	75054510	-	-1.7048	0.227128	6.10005e-14	4148-49	PAPPA	Q13219	Pappalysin-1	116153791	116402321	9	TRANS	chr15	75054510	-		OpenSea
cg01003257	12	CHST11;CHST11	105056211	-	-1.2681	0.16895	6.10818e-14	4148-49	PAPPA	Q13219	Pappalysin-1	116153791	116402321	9	TRANS	chr12	105056211	-	Body;Body	OpenSea
cg08799394	10	PDLIM1	97049193	+	-2.00532	0.267214	6.16376e-14	4148-49	PAPPA	Q13219	Pappalysin-1	116153791	116402321	9	TRANS	chr10	97049193	+	Body	N_Shore
cg07481176	5	NA	31087334	+	0.904177	0.12049	6.18073e-14	9842-2	CTNNB1	P35222	Catenin beta-1	41194741	41260096	3	TRANS	chr5	31087334	+		OpenSea
cg10834425	12	INHBC	57835965	+	-0.209309	0.0278939	6.20108e-14	15686-49	INHBC	P55103	Inhibin beta C chain	57434784	57452062	12	CIS	chr12	57835965	+	Body	OpenSea
cg13480658	1	AJAP1;AJAP1	4795012	+	-1.05355	0.140406	6.21076e-14	9015-1	PRG3	Q9Y2Y8	Proteoglycan 3	57381150	57376769	11	TRANS	chr1	4795012	+	Body;Body	OpenSea
cg08529933	20	NA	49990691	+	-1.24736	0.166249	6.23876e-14	4148-49	PAPPA	Q13219	Pappalysin-1	116153791	116402321	9	TRANS	chr20	49990691	+		OpenSea
cg01132271	1	MTFR1L;MTFR1L;LOC646471;MTFR1L;MTFR1L	26148487	+	-1.65875	0.221162	6.37453e-14	9015-1	PRG3	Q9Y2Y8	Proteoglycan 3	57381150	57376769	11	TRANS	chr1	26148487	+	5'UTR;5'UTR;Body;5'UTR;5'UTR	S_Shore
cg23434083	12	NA	120970625	-	-1.40926	0.187985	6.54444e-14	4148-49	PAPPA	Q13219	Pappalysin-1	116153791	116402321	9	TRANS	chr12	120970625	-		N_Shore
cg14401395	7	C7orf43;C7orf43	99753627	-	-1.63928	0.218701	6.60296e-14	4148-49	PAPPA	Q13219	Pappalysin-1	116153791	116402321	9	TRANS	chr7	99753627	-	Body;Body	N_Shelf
cg19851810	1	EPHB2;EPHB2;EPHB2;EPHB2	23072310	-	-1.22205	0.163044	6.62057e-14	9015-1	PRG3	Q9Y2Y8	Proteoglycan 3	57381150	57376769	11	TRANS	chr1	23072310	-	Body;Body;Body;Body	OpenSea
cg09830162	16	FAHD1;FAHD1;C16orf73;C16orf73	1889614	-	-1.19105	0.15892	6.64708e-14	17819-30	FAHD1	Q6P587	Acylpyruvase FAHD1, mitochondrial	1826941	1840207	16	CIS	chr16	1889614	-	3'UTR;3'UTR;Body;Body	OpenSea
cg03475216	8	NA	21670183	-	-1.78119	0.237673	6.6651e-14	9015-1	PRG3	Q9Y2Y8	Proteoglycan 3	57381150	57376769	11	TRANS	chr8	21670183	-		OpenSea
cg23960125	22	MN1	28189304	-	-1.22904	0.163999	6.67225e-14	9015-1	PRG3	Q9Y2Y8	Proteoglycan 3	57381150	57376769	11	TRANS	chr22	28189304	-	Body	N_Shelf
cg13576859	9	FBP1;FBP1	97403129	+	-1.54492	0.206167	6.70441e-14	4148-49	PAPPA	Q13219	Pappalysin-1	116153791	116402321	9	TRANS	chr9	97403129	+	TSS1500;TSS1500	S_Shore
cg01770400	1	SERPINC1;SERPINC1	173886485	-	-1.5332	0.204626	6.74828e-14	9015-1	PRG3	Q9Y2Y8	Proteoglycan 3	57381150	57376769	11	TRANS	chr1	173886485	-	5'UTR;1stExon	OpenSea
cg01588399	20	NA	48364470	+	-2.1791	0.291035	7.02427e-14	9015-1	PRG3	Q9Y2Y8	Proteoglycan 3	57381150	57376769	11	TRANS	chr20	48364470	+		OpenSea
cg14036745	11	NA	9618552	-	-1.29229	0.172603	7.04508e-14	4148-49	PAPPA	Q13219	Pappalysin-1	116153791	116402321	9	TRANS	chr11	9618552	-		OpenSea
cg10872931	19	APOC4-APOC2;APOC2	45449150	-	0.749277	0.100083	7.07168e-14	4840-73	CSF3	P09919	Granulocyte colony-stimulating factor	40015361	40017813	17	TRANS	chr19	45449150	-	Body;TSS200	OpenSea
cg21239418	11	C11orf42	6225620	-	-1.17112	0.156444	7.1063e-14	9015-1	PRG3	Q9Y2Y8	Proteoglycan 3	57381150	57376769	11	TRANS	chr11	6225620	-	TSS1500	OpenSea
cg21553305	10	CCAR1;CCAR1;CCAR1;CCAR1	70531163	+	-1.24178	0.165908	7.16707e-14	4148-49	PAPPA	Q13219	Pappalysin-1	116153791	116402321	9	TRANS	chr10	70531163	+	Body;Body;Body;Body	OpenSea
cg20385913	15	NA	75054510	-	-1.70983	0.228515	7.2994e-14	9015-1	PRG3	Q9Y2Y8	Proteoglycan 3	57381150	57376769	11	TRANS	chr15	75054510	-		OpenSea
cg16306670	10	NA	6645837	+	-1.51807	0.202903	7.33414e-14	4148-49	PAPPA	Q13219	Pappalysin-1	116153791	116402321	9	TRANS	chr10	6645837	+		OpenSea
cg18105134	13	PROZ	113819100	+	0.223284	0.0298507	7.43013e-14	3628-3	MAP2K2	P36507	Dual specificity mitogen-activated protein kinase kinase 2	4124122	4090321	19	TRANS	chr13	113819100	+	Body	OpenSea
cg10402121	10	NA	126487101	-	-1.97189	0.263677	7.5215e-14	9015-1	PRG3	Q9Y2Y8	Proteoglycan 3	57381150	57376769	11	TRANS	chr10	126487101	-		N_Shelf
cg02300466	3	CAPN7	15285484	+	-1.58102	0.211415	7.53174e-14	4148-49	PAPPA	Q13219	Pappalysin-1	116153791	116402321	9	TRANS	chr3	15285484	+	Body	OpenSea
cg24267699	9	ABO	136151359	+	0.682864	0.0913152	7.54089e-14	13499-30	F8	P00451	Coagulation factor VIII	155026940	154835788	X	TRANS	chr9	136151359	+	TSS1500	Island
cg22955228	12	TESC;TESC;TESC	117484824	-	1.37832	0.184321	7.55495e-14	12831-21	TESC	Q96BS2	Calcineurin B homologous protein 3	117099479	117038923	12	CIS	chr12	117484824	-	Body;Body;Body	S_Shore
cg23076894	3	NA	72644845	-	-1.74262	0.233053	7.58406e-14	9015-1	PRG3	Q9Y2Y8	Proteoglycan 3	57381150	57376769	11	TRANS	chr3	72644845	-		OpenSea
cg13892977	3	P4HTM;P4HTM	49041975	-	-1.27023	0.169955	7.78315e-14	4148-49	PAPPA	Q13219	Pappalysin-1	116153791	116402321	9	TRANS	chr3	49041975	-	Body;Body	N_Shelf
cg17374802	17	EPX	56270828	+	-1.52502	0.204107	7.91727e-14	9015-1	PRG3	Q9Y2Y8	Proteoglycan 3	57381150	57376769	11	TRANS	chr17	56270828	+	Body	N_Shelf
cg10667267	7	LOC441204	26450563	+	-1.10531	0.147979	8.05672e-14	9015-1	PRG3	Q9Y2Y8	Proteoglycan 3	57381150	57376769	11	TRANS	chr7	26450563	+	Body	OpenSea
cg19860704	11	NAP1L4	2977535	+	-1.17945	0.157937	8.15295e-14	4148-49	PAPPA	Q13219	Pappalysin-1	116153791	116402321	9	TRANS	chr11	2977535	+	Body	OpenSea
cg13072730	14	RNASE7;NDRG2	21508987	-	-1.85555	0.248501	8.20685e-14	4148-49	PAPPA	Q13219	Pappalysin-1	116153791	116402321	9	TRANS	chr14	21508987	-	TSS1500;Body	OpenSea
cg12213680	6	FAM65B;FAM65B;FAM65B	24877462	-	-1.0424	0.139604	8.21454e-14	9015-1	PRG3	Q9Y2Y8	Proteoglycan 3	57381150	57376769	11	TRANS	chr6	24877462	-	5'UTR;1stExon;5'UTR	OpenSea
cg17738684	2	IL1RL1	102927278	+	-1.27787	0.171166	8.28776e-14	4148-49	PAPPA	Q13219	Pappalysin-1	116153791	116402321	9	TRANS	chr2	102927278	+	TSS1500	OpenSea
cg18718881	10	NDST2	75569012	-	-2.18403	0.292579	8.34581e-14	4148-49	PAPPA	Q13219	Pappalysin-1	116153791	116402321	9	TRANS	chr10	75569012	-	5'UTR	N_Shore
cg11987455	1	ERMAP;ERMAP	43290834	+	-1.61904	0.216914	8.39539e-14	4148-49	PAPPA	Q13219	Pappalysin-1	116153791	116402321	9	TRANS	chr1	43290834	+	TSS1500;5'UTR	OpenSea
cg11569329	19	RPS9	54705747	-	-0.660348	0.0884715	8.39562e-14	15615-8	LILRB3	O75022	Leukocyte immunoglobulin-like receptor subfamily B member 3	54223789	54216278	19	CIS	chr19	54705747	-	Body	S_Shore
cg16270995	14	NA	77425779	-	-1.3537	0.181383	8.44349e-14	4148-49	PAPPA	Q13219	Pappalysin-1	116153791	116402321	9	TRANS	chr14	77425779	-		S_Shelf
cg08662619	6	PCMT1	150070041	+	0.822559	0.110219	8.46037e-14	15472-16	LRP11	Q86VZ4	Low-density lipoprotein receptor-related protein 11	149864359	149818757	6	CIS	chr6	150070041	+	TSS1500	N_Shore
cg21419012	3	NR2C2;NR2C2	15066608	+	-1.53146	0.205211	8.46728e-14	9015-1	PRG3	Q9Y2Y8	Proteoglycan 3	57381150	57376769	11	TRANS	chr3	15066608	+	Body;Body	OpenSea
cg18053481	8	TRIB1;TRIB1	126445748	+	-1.53586	0.205811	8.49101e-14	9015-1	PRG3	Q9Y2Y8	Proteoglycan 3	57381150	57376769	11	TRANS	chr8	126445748	+	Body;Body	S_Shore
cg05306459	13	PCCA;PCCA;PCCA	100761701	+	-1.61547	0.216507	8.55473e-14	9015-1	PRG3	Q9Y2Y8	Proteoglycan 3	57381150	57376769	11	TRANS	chr13	100761701	+	Body;Body;Body	OpenSea
cg12060026	17	TMEM11;TMEM11	21103728	+	-1.72433	0.23115	8.66559e-14	9015-1	PRG3	Q9Y2Y8	Proteoglycan 3	57381150	57376769	11	TRANS	chr17	21103728	+	Body;Body	OpenSea
cg11489491	12	RNF10	121001039	+	-1.41223	0.189318	8.67991e-14	9015-1	PRG3	Q9Y2Y8	Proteoglycan 3	57381150	57376769	11	TRANS	chr12	121001039	+	Body	OpenSea
cg17501987	3	KPNA1;KPNA1	122186930	-	-1.28971	0.172893	8.6802e-14	4148-49	PAPPA	Q13219	Pappalysin-1	116153791	116402321	9	TRANS	chr3	122186930	-	Body;Body	OpenSea
cg01224965	2	DIS3L2;DIS3L2;DIS3L2;DIS3L2	233076983	-	-1.34921	0.180878	8.70373e-14	4148-49	PAPPA	Q13219	Pappalysin-1	116153791	116402321	9	TRANS	chr2	233076983	-	Body;Body;Body;Body	OpenSea
cg14127188	9	FCN2;FCN2	137772569	+	1.12149	0.15035	8.70473e-14	13717-15	FCN2	Q15485	Ficolin-2	134880810	134887523	9	CIS	chr9	137772569	+	TSS200;TSS200	OpenSea
cg12105691	3	C3orf50	168511423	-	-1.29696	0.173905	8.7932e-14	4148-49	PAPPA	Q13219	Pappalysin-1	116153791	116402321	9	TRANS	chr3	168511423	-	Body	OpenSea
cg01119571	7	NA	135541567	+	-1.28565	0.172423	8.89465e-14	4148-49	PAPPA	Q13219	Pappalysin-1	116153791	116402321	9	TRANS	chr7	135541567	+		OpenSea
cg08701064	19	APOC4;APOC2;APOC4-APOC2	45448439	+	1.35009	0.181092	8.9673e-14	4840-73	CSF3	P09919	Granulocyte colony-stimulating factor	40015361	40017813	17	TRANS	chr19	45448439	+	Body;TSS1500;Body	OpenSea
cg00366037	10	MYST4	76781121	+	-1.37672	0.184681	9.01603e-14	9015-1	PRG3	Q9Y2Y8	Proteoglycan 3	57381150	57376769	11	TRANS	chr10	76781121	+	Body	OpenSea
cg21239418	11	C11orf42	6225620	-	-1.16342	0.156098	9.11319e-14	4148-49	PAPPA	Q13219	Pappalysin-1	116153791	116402321	9	TRANS	chr11	6225620	-	TSS1500	OpenSea
cg08338792	8	NA	129152449	+	-2.03894	0.273649	9.26874e-14	4148-49	PAPPA	Q13219	Pappalysin-1	116153791	116402321	9	TRANS	chr8	129152449	+		OpenSea
cg20293044	7	CDK6;CDK6	92350008	-	-1.61613	0.216904	9.26955e-14	9015-1	PRG3	Q9Y2Y8	Proteoglycan 3	57381150	57376769	11	TRANS	chr7	92350008	-	Body;Body	OpenSea
cg10933988	14	NA	73061991	-	-1.37558	0.18462	9.27516e-14	9015-1	PRG3	Q9Y2Y8	Proteoglycan 3	57381150	57376769	11	TRANS	chr14	73061991	-		OpenSea
cg02970679	17	EPX	56269818	+	-1.53707	0.206355	9.42732e-14	9015-1	PRG3	Q9Y2Y8	Proteoglycan 3	57381150	57376769	11	TRANS	chr17	56269818	+	TSS1500	OpenSea
cg14198058	16	NA	1318990	-	0.799448	0.107358	9.57884e-14	3403-1	TPSB2	P20231	Tryptase beta-2	1230184	1227272	16	CIS	chr16	1318990	-		OpenSea
cg00959259	3	PARP9;PARP9;DTX3L;PARP9;PARP9;PARP9;PARP9	122281975	+	-0.817999	0.109866	9.66567e-14	14151-4	ISG15	P05161	Ubiquitin-like protein ISG15	1001138	1014540	1	TRANS	chr3	122281975	+	5'UTR;5'UTR;TSS1500;5'UTR;5'UTR;5'UTR;5'UTR	N_Shore
cg02754054	2	SPATS2L;SPATS2L;SPATS2L;SPATS2L;SPATS2L;SPATS2L;SPATS2L	201214930	-	-1.51239	0.203146	9.70349e-14	9015-1	PRG3	Q9Y2Y8	Proteoglycan 3	57381150	57376769	11	TRANS	chr2	201214930	-	5'UTR;5'UTR;5'UTR;5'UTR;5'UTR;5'UTR;Body	OpenSea
cg03761216	1	EPS15	51986130	-	-1.37808	0.18511	9.7203e-14	4148-49	PAPPA	Q13219	Pappalysin-1	116153791	116402321	9	TRANS	chr1	51986130	-	TSS1500	S_Shore
cg17032689	11	NA	102175583	+	-2.16872	0.291329	9.75059e-14	4148-49	PAPPA	Q13219	Pappalysin-1	116153791	116402321	9	TRANS	chr11	102175583	+		OpenSea
cg01635668	20	SLC24A3	19194317	-	-1.35582	0.182167	9.86303e-14	4148-49	PAPPA	Q13219	Pappalysin-1	116153791	116402321	9	TRANS	chr20	19194317	-	Body	S_Shore
cg06648780	3	ALCAM	105133817	+	-1.34937	0.181326	9.94162e-14	9015-1	PRG3	Q9Y2Y8	Proteoglycan 3	57381150	57376769	11	TRANS	chr3	105133817	+	Body	OpenSea
cg19396390	7	FOXK1	4727742	-	-1.6018	0.215272	1.00053e-13	4148-49	PAPPA	Q13219	Pappalysin-1	116153791	116402321	9	TRANS	chr7	4727742	-	Body	OpenSea
cg26365969	7	DDC;DDC;DDC;DDC;DDC;DDC;DDC	50626298	-	-1.71129	0.23001	1.00643e-13	9015-1	PRG3	Q9Y2Y8	Proteoglycan 3	57381150	57376769	11	TRANS	chr7	50626298	-	5'UTR;5'UTR;5'UTR;5'UTR;5'UTR;5'UTR;5'UTR	OpenSea
cg27028878	20	SYNDIG1	24630818	-	-1.46236	0.196555	1.00705e-13	4148-49	PAPPA	Q13219	Pappalysin-1	116153791	116402321	9	TRANS	chr20	24630818	-	Body	OpenSea
cg08871283	10	NA	99057649	-	-1.51038	0.203031	1.01322e-13	4148-49	PAPPA	Q13219	Pappalysin-1	116153791	116402321	9	TRANS	chr10	99057649	-		OpenSea
cg06984345	14	AREL1	75162215	-	-1.61104	0.216576	1.01697e-13	9015-1	PRG3	Q9Y2Y8	Proteoglycan 3	57381150	57376769	11	TRANS	chr14	75162215	-	5'UTR	OpenSea
cg04923746	1	RD3;RD3	211666304	+	-1.7118	0.230162	1.02712e-13	9015-1	PRG3	Q9Y2Y8	Proteoglycan 3	57381150	57376769	11	TRANS	chr1	211666304	+	TSS200;TSS200	OpenSea
cg06864759	7	GSAP	76989316	-	-1.442	0.193901	1.03182e-13	4148-49	PAPPA	Q13219	Pappalysin-1	116153791	116402321	9	TRANS	chr7	76989316	-	Body	OpenSea
cg18805734	12	FAM60A;FAM60A;FAM60A	31453901	-	-2.25615	0.303431	1.04209e-13	9015-1	PRG3	Q9Y2Y8	Proteoglycan 3	57381150	57376769	11	TRANS	chr12	31453901	-	5'UTR;5'UTR;5'UTR	OpenSea
cg06690548	4	SLC7A11	139162808	-	-0.739999	0.0995236	1.04243e-13	5034-79	PRSS2	P07478	Trypsin-2	142760398	142835652	7	TRANS	chr4	139162808	-	Body	OpenSea
cg04923746	1	RD3;RD3	211666304	+	-1.70366	0.22917	1.05331e-13	4148-49	PAPPA	Q13219	Pappalysin-1	116153791	116402321	9	TRANS	chr1	211666304	+	TSS200;TSS200	OpenSea
cg01588399	20	NA	48364470	+	-2.15611	0.290037	1.05426e-13	4148-49	PAPPA	Q13219	Pappalysin-1	116153791	116402321	9	TRANS	chr20	48364470	+		OpenSea
cg25116412	17	TTC25;TTC25	40094835	+	-0.199936	0.0268958	1.05578e-13	19135-5	NT5C3L	Q969T7	7-methylguanosine phosphate-specific 5'-nucleotidase	41836260	41825057	17	CIS	chr17	40094835	+	Body;Body	OpenSea
cg24323626	2	LOC100506457	12553424	+	-1.21705	0.163731	1.05979e-13	4148-49	PAPPA	Q13219	Pappalysin-1	116153791	116402321	9	TRANS	chr2	12553424	+	Body	OpenSea
cg22535403	9	ABO	136150032	-	0.507247	0.0682476	1.066e-13	13499-30	F8	P00451	Coagulation factor VIII	155026940	154835788	X	TRANS	chr9	136150032	-	Body	Island
cg09141759	2	NA	219120255	+	0.113309	0.0152477	1.0758e-13	18308-30	STXBP6	Q8NFX7	Syntaxin-binding protein 6	25050147	24809454	14	TRANS	chr2	219120255	+		OpenSea
cg03386675	1	ADAR;ADAR;ADAR;ADAR;ADAR	154579713	-	-0.796883	0.107238	1.07817e-13	15326-64	GBP1	P32455	Guanylate-binding protein 1	89065360	89051882	1	TRANS	chr1	154579713	-	TSS1500;Body;Body;Body;5'UTR	N_Shore
cg19946091	19	LAIR1;LAIR1;LAIR1;LAIR1;LAIR1;LAIR1;LAIR1;LAIR1	54869073	+	-1.51011	0.203274	1.095e-13	4148-49	PAPPA	Q13219	Pappalysin-1	116153791	116402321	9	TRANS	chr19	54869073	+	Body;Body;Body;Body;Body;Body;Body;Body	OpenSea
cg00898013	13	PROZ	113819073	-	0.360978	0.0485951	1.10019e-13	3628-3	MAP2K2	P36507	Dual specificity mitogen-activated protein kinase kinase 2	4124122	4090321	19	TRANS	chr13	113819073	-	Body	OpenSea
cg02705708	1	KIF1B	10441395	-	-1.21371	0.163401	1.10426e-13	9015-1	PRG3	Q9Y2Y8	Proteoglycan 3	57381150	57376769	11	TRANS	chr1	10441395	-	3'UTR	OpenSea
cg02683853	1	NA	180940271	+	-1.5544	0.209283	1.10894e-13	9015-1	PRG3	Q9Y2Y8	Proteoglycan 3	57381150	57376769	11	TRANS	chr1	180940271	+		OpenSea
cg26323242	3	USP19;USP19;USP19;USP19	49148220	+	-2.36699	0.318705	1.11169e-13	4148-49	PAPPA	Q13219	Pappalysin-1	116153791	116402321	9	TRANS	chr3	49148220	+	Body;Body;Body;Body	OpenSea
cg01453551	8	NA	144213544	-	-1.3736	0.184954	1.11317e-13	9015-1	PRG3	Q9Y2Y8	Proteoglycan 3	57381150	57376769	11	TRANS	chr8	144213544	-		OpenSea
cg15106081	3	CCDC174	14708144	+	-1.0591	0.142656	1.13484e-13	4148-49	PAPPA	Q13219	Pappalysin-1	116153791	116402321	9	TRANS	chr3	14708144	+	Body	OpenSea
cg14879797	19	SAMD4B;SAMD4B;SAMD4B;SAMD4B	39867347	+	-1.53769	0.207132	1.13856e-13	4148-49	PAPPA	Q13219	Pappalysin-1	116153791	116402321	9	TRANS	chr19	39867347	+	ExonBnd;ExonBnd;Body;Body	OpenSea
cg08348441	16	GLYR1;GLYR1	4884192	+	-1.04544	0.140839	1.14528e-13	9015-1	PRG3	Q9Y2Y8	Proteoglycan 3	57381150	57376769	11	TRANS	chr16	4884192	+	Body;Body	OpenSea
cg20263853	1	RERE;RERE	8824177	-	-1.56281	0.210605	1.16614e-13	4148-49	PAPPA	Q13219	Pappalysin-1	116153791	116402321	9	TRANS	chr1	8824177	-	5'UTR;5'UTR	OpenSea
cg11698867	9	ABO	136150802	+	-0.761763	0.10267	1.17545e-13	17441-4	ALPI	P09923	Intestinal-type alkaline phosphatase	232456125	232460753	2	TRANS	chr9	136150802	+	TSS200	Island
cg14401395	7	C7orf43;C7orf43	99753627	-	-1.6253	0.219094	1.18674e-13	9015-1	PRG3	Q9Y2Y8	Proteoglycan 3	57381150	57376769	11	TRANS	chr7	99753627	-	Body;Body	N_Shelf
cg12740725	1	ACOT7;ACOT7;ACOT7;ACOT7	6342888	-	-1.23429	0.166416	1.19887e-13	9015-1	PRG3	Q9Y2Y8	Proteoglycan 3	57381150	57376769	11	TRANS	chr1	6342888	-	Body;Body;Body;Body	S_Shore
cg01989456	15	NA	75469169	-	-1.98659	0.267876	1.20643e-13	9015-1	PRG3	Q9Y2Y8	Proteoglycan 3	57381150	57376769	11	TRANS	chr15	75469169	-		N_Shore
cg17982734	7	NA	73208138	+	-1.34426	0.181287	1.21562e-13	9015-1	PRG3	Q9Y2Y8	Proteoglycan 3	57381150	57376769	11	TRANS	chr7	73208138	+		OpenSea
cg19851810	1	EPHB2;EPHB2;EPHB2;EPHB2	23072310	-	-1.20612	0.162663	1.21777e-13	4148-49	PAPPA	Q13219	Pappalysin-1	116153791	116402321	9	TRANS	chr1	23072310	-	Body;Body;Body;Body	OpenSea
cg09908050	12	TPCN1;TPCN1;TPCN1	113723004	-	-1.40547	0.1896	1.23676e-13	9015-1	PRG3	Q9Y2Y8	Proteoglycan 3	57381150	57376769	11	TRANS	chr12	113723004	-	Body;Body;Body	OpenSea
cg13062960	10	FAM170B-AS1	50345389	-	-1.80181	0.243096	1.24468e-13	9015-1	PRG3	Q9Y2Y8	Proteoglycan 3	57381150	57376769	11	TRANS	chr10	50345389	-	Body	OpenSea
cg12023239	7	OSBPL3	24948593	-	-1.31962	0.178046	1.24741e-13	9015-1	PRG3	Q9Y2Y8	Proteoglycan 3	57381150	57376769	11	TRANS	chr7	24948593	-	5'UTR	OpenSea
cg18190876	6	NA	139841523	-	-1.74623	0.23566	1.26339e-13	4148-49	PAPPA	Q13219	Pappalysin-1	116153791	116402321	9	TRANS	chr6	139841523	-		OpenSea
cg27488674	17	NA	34134865	-	-1.02725	0.138658	1.2769e-13	9015-1	PRG3	Q9Y2Y8	Proteoglycan 3	57381150	57376769	11	TRANS	chr17	34134865	-		N_Shore
cg02521229	11	NA	60019236	+	-0.48834	0.0659283	1.29059e-13	16300-4	TREM2	Q9NZC2	Triggering receptor expressed on myeloid cells 2	41163186	41158506	6	TRANS	chr11	60019236	+		OpenSea
cg07416546	14	GALC;GALC;GALC	88460351	-	-1.10662	0.149401	1.29136e-13	4148-49	PAPPA	Q13219	Pappalysin-1	116153791	116402321	9	TRANS	chr14	88460351	-	TSS1500;TSS1500;TSS1500	S_Shore
cg07112997	20	UQCC1;UQCC1;UQCC1	33929992	-	-1.54057	0.207989	1.2923e-13	4148-49	PAPPA	Q13219	Pappalysin-1	116153791	116402321	9	TRANS	chr20	33929992	-	Body;Body;Body	OpenSea
cg06136459	5	HMGXB3	149425153	-	-1.19059	0.16077	1.30605e-13	4148-49	PAPPA	Q13219	Pappalysin-1	116153791	116402321	9	TRANS	chr5	149425153	-	Body	OpenSea
cg15861142	22	PI4KA	21208945	-	-1.11642	0.150817	1.33616e-13	4148-49	PAPPA	Q13219	Pappalysin-1	116153791	116402321	9	TRANS	chr22	21208945	-	Body	N_Shelf
cg13997453	19	EPS15L1;EPS15L1;EPS15L1;EPS15L1;EPS15L1;EPS15L1	16580386	+	-2.02439	0.273508	1.34586e-13	4148-49	PAPPA	Q13219	Pappalysin-1	116153791	116402321	9	TRANS	chr19	16580386	+	Body;Body;Body;Body;Body;Body	N_Shore
cg25926955	3	XXYLT1;XXYLT1	194862233	-	-1.7177	0.23212	1.36147e-13	9015-1	PRG3	Q9Y2Y8	Proteoglycan 3	57381150	57376769	11	TRANS	chr3	194862233	-	Body;Body	OpenSea
cg10549984	1	NA	207537034	+	-1.32548	0.179128	1.36544e-13	9015-1	PRG3	Q9Y2Y8	Proteoglycan 3	57381150	57376769	11	TRANS	chr1	207537034	+		OpenSea
cg09565310	5	MCC;MCC	112541553	+	-1.26839	0.171415	1.36649e-13	9015-1	PRG3	Q9Y2Y8	Proteoglycan 3	57381150	57376769	11	TRANS	chr5	112541553	+	Body;Body	OpenSea
cg19754408	5	NA	173119947	+	-1.64545	0.222513	1.41595e-13	4148-49	PAPPA	Q13219	Pappalysin-1	116153791	116402321	9	TRANS	chr5	173119947	+		OpenSea
cg01613077	20	RASSF2;RASSF2	4764277	-	-1.2815	0.17331	1.42213e-13	9015-1	PRG3	Q9Y2Y8	Proteoglycan 3	57381150	57376769	11	TRANS	chr20	4764277	-	3'UTR;3'UTR	OpenSea
cg07815522	3	PARP9;PARP9;PARP9;PARP9;PARP9;PARP9;DTX3L	122282157	-	-1.01742	0.137612	1.43143e-13	14151-4	ISG15	P05161	Ubiquitin-like protein ISG15	1001138	1014540	1	TRANS	chr3	122282157	-	5'UTR;5'UTR;5'UTR;5'UTR;5'UTR;5'UTR;TSS1500	N_Shore
cg14503079	22	NA	36818773	-	-1.32534	0.179268	1.43468e-13	9015-1	PRG3	Q9Y2Y8	Proteoglycan 3	57381150	57376769	11	TRANS	chr22	36818773	-		OpenSea
cg19247032	21	TFF1	43786727	+	-1.53586	0.20775	1.43712e-13	9015-1	PRG3	Q9Y2Y8	Proteoglycan 3	57381150	57376769	11	TRANS	chr21	43786727	+	TSS200	OpenSea
cg02856510	2	NA	192043611	+	-1.40842	0.190522	1.44161e-13	9015-1	PRG3	Q9Y2Y8	Proteoglycan 3	57381150	57376769	11	TRANS	chr2	192043611	+		OpenSea
cg07906050	1	ACOT7;ACOT7;ACOT7;ACOT7	6377509	+	-1.06002	0.143395	1.44281e-13	9015-1	PRG3	Q9Y2Y8	Proteoglycan 3	57381150	57376769	11	TRANS	chr1	6377509	+	Body;Body;Body;Body	OpenSea
cg18783781	1	SLC25A33	9599067	+	-1.57173	0.212637	1.4507e-13	9015-1	PRG3	Q9Y2Y8	Proteoglycan 3	57381150	57376769	11	TRANS	chr1	9599067	+	TSS1500	N_Shore
cg17203290	8	C8orf47;C8orf47	99105576	+	-1.46159	0.197746	1.45427e-13	4148-49	PAPPA	Q13219	Pappalysin-1	116153791	116402321	9	TRANS	chr8	99105576	+	3'UTR;3'UTR	OpenSea
cg12585310	19	PLD3;PLD3;PLD3	40872286	-	-1.54344	0.208831	1.45858e-13	4148-49	PAPPA	Q13219	Pappalysin-1	116153791	116402321	9	TRANS	chr19	40872286	-	5'UTR;5'UTR;5'UTR	S_Shore
cg16714237	14	NA	24745117	+	-1.83681	0.248585	1.47875e-13	9015-1	PRG3	Q9Y2Y8	Proteoglycan 3	57381150	57376769	11	TRANS	chr14	24745117	+		OpenSea
cg16135549	5	PIK3R1	67521729	-	-1.38174	0.187008	1.48296e-13	9015-1	PRG3	Q9Y2Y8	Proteoglycan 3	57381150	57376769	11	TRANS	chr5	67521729	-	5'UTR	OpenSea
cg18879389	21	TFF2;TFF2	43771120	-	-1.34966	0.182697	1.4972e-13	4148-49	PAPPA	Q13219	Pappalysin-1	116153791	116402321	9	TRANS	chr21	43771120	-	5'UTR;1stExon	OpenSea
cg05888648	12	ORAI1	122070592	+	-1.26492	0.171228	1.49796e-13	4148-49	PAPPA	Q13219	Pappalysin-1	116153791	116402321	9	TRANS	chr12	122070592	+	Body	OpenSea
cg09332506	1	COPA;COPA	160309220	-	-1.27613	0.172768	1.5088e-13	4148-49	PAPPA	Q13219	Pappalysin-1	116153791	116402321	9	TRANS	chr1	160309220	-	Body;Body	N_Shelf
cg09147843	16	RBL2	53467612	+	-1.32584	0.17954	1.52885e-13	4148-49	PAPPA	Q13219	Pappalysin-1	116153791	116402321	9	TRANS	chr16	53467612	+	TSS1500	N_Shore
cg01167694	11	NA	75409605	-	-1.66479	0.225447	1.53165e-13	4148-49	PAPPA	Q13219	Pappalysin-1	116153791	116402321	9	TRANS	chr11	75409605	-		OpenSea
cg22294278	19	APOC4-APOC2;APOC2	45449093	+	0.912931	0.123633	1.53354e-13	4840-73	CSF3	P09919	Granulocyte colony-stimulating factor	40015361	40017813	17	TRANS	chr19	45449093	+	Body;TSS200	OpenSea
cg07730263	3	ITIH1	52810259	-	-2.29919	0.311464	1.56062e-13	9015-1	PRG3	Q9Y2Y8	Proteoglycan 3	57381150	57376769	11	TRANS	chr3	52810259	-	TSS1500	OpenSea
cg05072637	9	MIR1268A;SPTAN1;SPTAN1;SPTAN1	131355483	+	-1.56173	0.211572	1.56441e-13	9015-1	PRG3	Q9Y2Y8	Proteoglycan 3	57381150	57376769	11	TRANS	chr9	131355483	+	Body;Body;Body;Body	OpenSea
cg16411857	16	NLRC5	57023191	-	-0.707214	0.0958107	1.56669e-13	5028-59	CD163	Q86VB7	Scavenger receptor cysteine-rich type 1 protein M130	7503893	7470811	12	TRANS	chr16	57023191	-	TSS1500	Island
cg11422446	7	ELMO1;ELMO1	37434016	+	-1.42921	0.193635	1.57142e-13	4148-49	PAPPA	Q13219	Pappalysin-1	116153791	116402321	9	TRANS	chr7	37434016	+	5'UTR;5'UTR	OpenSea
cg10786474	1	NA	17802476	-	-1.43988	0.195107	1.5837e-13	9015-1	PRG3	Q9Y2Y8	Proteoglycan 3	57381150	57376769	11	TRANS	chr1	17802476	-		OpenSea
cg14011077	9	NA	138362327	-	-0.796509	0.107938	1.59132e-13	4148-49	PAPPA	Q13219	Pappalysin-1	116153791	116402321	9	TRANS	chr9	138362327	-		OpenSea
cg24982541	5	CAST;CAST;CAST;CAST;CAST;CAST;CAST;CAST;CAST;CAST;CAST	96078678	+	0.757582	0.102665	1.59309e-13	4964-67	ERAP1	Q9NZ08	Endoplasmic reticulum aminopeptidase 1	96808100	96760810	5	CIS	chr5	96078678	+	TSS1500;Body;Body;Body;Body;Body;Body;Body;Body;Body;Body	OpenSea
cg12279650	22	DEPDC5;DEPDC5;DEPDC5;DEPDC5;DEPDC5;DEPDC5	32170979	+	-1.6595	0.224927	1.6074e-13	9015-1	PRG3	Q9Y2Y8	Proteoglycan 3	57381150	57376769	11	TRANS	chr22	32170979	+	Body;Body;Body;Body;Body;Body	OpenSea
cg06088069	14	JDP2;JDP2;JDP2	75895604	+	-2.12827	0.28853	1.62811e-13	8989-40	SCUBE1	Q8IWY4	Signal peptide, CUB and EGF-like domain-containing protein 1	43343372	43197280	22	TRANS	chr14	75895604	+	5'UTR;5'UTR;5'UTR	S_Shore
cg03776060	9	AIF1L	133972575	+	1.13659	0.154111	1.64164e-13	18871-24	AIF1L	Q9BQI0	Allograft inflammatory factor 1-like	131096476	131123152	9	CIS	chr9	133972575	+	Body	Island
cg00766820	11	AMBRA1;AMBRA1;AMBRA1;AMBRA1	46579500	+	-1.21995	0.165431	1.6508e-13	4148-49	PAPPA	Q13219	Pappalysin-1	116153791	116402321	9	TRANS	chr11	46579500	+	5'UTR;5'UTR;5'UTR;5'UTR	OpenSea
cg01355027	8	KHDRBS3	136659278	+	-1.31137	0.17783	1.6523e-13	4148-49	PAPPA	Q13219	Pappalysin-1	116153791	116402321	9	TRANS	chr8	136659278	+	Body	OpenSea
cg17365440	3	MUC13	124646526	+	-1.38996	0.188554	1.68481e-13	4148-49	PAPPA	Q13219	Pappalysin-1	116153791	116402321	9	TRANS	chr3	124646526	+	Body	OpenSea
cg12740725	1	ACOT7;ACOT7;ACOT7;ACOT7	6342888	-	-1.22083	0.165612	1.68569e-13	4148-49	PAPPA	Q13219	Pappalysin-1	116153791	116402321	9	TRANS	chr1	6342888	-	Body;Body;Body;Body	S_Shore
cg03386675	1	ADAR;ADAR;ADAR;ADAR;ADAR	154579713	-	-0.803219	0.108977	1.69899e-13	14151-4	ISG15	P05161	Ubiquitin-like protein ISG15	1001138	1014540	1	TRANS	chr1	154579713	-	TSS1500;Body;Body;Body;5'UTR	N_Shore
cg16411857	16	NLRC5	57023191	-	-0.696593	0.094521	1.70992e-13	15326-64	GBP1	P32455	Guanylate-binding protein 1	89065360	89051882	1	TRANS	chr16	57023191	-	TSS1500	Island
cg24368962	11	SIK2	111570978	+	-1.26652	0.171916	1.74411e-13	9015-1	PRG3	Q9Y2Y8	Proteoglycan 3	57381150	57376769	11	TRANS	chr11	111570978	+	Body	OpenSea
cg19502237	9	FCN2;FCN2	137772497	-	1.0242	0.139027	1.74659e-13	13717-15	FCN2	Q15485	Ficolin-2	134880810	134887523	9	CIS	chr9	137772497	-	TSS200;TSS200	OpenSea
cg00213281	2	KIF5C;MIR1978	149639822	-	-1.47109	0.199744	1.77295e-13	9015-1	PRG3	Q9Y2Y8	Proteoglycan 3	57381150	57376769	11	TRANS	chr2	149639822	-	Body;TSS1500	OpenSea
cg17025698	17	PHF12	27233965	-	-1.80961	0.24572	1.77783e-13	4148-49	PAPPA	Q13219	Pappalysin-1	116153791	116402321	9	TRANS	chr17	27233965	-	Body	S_Shelf
cg17939602	5	NA	40674971	-	-1.58317	0.215044	1.81101e-13	9015-1	PRG3	Q9Y2Y8	Proteoglycan 3	57381150	57376769	11	TRANS	chr5	40674971	-		OpenSea
cg13072730	14	RNASE7;NDRG2	21508987	-	-1.83983	0.249935	1.82217e-13	9015-1	PRG3	Q9Y2Y8	Proteoglycan 3	57381150	57376769	11	TRANS	chr14	21508987	-	TSS1500;Body	OpenSea
cg17830204	7	GATS;GATS;GATS;GATS;PVRIG	99819110	-	-1.24564	0.169218	1.8227e-13	10816-150	PILRA	Q9UKJ1	Paired immunoglobulin-like type 2 receptor alpha	100367530	100400096	7	CIS	chr7	99819110	-	Body;3'UTR;Body;Body;3'UTR	OpenSea
cg21576315	6	NA	36311062	-	-1.49722	0.203454	1.85269e-13	4148-49	PAPPA	Q13219	Pappalysin-1	116153791	116402321	9	TRANS	chr6	36311062	-		OpenSea
cg00676801	2	STAT1;STAT1	191876673	-	-1.53078	0.208072	1.88091e-13	15326-64	GBP1	P32455	Guanylate-binding protein 1	89065360	89051882	1	TRANS	chr2	191876673	-	5'UTR;5'UTR	N_Shore
cg21627181	6	SLC17A4	25754190	+	-1.62122	0.220488	1.93961e-13	4148-49	PAPPA	Q13219	Pappalysin-1	116153791	116402321	9	TRANS	chr6	25754190	+	TSS1500	OpenSea
cg13798630	19	HNRNPM;HNRNPM;HNRNPM	8536650	+	-1.16347	0.15826	1.95866e-13	4148-49	PAPPA	Q13219	Pappalysin-1	116153791	116402321	9	TRANS	chr19	8536650	+	Body;Body;Body	OpenSea
cg11495942	1	CAPZB;CAPZB;CAPZB;CAPZB	19675581	-	-1.60506	0.218419	2.00374e-13	9015-1	PRG3	Q9Y2Y8	Proteoglycan 3	57381150	57376769	11	TRANS	chr1	19675581	-	Body;Body;Body;Body	OpenSea
cg11422446	7	ELMO1;ELMO1	37434016	+	-1.42907	0.194485	2.01234e-13	9015-1	PRG3	Q9Y2Y8	Proteoglycan 3	57381150	57376769	11	TRANS	chr7	37434016	+	5'UTR;5'UTR	OpenSea
cg20855608	1	CRYZ;CRYZ;CRYZ;CRYZ;TYW3;TYW3;TYW3	75200230	+	-1.66223	0.226225	2.01707e-13	13983-27	CRYZ	Q08257	Quinone oxidoreductase	74733408	74705482	1	CIS	chr1	75200230	+	TSS1500;TSS1500;TSS1500;TSS1500;Body;Body;Body	OpenSea
cg16135549	5	PIK3R1	67521729	-	-1.36844	0.186256	2.025e-13	4148-49	PAPPA	Q13219	Pappalysin-1	116153791	116402321	9	TRANS	chr5	67521729	-	5'UTR	OpenSea
cg08602622	14	AREL1	75177558	+	-1.14643	0.156074	2.05132e-13	4148-49	PAPPA	Q13219	Pappalysin-1	116153791	116402321	9	TRANS	chr14	75177558	+	5'UTR	N_Shelf
cg17508302	1	HSPA7	161575716	+	-0.354805	0.048313	2.07477e-13	3310-62	FCGR2B	P31994	Low affinity immunoglobulin gamma Fc region receptor II-b	161663143	161678654	1	CIS	chr1	161575716	+	TSS200	Island
cg06571036	3	VPRBP;VPRBP	51449240	+	-1.55817	0.212179	2.07881e-13	4148-49	PAPPA	Q13219	Pappalysin-1	116153791	116402321	9	TRANS	chr3	51449240	+	Body;Body	OpenSea
cg10224250	11	ST5;ST5;ST5	8717586	+	-1.2732	0.173419	2.10811e-13	4148-49	PAPPA	Q13219	Pappalysin-1	116153791	116402321	9	TRANS	chr11	8717586	+	Body;Body;Body	OpenSea
cg08778580	14	TMEM229B	67983363	-	-1.39588	0.190286	2.20647e-13	9015-1	PRG3	Q9Y2Y8	Proteoglycan 3	57381150	57376769	11	TRANS	chr14	67983363	-	TSS1500	S_Shore
cg26033504	1	CSRP1;CSRP1	201458737	-	-1.71619	0.23396	2.21082e-13	4148-49	PAPPA	Q13219	Pappalysin-1	116153791	116402321	9	TRANS	chr1	201458737	-	Body;Body	OpenSea
cg22338845	11	GRAMD1B;GRAMD1B;GRAMD1B	123429542	+	-1.71972	0.234523	2.25313e-13	9015-1	PRG3	Q9Y2Y8	Proteoglycan 3	57381150	57376769	11	TRANS	chr11	123429542	+	TSS1500;Body;Body	OpenSea
cg07815522	3	PARP9;PARP9;PARP9;PARP9;PARP9;PARP9;DTX3L	122282157	-	-1.00882	0.137584	2.26064e-13	17460-51	MX1	P20591	Interferon-induced GTP-binding protein Mx1	41420020	41470071	21	TRANS	chr3	122282157	-	5'UTR;5'UTR;5'UTR;5'UTR;5'UTR;5'UTR;TSS1500	N_Shore
cg23352491	1	RNF220	45007988	-	-1.91342	0.26108	2.32125e-13	9015-1	PRG3	Q9Y2Y8	Proteoglycan 3	57381150	57376769	11	TRANS	chr1	45007988	-	Body	OpenSea
cg20263853	1	RERE;RERE	8824177	-	-1.54739	0.211204	2.36225e-13	9015-1	PRG3	Q9Y2Y8	Proteoglycan 3	57381150	57376769	11	TRANS	chr1	8824177	-	5'UTR;5'UTR	OpenSea
cg07730263	3	ITIH1	52810259	-	-2.27205	0.310137	2.37188e-13	4148-49	PAPPA	Q13219	Pappalysin-1	116153791	116402321	9	TRANS	chr3	52810259	-	TSS1500	OpenSea
cg07643489	17	NA	14112661	-	-1.4695	0.200591	2.37361e-13	9015-1	PRG3	Q9Y2Y8	Proteoglycan 3	57381150	57376769	11	TRANS	chr17	14112661	-		S_Shelf
cg22937753	12	RAD52	1022477	-	-1.18275	0.161464	2.38581e-13	9015-1	PRG3	Q9Y2Y8	Proteoglycan 3	57381150	57376769	11	TRANS	chr12	1022477	-	3'UTR	OpenSea
cg25824774	1	ACP6;ACP6	147126436	-	0.541316	0.0739176	2.42063e-13	5742-14	ACP6	Q9NPH0	Lysophosphatidic acid phosphatase type 6	147670524	147629652	1	CIS	chr1	147126436	-	ExonBnd;Body	OpenSea
cg01025398	3	PROK2;PROK2	71833878	+	-1.12397	0.153486	2.42588e-13	10754-113	PROK2	Q9HC23	Prokineticin-2	71785206	71771655	3	CIS	chr3	71833878	+	Body;Body	N_Shore
cg09858955	2	VRK2;VRK2	58135951	+	-0.827884	0.11307	2.44557e-13	3292-75	CD48	P09326	CD48 antigen	160711831	160678746	1	TRANS	chr2	58135951	+	5'UTR;5'UTR	OpenSea
cg17542165	9	NA	91919480	+	-1.12295	0.153427	2.49538e-13	4148-49	PAPPA	Q13219	Pappalysin-1	116153791	116402321	9	TRANS	chr9	91919480	+		OpenSea
cg11881599	12	CLLU1OS;CLLU1;CLLU1	92814084	-	-1.63102	0.222889	2.5238e-13	4148-49	PAPPA	Q13219	Pappalysin-1	116153791	116402321	9	TRANS	chr12	92814084	-	3'UTR;TSS1500;TSS1500	OpenSea
cg20433238	2	ERMN;ERMN;ERMN;ERMN;ERMN	158183334	-	-1.38499	0.189276	2.53063e-13	9015-1	PRG3	Q9Y2Y8	Proteoglycan 3	57381150	57376769	11	TRANS	chr2	158183334	-	Body;5'UTR;5'UTR;TSS1500;TSS1500	OpenSea
cg25401101	16	RAB11FIP3;RAB11FIP3	526359	+	0.877867	0.119973	2.5317e-13	18343-10	DECR2	Q9NUI1	Peroxisomal 2,4-dienoyl-CoA reductase	401826	412487	16	CIS	chr16	526359	+	Body;Body	OpenSea
cg13753183	9	APTX;APTX;APTX;APTX;APTX;APTX;APTX	32989852	-	-1.77452	0.242553	2.55511e-13	9015-1	PRG3	Q9Y2Y8	Proteoglycan 3	57381150	57376769	11	TRANS	chr9	32989852	-	Body;1stExon;5'UTR;5'UTR;Body;1stExon;5'UTR	OpenSea
cg19071507	2	NA	70232569	-	-1.42561	0.194864	2.55589e-13	9015-1	PRG3	Q9Y2Y8	Proteoglycan 3	57381150	57376769	11	TRANS	chr2	70232569	-		OpenSea
cg02979987	17	USP32	58459590	-	-1.55102	0.212041	2.57908e-13	4148-49	PAPPA	Q13219	Pappalysin-1	116153791	116402321	9	TRANS	chr17	58459590	-	Body	OpenSea
cg26529864	2	BOLA3;BOLA3	74375903	+	-0.987921	0.135075	2.59508e-13	4148-49	PAPPA	Q13219	Pappalysin-1	116153791	116402321	9	TRANS	chr2	74375903	+	TSS1500;TSS1500	S_Shore
cg00336912	14	NA	55583041	+	-1.45352	0.198771	2.62219e-13	9015-1	PRG3	Q9Y2Y8	Proteoglycan 3	57381150	57376769	11	TRANS	chr14	55583041	+		OpenSea
cg10224250	11	ST5;ST5;ST5	8717586	+	-1.27596	0.174527	2.65282e-13	9015-1	PRG3	Q9Y2Y8	Proteoglycan 3	57381150	57376769	11	TRANS	chr11	8717586	+	Body;Body;Body	OpenSea
cg25270424	7	OSBPL3;OSBPL3;OSBPL3;OSBPL3	24965657	+	-1.0602	0.145023	2.65938e-13	9015-1	PRG3	Q9Y2Y8	Proteoglycan 3	57381150	57376769	11	TRANS	chr7	24965657	+	5'UTR;5'UTR;5'UTR;5'UTR	OpenSea
cg25270424	7	OSBPL3;OSBPL3;OSBPL3;OSBPL3	24965657	+	-1.05298	0.14408	2.70466e-13	4148-49	PAPPA	Q13219	Pappalysin-1	116153791	116402321	9	TRANS	chr7	24965657	+	5'UTR;5'UTR;5'UTR;5'UTR	OpenSea
cg06592918	18	PQLC1;PQLC1;PQLC1	77703051	-	-1.67147	0.22872	2.71316e-13	4148-49	PAPPA	Q13219	Pappalysin-1	116153791	116402321	9	TRANS	chr18	77703051	-	Body;Body;Body	OpenSea
cg19671311	12	MLXIP	122596763	+	-1.93963	0.265428	2.72032e-13	4148-49	PAPPA	Q13219	Pappalysin-1	116153791	116402321	9	TRANS	chr12	122596763	+	Body	OpenSea
cg01517384	6	HLA-B	31323856	-	-0.489015	0.0669243	2.73196e-13	2730-58	MICA	Q29983	MHC class I polypeptide-related sequence A	31389818	31459233	6	CIS	chr6	31323856	-	Body	N_Shore
cg26419287	14	NID2	52482697	-	0.215371	0.0294758	2.7378e-13	16060-99	NID2	Q14112	Nidogen-2	52069059	52004809	14	CIS	chr14	52482697	-	Body	OpenSea
cg01224965	2	DIS3L2;DIS3L2;DIS3L2;DIS3L2	233076983	-	-1.32321	0.181107	2.74774e-13	9015-1	PRG3	Q9Y2Y8	Proteoglycan 3	57381150	57376769	11	TRANS	chr2	233076983	-	Body;Body;Body;Body	OpenSea
cg15861142	22	PI4KA	21208945	-	-1.10642	0.151454	2.76608e-13	9015-1	PRG3	Q9Y2Y8	Proteoglycan 3	57381150	57376769	11	TRANS	chr22	21208945	-	Body	N_Shelf
cg08519930	3	NA	14673732	-	-1.46052	0.199929	2.76923e-13	9015-1	PRG3	Q9Y2Y8	Proteoglycan 3	57381150	57376769	11	TRANS	chr3	14673732	-		OpenSea
cg07574908	12	HECTD4	112765649	+	-1.35297	0.185211	2.77239e-13	9015-1	PRG3	Q9Y2Y8	Proteoglycan 3	57381150	57376769	11	TRANS	chr12	112765649	+	5'UTR	OpenSea
cg04681520	17	NA	45708176	+	-1.30878	0.179184	2.79151e-13	4148-49	PAPPA	Q13219	Pappalysin-1	116153791	116402321	9	TRANS	chr17	45708176	+		OpenSea
cg07299810	7	NOD1	30505269	-	-1.39016	0.190326	2.79161e-13	9015-1	PRG3	Q9Y2Y8	Proteoglycan 3	57381150	57376769	11	TRANS	chr7	30505269	-	5'UTR	OpenSea
cg23746329	16	GGA2	23491546	-	-1.94248	0.26597	2.80597e-13	9015-1	PRG3	Q9Y2Y8	Proteoglycan 3	57381150	57376769	11	TRANS	chr16	23491546	-	Body	OpenSea
cg22712983	2	PNKD;PNKD	219187374	+	-0.83906	0.114904	2.8302e-13	5716-49	CSAG1	Q6PB30	Putative chondrosarcoma-associated gene 1 protein	152733735	152727484	X	TRANS	chr2	219187374	+	TSS1500;Body	N_Shore
cg00490406	1	AIM2	159046773	+	-0.862761	0.118165	2.84989e-13	15326-64	GBP1	P32455	Guanylate-binding protein 1	89065360	89051882	1	TRANS	chr1	159046773	+	TSS200	OpenSea
cg22717723	2	SPAST;SPAST	32299042	+	-1.10722	0.151666	2.86919e-13	4148-49	PAPPA	Q13219	Pappalysin-1	116153791	116402321	9	TRANS	chr2	32299042	+	Body;Body	OpenSea
cg24447108	16	ACSM1	20703851	+	-1.97898	0.271085	2.87293e-13	9015-1	PRG3	Q9Y2Y8	Proteoglycan 3	57381150	57376769	11	TRANS	chr16	20703851	+	TSS1500	OpenSea
cg10159529	3	IL5RA;IL5RA;IL5RA;IL5RA;IL5RA;IL5RA	3152530	+	-1.37911	0.189036	2.97631e-13	4148-49	PAPPA	Q13219	Pappalysin-1	116153791	116402321	9	TRANS	chr3	3152530	+	TSS1500;TSS1500;TSS1500;TSS1500;TSS1500;TSS1500	OpenSea
cg18778933	5	NA	52760204	-	-1.25463	0.171984	2.98529e-13	9015-1	PRG3	Q9Y2Y8	Proteoglycan 3	57381150	57376769	11	TRANS	chr5	52760204	-		OpenSea
cg17964352	6	NA	111597911	+	-1.4151	0.193988	2.99134e-13	9015-1	PRG3	Q9Y2Y8	Proteoglycan 3	57381150	57376769	11	TRANS	chr6	111597911	+		OpenSea
cg26457013	19	TMEM86B;TMEM86B	55740188	+	-1.67599	0.22977	3.00413e-13	9015-1	PRG3	Q9Y2Y8	Proteoglycan 3	57381150	57376769	11	TRANS	chr19	55740188	+	5'UTR;1stExon	OpenSea
cg16335893	12	NA	123634159	+	-1.72731	0.236848	3.03329e-13	9015-1	PRG3	Q9Y2Y8	Proteoglycan 3	57381150	57376769	11	TRANS	chr12	123634159	+		N_Shore
cg11495942	1	CAPZB;CAPZB;CAPZB;CAPZB	19675581	-	-1.58051	0.21682	3.11076e-13	4148-49	PAPPA	Q13219	Pappalysin-1	116153791	116402321	9	TRANS	chr1	19675581	-	Body;Body;Body;Body	OpenSea
cg04217850	3	SLC25A26;SLC25A26;SLC25A26	66428294	+	-1.7181	0.235697	3.11234e-13	9015-1	PRG3	Q9Y2Y8	Proteoglycan 3	57381150	57376769	11	TRANS	chr3	66428294	+	3'UTR;Body;3'UTR	OpenSea
cg24113459	3	GLB1;GLB1;GLB1	33114261	-	-1.4209	0.195	3.17641e-13	9015-1	PRG3	Q9Y2Y8	Proteoglycan 3	57381150	57376769	11	TRANS	chr3	33114261	-	Body;Body;5'UTR	OpenSea
cg14380858	13	ARHGEF7;ARHGEF7;ARHGEF7;ARHGEF7	111817826	-	-1.47479	0.202432	3.20823e-13	4148-49	PAPPA	Q13219	Pappalysin-1	116153791	116402321	9	TRANS	chr13	111817826	-	5'UTR;Body;Body;Body	OpenSea
cg17148519	16	USP7;USP7;USP7	8993818	-	-1.42683	0.195849	3.20826e-13	9015-1	PRG3	Q9Y2Y8	Proteoglycan 3	57381150	57376769	11	TRANS	chr16	8993818	-	Body;Body;Body	OpenSea
cg17459348	7	FBXL13;FBXL13;FBXL13;FBXL13	102630100	+	-1.15489	0.158577	3.27001e-13	4148-49	PAPPA	Q13219	Pappalysin-1	116153791	116402321	9	TRANS	chr7	102630100	+	Body;Body;Body;Body	OpenSea
cg25926955	3	XXYLT1;XXYLT1	194862233	-	-1.6811	0.23084	3.27541e-13	4148-49	PAPPA	Q13219	Pappalysin-1	116153791	116402321	9	TRANS	chr3	194862233	-	Body;Body	OpenSea
cg01955639	17	EPX	56269767	+	-1.52073	0.208854	3.30671e-13	4148-49	PAPPA	Q13219	Pappalysin-1	116153791	116402321	9	TRANS	chr17	56269767	+	TSS1500	OpenSea
cg23256822	2	IL18RAP	103048916	-	-0.851284	0.116917	3.31134e-13	14079-14	IL18R1	Q13478	Interleukin-18 receptor 1	102311529	102398777	2	CIS	chr2	103048916	-	Body	OpenSea
cg03329755	6	RPS6KA2	167189272	-	-0.557184	0.0765475	3.36482e-13	4148-49	PAPPA	Q13219	Pappalysin-1	116153791	116402321	9	TRANS	chr6	167189272	-	Body	OpenSea
cg12359648	11	NA	119507838	-	-1.27112	0.174664	3.39952e-13	4148-49	PAPPA	Q13219	Pappalysin-1	116153791	116402321	9	TRANS	chr11	119507838	-		OpenSea
cg10011040	6	NA	20034134	-	-1.22096	0.167782	3.41213e-13	9015-1	PRG3	Q9Y2Y8	Proteoglycan 3	57381150	57376769	11	TRANS	chr6	20034134	-		OpenSea
cg04259566	10	LDB3;LDB3;LDB3	88477842	+	-1.56556	0.215187	3.45524e-13	4148-49	PAPPA	Q13219	Pappalysin-1	116153791	116402321	9	TRANS	chr10	88477842	+	Body;Body;Body	OpenSea
cg08871283	10	NA	99057649	-	-1.48415	0.204042	3.49585e-13	9015-1	PRG3	Q9Y2Y8	Proteoglycan 3	57381150	57376769	11	TRANS	chr10	99057649	-		OpenSea
cg14026704	15	ICE2;ICE2	60715936	+	-0.977251	0.134357	3.50221e-13	13700-10	ANXA2	P07355	Annexin A2	60402883	60347134	15	CIS	chr15	60715936	+	Body;Body	OpenSea
cg20472746	13	C13orf15	42039334	+	1.17175	0.161139	3.55056e-13	9015-1	PRG3	Q9Y2Y8	Proteoglycan 3	57381150	57376769	11	TRANS	chr13	42039334	+	Body	OpenSea
cg21553305	10	CCAR1;CCAR1;CCAR1;CCAR1	70531163	+	-1.21167	0.166656	3.58103e-13	9015-1	PRG3	Q9Y2Y8	Proteoglycan 3	57381150	57376769	11	TRANS	chr10	70531163	+	Body;Body;Body;Body	OpenSea
cg19754408	5	NA	173119947	+	-1.62329	0.223295	3.60261e-13	9015-1	PRG3	Q9Y2Y8	Proteoglycan 3	57381150	57376769	11	TRANS	chr5	173119947	+		OpenSea
cg12585310	19	PLD3;PLD3;PLD3	40872286	-	-1.52843	0.210248	3.60472e-13	9015-1	PRG3	Q9Y2Y8	Proteoglycan 3	57381150	57376769	11	TRANS	chr19	40872286	-	5'UTR;5'UTR;5'UTR	S_Shore
cg23153546	3	EEFSEC	127886749	-	-1.26118	0.173517	3.64047e-13	9015-1	PRG3	Q9Y2Y8	Proteoglycan 3	57381150	57376769	11	TRANS	chr3	127886749	-	Body	OpenSea
cg11215870	16	TGFB1I1;TGFB1I1;TGFB1I1	31484722	-	-1.57056	0.216084	3.64116e-13	9015-1	PRG3	Q9Y2Y8	Proteoglycan 3	57381150	57376769	11	TRANS	chr16	31484722	-	Body;5'UTR;5'UTR	S_Shore
cg04254956	6	RAET1E;RAET1E-AS1;RAET1E-AS1	150217513	+	1.71423	0.235863	3.65098e-13	6713-4	LRP11	Q86VZ4	Low-density lipoprotein receptor-related protein 11	149864359	149818757	6	CIS	chr6	150217513	+	TSS1500;Body;Body	OpenSea
cg04587103	10	ENTPD1;ENTPD1;ENTPD1;ENTPD1;ENTPD1;ENTPD1;ENTPD1;ENTPD1;ENTPD1;ENTPD1;ENTPD1;ENTPD1-AS1;ENTPD1;ENTPD1;ENTPD1	97624495	+	-1.6114	0.221716	3.6518e-13	4148-49	PAPPA	Q13219	Pappalysin-1	116153791	116402321	9	TRANS	chr10	97624495	+	ExonBnd;ExonBnd;ExonBnd;ExonBnd;ExonBnd;ExonBnd;ExonBnd;Body;Body;Body;Body;Body;Body;Body;Body	OpenSea
cg09778927	17	RAB5C;RAB5C;RAB5C	40288533	-	-1.73374	0.238578	3.6758e-13	9015-1	PRG3	Q9Y2Y8	Proteoglycan 3	57381150	57376769	11	TRANS	chr17	40288533	-	5'UTR;5'UTR;5'UTR	OpenSea
cg22060869	7	KCNH2;KCNH2;KCNH2;KCNH2	150654410	-	-1.40395	0.193212	3.69283e-13	4148-49	PAPPA	Q13219	Pappalysin-1	116153791	116402321	9	TRANS	chr7	150654410	-	TSS1500;TSS1500;Body;Body	N_Shore
cg00693253	12	LRP1	57559808	+	0.235158	0.0323633	3.698e-13	15686-49	INHBC	P55103	Inhibin beta C chain	57434784	57452062	12	CIS	chr12	57559808	+	Body	OpenSea
cg06937882	20	C20orf3	24974362	+	0.83972	0.115579	3.72146e-13	3302-58	CST7	O76096	Cystatin-F	24949269	24959928	20	CIS	chr20	24974362	+	TSS1500	S_Shore
cg06040872	17	CCL18	34394215	+	-1.4253	0.196182	3.72548e-13	9015-1	PRG3	Q9Y2Y8	Proteoglycan 3	57381150	57376769	11	TRANS	chr17	34394215	+	Body	OpenSea
cg07740599	16	RAB11FIP3;RAB11FIP3;RAB11FIP3	524857	-	0.588048	0.0809498	3.7481e-13	18343-10	DECR2	Q9NUI1	Peroxisomal 2,4-dienoyl-CoA reductase	401826	412487	16	CIS	chr16	524857	-	1stExon;Body;5'UTR	OpenSea
cg24698838	2	NA	129199624	-	-1.88323	0.259292	3.78715e-13	4148-49	PAPPA	Q13219	Pappalysin-1	116153791	116402321	9	TRANS	chr2	129199624	-		OpenSea
cg05056419	17	UBE2O	74402188	+	-1.3762	0.189485	3.79058e-13	9015-1	PRG3	Q9Y2Y8	Proteoglycan 3	57381150	57376769	11	TRANS	chr17	74402188	+	Body	OpenSea
cg22060869	7	KCNH2;KCNH2;KCNH2;KCNH2	150654410	-	-1.41239	0.194498	3.821e-13	9015-1	PRG3	Q9Y2Y8	Proteoglycan 3	57381150	57376769	11	TRANS	chr7	150654410	-	TSS1500;TSS1500;Body;Body	N_Shore
cg20619340	2	HNRNPLL;HNRNPLL	38806109	-	-1.58059	0.217686	3.84613e-13	9015-1	PRG3	Q9Y2Y8	Proteoglycan 3	57381150	57376769	11	TRANS	chr2	38806109	-	Body;Body	OpenSea
cg07098502	16	KIAA0182;KIAA0182	85654157	-	-1.14307	0.157438	3.85881e-13	9015-1	PRG3	Q9Y2Y8	Proteoglycan 3	57381150	57376769	11	TRANS	chr16	85654157	-	5'UTR;Body	OpenSea
cg17862837	2	BRE;BRE;BRE;BRE;BRE	28550531	-	-1.33435	0.183826	3.90686e-13	4148-49	PAPPA	Q13219	Pappalysin-1	116153791	116402321	9	TRANS	chr2	28550531	-	3'UTR;3'UTR;Body;Body;3'UTR	OpenSea
cg02705708	1	KIF1B	10441395	-	-1.18288	0.162963	3.91136e-13	4148-49	PAPPA	Q13219	Pappalysin-1	116153791	116402321	9	TRANS	chr1	10441395	-	3'UTR	OpenSea
cg06525046	2	NA	121155673	+	-2.02123	0.278464	3.91361e-13	4148-49	PAPPA	Q13219	Pappalysin-1	116153791	116402321	9	TRANS	chr2	121155673	+		OpenSea
cg17177084	14	EVL	100604840	-	-1.33139	0.183445	3.93732e-13	9015-1	PRG3	Q9Y2Y8	Proteoglycan 3	57381150	57376769	11	TRANS	chr14	100604840	-	Body	OpenSea
cg03493123	5	B4GALT7	177029444	+	-1.81429	0.249993	3.94693e-13	9015-1	PRG3	Q9Y2Y8	Proteoglycan 3	57381150	57376769	11	TRANS	chr5	177029444	+	Body	N_Shore
cg04459751	4	NA	153499517	-	-1.52227	0.209825	4.01922e-13	9015-1	PRG3	Q9Y2Y8	Proteoglycan 3	57381150	57376769	11	TRANS	chr4	153499517	-		OpenSea
cg00924612	18	MIB1	19334381	-	-1.0859	0.149692	4.03915e-13	9015-1	PRG3	Q9Y2Y8	Proteoglycan 3	57381150	57376769	11	TRANS	chr18	19334381	-	Body	OpenSea
cg26727538	19	CEACAM18	51979072	+	-0.329047	0.0453741	4.1107e-13	2741-22	SIGLEC6	O43699	Sialic acid-binding Ig-like lectin 6	51531856	51517819	19	CIS	chr19	51979072	+	TSS1500	OpenSea
cg10354401	2	CHMP3;CHMP3;CHMP3;RNF103-CHMP3;CHMP3	86789025	-	-1.33206	0.183767	4.21051e-13	4148-49	PAPPA	Q13219	Pappalysin-1	116153791	116402321	9	TRANS	chr2	86789025	-	Body;Body;Body;Body;5'UTR	N_Shore
cg06824199	1	KIAA0494	47157809	-	-1.43063	0.197374	4.22045e-13	9015-1	PRG3	Q9Y2Y8	Proteoglycan 3	57381150	57376769	11	TRANS	chr1	47157809	-	Body	OpenSea
cg09480190	16	KIAA0182;KIAA0182	85671771	-	-1.22764	0.169386	4.24194e-13	9015-1	PRG3	Q9Y2Y8	Proteoglycan 3	57381150	57376769	11	TRANS	chr16	85671771	-	5'UTR;Body	S_Shore
cg17177084	14	EVL	100604840	-	-1.32372	0.182647	4.24704e-13	4148-49	PAPPA	Q13219	Pappalysin-1	116153791	116402321	9	TRANS	chr14	100604840	-	Body	OpenSea
cg17211632	12	TESC;TESC;TESC	117492680	-	-1.85722	0.256259	4.24818e-13	12831-21	TESC	Q96BS2	Calcineurin B homologous protein 3	117099479	117038923	12	CIS	chr12	117492680	-	Body;Body;Body	OpenSea
cg23131680	6	LRRC16A;LRRC16A	25609068	-	-1.34749	0.185932	4.25406e-13	9015-1	PRG3	Q9Y2Y8	Proteoglycan 3	57381150	57376769	11	TRANS	chr6	25609068	-	Body;Body	OpenSea
cg24790297	19	CLEC11A	51226357	-	-1.14643	0.15819	4.25575e-13	2966-65	CLEC11A	Q9Y240	C-type lectin domain family 11 member A	50723364	50725708	19	CIS	chr19	51226357	-	TSS1500	N_Shore
cg02865302	19	ZSCAN22	58840581	+	0.644474	0.0889498	4.3125e-13	16561-9	A1BG	P04217	Alpha-1B-glycoprotein	58353492	58345178	19	CIS	chr19	58840581	+	5'UTR	S_Shore
cg11925560	11	NA	82504199	-	-1.78398	0.246243	4.33058e-13	4148-49	PAPPA	Q13219	Pappalysin-1	116153791	116402321	9	TRANS	chr11	82504199	-		OpenSea
cg14084609	14	EVL	100610407	-	-1.1792	0.162793	4.36966e-13	4148-49	PAPPA	Q13219	Pappalysin-1	116153791	116402321	9	TRANS	chr14	100610407	-	3'UTR	Island
cg27647944	2	NA	218082730	+	-1.38783	0.191616	4.39669e-13	4148-49	PAPPA	Q13219	Pappalysin-1	116153791	116402321	9	TRANS	chr2	218082730	+		OpenSea
cg02447557	19	BCKDHA;BCKDHA;BCKDHA;BCKDHA	41925187	+	-1.56581	0.216207	4.41486e-13	9015-1	PRG3	Q9Y2Y8	Proteoglycan 3	57381150	57376769	11	TRANS	chr19	41925187	+	ExonBnd;ExonBnd;Body;Body	OpenSea
cg12798040	14	XRCC3;XRCC3;XRCC3	104171840	-	-1.0235	0.141341	4.44366e-13	8351-17	PRSS57	Q6UWY2	Serine protease 57	695498	685546	19	TRANS	chr14	104171840	-	Body;Body;Body	OpenSea
cg22972893	11	LOC283140	112149745	+	-1.31341	0.181397	4.47008e-13	4148-49	PAPPA	Q13219	Pappalysin-1	116153791	116402321	9	TRANS	chr11	112149745	+	Body	OpenSea
cg24100560	1	SSBP3;SSBP3;SSBP3	54695487	+	-1.77747	0.245548	4.52654e-13	9015-1	PRG3	Q9Y2Y8	Proteoglycan 3	57381150	57376769	11	TRANS	chr1	54695487	+	Body;Body;Body	OpenSea
cg12916632	12	RIC8B	107273455	+	-1.17896	0.162868	4.52846e-13	9015-1	PRG3	Q9Y2Y8	Proteoglycan 3	57381150	57376769	11	TRANS	chr12	107273455	+	Body	OpenSea
cg09820180	6	NA	140168822	-	-1.26567	0.174867	4.55648e-13	4148-49	PAPPA	Q13219	Pappalysin-1	116153791	116402321	9	TRANS	chr6	140168822	-		OpenSea
cg20261682	9	NA	136113785	+	1.01324	0.139995	4.56435e-13	8397-147	QSOX2	Q6ZRP7	Sulfhydryl oxidase 2	136245812	136206333	9	CIS	chr9	136113785	+		OpenSea
cg02462499	3	EIF4E3;EIF4E3;EIF4E3;EIF4E3	71777964	-	0.910191	0.125764	4.57623e-13	10754-113	PROK2	Q9HC23	Prokineticin-2	71785206	71771655	3	CIS	chr3	71777964	-	5'UTR;5'UTR;5'UTR;5'UTR	S_Shelf
cg03502211	6	MAPK13;MAPK13	36108112	-	-1.09724	0.151612	4.58212e-13	4148-49	PAPPA	Q13219	Pappalysin-1	116153791	116402321	9	TRANS	chr6	36108112	-	Body;3'UTR	OpenSea
cg16306670	10	NA	6645837	+	-1.47919	0.204396	4.59102e-13	9015-1	PRG3	Q9Y2Y8	Proteoglycan 3	57381150	57376769	11	TRANS	chr10	6645837	+		OpenSea
cg12075669	13	CARS2	111316145	-	-1.60537	0.22186	4.62215e-13	9015-1	PRG3	Q9Y2Y8	Proteoglycan 3	57381150	57376769	11	TRANS	chr13	111316145	-	Body	OpenSea
cg14372281	3	RASA2;RASA2;RASA2	141277039	+	1.10833	0.153175	4.62985e-13	9545-156	GZMK	P49863	Granzyme K	55024256	55034570	5	TRANS	chr3	141277039	+	Body;Body;Body	OpenSea
cg10114537	2	NA	137135606	+	-1.44603	0.199882	4.67404e-13	9015-1	PRG3	Q9Y2Y8	Proteoglycan 3	57381150	57376769	11	TRANS	chr2	137135606	+		OpenSea
cg20673965	19	IRGC	44220148	+	-1.74458	0.241161	4.68677e-13	9015-1	PRG3	Q9Y2Y8	Proteoglycan 3	57381150	57376769	11	TRANS	chr19	44220148	+	TSS200	N_Shelf
cg11294350	12	CHPT1	102090246	+	-0.133282	0.0184247	4.69325e-13	10818-36	SMPD1	P17405	Sphingomyelin phosphodiesterase	6390440	6394998	11	TRANS	chr12	102090246	+	TSS1500	N_Shore
cg15202169	6	NA	135482465	+	-1.73724	0.24017	4.71114e-13	4148-49	PAPPA	Q13219	Pappalysin-1	116153791	116402321	9	TRANS	chr6	135482465	+		OpenSea
cg26725582	5	FAXDC2	154220674	+	-1.44369	0.199594	4.72001e-13	9015-1	PRG3	Q9Y2Y8	Proteoglycan 3	57381150	57376769	11	TRANS	chr5	154220674	+	5'UTR	OpenSea
cg18492526	8	BIN3	22508802	-	-1.66577	0.230305	4.72898e-13	9015-1	PRG3	Q9Y2Y8	Proteoglycan 3	57381150	57376769	11	TRANS	chr8	22508802	-	Body	OpenSea
cg12192145	14	KIAA0831	55849528	-	-1.33679	0.184835	4.74692e-13	4148-49	PAPPA	Q13219	Pappalysin-1	116153791	116402321	9	TRANS	chr14	55849528	-	Body	OpenSea
cg10549984	1	NA	207537034	+	-1.28906	0.178254	4.77337e-13	4148-49	PAPPA	Q13219	Pappalysin-1	116153791	116402321	9	TRANS	chr1	207537034	+		OpenSea
cg21716266	6	C6orf201;C6orf146;C6orf201	4079572	+	0.746136	0.103179	4.77883e-13	12859-33	ECI2	O75521	Enoyl-CoA delta isomerase 2, mitochondrial	4135597	4115693	6	CIS	chr6	4079572	+	1stExon;TSS200;5'UTR	S_Shore
cg11197258	12	NCOR2;NCOR2	124845001	+	-1.05326	0.145665	4.80527e-13	9015-1	PRG3	Q9Y2Y8	Proteoglycan 3	57381150	57376769	11	TRANS	chr12	124845001	+	Body;Body	OpenSea
cg18053481	8	TRIB1;TRIB1	126445748	+	-1.47586	0.204122	4.81877e-13	4148-49	PAPPA	Q13219	Pappalysin-1	116153791	116402321	9	TRANS	chr8	126445748	+	Body;Body	S_Shore
cg19210893	9	PDCL	125589222	-	-1.47593	0.204326	5.0712e-13	9015-1	PRG3	Q9Y2Y8	Proteoglycan 3	57381150	57376769	11	TRANS	chr9	125589222	-	5'UTR	N_Shore
cg15802306	2	LY75-CD302;LY75-CD302;LY75	160759465	-	1.20456	0.166764	5.07998e-13	16620-26	LY75	O60449	Lymphocyte antigen 75	159904756	159803355	2	CIS	chr2	160759465	-	Body;Body;Body	N_Shore
cg24113459	3	GLB1;GLB1;GLB1	33114261	-	-1.40272	0.194242	5.14135e-13	4148-49	PAPPA	Q13219	Pappalysin-1	116153791	116402321	9	TRANS	chr3	33114261	-	Body;Body;5'UTR	OpenSea
cg15526939	5	VCAN;VCAN;VCAN;VCAN	82805379	+	-1.61719	0.223954	5.15767e-13	9015-1	PRG3	Q9Y2Y8	Proteoglycan 3	57381150	57376769	11	TRANS	chr5	82805379	+	Body;Body;Body;Body	OpenSea
cg17812751	4	DOK7;DOK7	3478348	+	-0.82013	0.11358	5.17125e-13	3617-80	HGFAC	Q04756	Hepatocyte growth factor activator	3441968	3449486	4	CIS	chr4	3478348	+	Body;Body	S_Shelf
cg06592918	18	PQLC1;PQLC1;PQLC1	77703051	-	-1.65973	0.229871	5.18874e-13	9015-1	PRG3	Q9Y2Y8	Proteoglycan 3	57381150	57376769	11	TRANS	chr18	77703051	-	Body;Body;Body	OpenSea
cg13215060	2	C2orf62	219229146	-	-0.18364	0.025434	5.18933e-13	5716-49	CSAG1	Q6PB30	Putative chondrosarcoma-associated gene 1 protein	152733735	152727484	X	TRANS	chr2	219229146	-	Body	N_Shelf
cg08228578	12	SHMT2;SHMT2;SHMT2;SHMT2;SHMT2;SHMT2;SHMT2;SHMT2;SHMT2;SHMT2;SHMT2	57624193	+	-1.95434	0.270704	5.21975e-13	18342-2	PSAT1	Q9Y617	Phosphoserine aminotransferase	78297125	78330093	9	TRANS	chr12	57624193	+	Body;Body;Body;5'UTR;Body;1stExon;5'UTR;Body;1stExon;5'UTR;Body	S_Shore
cg02980249	6	VARS	31760762	-	-1.43319	0.198561	5.28022e-13	4990-87	GP1BA	P07359	Platelet glycoprotein Ib alpha chain	4932277	4935023	17	TRANS	chr6	31760762	-	Body	N_Shelf
cg14118054	13	WDFY2	52198723	+	-1.46417	0.202863	5.29369e-13	4148-49	PAPPA	Q13219	Pappalysin-1	116153791	116402321	9	TRANS	chr13	52198723	+	Body	OpenSea
cg01376665	15	PHGR1	40641810	-	-1.81382	0.25131	5.29694e-13	4148-49	PAPPA	Q13219	Pappalysin-1	116153791	116402321	9	TRANS	chr15	40641810	-	TSS1500	OpenSea
cg07569194	1	GSTM4;GSTM4;GSTM4	110200960	-	1.47117	0.203904	5.39312e-13	9748-31	GSTM3	P21266	Glutathione S-transferase Mu 3	109741038	109733932	1	CIS	chr1	110200960	-	Body;Body;Body	S_Shore
cg01968626	12	TESC;TESC;TESC	117488789	-	-1.53275	0.212553	5.54923e-13	4148-49	PAPPA	Q13219	Pappalysin-1	116153791	116402321	9	TRANS	chr12	117488789	-	Body;Body;Body	OpenSea
cg05072637	9	MIR1268A;SPTAN1;SPTAN1;SPTAN1	131355483	+	-1.51802	0.210537	5.58727e-13	4148-49	PAPPA	Q13219	Pappalysin-1	116153791	116402321	9	TRANS	chr9	131355483	+	Body;Body;Body;Body	OpenSea
cg11045198	6	NA	106330882	-	-1.48449	0.205929	5.64786e-13	4148-49	PAPPA	Q13219	Pappalysin-1	116153791	116402321	9	TRANS	chr6	106330882	-		OpenSea
cg04148640	9	GALNT12	101595635	-	-1.10801	0.153753	5.74573e-13	4148-49	PAPPA	Q13219	Pappalysin-1	116153791	116402321	9	TRANS	chr9	101595635	-	Body	OpenSea
cg15434896	5	FAM151B	79782956	+	-1.3903	0.192957	5.79528e-13	9015-1	PRG3	Q9Y2Y8	Proteoglycan 3	57381150	57376769	11	TRANS	chr5	79782956	+	TSS1500	N_Shore
cg04997452	15	NA	39697356	-	-1.37428	0.190744	5.81081e-13	4148-49	PAPPA	Q13219	Pappalysin-1	116153791	116402321	9	TRANS	chr15	39697356	-		OpenSea
cg11899596	8	NFKBIL2	145663791	+	-1.5706	0.21801	5.83654e-13	4148-49	PAPPA	Q13219	Pappalysin-1	116153791	116402321	9	TRANS	chr8	145663791	+	Body	S_Shore
cg07828169	5	2008-09-01	132114623	-	-1.75837	0.244149	5.93117e-13	9015-1	PRG3	Q9Y2Y8	Proteoglycan 3	57381150	57376769	11	TRANS	chr5	132114623	-	TSS1500	S_Shore
cg26657643	11	EIF1AD;EIF1AD;EIF1AD;EIF1AD;EIF1AD;EIF1AD;EIF1AD	65764868	+	-1.72169	0.239062	5.93894e-13	4148-49	PAPPA	Q13219	Pappalysin-1	116153791	116402321	9	TRANS	chr11	65764868	+	3'UTR;3'UTR;3'UTR;3'UTR;3'UTR;3'UTR;3'UTR	OpenSea
cg18718881	10	NDST2	75569012	-	-2.11522	0.293708	5.94286e-13	9015-1	PRG3	Q9Y2Y8	Proteoglycan 3	57381150	57376769	11	TRANS	chr10	75569012	-	5'UTR	N_Shore
cg14569513	11	PPFIA1;PPFIA1;PPFIA1	70165870	-	-1.47693	0.205092	5.96344e-13	9015-1	PRG3	Q9Y2Y8	Proteoglycan 3	57381150	57376769	11	TRANS	chr11	70165870	-	Body;Body;Body	OpenSea
cg07839457	16	NLRC5	57023022	-	-0.579445	0.0804721	5.99604e-13	13682-47	CSF1R	P07333	Macrophage colony-stimulating factor 1 receptor	150113372	150053291	5	TRANS	chr16	57023022	-	TSS1500	N_Shore
cg02683853	1	NA	180940271	+	-1.49687	0.207887	6.00508e-13	4148-49	PAPPA	Q13219	Pappalysin-1	116153791	116402321	9	TRANS	chr1	180940271	+		OpenSea
cg02473287	2	YWHAQ	9752386	-	-2.12654	0.295512	6.19451e-13	9015-1	PRG3	Q9Y2Y8	Proteoglycan 3	57381150	57376769	11	TRANS	chr2	9752386	-	Body	OpenSea
cg26382374	2	GALNT14;GALNT14;GALNT14;GALNT14	31302644	+	-1.36359	0.189523	6.25206e-13	4148-49	PAPPA	Q13219	Pappalysin-1	116153791	116402321	9	TRANS	chr2	31302644	+	Body;Body;Body;Body	OpenSea
cg09858955	2	VRK2;VRK2	58135951	+	-0.810388	0.112635	6.25508e-13	3324-51	LY9	Q9HBG7	T-lymphocyte surface antigen Ly-9	160796074	160828261	1	TRANS	chr2	58135951	+	5'UTR;5'UTR	OpenSea
cg26529864	2	BOLA3;BOLA3	74375903	+	-0.974604	0.135503	6.36239e-13	9015-1	PRG3	Q9Y2Y8	Proteoglycan 3	57381150	57376769	11	TRANS	chr2	74375903	+	TSS1500;TSS1500	S_Shore
cg26703587	7	DGKI	137501840	-	-1.35594	0.188566	6.44036e-13	9015-1	PRG3	Q9Y2Y8	Proteoglycan 3	57381150	57376769	11	TRANS	chr7	137501840	-	Body	OpenSea
cg20533616	4	NA	17274008	+	-1.23688	0.172014	6.45102e-13	9015-1	PRG3	Q9Y2Y8	Proteoglycan 3	57381150	57376769	11	TRANS	chr4	17274008	+		OpenSea
cg25676947	2	SAG	234246509	-	-1.38682	0.192877	6.47154e-13	9015-1	PRG3	Q9Y2Y8	Proteoglycan 3	57381150	57376769	11	TRANS	chr2	234246509	-	Body	OpenSea
cg14361175	2	MAP4K4;MAP4K4;MAP4K4;MAP4K4;MAP4K4	102448234	+	-2.02268	0.281318	6.47966e-13	4148-49	PAPPA	Q13219	Pappalysin-1	116153791	116402321	9	TRANS	chr2	102448234	+	Body;Body;Body;Body;Body	OpenSea
cg01989456	15	NA	75469169	-	-1.91759	0.266747	6.53708e-13	4148-49	PAPPA	Q13219	Pappalysin-1	116153791	116402321	9	TRANS	chr15	75469169	-		N_Shore
cg13997453	19	EPS15L1;EPS15L1;EPS15L1;EPS15L1;EPS15L1;EPS15L1	16580386	+	-1.97552	0.274846	6.58826e-13	9015-1	PRG3	Q9Y2Y8	Proteoglycan 3	57381150	57376769	11	TRANS	chr19	16580386	+	Body;Body;Body;Body;Body;Body	N_Shore
cg16182457	7	POR	75592134	-	-1.29784	0.180567	6.59321e-13	4148-49	PAPPA	Q13219	Pappalysin-1	116153791	116402321	9	TRANS	chr7	75592134	-	Body	OpenSea
cg18892873	10	NA	7084859	-	-1.31707	0.183255	6.61987e-13	9015-1	PRG3	Q9Y2Y8	Proteoglycan 3	57381150	57376769	11	TRANS	chr10	7084859	-		OpenSea
cg12206756	16	IL34;IL34	70647244	-	-1.12021	0.155909	6.72027e-13	4148-49	PAPPA	Q13219	Pappalysin-1	116153791	116402321	9	TRANS	chr16	70647244	-	5'UTR;5'UTR	OpenSea
cg22862003	21	MX1;MX1	42797588	+	-0.974859	0.135699	6.77184e-13	14151-4	ISG15	P05161	Ubiquitin-like protein ISG15	1001138	1014540	1	TRANS	chr21	42797588	+	TSS1500;5'UTR	N_Shore
cg14879823	6	NEDD9;NEDD9	11383319	-	-1.1208	0.156077	6.91788e-13	9015-1	PRG3	Q9Y2Y8	Proteoglycan 3	57381150	57376769	11	TRANS	chr6	11383319	-	TSS1500;TSS1500	OpenSea
cg22570970	6	JARID2	15401067	+	1.05858	0.147424	6.94517e-13	9545-156	GZMK	P49863	Granzyme K	55024256	55034570	5	TRANS	chr6	15401067	+	Body	OpenSea
cg17022365	11	AMPD3;AMPD3;AMPD3;AMPD3;AMPD3	10499641	-	-1.66669	0.232158	7.0159e-13	4148-49	PAPPA	Q13219	Pappalysin-1	116153791	116402321	9	TRANS	chr11	10499641	-	5'UTR;Body;Body;Body;Body	OpenSea
cg15724772	1	ACOT7;ACOT7;ACOT7;ACOT7	6373534	+	-1.73012	0.240995	7.01773e-13	9015-1	PRG3	Q9Y2Y8	Proteoglycan 3	57381150	57376769	11	TRANS	chr1	6373534	+	Body;Body;Body;Body	OpenSea
cg24855514	1	LOC101927851	235100367	-	-1.88056	0.261999	7.08765e-13	9015-1	PRG3	Q9Y2Y8	Proteoglycan 3	57381150	57376769	11	TRANS	chr1	235100367	-	TSS1500	OpenSea
cg19901381	4	NA	1577971	+	-1.41168	0.196698	7.13033e-13	4148-49	PAPPA	Q13219	Pappalysin-1	116153791	116402321	9	TRANS	chr4	1577971	+		N_Shelf
cg10857004	12	NA	11762165	-	-1.40258	0.195447	7.16242e-13	4148-49	PAPPA	Q13219	Pappalysin-1	116153791	116402321	9	TRANS	chr12	11762165	-		OpenSea
cg22146772	17	NA	26793673	-	-1.45523	0.202794	7.18293e-13	4148-49	PAPPA	Q13219	Pappalysin-1	116153791	116402321	9	TRANS	chr17	26793673	-		OpenSea
cg23864154	1	NA	212291760	+	-1.61532	0.225118	7.20704e-13	4148-49	PAPPA	Q13219	Pappalysin-1	116153791	116402321	9	TRANS	chr1	212291760	+		OpenSea
cg25984364	12	BCAT1;BCAT1;BCAT1	25103501	+	-1.37657	0.191876	7.26937e-13	4148-49	PAPPA	Q13219	Pappalysin-1	116153791	116402321	9	TRANS	chr12	25103501	+	TSS1500;TSS1500;TSS1500	S_Shore
cg19948936	20	TOMM34	43590100	-	-1.25408	0.174807	7.27833e-13	4148-49	PAPPA	Q13219	Pappalysin-1	116153791	116402321	9	TRANS	chr20	43590100	-	TSS1500	S_Shore
cg04459091	5	GFPT2	179751794	+	-1.4436	0.201233	7.29616e-13	4148-49	PAPPA	Q13219	Pappalysin-1	116153791	116402321	9	TRANS	chr5	179751794	+	Body	OpenSea
cg14889653	11	TOLLIP	1297250	-	-1.31859	0.183823	7.32761e-13	4148-49	PAPPA	Q13219	Pappalysin-1	116153791	116402321	9	TRANS	chr11	1297250	-	3'UTR	N_Shore
cg05056419	17	UBE2O	74402188	+	-1.35193	0.18848	7.34686e-13	4148-49	PAPPA	Q13219	Pappalysin-1	116153791	116402321	9	TRANS	chr17	74402188	+	Body	OpenSea
cg16411857	16	NLRC5	57023191	-	-0.686881	0.095772	7.38878e-13	9950-229	LAG3	P18627	Lymphocyte activation gene 3 protein	6772512	6778455	12	TRANS	chr16	57023191	-	TSS1500	Island
cg08899667	6	VARS	31761055	-	-1.53273	0.213725	7.41736e-13	8351-17	PRSS57	Q6UWY2	Serine protease 57	695498	685546	19	TRANS	chr6	31761055	-	Body	N_Shelf
cg25661769	3	LOC401052	10049374	+	0.80252	0.11191	7.43925e-13	7628-40	CRELD1	Q96HD1	Cysteine-rich with EGF-like domain protein 1	9933793	9945413	3	CIS	chr3	10049374	+	Body	N_Shelf
cg25308597	3	IL5RA;IL5RA;IL5RA;IL5RA;IL5RA;IL5RA;IL5RA;IL5RA;IL5RA;IL5RA;IL5RA;IL5RA;IL5RA;IL5RA	3151679	+	-1.06996	0.149231	7.50802e-13	9015-1	PRG3	Q9Y2Y8	Proteoglycan 3	57381150	57376769	11	TRANS	chr3	3151679	+	5'UTR;5'UTR;5'UTR;5'UTR;5'UTR;5'UTR;5'UTR;1stExon;1stExon;1stExon;1stExon;1stExon;1stExon;1stExon	OpenSea
cg20530843	3	CRELD1;CRELD1;CRELD1	9976241	+	-1.36689	0.19065	7.52097e-13	7628-40	CRELD1	Q96HD1	Cysteine-rich with EGF-like domain protein 1	9933793	9945413	3	CIS	chr3	9976241	+	Body;Body;1stExon	S_Shore
cg01987427	21	NA	16126187	+	-1.25916	0.175625	7.52196e-13	4148-49	PAPPA	Q13219	Pappalysin-1	116153791	116402321	9	TRANS	chr21	16126187	+		OpenSea
cg18787224	7	LINC-PINT;LINC-PINT;LINC-PINT;LINC-PINT;LINC-PINT;LINC-PINT;LINC-PINT;LINC-PINT	130645353	-	0.879169	0.122633	7.54789e-13	9015-1	PRG3	Q9Y2Y8	Proteoglycan 3	57381150	57376769	11	TRANS	chr7	130645353	-	Body;Body;Body;Body;Body;Body;Body;Body	OpenSea
cg09717809	2	BOLA3;BOLA3	74375930	+	-0.962757	0.134293	7.54945e-13	9015-1	PRG3	Q9Y2Y8	Proteoglycan 3	57381150	57376769	11	TRANS	chr2	74375930	+	TSS1500;TSS1500	S_Shore
cg16462594	21	PCNT	47836276	+	-1.57694	0.219968	7.55811e-13	9015-1	PRG3	Q9Y2Y8	Proteoglycan 3	57381150	57376769	11	TRANS	chr21	47836276	+	Body	S_Shelf
cg19901381	4	NA	1577971	+	-1.41552	0.197465	7.58401e-13	9015-1	PRG3	Q9Y2Y8	Proteoglycan 3	57381150	57376769	11	TRANS	chr4	1577971	+		N_Shelf
cg22080845	10	NA	43911124	-	-1.05122	0.14666	7.62335e-13	9015-1	PRG3	Q9Y2Y8	Proteoglycan 3	57381150	57376769	11	TRANS	chr10	43911124	-		OpenSea
cg26082368	6	NA	37673708	+	-0.947916	0.132253	7.64003e-13	16900-29	MDGA1	Q8NFP4	MAM domain-containing glycosylphosphatidylinositol anchor protein 1	37699306	37630679	6	CIS	chr6	37673708	+		Island
cg25949669	10	NA	96371581	+	-1.4699	0.205081	7.64348e-13	9015-1	PRG3	Q9Y2Y8	Proteoglycan 3	57381150	57376769	11	TRANS	chr10	96371581	+		OpenSea
cg02423065	3	LOC253573	186193874	-	-1.53908	0.214791	7.7504e-13	4148-49	PAPPA	Q13219	Pappalysin-1	116153791	116402321	9	TRANS	chr3	186193874	-	Body	OpenSea
cg20317437	1	FUCA1	24172120	+	-1.42551	0.198949	7.76804e-13	9015-1	PRG3	Q9Y2Y8	Proteoglycan 3	57381150	57376769	11	TRANS	chr1	24172120	+	3'UTR	OpenSea
cg01089070	13	NA	114937172	+	0.438033	0.0611391	7.80483e-13	5227-60	PDK1	Q15118	[Pyruvate dehydrogenase (acetyl-transferring)] kinase isozyme 1, mitochondrial	172555373	172608669	2	TRANS	chr13	114937172	+		OpenSea
cg21508673	13	PROZ;PROZ	113818634	+	0.38326	0.0534996	7.8474e-13	3628-3	MAP2K2	P36507	Dual specificity mitogen-activated protein kinase kinase 2	4124122	4090321	19	TRANS	chr13	113818634	+	Body;Body	OpenSea
cg06525046	2	NA	121155673	+	-2.00637	0.280093	7.87993e-13	9015-1	PRG3	Q9Y2Y8	Proteoglycan 3	57381150	57376769	11	TRANS	chr2	121155673	+		OpenSea
cg16660617	16	ZNRF1	75037584	-	-1.18806	0.165875	7.93e-13	4148-49	PAPPA	Q13219	Pappalysin-1	116153791	116402321	9	TRANS	chr16	75037584	-	Body	S_Shelf
cg13753183	9	APTX;APTX;APTX;APTX;APTX;APTX;APTX	32989852	-	-1.7334	0.242035	7.9644e-13	4148-49	PAPPA	Q13219	Pappalysin-1	116153791	116402321	9	TRANS	chr9	32989852	-	Body;1stExon;5'UTR;5'UTR;Body;1stExon;5'UTR	OpenSea
cg02494549	2	NA	161798364	+	-1.22851	0.171541	7.97327e-13	9015-1	PRG3	Q9Y2Y8	Proteoglycan 3	57381150	57376769	11	TRANS	chr2	161798364	+		OpenSea
cg15209998	17	RAB11FIP4;RAB11FIP4	29837057	-	-1.65366	0.230962	8.07546e-13	4148-49	PAPPA	Q13219	Pappalysin-1	116153791	116402321	9	TRANS	chr17	29837057	-	Body;Body	OpenSea
cg12020338	11	KDELC2	108357754	-	-1.0325	0.14423	8.14109e-13	9015-1	PRG3	Q9Y2Y8	Proteoglycan 3	57381150	57376769	11	TRANS	chr11	108357754	-	Body	OpenSea
cg07124719	4	GDEP	80748552	+	-1.79098	0.250188	8.15438e-13	4148-49	PAPPA	Q13219	Pappalysin-1	116153791	116402321	9	TRANS	chr4	80748552	+	TSS200	OpenSea
cg08640475	16	NA	85551478	-	-0.498335	0.0696417	8.32509e-13	4148-49	PAPPA	Q13219	Pappalysin-1	116153791	116402321	9	TRANS	chr16	85551478	-		Island
cg11879188	9	ABO	136149908	-	-0.671085	0.0937844	8.3297e-13	17441-4	ALPI	P09923	Intestinal-type alkaline phosphatase	232456125	232460753	2	TRANS	chr9	136149908	-	Body	N_Shore
cg15798455	3	PROK2;PROK2	71833907	+	-0.801481	0.112017	8.36843e-13	10754-113	PROK2	Q9HC23	Prokineticin-2	71785206	71771655	3	CIS	chr3	71833907	+	Body;Body	N_Shore
cg00462460	2	MATN3	20212509	+	0.935552	0.130756	8.37202e-13	19361-78	MATN3	O15232	Matrilin-3	20012668	19992052	2	CIS	chr2	20212509	+	TSS200	Island
cg01770400	1	SERPINC1;SERPINC1	173886485	-	-1.45643	0.203617	8.50343e-13	4148-49	PAPPA	Q13219	Pappalysin-1	116153791	116402321	9	TRANS	chr1	173886485	-	5'UTR;1stExon	OpenSea
cg26421610	11	HMBS;HMBS;HMBS;HMBS	118958280	-	-1.56296	0.218541	8.56523e-13	9015-1	PRG3	Q9Y2Y8	Proteoglycan 3	57381150	57376769	11	TRANS	chr11	118958280	-	5'UTR;Body;Body;TSS1500	S_Shelf
cg16972830	3	NISCH;NISCH;NISCH;NISCH;NISCH;NISCH	52492680	+	-1.62687	0.227555	8.72062e-13	4148-49	PAPPA	Q13219	Pappalysin-1	116153791	116402321	9	TRANS	chr3	52492680	+	ExonBnd;ExonBnd;ExonBnd;Body;Body;Body	S_Shelf
cg27434922	12	NA	132566223	-	-1.78242	0.249314	8.72247e-13	9015-1	PRG3	Q9Y2Y8	Proteoglycan 3	57381150	57376769	11	TRANS	chr12	132566223	-		N_Shelf
cg05358754	22	HMGXB4;HMGXB4	35652215	-	-1.36353	0.190753	8.79714e-13	4148-49	PAPPA	Q13219	Pappalysin-1	116153791	116402321	9	TRANS	chr22	35652215	-	TSS1500;TSS1500	N_Shore
cg05468843	11	IL10RA;IL10RA	117857990	-	0.713679	0.0998438	8.80793e-13	6485-59	IGLL1	P15814	Immunoglobulin lambda-like polypeptide 1	23580302	23573125	22	TRANS	chr11	117857990	-	Body;Body	S_Shore
cg14963970	5	DEPDC1B;DEPDC1B	59980902	-	-1.23092	0.172211	8.82206e-13	9015-1	PRG3	Q9Y2Y8	Proteoglycan 3	57381150	57376769	11	TRANS	chr5	59980902	-	Body;Body	OpenSea
cg13051367	21	DYRK1A	38751589	+	-1.56148	0.218461	8.82885e-13	9015-1	PRG3	Q9Y2Y8	Proteoglycan 3	57381150	57376769	11	TRANS	chr21	38751589	+	5'UTR	OpenSea
cg26838560	6	SLC29A1;SLC29A1;SLC29A1;SLC29A1;SLC29A1;SLC29A1	44193612	-	-1.40113	0.19603	8.83758e-13	9015-1	PRG3	Q9Y2Y8	Proteoglycan 3	57381150	57376769	11	TRANS	chr6	44193612	-	5'UTR;5'UTR;Body;Body;Body;Body	S_Shore
cg01635668	20	SLC24A3	19194317	-	-1.30778	0.182977	8.85262e-13	9015-1	PRG3	Q9Y2Y8	Proteoglycan 3	57381150	57376769	11	TRANS	chr20	19194317	-	Body	S_Shore
cg06863152	15	SPATA5L1;SPATA5L1	45709844	+	-0.948922	0.132767	8.85295e-13	4148-49	PAPPA	Q13219	Pappalysin-1	116153791	116402321	9	TRANS	chr15	45709844	+	Body;Body	OpenSea
cg16592658	19	EBI3	4229887	-	-1.46969	0.205634	8.86273e-13	10851-77	EBI3	Q14213	Interleukin-27 subunit beta	4229523	4237528	19	CIS	chr19	4229887	-	Body	OpenSea
cg08113602	1	C1orf186	206256051	-	-1.15428	0.16151	8.88197e-13	4148-49	PAPPA	Q13219	Pappalysin-1	116153791	116402321	9	TRANS	chr1	206256051	-	5'UTR	OpenSea
cg10826200	19	CCDC94	4247502	-	-0.681695	0.0953911	8.91402e-13	10851-77	EBI3	Q14213	Interleukin-27 subunit beta	4229523	4237528	19	CIS	chr19	4247502	-	Body	S_Shore
cg06571036	3	VPRBP;VPRBP	51449240	+	-1.52667	0.213666	8.99129e-13	9015-1	PRG3	Q9Y2Y8	Proteoglycan 3	57381150	57376769	11	TRANS	chr3	51449240	+	Body;Body	OpenSea
cg14390893	12	VPS33A	122729169	-	-1.21992	0.170803	9.18194e-13	9015-1	PRG3	Q9Y2Y8	Proteoglycan 3	57381150	57376769	11	TRANS	chr12	122729169	-	Body	OpenSea
cg14879885	1	ACOT7;ACOT7;ACOT7;ACOT7	6341901	+	-1.75245	0.245373	9.19887e-13	9015-1	PRG3	Q9Y2Y8	Proteoglycan 3	57381150	57376769	11	TRANS	chr1	6341901	+	Body;Body;Body;Body	S_Shore
cg20034834	19	NA	54808568	+	-0.78358	0.10972	9.22458e-13	6391-52	LILRA3	Q8N6C8	Leukocyte immunoglobulin-like receptor subfamily A member 3	54306726	54294043	19	CIS	chr19	54808568	+		OpenSea
cg16725301	16	ADGRG1;ADGRG1;ADGRG1;ADGRG1;ADGRG1;ADGRG1;ADGRG1;ADGRG1;ADGRG1;ADGRG1;ADGRG1	57683565	-	-1.45528	0.203779	9.23245e-13	9015-1	PRG3	Q9Y2Y8	Proteoglycan 3	57381150	57376769	11	TRANS	chr16	57683565	-	5'UTR;5'UTR;5'UTR;5'UTR;5'UTR;5'UTR;5'UTR;5'UTR;5'UTR;5'UTR;5'UTR	OpenSea
cg06460944	20	SLC24A3	19194303	+	-0.764351	0.107056	9.35154e-13	9015-1	PRG3	Q9Y2Y8	Proteoglycan 3	57381150	57376769	11	TRANS	chr20	19194303	+	Body	S_Shore
cg13728299	19	KIR2DL1;KIR3DP1	55281133	-	-0.839899	0.117666	9.46831e-13	10428-1	KIR2DS2	P43631	Killer cell immunoglobulin-like receptor 2DS2	54476196	54769226	19	CIS	chr19	55281133	-	TSS200;Body	OpenSea
cg17738684	2	IL1RL1	102927278	+	-1.22836	0.172108	9.5299e-13	9015-1	PRG3	Q9Y2Y8	Proteoglycan 3	57381150	57376769	11	TRANS	chr2	102927278	+	TSS1500	OpenSea
cg00272561	1	TMEM51;TMEM51;TMEM51;TMEM51	15527244	-	-1.54926	0.217071	9.53186e-13	9015-1	PRG3	Q9Y2Y8	Proteoglycan 3	57381150	57376769	11	TRANS	chr1	15527244	-	5'UTR;5'UTR;5'UTR;5'UTR	OpenSea
cg15876198	14	SERPINA13	95106927	+	0.16976	0.0237866	9.55354e-13	4153-11	SERPINA3	P01011	Alpha-1-antichymotrypsin	94612384	94624055	14	CIS	chr14	95106927	+	TSS200	OpenSea
cg18058448	20	ITCH;ITCH;ITCH	33049021	+	-1.68464	0.236051	9.55505e-13	9015-1	PRG3	Q9Y2Y8	Proteoglycan 3	57381150	57376769	11	TRANS	chr20	33049021	+	Body;Body;Body	OpenSea
cg15878604	22	MGAT3	39852790	+	-1.21645	0.170462	9.59451e-13	9015-1	PRG3	Q9Y2Y8	Proteoglycan 3	57381150	57376769	11	TRANS	chr22	39852790	+	TSS1500	Island
cg22994495	17	RPTOR;RPTOR	78662780	+	-1.67646	0.234927	9.60113e-13	4148-49	PAPPA	Q13219	Pappalysin-1	116153791	116402321	9	TRANS	chr17	78662780	+	Body;Body	OpenSea
cg03181212	15	AKAP13;AKAP13	86020463	+	-1.5619	0.218958	9.79692e-13	4148-49	PAPPA	Q13219	Pappalysin-1	116153791	116402321	9	TRANS	chr15	86020463	+	5'UTR;5'UTR	OpenSea
cg04765589	18	NA	61550142	+	-1.01541	0.142365	9.86172e-13	4148-49	PAPPA	Q13219	Pappalysin-1	116153791	116402321	9	TRANS	chr18	61550142	+		OpenSea
cg08889930	3	MCM2	127317798	+	-1.87739	0.263235	9.89394e-13	4148-49	PAPPA	Q13219	Pappalysin-1	116153791	116402321	9	TRANS	chr3	127317798	+	Body	S_Shore
cg21895319	3	MED12L	150874026	-	-1.43205	0.200808	9.93401e-13	4148-49	PAPPA	Q13219	Pappalysin-1	116153791	116402321	9	TRANS	chr3	150874026	-	Body	OpenSea
cg12213680	6	FAM65B;FAM65B;FAM65B	24877462	-	-0.993476	0.13932	9.97199e-13	4148-49	PAPPA	Q13219	Pappalysin-1	116153791	116402321	9	TRANS	chr6	24877462	-	5'UTR;1stExon;5'UTR	OpenSea
cg00658852	14	NA	75890874	+	-1.49016	0.209023	1.00961e-12	9015-1	PRG3	Q9Y2Y8	Proteoglycan 3	57381150	57376769	11	TRANS	chr14	75890874	+		N_Shelf
cg07643489	17	NA	14112661	-	-1.42168	0.199417	1.00972e-12	4148-49	PAPPA	Q13219	Pappalysin-1	116153791	116402321	9	TRANS	chr17	14112661	-		S_Shelf
cg08775153	9	RUSC2;RUSC2;RUSC2	35537298	-	-1.67912	0.235551	1.01466e-12	9015-1	PRG3	Q9Y2Y8	Proteoglycan 3	57381150	57376769	11	TRANS	chr9	35537298	-	TSS1500;5'UTR;Body	OpenSea
cg12402318	15	TMOD3	52135487	+	-1.56791	0.219957	1.01642e-12	9015-1	PRG3	Q9Y2Y8	Proteoglycan 3	57381150	57376769	11	TRANS	chr15	52135487	+	5'UTR	OpenSea
cg03131767	12	ABCB9;ABCB9;ABCB9	123446272	+	-1.73123	0.242921	1.02772e-12	9015-1	PRG3	Q9Y2Y8	Proteoglycan 3	57381150	57376769	11	TRANS	chr12	123446272	+	5'UTR;5'UTR;5'UTR	S_Shore
cg18836689	14	EXD2	69708392	-	-1.77401	0.248943	1.03189e-12	9015-1	PRG3	Q9Y2Y8	Proteoglycan 3	57381150	57376769	11	TRANS	chr14	69708392	-	3'UTR	OpenSea
cg19808643	5	SNX2	122110361	-	0.659381	0.0925317	1.03328e-12	19392-6	DDAH1	O94760	N(G),N(G)-dimethylarginine dimethylaminohydrolase 1	85578363	85318481	1	TRANS	chr5	122110361	-	TSS1500	N_Shore
cg16067528	2	NA	202655138	+	-1.54381	0.216652	1.0352e-12	9015-1	PRG3	Q9Y2Y8	Proteoglycan 3	57381150	57376769	11	TRANS	chr2	202655138	+		OpenSea
cg10577511	2	CLASP1;CLASP1;CLASP1	122277240	-	-1.48836	0.208888	1.03979e-12	9015-1	PRG3	Q9Y2Y8	Proteoglycan 3	57381150	57376769	11	TRANS	chr2	122277240	-	Body;Body;Body	OpenSea
cg01499988	9	MSMP	35755346	+	-1.47782	0.207428	1.04435e-12	9015-1	PRG3	Q9Y2Y8	Proteoglycan 3	57381150	57376769	11	TRANS	chr9	35755346	+	TSS1500	N_Shore
cg05596757	5	RHOBTB3	95124396	-	-1.07785	0.15131	1.05268e-12	9015-1	PRG3	Q9Y2Y8	Proteoglycan 3	57381150	57376769	11	TRANS	chr5	95124396	-	Body	OpenSea
cg07410597	3	SLC25A26;SLC25A26;SLC25A26	66404129	+	-1.24176	0.174321	1.05279e-12	4148-49	PAPPA	Q13219	Pappalysin-1	116153791	116402321	9	TRANS	chr3	66404129	+	Body;Body;Body	OpenSea
cg11844053	1	HHAT;HHAT;HHAT;HHAT;HHAT;HHAT	210704772	+	-1.69514	0.237982	1.05596e-12	4148-49	PAPPA	Q13219	Pappalysin-1	116153791	116402321	9	TRANS	chr1	210704772	+	Body;Body;Body;Body;Body;Body	OpenSea
cg01028142	2	CMPK2	7004578	-	-1.36647	0.191853	1.05984e-12	14151-4	ISG15	P05161	Ubiquitin-like protein ISG15	1001138	1014540	1	TRANS	chr2	7004578	-	Body	N_Shore
cg09212118	1	GUCA2A	42630526	-	-2.41835	0.339552	1.06239e-12	4148-49	PAPPA	Q13219	Pappalysin-1	116153791	116402321	9	TRANS	chr1	42630526	-	TSS200	OpenSea
cg13775253	17	NA	56262530	+	-1.47576	0.207209	1.06304e-12	9015-1	PRG3	Q9Y2Y8	Proteoglycan 3	57381150	57376769	11	TRANS	chr17	56262530	+		OpenSea
cg06559916	2	IL18RAP	103042386	+	0.826526	0.116052	1.06338e-12	14079-14	IL18R1	Q13478	Interleukin-18 receptor 1	102311529	102398777	2	CIS	chr2	103042386	+	Body	OpenSea
cg11791710	10	DOCK1	129172535	-	-1.41287	0.198381	1.06356e-12	9015-1	PRG3	Q9Y2Y8	Proteoglycan 3	57381150	57376769	11	TRANS	chr10	129172535	-	Body	OpenSea
cg06824199	1	KIAA0494	47157809	-	-1.39752	0.196239	1.06728e-12	4148-49	PAPPA	Q13219	Pappalysin-1	116153791	116402321	9	TRANS	chr1	47157809	-	Body	OpenSea
cg00407815	14	MIR548AZ;MTHFD1	64909251	+	-1.27267	0.178771	1.08745e-12	4148-49	PAPPA	Q13219	Pappalysin-1	116153791	116402321	9	TRANS	chr14	64909251	+	Body;Body	OpenSea
cg23131680	6	LRRC16A;LRRC16A	25609068	-	-1.31703	0.18501	1.08948e-12	4148-49	PAPPA	Q13219	Pappalysin-1	116153791	116402321	9	TRANS	chr6	25609068	-	Body;Body	OpenSea
cg21575634	12	STX2;STX2	131310417	-	-1.04921	0.147399	1.09357e-12	4148-49	PAPPA	Q13219	Pappalysin-1	116153791	116402321	9	TRANS	chr12	131310417	-	Body;Body	OpenSea
cg06375623	2	NA	20339790	-	0.892831	0.125466	1.11032e-12	19361-78	MATN3	O15232	Matrilin-3	20012668	19992052	2	CIS	chr2	20339790	-		OpenSea
cg27028878	20	SYNDIG1	24630818	-	-1.40313	0.197203	1.11793e-12	9015-1	PRG3	Q9Y2Y8	Proteoglycan 3	57381150	57376769	11	TRANS	chr20	24630818	-	Body	OpenSea
cg26749306	17	METRNL	81043782	-	-1.3083	0.183896	1.12439e-12	4148-49	PAPPA	Q13219	Pappalysin-1	116153791	116402321	9	TRANS	chr17	81043782	-	Body	N_Shore
cg01047262	8	STAR	38007025	-	-1.32516	0.186301	1.13531e-12	4148-49	PAPPA	Q13219	Pappalysin-1	116153791	116402321	9	TRANS	chr8	38007025	-	Body	OpenSea
cg00491149	12	TMEM117;TMEM117;TMEM117;TMEM117	44228244	+	-1.34187	0.188674	1.14301e-12	4148-49	PAPPA	Q13219	Pappalysin-1	116153791	116402321	9	TRANS	chr12	44228244	+	TSS1500;TSS1500;TSS1500;TSS1500	N_Shore
cg08820720	6	NA	89693712	-	-1.38719	0.195053	1.14486e-12	9015-1	PRG3	Q9Y2Y8	Proteoglycan 3	57381150	57376769	11	TRANS	chr6	89693712	-		OpenSea
cg16118491	8	TRAPPC9;TRAPPC9	141046707	+	-1.2752	0.179332	1.15366e-12	9015-1	PRG3	Q9Y2Y8	Proteoglycan 3	57381150	57376769	11	TRANS	chr8	141046707	+	Body;Body	OpenSea
cg12172163	13	PROZ	113825954	-	-1.66262	0.233818	1.15433e-12	9015-1	PRG3	Q9Y2Y8	Proteoglycan 3	57381150	57376769	11	TRANS	chr13	113825954	-	Body	OpenSea
cg02447557	19	BCKDHA;BCKDHA;BCKDHA;BCKDHA	41925187	+	-1.53031	0.215221	1.15724e-12	4148-49	PAPPA	Q13219	Pappalysin-1	116153791	116402321	9	TRANS	chr19	41925187	+	ExonBnd;ExonBnd;Body;Body	OpenSea
cg24323626	2	LOC100506457	12553424	+	-1.17074	0.164716	1.18044e-12	9015-1	PRG3	Q9Y2Y8	Proteoglycan 3	57381150	57376769	11	TRANS	chr2	12553424	+	Body	OpenSea
cg22304799	2	NA	28877884	+	-1.55556	0.218866	1.18252e-12	9015-1	PRG3	Q9Y2Y8	Proteoglycan 3	57381150	57376769	11	TRANS	chr2	28877884	+		OpenSea
cg21549285	21	MX1;MX1	42799141	-	-0.57752	0.0812571	1.1832e-12	14151-4	ISG15	P05161	Ubiquitin-like protein ISG15	1001138	1014540	1	TRANS	chr21	42799141	-	5'UTR;5'UTR	S_Shore
cg20814349	1	NA	161510020	-	0.296031	0.0416526	1.18485e-12	3310-62	FCGR2B	P31994	Low affinity immunoglobulin gamma Fc region receptor II-b	161663143	161678654	1	CIS	chr1	161510020	-		OpenSea
cg00336912	14	NA	55583041	+	-1.40092	0.197115	1.18487e-12	4148-49	PAPPA	Q13219	Pappalysin-1	116153791	116402321	9	TRANS	chr14	55583041	+		OpenSea
cg11606229	21	NA	34570139	-	-1.56927	0.220814	1.18795e-12	9015-1	PRG3	Q9Y2Y8	Proteoglycan 3	57381150	57376769	11	TRANS	chr21	34570139	-		OpenSea
cg06690548	4	SLC7A11	139162808	-	-0.707367	0.0995435	1.19359e-12	18185-118	ALDOB	P05062	Fructose-bisphosphate aldolase B	101449664	101420560	9	TRANS	chr4	139162808	-	Body	OpenSea
cg18966140	10	FAM188A	15898849	-	-0.984959	0.138627	1.20229e-12	4148-49	PAPPA	Q13219	Pappalysin-1	116153791	116402321	9	TRANS	chr10	15898849	-	Body	N_Shelf
cg04692235	17	THRA;THRA;THRA;THRA	38229533	-	-1.85248	0.260734	1.20442e-12	4148-49	PAPPA	Q13219	Pappalysin-1	116153791	116402321	9	TRANS	chr17	38229533	-	5'UTR;5'UTR;5'UTR;5'UTR	OpenSea
cg18802443	17	IFI35	41163865	-	-1.17047	0.164744	1.20523e-12	9015-1	PRG3	Q9Y2Y8	Proteoglycan 3	57381150	57376769	11	TRANS	chr17	41163865	-	Body	OpenSea
cg20282237	21	ITSN1	35216659	+	-1.82742	0.257238	1.21196e-12	9015-1	PRG3	Q9Y2Y8	Proteoglycan 3	57381150	57376769	11	TRANS	chr21	35216659	+	Body	OpenSea
cg09779536	1	NA	28422999	+	-1.46569	0.206338	1.21776e-12	4148-49	PAPPA	Q13219	Pappalysin-1	116153791	116402321	9	TRANS	chr1	28422999	+		OpenSea
cg10843707	14	NID2	52510701	+	0.4916	0.0692099	1.22048e-12	16060-99	NID2	Q14112	Nidogen-2	52069059	52004809	14	CIS	chr14	52510701	+	Body	OpenSea
cg08481694	17	LOC101928710;LOC101928710	76623418	-	-1.37426	0.193479	1.2219e-12	4148-49	PAPPA	Q13219	Pappalysin-1	116153791	116402321	9	TRANS	chr17	76623418	-	Body;Body	OpenSea
cg23426156	8	NA	126557901	+	-1.51674	0.213551	1.22564e-12	9015-1	PRG3	Q9Y2Y8	Proteoglycan 3	57381150	57376769	11	TRANS	chr8	126557901	+		OpenSea
cg25984364	12	BCAT1;BCAT1;BCAT1	25103501	+	-1.36802	0.192613	1.2259e-12	9015-1	PRG3	Q9Y2Y8	Proteoglycan 3	57381150	57376769	11	TRANS	chr12	25103501	+	TSS1500;TSS1500;TSS1500	S_Shore
cg18805734	12	FAM60A;FAM60A;FAM60A	31453901	-	-2.14567	0.302137	1.23287e-12	4148-49	PAPPA	Q13219	Pappalysin-1	116153791	116402321	9	TRANS	chr12	31453901	-	5'UTR;5'UTR;5'UTR	OpenSea
cg18460809	6	BAG2	57048049	+	-1.03191	0.145316	1.23741e-12	4148-49	PAPPA	Q13219	Pappalysin-1	116153791	116402321	9	TRANS	chr6	57048049	+	Body	OpenSea
cg09820180	6	NA	140168822	-	-1.24909	0.175909	1.24039e-12	9015-1	PRG3	Q9Y2Y8	Proteoglycan 3	57381150	57376769	11	TRANS	chr6	140168822	-		OpenSea
cg17862837	2	BRE;BRE;BRE;BRE;BRE	28550531	-	-1.31458	0.185132	1.24089e-12	9015-1	PRG3	Q9Y2Y8	Proteoglycan 3	57381150	57376769	11	TRANS	chr2	28550531	-	3'UTR;3'UTR;Body;Body;3'UTR	OpenSea
cg08597019	16	SPIRE2	89900495	-	0.629237	0.0886282	1.24994e-12	8794-13	DPEP1	P16444	Dipeptidase 1	89613308	89638456	16	CIS	chr16	89900495	-	Body	Island
cg23969297	10	PKD2L1;PKD2L1	102087451	+	-1.17728	0.165823	1.25104e-12	4148-49	PAPPA	Q13219	Pappalysin-1	116153791	116402321	9	TRANS	chr10	102087451	+	Body;Body	OpenSea
cg14390854	5	NA	74342697	-	-1.42725	0.201049	1.25665e-12	4148-49	PAPPA	Q13219	Pappalysin-1	116153791	116402321	9	TRANS	chr5	74342697	-		OpenSea
cg23475294	1	ADAR;ADAR;ADAR;ADAR	154581658	-	-1.54413	0.217547	1.26668e-12	4148-49	PAPPA	Q13219	Pappalysin-1	116153791	116402321	9	TRANS	chr1	154581658	-	TSS1500;TSS1500;TSS1500;5'UTR	S_Shore
cg16714237	14	NA	24745117	+	-1.75667	0.247524	1.27516e-12	4148-49	PAPPA	Q13219	Pappalysin-1	116153791	116402321	9	TRANS	chr14	24745117	+		OpenSea
cg07465458	3	NA	39243826	-	-1.62147	0.228495	1.28132e-12	4148-49	PAPPA	Q13219	Pappalysin-1	116153791	116402321	9	TRANS	chr3	39243826	-		OpenSea
cg26838560	6	SLC29A1;SLC29A1;SLC29A1;SLC29A1;SLC29A1;SLC29A1	44193612	-	-1.38308	0.194905	1.28263e-12	4148-49	PAPPA	Q13219	Pappalysin-1	116153791	116402321	9	TRANS	chr6	44193612	-	5'UTR;5'UTR;Body;Body;Body;Body	S_Shore
cg06088069	14	JDP2;JDP2;JDP2	75895604	+	-2.04681	0.288455	1.28643e-12	18342-2	PSAT1	Q9Y617	Phosphoserine aminotransferase	78297125	78330093	9	TRANS	chr14	75895604	+	5'UTR;5'UTR;5'UTR	S_Shore
cg18778933	5	NA	52760204	-	-1.21344	0.171027	1.29323e-12	4148-49	PAPPA	Q13219	Pappalysin-1	116153791	116402321	9	TRANS	chr5	52760204	-		OpenSea
cg13645296	15	DAPK2	64275810	-	-1.21868	0.17177	1.29533e-12	4148-49	PAPPA	Q13219	Pappalysin-1	116153791	116402321	9	TRANS	chr15	64275810	-	Body	OpenSea
cg18544413	12	RASSF3;RASSF3	65019442	+	1.10317	0.155504	1.30147e-12	7968-15	CRTAM	O95727	Cytotoxic and regulatory T-cell molecule	122838500	122872643	11	TRANS	chr12	65019442	+	Body;Body	OpenSea
cg02346442	3	NA	186194046	+	-1.19922	0.169058	1.30747e-12	9015-1	PRG3	Q9Y2Y8	Proteoglycan 3	57381150	57376769	11	TRANS	chr3	186194046	+		OpenSea
cg03661164	7	EZH2;EZH2	148560646	-	-1.3452	0.18968	1.32254e-12	4148-49	PAPPA	Q13219	Pappalysin-1	116153791	116402321	9	TRANS	chr7	148560646	-	5'UTR;5'UTR	OpenSea
cg03606098	1	NADK	1690840	+	-1.418	0.199993	1.33866e-12	9015-1	PRG3	Q9Y2Y8	Proteoglycan 3	57381150	57376769	11	TRANS	chr1	1690840	+	Body	N_Shore
cg11578532	1	TSTD1;TSTD1;TSTD1	161008127	+	-0.572181	0.0807059	1.34396e-12	19277-4	TSTD1	Q8NFU3	Thiosulfate:glutathione sulfurtransferase	161038977	161037631	1	CIS	chr1	161008127	+	Body;Body;Body	N_Shore
cg26943037	4	NA	140488733	-	-1.69696	0.239358	1.34458e-12	9015-1	PRG3	Q9Y2Y8	Proteoglycan 3	57381150	57376769	11	TRANS	chr4	140488733	-		OpenSea
cg09408143	16	RAB11FIP3;RAB11FIP3	524778	-	0.781257	0.110205	1.34947e-12	18343-10	DECR2	Q9NUI1	Peroxisomal 2,4-dienoyl-CoA reductase	401826	412487	16	CIS	chr16	524778	-	Body;TSS200	OpenSea
cg04847043	16	KIAA0182;KIAA0182	85654213	+	-1.16884	0.164897	1.35803e-12	9015-1	PRG3	Q9Y2Y8	Proteoglycan 3	57381150	57376769	11	TRANS	chr16	85654213	+	5'UTR;Body	OpenSea
cg11205545	11	NA	62164451	+	-1.49213	0.210525	1.3638e-12	4148-49	PAPPA	Q13219	Pappalysin-1	116153791	116402321	9	TRANS	chr11	62164451	+		OpenSea
cg22930808	3	PARP9;PARP9;DTX3L;PARP9;PARP9;PARP9;PARP9	122281881	-	-0.877753	0.123889	1.39027e-12	12382-2	DDX58	O95786	Probable ATP-dependent RNA helicase DDX58	32526208	32455302	9	TRANS	chr3	122281881	-	5'UTR;5'UTR;TSS1500;5'UTR;5'UTR;5'UTR;5'UTR	N_Shore
cg18927901	6	PNPLA1;PNPLA1;PNPLA1	36238043	+	-1.75002	0.247014	1.39353e-12	4148-49	PAPPA	Q13219	Pappalysin-1	116153791	116402321	9	TRANS	chr6	36238043	+	5'UTR;5'UTR;TSS200	OpenSea
cg19247032	21	TFF1	43786727	+	-1.46198	0.20638	1.40111e-12	4148-49	PAPPA	Q13219	Pappalysin-1	116153791	116402321	9	TRANS	chr21	43786727	+	TSS200	OpenSea
cg00477633	19	FZR1;FZR1;FZR1	3521502	-	-1.49212	0.210691	1.42085e-12	9015-1	PRG3	Q9Y2Y8	Proteoglycan 3	57381150	57376769	11	TRANS	chr19	3521502	-	5'UTR;TSS1500;TSS1500	OpenSea
cg07815522	3	PARP9;PARP9;PARP9;PARP9;PARP9;PARP9;DTX3L	122282157	-	-0.960048	0.135571	1.42581e-12	15326-64	GBP1	P32455	Guanylate-binding protein 1	89065360	89051882	1	TRANS	chr3	122282157	-	5'UTR;5'UTR;5'UTR;5'UTR;5'UTR;5'UTR;TSS1500	N_Shore
cg06773230	2	NA	8472503	-	-1.23882	0.175051	1.47372e-12	4148-49	PAPPA	Q13219	Pappalysin-1	116153791	116402321	9	TRANS	chr2	8472503	-		OpenSea
cg17032689	11	NA	102175583	+	-2.06871	0.29244	1.50571e-12	9015-1	PRG3	Q9Y2Y8	Proteoglycan 3	57381150	57376769	11	TRANS	chr11	102175583	+		OpenSea
cg03361157	7	NA	5573910	-	-1.38237	0.19543	1.51101e-12	9015-1	PRG3	Q9Y2Y8	Proteoglycan 3	57381150	57376769	11	TRANS	chr7	5573910	-		S_Shelf
cg13968233	1	DENND1B;DENND1B	197564458	-	-1.21428	0.171688	1.52051e-12	4148-49	PAPPA	Q13219	Pappalysin-1	116153791	116402321	9	TRANS	chr1	197564458	-	Body;Body	OpenSea
cg15772013	12	GOLGA3	133357536	+	-1.48034	0.209323	1.52653e-12	9015-1	PRG3	Q9Y2Y8	Proteoglycan 3	57381150	57376769	11	TRANS	chr12	133357536	+	Body	OpenSea
cg12734151	18	NA	33021980	-	-1.24442	0.17601	1.54726e-12	9015-1	PRG3	Q9Y2Y8	Proteoglycan 3	57381150	57376769	11	TRANS	chr18	33021980	-		OpenSea
cg05306459	13	PCCA;PCCA;PCCA	100761701	+	-1.52215	0.215298	1.54963e-12	4148-49	PAPPA	Q13219	Pappalysin-1	116153791	116402321	9	TRANS	chr13	100761701	+	Body;Body;Body	OpenSea
cg21142557	1	NA	204370262	-	-1.49197	0.211072	1.56602e-12	4148-49	PAPPA	Q13219	Pappalysin-1	116153791	116402321	9	TRANS	chr1	204370262	-		OpenSea
cg04587103	10	ENTPD1;ENTPD1;ENTPD1;ENTPD1;ENTPD1;ENTPD1;ENTPD1;ENTPD1;ENTPD1;ENTPD1;ENTPD1;ENTPD1-AS1;ENTPD1;ENTPD1;ENTPD1	97624495	+	-1.57953	0.223472	1.57022e-12	9015-1	PRG3	Q9Y2Y8	Proteoglycan 3	57381150	57376769	11	TRANS	chr10	97624495	+	ExonBnd;ExonBnd;ExonBnd;ExonBnd;ExonBnd;ExonBnd;ExonBnd;Body;Body;Body;Body;Body;Body;Body;Body	OpenSea
cg05468843	11	IL10RA;IL10RA	117857990	-	0.707704	0.100127	1.57085e-12	17210-2	TCL1A	P56279	T-cell leukemia/lymphoma protein 1A	95714196	95709947	14	TRANS	chr11	117857990	-	Body;Body	S_Shore
cg09923071	8	STK3	99858125	-	-1.2255	0.173397	1.57618e-12	4148-49	PAPPA	Q13219	Pappalysin-1	116153791	116402321	9	TRANS	chr8	99858125	-	Body	OpenSea
cg20182202	22	CABIN1;CABIN1;CABIN1	24550935	+	-1.4089	0.199413	1.60354e-12	4148-49	PAPPA	Q13219	Pappalysin-1	116153791	116402321	9	TRANS	chr22	24550935	+	Body;Body;Body	N_Shore
cg03651219	10	NA	5576480	+	-1.23092	0.174223	1.60398e-12	4148-49	PAPPA	Q13219	Pappalysin-1	116153791	116402321	9	TRANS	chr10	5576480	+		OpenSea
cg19459962	3	NA	71837342	-	-1.43942	0.203756	1.61246e-12	10754-113	PROK2	Q9HC23	Prokineticin-2	71785206	71771655	3	CIS	chr3	71837342	-		S_Shelf
cg24698838	2	NA	129199624	-	-1.84306	0.260894	1.61336e-12	9015-1	PRG3	Q9Y2Y8	Proteoglycan 3	57381150	57376769	11	TRANS	chr2	129199624	-		OpenSea
cg23845077	12	ERC1;ERC1;ERC1;ERC1;ERC1;ERC1	1549121	+	-1.05578	0.149482	1.63024e-12	4148-49	PAPPA	Q13219	Pappalysin-1	116153791	116402321	9	TRANS	chr12	1549121	+	Body;Body;Body;Body;Body;Body	OpenSea
cg26235490	17	ABR;ABR	1047567	-	-1.8931	0.268065	1.64014e-12	4148-49	PAPPA	Q13219	Pappalysin-1	116153791	116402321	9	TRANS	chr17	1047567	-	Body;5'UTR	OpenSea
cg13827101	10	MYOF;MYOF	95200513	-	-1.50334	0.21296	1.67419e-12	9015-1	PRG3	Q9Y2Y8	Proteoglycan 3	57381150	57376769	11	TRANS	chr10	95200513	-	Body;Body	OpenSea
cg10011040	6	NA	20034134	-	-1.18136	0.167354	1.67603e-12	4148-49	PAPPA	Q13219	Pappalysin-1	116153791	116402321	9	TRANS	chr6	20034134	-		OpenSea
cg26725582	5	FAXDC2	154220674	+	-1.40081	0.198488	1.69602e-12	4148-49	PAPPA	Q13219	Pappalysin-1	116153791	116402321	9	TRANS	chr5	154220674	+	5'UTR	OpenSea
cg13528603	1	CRYZ;CRYZ;CRYZ;CRYZ;TYW3;TYW3;CRYZ;CRYZ;CRYZ;CRYZ;TYW3	75198668	+	-0.462849	0.0656108	1.73255e-12	13983-27	CRYZ	Q08257	Quinone oxidoreductase	74733408	74705482	1	CIS	chr1	75198668	+	5'UTR;5'UTR;5'UTR;5'UTR;TSS200;TSS200;1stExon;1stExon;1stExon;1stExon;TSS200	OpenSea
cg18355997	20	TLDC2;TLDC2	35504335	+	-1.7241	0.244662	1.83023e-12	4148-49	PAPPA	Q13219	Pappalysin-1	116153791	116402321	9	TRANS	chr20	35504335	+	TSS200;TSS200	OpenSea
cg10368200	22	MKL1;MKL1;MKL1;MKL1	40821731	+	-1.41522	0.200872	1.84964e-12	9015-1	PRG3	Q9Y2Y8	Proteoglycan 3	57381150	57376769	11	TRANS	chr22	40821731	+	Body;Body;Body;Body	OpenSea
cg01310029	3	IL5RA;IL5RA;IL5RA;IL5RA;IL5RA;IL5RA	3152374	-	-1.33607	0.189679	1.87033e-12	4148-49	PAPPA	Q13219	Pappalysin-1	116153791	116402321	9	TRANS	chr3	3152374	-	TSS1500;TSS1500;TSS1500;TSS1500;TSS1500;TSS1500	OpenSea
cg07066120	10	NA	124303676	+	-0.943208	0.133914	1.8759e-12	9015-1	PRG3	Q9Y2Y8	Proteoglycan 3	57381150	57376769	11	TRANS	chr10	124303676	+		OpenSea
cg15794584	2	MFSD6	191332000	+	-1.41232	0.200528	1.88085e-12	9015-1	PRG3	Q9Y2Y8	Proteoglycan 3	57381150	57376769	11	TRANS	chr2	191332000	+	Body	OpenSea
cg10279452	3	NA	72509222	+	-1.09834	0.15597	1.89514e-12	4148-49	PAPPA	Q13219	Pappalysin-1	116153791	116402321	9	TRANS	chr3	72509222	+		OpenSea
cg01671341	12	NA	109568238	-	-1.21191	0.172098	1.89573e-12	9015-1	PRG3	Q9Y2Y8	Proteoglycan 3	57381150	57376769	11	TRANS	chr12	109568238	-		OpenSea
cg15998761	2	MFSD6	191300784	+	-1.55113	0.220361	1.93517e-12	4148-49	PAPPA	Q13219	Pappalysin-1	116153791	116402321	9	TRANS	chr2	191300784	+	Body	OpenSea
cg04377912	1	ERMAP;ERMAP	43290841	+	-1.16467	0.165479	1.94838e-12	9015-1	PRG3	Q9Y2Y8	Proteoglycan 3	57381150	57376769	11	TRANS	chr1	43290841	+	TSS1500;5'UTR	OpenSea
cg06981309	3	PLSCR1	146260954	+	-0.942857	0.133983	1.96233e-12	17460-51	MX1	P20591	Interferon-induced GTP-binding protein Mx1	41420020	41470071	21	TRANS	chr3	146260954	+	5'UTR	N_Shore
cg00414077	20	C20orf118	35504511	+	-1.55433	0.220877	1.96335e-12	4148-49	PAPPA	Q13219	Pappalysin-1	116153791	116402321	9	TRANS	chr20	35504511	+	TSS200	OpenSea
cg14390854	5	NA	74342697	-	-1.41776	0.201515	1.985e-12	9015-1	PRG3	Q9Y2Y8	Proteoglycan 3	57381150	57376769	11	TRANS	chr5	74342697	-		OpenSea
cg03092343	1	KIAA1522	33221514	+	-2.04695	0.290963	1.99142e-12	4148-49	PAPPA	Q13219	Pappalysin-1	116153791	116402321	9	TRANS	chr1	33221514	+	Body	S_Shore
cg22292738	9	NA	93926074	-	-1.09829	0.156123	1.99545e-12	4148-49	PAPPA	Q13219	Pappalysin-1	116153791	116402321	9	TRANS	chr9	93926074	-		S_Shelf
cg22235258	11	EHF	34675402	+	-1.1796	0.167682	1.99647e-12	4148-49	PAPPA	Q13219	Pappalysin-1	116153791	116402321	9	TRANS	chr11	34675402	+	Body	OpenSea
cg24627621	6	C6orf132	42109176	-	-1.61002	0.228905	2.01297e-12	4148-49	PAPPA	Q13219	Pappalysin-1	116153791	116402321	9	TRANS	chr6	42109176	-	Body	N_Shore
cg00130246	11	ACCS;ACCS;ACCS;ACCS	44092863	-	-1.49	0.211873	2.02837e-12	4148-49	PAPPA	Q13219	Pappalysin-1	116153791	116402321	9	TRANS	chr11	44092863	-	ExonBnd;ExonBnd;Body;Body	OpenSea
cg19968199	12	DYRK2;DYRK2	68056168	+	-1.28274	0.182446	2.0535e-12	4148-49	PAPPA	Q13219	Pappalysin-1	116153791	116402321	9	TRANS	chr12	68056168	+	3'UTR;3'UTR	OpenSea
cg20072505	10	CAMK1D;CAMK1D	12456489	+	-1.47726	0.210139	2.06656e-12	4148-49	PAPPA	Q13219	Pappalysin-1	116153791	116402321	9	TRANS	chr10	12456489	+	Body;Body	OpenSea
cg11385906	8	INTS9;INTS9;INTS9	28745680	-	-1.8375	0.261384	2.06682e-12	9015-1	PRG3	Q9Y2Y8	Proteoglycan 3	57381150	57376769	11	TRANS	chr8	28745680	-	Body;Body;Body	N_Shelf
cg25348163	9	GNAQ	80602527	-	-1.52246	0.216589	2.07662e-12	4148-49	PAPPA	Q13219	Pappalysin-1	116153791	116402321	9	TRANS	chr9	80602527	-	Body	OpenSea
cg07428892	16	CDYL2	80653966	-	-1.25649	0.178791	2.09934e-12	9015-1	PRG3	Q9Y2Y8	Proteoglycan 3	57381150	57376769	11	TRANS	chr16	80653966	-	Body	OpenSea
cg18814289	11	CD59;CD59;CD59;CD59;CD59;CD59;CD59;CD59	33731839	-	-1.21068	0.172286	2.10735e-12	9015-1	PRG3	Q9Y2Y8	Proteoglycan 3	57381150	57376769	11	TRANS	chr11	33731839	-	Body;Body;Body;Body;Body;Body;Body;Body	OpenSea
cg05323624	1	LGALS8;LGALS8;LGALS8;LGALS8	236699485	-	-1.25701	0.178886	2.11196e-12	4148-49	PAPPA	Q13219	Pappalysin-1	116153791	116402321	9	TRANS	chr1	236699485	-	Body;Body;Body;Body	OpenSea
cg07839457	16	NLRC5	57023022	-	-0.568401	0.0808921	2.11531e-12	7968-15	CRTAM	O95727	Cytotoxic and regulatory T-cell molecule	122838500	122872643	11	TRANS	chr16	57023022	-	TSS1500	N_Shore
cg12944551	2	STAT1	191839759	-	-1.20108	0.170953	2.12816e-12	4148-49	PAPPA	Q13219	Pappalysin-1	116153791	116402321	9	TRANS	chr2	191839759	-	Body	OpenSea
cg04077085	4	SLC2A9;SLC2A9	9937674	-	-1.21898	0.173553	2.16147e-12	9015-1	PRG3	Q9Y2Y8	Proteoglycan 3	57381150	57376769	11	TRANS	chr4	9937674	-	Body;Body	OpenSea
cg21018739	5	MRPS27;MRPS27;MRPS27	71522950	+	-1.24684	0.177537	2.17221e-12	4148-49	PAPPA	Q13219	Pappalysin-1	116153791	116402321	9	TRANS	chr5	71522950	+	Body;Body;Body	OpenSea
cg25847090	10	C10orf76	103769354	-	-1.17254	0.167031	2.21987e-12	9015-1	PRG3	Q9Y2Y8	Proteoglycan 3	57381150	57376769	11	TRANS	chr10	103769354	-	Body	OpenSea
cg12614529	4	MND1	154269418	+	-1.47317	0.209935	2.26198e-12	4148-49	PAPPA	Q13219	Pappalysin-1	116153791	116402321	9	TRANS	chr4	154269418	+	Body	S_Shelf
cg20019365	2	PNKD;AAMP;PNKD	219134978	-	-1.10561	0.15756	2.26522e-12	5716-49	CSAG1	Q6PB30	Putative chondrosarcoma-associated gene 1 protein	152733735	152727484	X	TRANS	chr2	219134978	-	TSS200;TSS200;TSS200	Island
cg23153546	3	EEFSEC	127886749	-	-1.21008	0.172491	2.29413e-12	4148-49	PAPPA	Q13219	Pappalysin-1	116153791	116402321	9	TRANS	chr3	127886749	-	Body	OpenSea
cg00676801	2	STAT1;STAT1	191876673	-	-1.4812	0.211149	2.30024e-12	3311-27	FCGR3B	O75015	Low affinity immunoglobulin gamma Fc region receptor III-B	161631963	161623196	1	TRANS	chr2	191876673	-	5'UTR;5'UTR	N_Shore
cg26997652	15	TMOD3	52157096	+	-1.32749	0.189243	2.30436e-12	9015-1	PRG3	Q9Y2Y8	Proteoglycan 3	57381150	57376769	11	TRANS	chr15	52157096	+	Body	OpenSea
cg07884745	22	APOL3;APOL3;APOL3;APOL3;APOL3;APOL3	36552195	+	-0.668432	0.0953179	2.33824e-12	16823-75	APOL3	O95236	Apolipoprotein L3	36166177	36140330	22	CIS	chr22	36552195	+	Body;5'UTR;5'UTR;5'UTR;5'UTR;5'UTR	OpenSea
cg13298043	9	FOCAD	20692704	+	-1.72757	0.246359	2.34213e-12	9015-1	PRG3	Q9Y2Y8	Proteoglycan 3	57381150	57376769	11	TRANS	chr9	20692704	+	5'UTR	OpenSea
cg09435266	11	NA	69292034	+	-1.34739	0.192177	2.36279e-12	9015-1	PRG3	Q9Y2Y8	Proteoglycan 3	57381150	57376769	11	TRANS	chr11	69292034	+		OpenSea
cg08603359	12	NA	50374871	-	-1.23279	0.175884	2.39858e-12	4148-49	PAPPA	Q13219	Pappalysin-1	116153791	116402321	9	TRANS	chr12	50374871	-		OpenSea
cg12627897	5	KIAA0141;KIAA0141;KIAA0141;KIAA0141	141313806	+	-1.7422	0.248572	2.40267e-12	9015-1	PRG3	Q9Y2Y8	Proteoglycan 3	57381150	57376769	11	TRANS	chr5	141313806	+	ExonBnd;ExonBnd;Body;Body	OpenSea
cg04148640	9	GALNT12	101595635	-	-1.08288	0.154508	2.40784e-12	9015-1	PRG3	Q9Y2Y8	Proteoglycan 3	57381150	57376769	11	TRANS	chr9	101595635	-	Body	OpenSea
cg04973399	16	MIR5095	48427925	+	-1.63024	0.232648	2.429e-12	9015-1	PRG3	Q9Y2Y8	Proteoglycan 3	57381150	57376769	11	TRANS	chr16	48427925	+	Body	OpenSea
cg15344640	5	LMAN2	176774729	-	-1.48386	0.211767	2.43399e-12	4148-49	PAPPA	Q13219	Pappalysin-1	116153791	116402321	9	TRANS	chr5	176774729	-	Body	N_Shelf
cg22445447	15	RTF1	41712591	+	-1.53078	0.218467	2.43668e-12	4148-49	PAPPA	Q13219	Pappalysin-1	116153791	116402321	9	TRANS	chr15	41712591	+	Body	S_Shelf
cg08922698	14	TGFB3;TGFB3	76447643	+	-1.3569	0.193678	2.45302e-12	9015-1	PRG3	Q9Y2Y8	Proteoglycan 3	57381150	57376769	11	TRANS	chr14	76447643	+	1stExon;5'UTR	N_Shore
cg17558547	5	SAP30L;SAP30L;SAP30L;SAP30L	153836180	-	-1.39822	0.199582	2.45697e-12	4148-49	PAPPA	Q13219	Pappalysin-1	116153791	116402321	9	TRANS	chr5	153836180	-	3'UTR;3'UTR;3'UTR;Body	OpenSea
cg22338845	11	GRAMD1B;GRAMD1B;GRAMD1B	123429542	+	-1.63774	0.233792	2.46816e-12	4148-49	PAPPA	Q13219	Pappalysin-1	116153791	116402321	9	TRANS	chr11	123429542	+	TSS1500;Body;Body	OpenSea
cg16118491	8	TRAPPC9;TRAPPC9	141046707	+	-1.25399	0.179018	2.47242e-12	4148-49	PAPPA	Q13219	Pappalysin-1	116153791	116402321	9	TRANS	chr8	141046707	+	Body;Body	OpenSea
cg14399284	3	FHIT;FHIT	60753508	+	-1.09147	0.155823	2.47796e-12	9015-1	PRG3	Q9Y2Y8	Proteoglycan 3	57381150	57376769	11	TRANS	chr3	60753508	+	5'UTR;5'UTR	OpenSea
cg23985372	2	LTBP1;LTBP1;LTBP1;LTBP1;LTBP1	33437478	+	-0.931616	0.133006	2.48248e-12	4148-49	PAPPA	Q13219	Pappalysin-1	116153791	116402321	9	TRANS	chr2	33437478	+	Body;Body;Body;Body;Body	OpenSea
cg10134312	20	NA	1645851	-	1.19142	0.170153	2.52233e-12	4148-49	PAPPA	Q13219	Pappalysin-1	116153791	116402321	9	TRANS	chr20	1645851	-		OpenSea
cg20840540	6	TRERF1	42363749	-	-1.57427	0.224873	2.54714e-12	9015-1	PRG3	Q9Y2Y8	Proteoglycan 3	57381150	57376769	11	TRANS	chr6	42363749	-	5'UTR	OpenSea
cg14963970	5	DEPDC1B;DEPDC1B	59980902	-	-1.20295	0.171841	2.55308e-12	4148-49	PAPPA	Q13219	Pappalysin-1	116153791	116402321	9	TRANS	chr5	59980902	-	Body;Body	OpenSea
cg10099827	16	NA	85551514	-	-0.474859	0.0678399	2.56523e-12	4148-49	PAPPA	Q13219	Pappalysin-1	116153791	116402321	9	TRANS	chr16	85551514	-		Island
cg05479968	3	XXYLT1-AS2;XXYLT1-AS2;XXYLT1;XXYLT1	194867873	-	-1.40563	0.200825	2.57264e-12	9015-1	PRG3	Q9Y2Y8	Proteoglycan 3	57381150	57376769	11	TRANS	chr3	194867873	-	TSS1500;TSS1500;Body;Body	OpenSea
cg09332506	1	COPA;COPA	160309220	-	-1.21481	0.173567	2.57643e-12	9015-1	PRG3	Q9Y2Y8	Proteoglycan 3	57381150	57376769	11	TRANS	chr1	160309220	-	Body;Body	N_Shelf
cg01086527	10	NA	119167795	-	-1.37635	0.196676	2.59514e-12	4148-49	PAPPA	Q13219	Pappalysin-1	116153791	116402321	9	TRANS	chr10	119167795	-		OpenSea
cg17203290	8	C8orf47;C8orf47	99105576	+	-1.3887	0.198452	2.60337e-12	9015-1	PRG3	Q9Y2Y8	Proteoglycan 3	57381150	57376769	11	TRANS	chr8	99105576	+	3'UTR;3'UTR	OpenSea
cg07839457	16	NLRC5	57023022	-	-0.564825	0.0807444	2.64848e-12	3440-7	GZMA	P12544	Granzyme A	55102646	55110252	5	TRANS	chr16	57023022	-	TSS1500	N_Shore
cg06690548	4	SLC7A11	139162808	-	-0.696486	0.0995821	2.66988e-12	3343-1	ACY1	Q03154	Aminoacylase-1	51983340	51989197	3	TRANS	chr4	139162808	-	Body	OpenSea
cg23582054	3	IL5RA;IL5RA;IL5RA;IL5RA;IL5RA;IL5RA;IL5RA	3152201	-	-1.26374	0.180692	2.67356e-12	9015-1	PRG3	Q9Y2Y8	Proteoglycan 3	57381150	57376769	11	TRANS	chr3	3152201	-	TSS200;TSS200;TSS200;TSS200;TSS200;TSS200;TSS200	OpenSea
cg12498017	6	TRERF1;TRERF1	42198581	-	-1.4547	0.208058	2.71348e-12	4148-49	PAPPA	Q13219	Pappalysin-1	116153791	116402321	9	TRANS	chr6	42198581	-	Body;Body	OpenSea
cg10857004	12	NA	11762165	-	-1.37087	0.196085	2.72499e-12	9015-1	PRG3	Q9Y2Y8	Proteoglycan 3	57381150	57376769	11	TRANS	chr12	11762165	-		OpenSea
cg10499126	2	MCFD2;MCFD2;MCFD2;MCFD2;MCFD2;MCFD2;MCFD2	47137142	+	-1.29905	0.185836	2.74258e-12	9545-156	GZMK	P49863	Granzyme K	55024256	55034570	5	TRANS	chr2	47137142	+	Body;5'UTR;5'UTR;5'UTR;5'UTR;5'UTR;5'UTR	OpenSea
cg21577213	1	NA	204388533	-	-1.57011	0.224621	2.74763e-12	9015-1	PRG3	Q9Y2Y8	Proteoglycan 3	57381150	57376769	11	TRANS	chr1	204388533	-		OpenSea
cg23475294	1	ADAR;ADAR;ADAR;ADAR	154581658	-	-1.52476	0.218178	2.77638e-12	9015-1	PRG3	Q9Y2Y8	Proteoglycan 3	57381150	57376769	11	TRANS	chr1	154581658	-	TSS1500;TSS1500;TSS1500;5'UTR	S_Shore
cg10454864	2	NA	112654017	-	-0.841241	0.120376	2.77914e-12	4148-49	PAPPA	Q13219	Pappalysin-1	116153791	116402321	9	TRANS	chr2	112654017	-		N_Shore
cg14036745	11	NA	9618552	-	-1.21239	0.173511	2.79996e-12	9015-1	PRG3	Q9Y2Y8	Proteoglycan 3	57381150	57376769	11	TRANS	chr11	9618552	-		OpenSea
cg07620446	7	GRB10	50836375	-	-1.73964	0.24897	2.80134e-12	9015-1	PRG3	Q9Y2Y8	Proteoglycan 3	57381150	57376769	11	TRANS	chr7	50836375	-	5'UTR	OpenSea
cg04336593	6	TRERF1;TRERF1	42379666	-	-1.14234	0.163498	2.81067e-12	9015-1	PRG3	Q9Y2Y8	Proteoglycan 3	57381150	57376769	11	TRANS	chr6	42379666	-	5'UTR;5'UTR	OpenSea
cg11215870	16	TGFB1I1;TGFB1I1;TGFB1I1	31484722	-	-1.50083	0.214817	2.81678e-12	4148-49	PAPPA	Q13219	Pappalysin-1	116153791	116402321	9	TRANS	chr16	31484722	-	Body;5'UTR;5'UTR	S_Shore
cg15852767	7	CACNA2D1	81662453	-	-1.65602	0.237037	2.82126e-12	9015-1	PRG3	Q9Y2Y8	Proteoglycan 3	57381150	57376769	11	TRANS	chr7	81662453	-	Body	OpenSea
cg21461856	22	MGAT3	39852666	+	-1.17162	0.167704	2.82379e-12	9015-1	PRG3	Q9Y2Y8	Proteoglycan 3	57381150	57376769	11	TRANS	chr22	39852666	+	TSS1500	Island
cg15998761	2	MFSD6	191300784	+	-1.55172	0.222115	2.82594e-12	9015-1	PRG3	Q9Y2Y8	Proteoglycan 3	57381150	57376769	11	TRANS	chr2	191300784	+	Body	OpenSea
cg06218685	14	HECTD1	31598360	-	-1.46359	0.209538	2.85193e-12	9015-1	PRG3	Q9Y2Y8	Proteoglycan 3	57381150	57376769	11	TRANS	chr14	31598360	-	Body	OpenSea
cg21481321	5	NA	14662198	+	-1.37233	0.196517	2.88398e-12	9015-1	PRG3	Q9Y2Y8	Proteoglycan 3	57381150	57376769	11	TRANS	chr5	14662198	+		N_Shelf
cg05126514	3	BSN	49697458	-	-0.203627	0.0291604	2.88947e-12	3052-8	FASLG	P48023	Tumor necrosis factor ligand superfamily member 6	172659103	172666876	1	TRANS	chr3	49697458	-	Body	OpenSea
cg12372138	17	ZNF830;CCT6B;CCT6B;CCT6B	33287592	-	-1.19794	0.171554	2.89128e-12	4148-49	PAPPA	Q13219	Pappalysin-1	116153791	116402321	9	TRANS	chr17	33287592	-	TSS1500;Body;Body;Body	N_Shore
cg05473599	5	GMCL1P1	177613806	-	-1.08021	0.154713	2.90929e-12	9015-1	PRG3	Q9Y2Y8	Proteoglycan 3	57381150	57376769	11	TRANS	chr5	177613806	-	Body	N_Shore
cg21592857	10	NA	30799883	-	-1.07259	0.153624	2.91227e-12	9015-1	PRG3	Q9Y2Y8	Proteoglycan 3	57381150	57376769	11	TRANS	chr10	30799883	-		OpenSea
cg12483927	1	RD3;RD3	211667682	+	-1.35374	0.193942	2.94887e-12	4148-49	PAPPA	Q13219	Pappalysin-1	116153791	116402321	9	TRANS	chr1	211667682	+	TSS1500;TSS1500	OpenSea
cg19636519	7	NA	99541626	+	0.522823	0.0749157	2.97682e-12	10816-150	PILRA	Q9UKJ1	Paired immunoglobulin-like type 2 receptor alpha	100367530	100400096	7	CIS	chr7	99541626	+		OpenSea
cg02423065	3	LOC253573	186193874	-	-1.50571	0.215758	2.97891e-12	9015-1	PRG3	Q9Y2Y8	Proteoglycan 3	57381150	57376769	11	TRANS	chr3	186193874	-	Body	OpenSea
cg11879188	9	ABO	136149908	-	0.653692	0.0936713	2.98184e-12	8983-7	GOLM1	Q8NBJ4	Golgi membrane protein 1	86100173	86026146	9	TRANS	chr9	136149908	-	Body	N_Shore
cg07819010	11	NA	46619375	+	-1.3733	0.196797	2.9891e-12	9015-1	PRG3	Q9Y2Y8	Proteoglycan 3	57381150	57376769	11	TRANS	chr11	46619375	+		S_Shelf
cg18197277	11	KBTBD4;KBTBD4;KBTBD4	47598986	-	-1.09487	0.156924	3.01421e-12	4148-49	PAPPA	Q13219	Pappalysin-1	116153791	116402321	9	TRANS	chr11	47598986	-	Body;Body;Body	N_Shore
cg03812149	20	MANBAL;MANBAL	35943761	+	-1.56742	0.22467	3.02582e-12	9015-1	PRG3	Q9Y2Y8	Proteoglycan 3	57381150	57376769	11	TRANS	chr20	35943761	+	Body;Body	OpenSea
cg01325448	10	PTPRE	129799166	-	-1.48927	0.213496	3.04524e-12	4148-49	PAPPA	Q13219	Pappalysin-1	116153791	116402321	9	TRANS	chr10	129799166	-	5'UTR	OpenSea
cg20636743	6	NA	34245268	-	-1.86436	0.267277	3.05063e-12	9015-1	PRG3	Q9Y2Y8	Proteoglycan 3	57381150	57376769	11	TRANS	chr6	34245268	-		OpenSea
cg17062760	19	NA	35950799	-	-1.37216	0.19673	3.0625e-12	9015-1	PRG3	Q9Y2Y8	Proteoglycan 3	57381150	57376769	11	TRANS	chr19	35950799	-		OpenSea
cg03678595	14	SPTLC2	78023855	+	0.285327	0.0409137	3.08344e-12	16872-248	GSTZ1	O43708	Maleylacetoacetate isomerase	77320996	77331597	14	CIS	chr14	78023855	+	Body	OpenSea
cg24328539	15	LOC145663;GATM	45671016	+	-0.806751	0.115687	3.08993e-12	18188-12	GATM	P50440	Glycine amidinotransferase, mitochondrial	45402327	45361124	15	CIS	chr15	45671016	+	Body;TSS200	Island
cg09555818	19	APOC2;APOC2	45449301	-	0.550816	0.0789931	3.10327e-12	4840-73	CSF3	P09919	Granulocyte colony-stimulating factor	40015361	40017813	17	TRANS	chr19	45449301	-	1stExon;5'UTR	OpenSea
cg16330225	10	PTPRE;PTPRE	129860424	-	-1.39468	0.200047	3.12998e-12	9015-1	PRG3	Q9Y2Y8	Proteoglycan 3	57381150	57376769	11	TRANS	chr10	129860424	-	Body;Body	OpenSea
cg24829718	14	TTLL5	76337892	-	-1.17339	0.168311	3.13377e-12	9015-1	PRG3	Q9Y2Y8	Proteoglycan 3	57381150	57376769	11	TRANS	chr14	76337892	-	Body	OpenSea
cg09245115	13	LCP1	46709790	-	-1.74217	0.249898	3.1356e-12	9015-1	PRG3	Q9Y2Y8	Proteoglycan 3	57381150	57376769	11	TRANS	chr13	46709790	-	Body	OpenSea
cg14983540	5	SERINC5	79507575	-	-1.31862	0.189185	3.16931e-12	9015-1	PRG3	Q9Y2Y8	Proteoglycan 3	57381150	57376769	11	TRANS	chr5	79507575	-	Body	OpenSea
cg22503106	17	METRNL	81040906	-	-0.7686	0.110277	3.17626e-12	4148-49	PAPPA	Q13219	Pappalysin-1	116153791	116402321	9	TRANS	chr17	81040906	-	Body	N_Shore
cg24536162	15	ZNF609	64856362	+	-1.58865	0.227947	3.18367e-12	4148-49	PAPPA	Q13219	Pappalysin-1	116153791	116402321	9	TRANS	chr15	64856362	+	Body	OpenSea
cg21120609	21	PCBP3;PCBP3;PCBP3;PCBP3	47269877	+	-0.999269	0.143459	3.27215e-12	16828-8	COL6A1	P12109	Collagen alpha-1(VI) chain	45981770	46005050	21	CIS	chr21	47269877	+	5'UTR;1stExon;5'UTR;1stExon	OpenSea
cg12672949	7	AHCYL2;AHCYL2;AHCYL2;AHCYL2	129014861	+	-1.26771	0.182001	3.27386e-12	9015-1	PRG3	Q9Y2Y8	Proteoglycan 3	57381150	57376769	11	TRANS	chr7	129014861	+	TSS1500;Body;Body;Body	OpenSea
cg01888395	9	NA	132145105	+	-1.31062	0.188183	3.29347e-12	9015-1	PRG3	Q9Y2Y8	Proteoglycan 3	57381150	57376769	11	TRANS	chr9	132145105	+		N_Shore
cg22913471	10	NA	6635326	-	-1.29673	0.186269	3.36385e-12	4148-49	PAPPA	Q13219	Pappalysin-1	116153791	116402321	9	TRANS	chr10	6635326	-		OpenSea
cg06984345	14	AREL1	75162215	-	-1.50023	0.215503	3.36572e-12	4148-49	PAPPA	Q13219	Pappalysin-1	116153791	116402321	9	TRANS	chr14	75162215	-	5'UTR	OpenSea
cg07687479	8	NA	37949915	-	-1.39864	0.200963	3.41087e-12	9015-1	PRG3	Q9Y2Y8	Proteoglycan 3	57381150	57376769	11	TRANS	chr8	37949915	-		OpenSea
cg23044178	11	MICAL2	12136405	-	-0.969683	0.139338	3.42165e-12	9015-1	PRG3	Q9Y2Y8	Proteoglycan 3	57381150	57376769	11	TRANS	chr11	12136405	-	5'UTR	S_Shelf
cg05360138	12	NA	110035743	+	-0.825176	0.118584	3.43765e-12	17783-9	MMAB	Q96EY8	Corrinoid adenosyltransferase	109573580	109553715	12	CIS	chr12	110035743	+		OpenSea
cg02475695	16	NHLRC4	616220	+	-1.2909	0.185545	3.46717e-12	4148-49	PAPPA	Q13219	Pappalysin-1	116153791	116402321	9	TRANS	chr16	616220	+	TSS1500	S_Shore
cg08694835	13	MIPEP	24440615	-	-1.20959	0.173896	3.50468e-12	9015-1	PRG3	Q9Y2Y8	Proteoglycan 3	57381150	57376769	11	TRANS	chr13	24440615	-	Body	OpenSea
cg13119609	19	APOC2;APOC2	45449297	-	0.638043	0.0917279	3.50528e-12	4840-73	CSF3	P09919	Granulocyte colony-stimulating factor	40015361	40017813	17	TRANS	chr19	45449297	-	1stExon;5'UTR	OpenSea
cg25617952	2	PDK1;PDK1;PDK1;PDK1	173421844	+	-1.04112	0.149683	3.51318e-12	5227-60	PDK1	Q15118	[Pyruvate dehydrogenase (acetyl-transferring)] kinase isozyme 1, mitochondrial	172555373	172608669	2	CIS	chr2	173421844	+	Body;Body;Body;Body	S_Shore
cg24380653	13	ALOX5AP	31308509	-	-1.70074	0.244532	3.52375e-12	9015-1	PRG3	Q9Y2Y8	Proteoglycan 3	57381150	57376769	11	TRANS	chr13	31308509	-	TSS1500	OpenSea
cg14271713	9	NA	136153846	-	-0.9877	0.142021	3.53604e-12	8397-147	QSOX2	Q6ZRP7	Sulfhydryl oxidase 2	136245812	136206333	9	CIS	chr9	136153846	-		S_Shelf
cg10454864	2	NA	112654017	-	-0.841193	0.120986	3.58022e-12	9015-1	PRG3	Q9Y2Y8	Proteoglycan 3	57381150	57376769	11	TRANS	chr2	112654017	-		N_Shore
cg17540765	17	RECQL5;LOC643008;LOC643008	73631586	-	-1.74184	0.250535	3.58893e-12	4148-49	PAPPA	Q13219	Pappalysin-1	116153791	116402321	9	TRANS	chr17	73631586	-	Body;TSS1500;5'UTR	S_Shelf
cg08122652	3	PARP9;PARP9;DTX3L;PARP9;PARP9;PARP9;PARP9	122281939	-	-0.951142	0.136835	3.62687e-12	3038-9	CXCL11	O14625	C-X-C motif chemokine 11	76041415	76033682	4	TRANS	chr3	122281939	-	5'UTR;5'UTR;TSS1500;5'UTR;5'UTR;5'UTR;5'UTR	N_Shore
cg15273860	9	NA	130789692	-	0.935563	0.134621	3.66323e-12	6485-59	IGLL1	P15814	Immunoglobulin lambda-like polypeptide 1	23580302	23573125	22	TRANS	chr9	130789692	-		OpenSea
cg02346442	3	NA	186194046	+	-1.16815	0.168129	3.70617e-12	4148-49	PAPPA	Q13219	Pappalysin-1	116153791	116402321	9	TRANS	chr3	186194046	+		OpenSea
cg18355997	20	TLDC2;TLDC2	35504335	+	-1.70653	0.245624	3.71166e-12	9015-1	PRG3	Q9Y2Y8	Proteoglycan 3	57381150	57376769	11	TRANS	chr20	35504335	+	TSS200;TSS200	OpenSea
cg11045198	6	NA	106330882	-	-1.43732	0.206885	3.71968e-12	9015-1	PRG3	Q9Y2Y8	Proteoglycan 3	57381150	57376769	11	TRANS	chr6	106330882	-		OpenSea
cg09062982	20	NA	24798714	+	-0.504237	0.0726146	3.81088e-12	3302-58	CST7	O76096	Cystatin-F	24949269	24959928	20	CIS	chr20	24798714	+		OpenSea
cg08602622	14	AREL1	75177558	+	-1.09011	0.157031	3.86564e-12	9015-1	PRG3	Q9Y2Y8	Proteoglycan 3	57381150	57376769	11	TRANS	chr14	75177558	+	5'UTR	N_Shelf
cg14889653	11	TOLLIP	1297250	-	-1.28135	0.184583	3.86963e-12	9015-1	PRG3	Q9Y2Y8	Proteoglycan 3	57381150	57376769	11	TRANS	chr11	1297250	-	3'UTR	N_Shore
cg07862235	8	NA	123730704	+	-1.22272	0.176143	3.87561e-12	9015-1	PRG3	Q9Y2Y8	Proteoglycan 3	57381150	57376769	11	TRANS	chr8	123730704	+		OpenSea
cg13953978	9	USP20;USP20;USP20	132600788	+	-1.34315	0.193537	3.92036e-12	4148-49	PAPPA	Q13219	Pappalysin-1	116153791	116402321	9	TRANS	chr9	132600788	+	5'UTR;5'UTR;5'UTR	S_Shelf
cg17459348	7	FBXL13;FBXL13;FBXL13;FBXL13	102630100	+	-1.10594	0.15937	3.93611e-12	9015-1	PRG3	Q9Y2Y8	Proteoglycan 3	57381150	57376769	11	TRANS	chr7	102630100	+	Body;Body;Body;Body	OpenSea
cg22775585	5	RNF130;RNF130	179413374	-	-1.24469	0.179382	3.95528e-12	9015-1	PRG3	Q9Y2Y8	Proteoglycan 3	57381150	57376769	11	TRANS	chr5	179413374	-	Body;Body	OpenSea
cg10166889	5	NA	61028374	-	-0.559999	0.0807305	4.01537e-12	9282-12	CRISP2	P16562	Cysteine-rich secretory protein 2	49713590	49692358	6	TRANS	chr5	61028374	-		OpenSea
cg23148266	5	2003-03-01	126312773	-	-1.4592	0.210374	4.02824e-12	9015-1	PRG3	Q9Y2Y8	Proteoglycan 3	57381150	57376769	11	TRANS	chr5	126312773	-	5'UTR	OpenSea
cg08531949	9	DOCK8;DOCK8;DOCK8	366070	-	-1.5994	0.230595	4.03404e-12	4148-49	PAPPA	Q13219	Pappalysin-1	116153791	116402321	9	TRANS	chr9	366070	-	Body;Body;Body	OpenSea
cg09980470	6	SASH1	148830438	+	-1.33107	0.191927	4.05416e-12	9015-1	PRG3	Q9Y2Y8	Proteoglycan 3	57381150	57376769	11	TRANS	chr6	148830438	+	Body	OpenSea
cg27300125	2	NA	64713000	-	-1.48187	0.213692	4.07287e-12	4148-49	PAPPA	Q13219	Pappalysin-1	116153791	116402321	9	TRANS	chr2	64713000	-		OpenSea
cg19396390	7	FOXK1	4727742	-	-1.50135	0.216501	4.07385e-12	9015-1	PRG3	Q9Y2Y8	Proteoglycan 3	57381150	57376769	11	TRANS	chr7	4727742	-	Body	OpenSea
cg18868699	3	GLT8D1;GLT8D1;GLT8D1;GLT8D1;GLT8D1	52730807	-	1.41175	0.203608	4.10123e-12	7145-1	ITIH3	Q06033	Inter-alpha-trypsin inhibitor heavy chain H3	52794768	52809009	3	CIS	chr3	52730807	-	Body;Body;Body;Body;Body	OpenSea
cg14084609	14	EVL	100610407	-	-1.13064	0.163074	4.11156e-12	9015-1	PRG3	Q9Y2Y8	Proteoglycan 3	57381150	57376769	11	TRANS	chr14	100610407	-	3'UTR	Island
cg17918090	1	RCC2;RCC2	17751920	+	-1.09036	0.157271	4.11924e-12	4148-49	PAPPA	Q13219	Pappalysin-1	116153791	116402321	9	TRANS	chr1	17751920	+	Body;Body	OpenSea
cg21919729	8	CTSB;CTSB;CTSB;CTSB;CTSB	11719367	-	-0.929439	0.134091	4.16746e-12	4148-49	PAPPA	Q13219	Pappalysin-1	116153791	116402321	9	TRANS	chr8	11719367	-	5'UTR;5'UTR;5'UTR;5'UTR;5'UTR	OpenSea
cg07079560	5	NA	53735028	+	-1.08926	0.157186	4.21534e-12	9015-1	PRG3	Q9Y2Y8	Proteoglycan 3	57381150	57376769	11	TRANS	chr5	53735028	+		OpenSea
cg04562799	6	NA	45623499	+	-1.4063	0.202938	4.21758e-12	4148-49	PAPPA	Q13219	Pappalysin-1	116153791	116402321	9	TRANS	chr6	45623499	+		OpenSea
cg27300125	2	NA	64713000	-	-1.48846	0.21488	4.3003e-12	9015-1	PRG3	Q9Y2Y8	Proteoglycan 3	57381150	57376769	11	TRANS	chr2	64713000	-		OpenSea
cg07175100	6	NA	36084436	-	-1.44831	0.209092	4.3088e-12	4148-49	PAPPA	Q13219	Pappalysin-1	116153791	116402321	9	TRANS	chr6	36084436	-		OpenSea
cg01970030	2	NA	217120630	-	-0.905815	0.130809	4.36861e-12	9015-1	PRG3	Q9Y2Y8	Proteoglycan 3	57381150	57376769	11	TRANS	chr2	217120630	-		OpenSea
cg10657950	16	RAB11FIP3;RAB11FIP3	524655	+	0.898693	0.129788	4.38131e-12	18343-10	DECR2	Q9NUI1	Peroxisomal 2,4-dienoyl-CoA reductase	401826	412487	16	CIS	chr16	524655	+	TSS200;Body	OpenSea
cg00002426	3	SLMAP	57743543	+	-1.38258	0.199672	4.38271e-12	9015-1	PRG3	Q9Y2Y8	Proteoglycan 3	57381150	57376769	11	TRANS	chr3	57743543	+	1stExon	S_Shore
cg13135255	16	CREBBP;CREBBP	3843133	+	-1.06312	0.153591	4.45944e-12	4148-49	PAPPA	Q13219	Pappalysin-1	116153791	116402321	9	TRANS	chr16	3843133	+	Body;Body	OpenSea
cg07383652	4	USP53	120206463	+	-0.706938	0.102136	4.46777e-12	15385-116	FABP2	P12104	Fatty acid-binding protein, intestinal	119322138	119317250	4	CIS	chr4	120206463	+	Body	OpenSea
cg09858955	2	VRK2;VRK2	58135951	+	-0.781655	0.112957	4.51757e-12	9950-229	LAG3	P18627	Lymphocyte activation gene 3 protein	6772512	6778455	12	TRANS	chr2	58135951	+	5'UTR;5'UTR	OpenSea
cg01086527	10	NA	119167795	-	-1.36922	0.197876	4.53089e-12	9015-1	PRG3	Q9Y2Y8	Proteoglycan 3	57381150	57376769	11	TRANS	chr10	119167795	-		OpenSea
cg20625042	1	C1orf21	184432999	+	-1.90413	0.275265	4.59911e-12	9015-1	PRG3	Q9Y2Y8	Proteoglycan 3	57381150	57376769	11	TRANS	chr1	184432999	+	5'UTR	OpenSea
cg12734151	18	NA	33021980	-	-1.21249	0.175284	4.60343e-12	4148-49	PAPPA	Q13219	Pappalysin-1	116153791	116402321	9	TRANS	chr18	33021980	-		OpenSea
cg00823480	17	NKIRAS2;DNAJC7;DNAJC7;DNAJC7	40168331	-	-1.45745	0.210704	4.61206e-12	4148-49	PAPPA	Q13219	Pappalysin-1	116153791	116402321	9	TRANS	chr17	40168331	-	TSS1500;Body;Body;5'UTR	N_Shore
cg25315031	3	EIF4E3;EIF4E3	71804598	-	-1.21289	0.175364	4.63148e-12	10754-113	PROK2	Q9HC23	Prokineticin-2	71785206	71771655	3	CIS	chr3	71804598	-	TSS1500;TSS1500	S_Shore
cg26323242	3	USP19;USP19;USP19;USP19	49148220	+	-2.21123	0.319743	4.65709e-12	9015-1	PRG3	Q9Y2Y8	Proteoglycan 3	57381150	57376769	11	TRANS	chr3	49148220	+	Body;Body;Body;Body	OpenSea
cg08109336	7	PSMA2	42964826	-	-1.85365	0.268078	4.69201e-12	4148-49	PAPPA	Q13219	Pappalysin-1	116153791	116402321	9	TRANS	chr7	42964826	-	Body	OpenSea
cg06370542	12	CD4;CD4;CD4;CD4;CD4	6923187	+	-1.90403	0.275405	4.72704e-12	9015-1	PRG3	Q9Y2Y8	Proteoglycan 3	57381150	57376769	11	TRANS	chr12	6923187	+	5'UTR;5'UTR;5'UTR;5'UTR;Body	OpenSea
cg14184646	3	NCK1;NCK1	136618139	+	-1.30048	0.188136	4.76307e-12	9015-1	PRG3	Q9Y2Y8	Proteoglycan 3	57381150	57376769	11	TRANS	chr3	136618139	+	5'UTR;5'UTR	OpenSea
cg07839457	16	NLRC5	57023022	-	-0.555999	0.080438	4.77387e-12	3293-2	CD5L	O43866	CD5 antigen-like	157898256	157830911	1	TRANS	chr16	57023022	-	TSS1500	N_Shore
cg13903162	4	SLC7A11	139163019	+	-1.1141	0.161184	4.77994e-12	9015-1	PRG3	Q9Y2Y8	Proteoglycan 3	57381150	57376769	11	TRANS	chr4	139163019	+	1stExon	OpenSea
cg26365969	7	DDC;DDC;DDC;DDC;DDC;DDC;DDC	50626298	-	-1.58037	0.228643	4.78113e-12	4148-49	PAPPA	Q13219	Pappalysin-1	116153791	116402321	9	TRANS	chr7	50626298	-	5'UTR;5'UTR;5'UTR;5'UTR;5'UTR;5'UTR;5'UTR	OpenSea
cg06864759	7	GSAP	76989316	-	-1.35165	0.195585	4.81974e-12	9015-1	PRG3	Q9Y2Y8	Proteoglycan 3	57381150	57376769	11	TRANS	chr7	76989316	-	Body	OpenSea
cg03493123	5	B4GALT7	177029444	+	-1.71387	0.248098	4.91342e-12	4148-49	PAPPA	Q13219	Pappalysin-1	116153791	116402321	9	TRANS	chr5	177029444	+	Body	N_Shore
cg12385849	12	LRP1	57580442	-	1.2677	0.183534	4.94317e-12	15686-49	INHBC	P55103	Inhibin beta C chain	57434784	57452062	12	CIS	chr12	57580442	-	Body	S_Shore
cg20037145	11	ST3GAL4;ST3GAL4;ST3GAL4;ST3GAL4	126279702	+	-2.39065	0.346125	4.95385e-12	9015-1	PRG3	Q9Y2Y8	Proteoglycan 3	57381150	57376769	11	TRANS	chr11	126279702	+	Body;Body;Body;Body	OpenSea
cg21498475	12	SLC24A6	113737469	+	-1.68631	0.244179	4.98423e-12	4148-49	PAPPA	Q13219	Pappalysin-1	116153791	116402321	9	TRANS	chr12	113737469	+	3'UTR	OpenSea
cg11609995	2	IL18R1;IL18R1	102985733	+	1.18289	0.1713	5.00838e-12	14079-14	IL18R1	Q13478	Interleukin-18 receptor 1	102311529	102398777	2	CIS	chr2	102985733	+	5'UTR;Body	OpenSea
cg23990557	15	IGF1R	99443249	+	-1.90117	0.275346	5.03199e-12	4148-49	PAPPA	Q13219	Pappalysin-1	116153791	116402321	9	TRANS	chr15	99443249	+	Body	OpenSea
cg02709834	1	CRYZ;TYW3;CRYZ;CRYZ;TYW3;CRYZ;CRYZ;CRYZ;TYW3;TYW3;CRYZ;CRYZ;TYW3	75198841	+	-0.425319	0.0615993	5.03378e-12	13983-27	CRYZ	Q08257	Quinone oxidoreductase	74733408	74705482	1	CIS	chr1	75198841	+	5'UTR;TSS200;1stExon;1stExon;1stExon;5'UTR;5'UTR;1stExon;1stExon;5'UTR;1stExon;5'UTR;5'UTR	OpenSea
cg04721651	3	MGLL;MGLL;MGLL	127543047	-	-1.70349	0.246727	5.04273e-12	4148-49	PAPPA	Q13219	Pappalysin-1	116153791	116402321	9	TRANS	chr3	127543047	-	TSS1500;TSS1500;TSS1500	S_Shore
cg12698629	16	WDR59	74971392	-	-1.34043	0.194148	5.05118e-12	9015-1	PRG3	Q9Y2Y8	Proteoglycan 3	57381150	57376769	11	TRANS	chr16	74971392	-	Body	OpenSea
cg00407815	14	MIR548AZ;MTHFD1	64909251	+	-1.23895	0.179467	5.07406e-12	9015-1	PRG3	Q9Y2Y8	Proteoglycan 3	57381150	57376769	11	TRANS	chr14	64909251	+	Body;Body	OpenSea
cg01063112	16	PARN;PARN;PARN	14617254	-	-2.0599	0.298417	5.10011e-12	9015-1	PRG3	Q9Y2Y8	Proteoglycan 3	57381150	57376769	11	TRANS	chr16	14617254	-	Body;Body;Body	OpenSea
cg01795309	18	NA	12302631	+	-1.91698	0.277749	5.13363e-12	9015-1	PRG3	Q9Y2Y8	Proteoglycan 3	57381150	57376769	11	TRANS	chr18	12302631	+		OpenSea
cg03766495	11	KBTBD4;KBTBD4;KBTBD4	47599060	-	-1.72674	0.250207	5.15516e-12	4148-49	PAPPA	Q13219	Pappalysin-1	116153791	116402321	9	TRANS	chr11	47599060	-	Body;Body;Body	N_Shore
cg23582054	3	IL5RA;IL5RA;IL5RA;IL5RA;IL5RA;IL5RA;IL5RA	3152201	-	-1.23822	0.179428	5.16717e-12	4148-49	PAPPA	Q13219	Pappalysin-1	116153791	116402321	9	TRANS	chr3	3152201	-	TSS200;TSS200;TSS200;TSS200;TSS200;TSS200;TSS200	OpenSea
cg00092426	15	UBR1	43309540	+	-1.0526	0.152531	5.16735e-12	9015-1	PRG3	Q9Y2Y8	Proteoglycan 3	57381150	57376769	11	TRANS	chr15	43309540	+	Body	OpenSea
cg16046667	20	C20orf117;C20orf117	35422698	-	-1.68866	0.244719	5.18572e-12	9015-1	PRG3	Q9Y2Y8	Proteoglycan 3	57381150	57376769	11	TRANS	chr20	35422698	-	Body;Body	Island
cg15298179	17	PELP1;PELP1	4602777	+	-0.880962	0.127706	5.26153e-12	4148-49	PAPPA	Q13219	Pappalysin-1	116153791	116402321	9	TRANS	chr17	4602777	+	Body;5'UTR	OpenSea
cg25297070	1	FAM212B;LOC101928718	112291674	+	-1.48064	0.214657	5.28444e-12	4148-49	PAPPA	Q13219	Pappalysin-1	116153791	116402321	9	TRANS	chr1	112291674	+	Body;Body	OpenSea
cg04973399	16	MIR5095	48427925	+	-1.60051	0.232099	5.35714e-12	4148-49	PAPPA	Q13219	Pappalysin-1	116153791	116402321	9	TRANS	chr16	48427925	+	Body	OpenSea
cg10549986	2	RSAD2	7018153	+	-0.831008	0.120512	5.36217e-12	17460-51	MX1	P20591	Interferon-induced GTP-binding protein Mx1	41420020	41470071	21	TRANS	chr2	7018153	+	1stExon	OpenSea
cg14361175	2	MAP4K4;MAP4K4;MAP4K4;MAP4K4;MAP4K4	102448234	+	-1.95357	0.283307	5.36329e-12	9015-1	PRG3	Q9Y2Y8	Proteoglycan 3	57381150	57376769	11	TRANS	chr2	102448234	+	Body;Body;Body;Body;Body	OpenSea
cg10854797	12	LEMD3;LEMD3	65576548	+	-1.12489	0.163134	5.36742e-12	4148-49	PAPPA	Q13219	Pappalysin-1	116153791	116402321	9	TRANS	chr12	65576548	+	Body;Body	OpenSea
cg14533461	14	SPTLC2;SPTLC2	78021636	-	0.533917	0.0774312	5.37245e-12	16872-248	GSTZ1	O43708	Maleylacetoacetate isomerase	77320996	77331597	14	CIS	chr14	78021636	-	ExonBnd;Body	OpenSea
cg19968199	12	DYRK2;DYRK2	68056168	+	-1.26594	0.183607	5.39341e-12	9015-1	PRG3	Q9Y2Y8	Proteoglycan 3	57381150	57376769	11	TRANS	chr12	68056168	+	3'UTR;3'UTR	OpenSea
cg04260584	2	REV1;REV1	100020390	-	-1.46016	0.211792	5.41213e-12	4148-49	PAPPA	Q13219	Pappalysin-1	116153791	116402321	9	TRANS	chr2	100020390	-	Body;Body	OpenSea
cg11770323	13	NDFIP2;NDFIP2	80066032	+	-1.6095	0.23349	5.45459e-12	4148-49	PAPPA	Q13219	Pappalysin-1	116153791	116402321	9	TRANS	chr13	80066032	+	Body;Body	OpenSea
cg18072984	19	SIRT2;SIRT2;SIRT2;SIRT2	39373466	+	-1.35982	0.197302	5.49856e-12	4148-49	PAPPA	Q13219	Pappalysin-1	116153791	116402321	9	TRANS	chr19	39373466	+	Body;Body;Body;Body	OpenSea
cg15867698	14	ACTN1;ACTN1;ACTN1	69438267	-	-1.79799	0.260931	5.55359e-12	9015-1	PRG3	Q9Y2Y8	Proteoglycan 3	57381150	57376769	11	TRANS	chr14	69438267	-	Body;Body;Body	OpenSea
cg12192145	14	KIAA0831	55849528	-	-1.27708	0.185367	5.59947e-12	9015-1	PRG3	Q9Y2Y8	Proteoglycan 3	57381150	57376769	11	TRANS	chr14	55849528	-	Body	OpenSea
cg02979987	17	USP32	58459590	-	-1.46644	0.212854	5.60097e-12	9015-1	PRG3	Q9Y2Y8	Proteoglycan 3	57381150	57376769	11	TRANS	chr17	58459590	-	Body	OpenSea
cg12127455	1	FOXJ3	42802952	-	-1.56709	0.227468	5.60784e-12	9015-1	PRG3	Q9Y2Y8	Proteoglycan 3	57381150	57376769	11	TRANS	chr1	42802952	-	TSS1500	S_Shore
cg09435266	11	NA	69292034	+	-1.31395	0.190758	5.6567e-12	4148-49	PAPPA	Q13219	Pappalysin-1	116153791	116402321	9	TRANS	chr11	69292034	+		OpenSea
cg22905973	5	NA	137812320	-	-1.21393	0.176249	5.67417e-12	9015-1	PRG3	Q9Y2Y8	Proteoglycan 3	57381150	57376769	11	TRANS	chr5	137812320	-		OpenSea
cg11295281	22	C22orf34;C22orf34	49960501	-	-1.4769	0.214434	5.6818e-12	4148-49	PAPPA	Q13219	Pappalysin-1	116153791	116402321	9	TRANS	chr22	49960501	-	Body;Body	OpenSea
cg17542165	9	NA	91919480	+	-1.06176	0.154178	5.71521e-12	9015-1	PRG3	Q9Y2Y8	Proteoglycan 3	57381150	57376769	11	TRANS	chr9	91919480	+		OpenSea
cg01499988	9	MSMP	35755346	+	-1.42102	0.206375	5.75418e-12	4148-49	PAPPA	Q13219	Pappalysin-1	116153791	116402321	9	TRANS	chr9	35755346	+	TSS1500	N_Shore
cg05596757	5	RHOBTB3	95124396	-	-1.03639	0.150526	5.77384e-12	4148-49	PAPPA	Q13219	Pappalysin-1	116153791	116402321	9	TRANS	chr5	95124396	-	Body	OpenSea
cg12773397	14	CCDC85C	100066736	+	-1.35051	0.19615	5.77498e-12	9015-1	PRG3	Q9Y2Y8	Proteoglycan 3	57381150	57376769	11	TRANS	chr14	100066736	+	Body	N_Shelf
cg01968626	12	TESC;TESC;TESC	117488789	-	-1.46638	0.213002	5.80459e-12	9015-1	PRG3	Q9Y2Y8	Proteoglycan 3	57381150	57376769	11	TRANS	chr12	117488789	-	Body;Body;Body	OpenSea
cg06958964	10	C10orf25;ZNF22	45494806	-	-1.33195	0.193489	5.82634e-12	4148-49	PAPPA	Q13219	Pappalysin-1	116153791	116402321	9	TRANS	chr10	45494806	-	3'UTR;TSS1500	N_Shore
cg16191278	19	NA	35894520	+	-1.26874	0.184335	5.86797e-12	9015-1	PRG3	Q9Y2Y8	Proteoglycan 3	57381150	57376769	11	TRANS	chr19	35894520	+		OpenSea
cg04943896	6	KIAA1919;KIAA1919	111585167	+	-1.2257	0.17809	5.882e-12	4148-49	PAPPA	Q13219	Pappalysin-1	116153791	116402321	9	TRANS	chr6	111585167	+	Body;ExonBnd	OpenSea
cg26416074	13	NA	46688810	+	-1.33883	0.194535	5.89334e-12	4148-49	PAPPA	Q13219	Pappalysin-1	116153791	116402321	9	TRANS	chr13	46688810	+		OpenSea
cg18492526	8	BIN3	22508802	-	-1.57622	0.229038	5.90531e-12	4148-49	PAPPA	Q13219	Pappalysin-1	116153791	116402321	9	TRANS	chr8	22508802	-	Body	OpenSea
cg21932513	1	RCC2;RCC2	17751974	-	-1.43179	0.208053	5.90841e-12	4148-49	PAPPA	Q13219	Pappalysin-1	116153791	116402321	9	TRANS	chr1	17751974	-	Body;Body	OpenSea
cg02754054	2	SPATS2L;SPATS2L;SPATS2L;SPATS2L;SPATS2L;SPATS2L;SPATS2L	201214930	-	-1.38778	0.201696	5.96256e-12	4148-49	PAPPA	Q13219	Pappalysin-1	116153791	116402321	9	TRANS	chr2	201214930	-	5'UTR;5'UTR;5'UTR;5'UTR;5'UTR;5'UTR;Body	OpenSea
cg11841710	20	SYNDIG1	24630982	-	-1.25654	0.182704	6.09267e-12	4148-49	PAPPA	Q13219	Pappalysin-1	116153791	116402321	9	TRANS	chr20	24630982	-	Body	OpenSea
cg15634144	6	RREB1;RREB1;RREB1;RREB1	7119942	+	-1.82722	0.265688	6.09894e-12	9015-1	PRG3	Q9Y2Y8	Proteoglycan 3	57381150	57376769	11	TRANS	chr6	7119942	+	5'UTR;5'UTR;5'UTR;5'UTR	OpenSea
cg18413505	1	SLC41A1	205773519	-	-1.64951	0.239864	6.11935e-12	9015-1	PRG3	Q9Y2Y8	Proteoglycan 3	57381150	57376769	11	TRANS	chr1	205773519	-	Body	OpenSea
cg17558547	5	SAP30L;SAP30L;SAP30L;SAP30L	153836180	-	-1.37789	0.200408	6.18144e-12	9015-1	PRG3	Q9Y2Y8	Proteoglycan 3	57381150	57376769	11	TRANS	chr5	153836180	-	3'UTR;3'UTR;3'UTR;Body	OpenSea
cg02195201	11	NA	19135951	+	-1.0734	0.156154	6.24439e-12	9015-1	PRG3	Q9Y2Y8	Proteoglycan 3	57381150	57376769	11	TRANS	chr11	19135951	+		N_Shelf
cg00986350	16	ZFPM1	88540396	-	-1.3908	0.20234	6.26095e-12	9015-1	PRG3	Q9Y2Y8	Proteoglycan 3	57381150	57376769	11	TRANS	chr16	88540396	-	Body	Island
cg15352551	22	POLR2F;POLR2F	38386904	-	-1.80823	0.263092	6.28727e-12	9015-1	PRG3	Q9Y2Y8	Proteoglycan 3	57381150	57376769	11	TRANS	chr22	38386904	-	Body;Body	OpenSea
cg01453551	8	NA	144213544	-	-1.26536	0.184124	6.31652e-12	4148-49	PAPPA	Q13219	Pappalysin-1	116153791	116402321	9	TRANS	chr8	144213544	-		OpenSea
cg12402318	15	TMOD3	52135487	+	-1.50376	0.218815	6.31708e-12	4148-49	PAPPA	Q13219	Pappalysin-1	116153791	116402321	9	TRANS	chr15	52135487	+	5'UTR	OpenSea
cg21498475	12	SLC24A6	113737469	+	-1.68644	0.245415	6.33958e-12	9015-1	PRG3	Q9Y2Y8	Proteoglycan 3	57381150	57376769	11	TRANS	chr12	113737469	+	3'UTR	OpenSea
cg10521603	5	PDE6A	149293098	+	-1.23246	0.179351	6.3401e-12	9015-1	PRG3	Q9Y2Y8	Proteoglycan 3	57381150	57376769	11	TRANS	chr5	149293098	+	Body	OpenSea
cg09858955	2	VRK2;VRK2	58135951	+	-0.776017	0.112929	6.343e-12	3440-7	GZMA	P12544	Granzyme A	55102646	55110252	5	TRANS	chr2	58135951	+	5'UTR;5'UTR	OpenSea
cg24872571	19	LTBP4;LTBP4;LTBP4	41129881	+	-1.7523	0.255081	6.43938e-12	9015-1	PRG3	Q9Y2Y8	Proteoglycan 3	57381150	57376769	11	TRANS	chr19	41129881	+	Body;Body;Body	Island
cg02531703	7	GPC2	99769917	+	-1.28124	0.18651	6.44067e-12	10816-150	PILRA	Q9UKJ1	Paired immunoglobulin-like type 2 receptor alpha	100367530	100400096	7	CIS	chr7	99769917	+	Body	S_Shore
cg10636246	1	AIM2	159046973	+	-0.669026	0.097404	6.48482e-12	15326-64	GBP1	P32455	Guanylate-binding protein 1	89065360	89051882	1	TRANS	chr1	159046973	+	TSS1500	OpenSea
cg07718085	5	NA	138875768	-	-1.53044	0.222865	6.55209e-12	9015-1	PRG3	Q9Y2Y8	Proteoglycan 3	57381150	57376769	11	TRANS	chr5	138875768	-		OpenSea
cg02473287	2	YWHAQ	9752386	-	-2.01729	0.293762	6.55227e-12	4148-49	PAPPA	Q13219	Pappalysin-1	116153791	116402321	9	TRANS	chr2	9752386	-	Body	OpenSea
cg20840540	6	TRERF1	42363749	-	-1.53334	0.223356	6.64941e-12	4148-49	PAPPA	Q13219	Pappalysin-1	116153791	116402321	9	TRANS	chr6	42363749	-	5'UTR	OpenSea
cg22069559	6	NA	36584993	-	-2.05489	0.299348	6.67026e-12	9015-1	PRG3	Q9Y2Y8	Proteoglycan 3	57381150	57376769	11	TRANS	chr6	36584993	-		OpenSea
cg21500092	17	UBE2G1	4245206	-	-1.8037	0.262762	6.67781e-12	4148-49	PAPPA	Q13219	Pappalysin-1	116153791	116402321	9	TRANS	chr17	4245206	-	Body	OpenSea
cg22445447	15	RTF1	41712591	+	-1.51032	0.22003	6.68722e-12	9015-1	PRG3	Q9Y2Y8	Proteoglycan 3	57381150	57376769	11	TRANS	chr15	41712591	+	Body	S_Shelf
cg00731526	2	UBE2F;UBE2F;UBE2F;UBE2F;UBE2F;UBE2F;UBE2F;UBE2F-SCLY;UBE2F	238877332	-	1.263	0.184001	6.69172e-12	9545-156	GZMK	P49863	Granzyme K	55024256	55034570	5	TRANS	chr2	238877332	-	TSS200;5'UTR;5'UTR;5'UTR;Body;Body;Body;Body;Body	S_Shore
cg03727333	10	SGMS1	52379467	-	-1.4466	0.210774	6.73032e-12	9015-1	PRG3	Q9Y2Y8	Proteoglycan 3	57381150	57376769	11	TRANS	chr10	52379467	-	5'UTR	N_Shelf
cg10521603	5	PDE6A	149293098	+	-1.22352	0.178305	6.79142e-12	4148-49	PAPPA	Q13219	Pappalysin-1	116153791	116402321	9	TRANS	chr5	149293098	+	Body	OpenSea
cg03278639	3	NA	128134845	-	-1.73405	0.252724	6.81664e-12	9015-1	PRG3	Q9Y2Y8	Proteoglycan 3	57381150	57376769	11	TRANS	chr3	128134845	-		OpenSea
cg06437892	15	UBR1	43387093	-	-1.33604	0.194761	6.89042e-12	9015-1	PRG3	Q9Y2Y8	Proteoglycan 3	57381150	57376769	11	TRANS	chr15	43387093	-	Body	OpenSea
cg25145728	16	RPL13;RPL13;RPL13;RPL13	89628775	+	-0.740593	0.107967	6.91423e-12	9545-156	GZMK	P49863	Granzyme K	55024256	55034570	5	TRANS	chr16	89628775	+	Body;Body;Body;Body	S_Shore
cg03725309	1	SARS	109757585	+	-1.00333	0.146272	6.91779e-12	18342-2	PSAT1	Q9Y617	Phosphoserine aminotransferase	78297125	78330093	9	TRANS	chr1	109757585	+	Body	S_Shore
cg16067528	2	NA	202655138	+	-1.4744	0.214951	6.92404e-12	4148-49	PAPPA	Q13219	Pappalysin-1	116153791	116402321	9	TRANS	chr2	202655138	+		OpenSea
cg13221796	13	RB1	48876919	-	-1.6442	0.239711	6.93054e-12	9015-1	PRG3	Q9Y2Y8	Proteoglycan 3	57381150	57376769	11	TRANS	chr13	48876919	-	TSS1500	N_Shore
cg18535456	12	ALDH2	112203801	-	-1.07729	0.157064	6.93773e-12	9015-1	PRG3	Q9Y2Y8	Proteoglycan 3	57381150	57376769	11	TRANS	chr12	112203801	-	TSS1500	N_Shore
cg12614529	4	MND1	154269418	+	-1.44339	0.210501	7.03467e-12	9015-1	PRG3	Q9Y2Y8	Proteoglycan 3	57381150	57376769	11	TRANS	chr4	154269418	+	Body	S_Shelf
cg21067750	15	PHGR1	40641778	-	-1.49226	0.21764	7.05474e-12	4148-49	PAPPA	Q13219	Pappalysin-1	116153791	116402321	9	TRANS	chr15	40641778	-	TSS1500	OpenSea
cg16270721	19	BCKDHA;BCKDHA	41913087	+	-0.340789	0.0497053	7.07269e-12	7980-72	B3GNT2	Q9NY97	N-acetyllactosaminide beta-1,3-N-acetylglucosaminyltransferase 2	62196115	62224731	2	TRANS	chr19	41913087	+	Body;Body	OpenSea
cg14620967	1	NA	55531450	-	-1.44786	0.211189	7.09416e-12	9015-1	PRG3	Q9Y2Y8	Proteoglycan 3	57381150	57376769	11	TRANS	chr1	55531450	-		OpenSea
cg12471092	9	ZBTB34	129646165	-	-1.35893	0.198219	7.09695e-12	4148-49	PAPPA	Q13219	Pappalysin-1	116153791	116402321	9	TRANS	chr9	129646165	-	3'UTR	OpenSea
cg20073313	8	PXDNL	52322009	-	-0.302072	0.0440634	7.11116e-12	9282-12	CRISP2	P16562	Cysteine-rich secretory protein 2	49713590	49692358	6	TRANS	chr8	52322009	-	Body	Island
cg12439472	13	EPSTI1;EPSTI1	43565399	-	-0.400982	0.0584924	7.11694e-12	17460-51	MX1	P20591	Interferon-induced GTP-binding protein Mx1	41420020	41470071	21	TRANS	chr13	43565399	-	Body;Body	N_Shore
cg26423824	17	KSR1	25898825	-	-1.26001	0.183802	7.11787e-12	4148-49	PAPPA	Q13219	Pappalysin-1	116153791	116402321	9	TRANS	chr17	25898825	-	5'UTR	OpenSea
cg16046667	20	C20orf117;C20orf117	35422698	-	-1.66923	0.243503	7.12706e-12	4148-49	PAPPA	Q13219	Pappalysin-1	116153791	116402321	9	TRANS	chr20	35422698	-	Body;Body	Island
cg02243624	17	WIPI1;PRKAR1A	66443040	-	-1.49749	0.218456	7.13859e-12	9015-1	PRG3	Q9Y2Y8	Proteoglycan 3	57381150	57376769	11	TRANS	chr17	66443040	-	Body;5'UTR	OpenSea
cg09458420	2	CAB39;CAB39;CAB39	231661317	+	-1.48036	0.215959	7.13938e-12	4148-49	PAPPA	Q13219	Pappalysin-1	116153791	116402321	9	TRANS	chr2	231661317	+	Body;Body;Body	OpenSea
cg04476695	11	HPX	6455466	-	-1.6476	0.240375	7.16632e-12	9015-1	PRG3	Q9Y2Y8	Proteoglycan 3	57381150	57376769	11	TRANS	chr11	6455466	-	Body	OpenSea
cg08122652	3	PARP9;PARP9;DTX3L;PARP9;PARP9;PARP9;PARP9	122281939	-	-0.937251	0.13675	7.1933e-12	9950-229	LAG3	P18627	Lymphocyte activation gene 3 protein	6772512	6778455	12	TRANS	chr3	122281939	-	5'UTR;5'UTR;TSS1500;5'UTR;5'UTR;5'UTR;5'UTR	N_Shore
cg01978458	7	TTYH3	2683257	+	-1.57931	0.230432	7.19709e-12	4148-49	PAPPA	Q13219	Pappalysin-1	116153791	116402321	9	TRANS	chr7	2683257	+	Body	N_Shelf
cg24855514	1	LOC101927851	235100367	-	-1.78888	0.261104	7.32225e-12	4148-49	PAPPA	Q13219	Pappalysin-1	116153791	116402321	9	TRANS	chr1	235100367	-	TSS1500	OpenSea
cg05904344	13	PCID2;PCID2;PCID2;PCID2;PCID2	113843426	-	0.133837	0.0195352	7.33188e-12	3628-3	MAP2K2	P36507	Dual specificity mitogen-activated protein kinase kinase 2	4124122	4090321	19	TRANS	chr13	113843426	-	Body;Body;Body;Body;Body	OpenSea
cg14631576	9	CENPP	95140430	-	-0.622694	0.0909038	7.3832e-12	17224-12	OGN	P20774	Mimecan	92404696	92383268	9	CIS	chr9	95140430	-	Body	OpenSea
cg21045547	20	C20orf117;C20orf117	35422703	-	-1.56306	0.2282	7.41044e-12	9015-1	PRG3	Q9Y2Y8	Proteoglycan 3	57381150	57376769	11	TRANS	chr20	35422703	-	Body;Body	Island
cg17116500	12	RNF41;RNF41;RNF41	56600222	-	-1.48451	0.21674	7.42142e-12	4148-49	PAPPA	Q13219	Pappalysin-1	116153791	116402321	9	TRANS	chr12	56600222	-	3'UTR;3'UTR;3'UTR	OpenSea
cg00390694	20	TCEA2;TCEA2	62700725	+	-1.01064	0.147562	7.44232e-12	9015-1	PRG3	Q9Y2Y8	Proteoglycan 3	57381150	57376769	11	TRANS	chr20	62700725	+	Body;Body	OpenSea
cg16034991	19	SIGLEC14	52146598	-	0.489846	0.0715263	7.46392e-12	16792-4	SIGLEC5	O15389	Sialic acid-binding Ig-like lectin 5	51646889	51610960	19	CIS	chr19	52146598	-	3'UTR	OpenSea
cg11956442	4	NA	39531927	-	-0.0965961	0.0141074	7.53231e-12	17755-5	UGDH	O60701	UDP-glucose 6-dehydrogenase	39528311	39498755	4	CIS	chr4	39531927	-		S_Shelf
cg19960458	20	PHF20	34479717	+	-1.43474	0.209587	7.61735e-12	9015-1	PRG3	Q9Y2Y8	Proteoglycan 3	57381150	57376769	11	TRANS	chr20	34479717	+	Body	OpenSea
cg21789367	7	CCM2;CCM2;CCM2;CCM2	45038325	+	-1.16539	0.17026	7.66082e-12	4148-49	PAPPA	Q13219	Pappalysin-1	116153791	116402321	9	TRANS	chr7	45038325	+	TSS1500;TSS1500;TSS1500;TSS1500	N_Shore
cg19794975	20	C20orf203	31230379	-	-1.41763	0.2072	7.81807e-12	4148-49	PAPPA	Q13219	Pappalysin-1	116153791	116402321	9	TRANS	chr20	31230379	-	3'UTR	OpenSea
cg24629258	18	NA	33046000	-	-1.09429	0.15995	7.84038e-12	9015-1	PRG3	Q9Y2Y8	Proteoglycan 3	57381150	57376769	11	TRANS	chr18	33046000	-		OpenSea
cg16500637	12	CS	56685670	-	-1.30734	0.191099	7.85498e-12	4148-49	PAPPA	Q13219	Pappalysin-1	116153791	116402321	9	TRANS	chr12	56685670	-	Body	OpenSea
cg11294350	12	CHPT1	102090246	+	-0.125913	0.0184082	7.91845e-12	19639-53	IAPP	P10997	Islet amyloid polypeptide	21354959	21379980	12	TRANS	chr12	102090246	+	TSS1500	N_Shore
cg10854797	12	LEMD3;LEMD3	65576548	+	-1.11978	0.163715	7.92896e-12	9015-1	PRG3	Q9Y2Y8	Proteoglycan 3	57381150	57376769	11	TRANS	chr12	65576548	+	Body;Body	OpenSea
cg21067750	15	PHGR1	40641778	-	-1.49796	0.21901	7.93676e-12	9015-1	PRG3	Q9Y2Y8	Proteoglycan 3	57381150	57376769	11	TRANS	chr15	40641778	-	TSS1500	OpenSea
cg14943837	22	TBC1D10A;TBC1D10A	30704818	-	-1.7975	0.262835	7.98058e-12	9015-1	PRG3	Q9Y2Y8	Proteoglycan 3	57381150	57376769	11	TRANS	chr22	30704818	-	Body;Body	OpenSea
cg03131767	12	ABCB9;ABCB9;ABCB9	123446272	+	-1.64963	0.241246	8.03387e-12	4148-49	PAPPA	Q13219	Pappalysin-1	116153791	116402321	9	TRANS	chr12	123446272	+	5'UTR;5'UTR;5'UTR	S_Shore
cg18487916	3	NEK4	52748469	-	0.769438	0.112527	8.04029e-12	13565-2	RBL2	Q08999	Retinoblastoma-like protein 2	53433977	53491648	16	TRANS	chr3	52748469	-	Body	OpenSea
cg18927901	6	PNPLA1;PNPLA1;PNPLA1	36238043	+	-1.6954	0.247978	8.09317e-12	9015-1	PRG3	Q9Y2Y8	Proteoglycan 3	57381150	57376769	11	TRANS	chr6	36238043	+	5'UTR;5'UTR;TSS200	OpenSea
cg09458420	2	CAB39;CAB39;CAB39	231661317	+	-1.48085	0.216601	8.10038e-12	9015-1	PRG3	Q9Y2Y8	Proteoglycan 3	57381150	57376769	11	TRANS	chr2	231661317	+	Body;Body;Body	OpenSea
cg08922698	14	TGFB3;TGFB3	76447643	+	-1.31365	0.192178	8.16675e-12	4148-49	PAPPA	Q13219	Pappalysin-1	116153791	116402321	9	TRANS	chr14	76447643	+	1stExon;5'UTR	N_Shore
cg26345312	12	NA	54938421	-	-1.17818	0.172361	8.16841e-12	4148-49	PAPPA	Q13219	Pappalysin-1	116153791	116402321	9	TRANS	chr12	54938421	-		OpenSea
cg10101109	12	ERP29;ERP29	112455255	+	-1.26272	0.184728	8.17038e-12	4148-49	PAPPA	Q13219	Pappalysin-1	116153791	116402321	9	TRANS	chr12	112455255	+	Body;Body	S_Shelf
cg16500637	12	CS	56685670	-	-1.31218	0.191977	8.19718e-12	9015-1	PRG3	Q9Y2Y8	Proteoglycan 3	57381150	57376769	11	TRANS	chr12	56685670	-	Body	OpenSea
cg25939505	15	NA	74693354	-	-1.97401	0.288829	8.22779e-12	4148-49	PAPPA	Q13219	Pappalysin-1	116153791	116402321	9	TRANS	chr15	74693354	-		OpenSea
cg13277027	19	MYO9B;MYO9B	17225340	-	-1.46005	0.21363	8.23063e-12	9015-1	PRG3	Q9Y2Y8	Proteoglycan 3	57381150	57376769	11	TRANS	chr19	17225340	-	Body;Body	OpenSea
cg11907276	2	NA	208125769	+	-1.2737	0.186387	8.27988e-12	9015-1	PRG3	Q9Y2Y8	Proteoglycan 3	57381150	57376769	11	TRANS	chr2	208125769	+		OpenSea
cg06218685	14	HECTD1	31598360	-	-1.4275	0.208923	8.33324e-12	4148-49	PAPPA	Q13219	Pappalysin-1	116153791	116402321	9	TRANS	chr14	31598360	-	Body	OpenSea
cg02840645	1	NA	118221263	-	-1.29024	0.188841	8.34868e-12	9015-1	PRG3	Q9Y2Y8	Proteoglycan 3	57381150	57376769	11	TRANS	chr1	118221263	-		OpenSea
cg27096404	8	PAG1	81940640	-	-1.31626	0.192651	8.35252e-12	9015-1	PRG3	Q9Y2Y8	Proteoglycan 3	57381150	57376769	11	TRANS	chr8	81940640	-	5'UTR	OpenSea
cg22062450	22	TTC38	46676933	+	-1.64076	0.2402	8.44321e-12	9015-1	PRG3	Q9Y2Y8	Proteoglycan 3	57381150	57376769	11	TRANS	chr22	46676933	+	Body	OpenSea
cg25224369	3	NA	12918528	-	-1.77177	0.259443	8.54334e-12	4148-49	PAPPA	Q13219	Pappalysin-1	116153791	116402321	9	TRANS	chr3	12918528	-		S_Shore
cg16779529	12	CEP83;CEP83	94780466	-	-1.06351	0.155742	8.57146e-12	9015-1	PRG3	Q9Y2Y8	Proteoglycan 3	57381150	57376769	11	TRANS	chr12	94780466	-	Body;Body	OpenSea
cg06313718	3	APEH	49714199	-	-1.3048	0.191122	8.66615e-12	3052-8	FASLG	P48023	Tumor necrosis factor ligand superfamily member 6	172659103	172666876	1	TRANS	chr3	49714199	-	Body	S_Shore
cg18460809	6	BAG2	57048049	+	-0.997083	0.146075	8.74099e-12	9015-1	PRG3	Q9Y2Y8	Proteoglycan 3	57381150	57376769	11	TRANS	chr6	57048049	+	Body	OpenSea
cg26791242	1	LOC339524;LOC339524;LOC339524;LOC339524;LOC339524	87596895	+	-1.52606	0.223607	8.80712e-12	9015-1	PRG3	Q9Y2Y8	Proteoglycan 3	57381150	57376769	11	TRANS	chr1	87596895	+	Body;TSS1500;Body;TSS1500;TSS1500	N_Shore
cg14441232	5	SNX24	122335891	+	0.602123	0.0882307	8.82821e-12	19392-6	DDAH1	O94760	N(G),N(G)-dimethylarginine dimethylaminohydrolase 1	85578363	85318481	1	TRANS	chr5	122335891	+	Body	OpenSea
cg14209284	15	NA	68146684	-	-1.17857	0.172717	8.87348e-12	4148-49	PAPPA	Q13219	Pappalysin-1	116153791	116402321	9	TRANS	chr15	68146684	-		OpenSea
cg24629258	18	NA	33046000	-	-1.08633	0.159211	8.90118e-12	4148-49	PAPPA	Q13219	Pappalysin-1	116153791	116402321	9	TRANS	chr18	33046000	-		OpenSea
cg03831847	16	FAM38A	88832485	-	-0.941991	0.138097	9.02669e-12	9545-156	GZMK	P49863	Granzyme K	55024256	55034570	5	TRANS	chr16	88832485	-	Body	OpenSea
cg12861780	3	GPR156;GPR156	119911268	+	-1.46777	0.215192	9.05654e-12	9015-1	PRG3	Q9Y2Y8	Proteoglycan 3	57381150	57376769	11	TRANS	chr3	119911268	+	Body;Body	OpenSea
cg09694992	9	QSOX2	139137857	+	1.16137	0.17027	9.0566e-12	16900-29	MDGA1	Q8NFP4	MAM domain-containing glycosylphosphatidylinositol anchor protein 1	37699306	37630679	6	TRANS	chr9	139137857	+	TSS200	OpenSea
[truncated: 938 more rows]
