# Supplementary material for: Integrated methylome and phenome study of the circulating proteome reveals markers pertinent to brain health
Source: Nat Commun. 2022 Aug 9;13:4670. doi: 10.1038/s41467-022-32319-8 (PMC9363452; doi:10.1038/s41467-022-32319-8)
Supplement: Supplementary file 10 — Supplementary Data 7 [file 41467_2022_32319_MOESM10_ESM.xlsx]

## Sheet: Supplementary Data 7
Supplementary Data 7. Lambda values for the 195 SOMAmer levels (corresponding to 191 unique proteins) that comprised the 2,928 pQTM associations in the fully-adjusted MWAS models.
Protein SeqId	Lambda	UniProt	Gene of Protein
5749-53	0.809075	P04118	CLPS
3073-51	0.815954	O95998	IL18BP
5630-48	0.822202	Q9UGN4	CD300A
18899-82	0.840638	Q9Y3E1	HDGFRP3
14634-13	0.84077	P22888	LHCGR
4459-68	0.840993	Q16549	PCSK7
14079-14	0.841509	Q13478	IL18R1
12612-37	0.842066	P20618	PSMB1
18308-30	0.848111	Q8NFX7	STXBP6
19230-12	0.848937	P30711	GSTT1
5742-14	0.853098	Q9NPH0	ACP6
5737-61	0.855284	Q92854	SEMA4D
3184-25	0.856069	P08709	F7
15385-116	0.85762	P12104	FABP2
9394-19	0.857657	Q9Y646	CPQ
15370-5	0.858189	Q9Y3E2	BOLA1
16828-8	0.858436	P12109	COL6A1
11239-49	0.861692	Q8IU80	TMPRSS6
8397-147	0.86223	Q6ZRP7	QSOX2
9386-42	0.863671	Q8N6N2	TTC9B
14294-61	0.863931	Q9UIS9	MBD1
3485-28	0.865997	P61769	B2M
10851-77	0.866301	Q14213	EBI3
16760-2	0.867953	Q9NPH9	IL26
12384-92	0.867987	Q9H9Q2	COPS7B
2741-22	0.868569	O43699	SIGLEC6
15615-8	0.871814	O75022	LILRB3
7127-3	0.872496	P02652	APOA2
16060-99	0.875318	Q14112	NID2
9212-22	0.876728	Q9UBX1	CTSF
16823-75	0.87694	O95236	APOL3
3046-31	0.877811	Q9HD89	RETN
19241-31	0.878249	P82980	RBP5
9357-4	0.880203	O75629	CREG1
10428-1	0.880326	P43631	KIR2DS2
10613-33	0.880595	Q6P4E1	CASC4
3310-62	0.882612	P31994	FCGR2B
7258-5	0.883974	P13727	PRG2
4964-67	0.885252	Q9NZ08	ERAP1
6713-4	0.886377	Q86VZ4	LRP11
3366-51	0.886707	Q16610	ECM1
8960-3	0.887062	Q6P179	ERAP2
3052-8	0.890278	P48023	FASLG
10037-98	0.890927	Q96PQ1	SIGLEC12
17456-53	0.891782	Q8NBJ4	GOLM1
3628-3	0.891911	P36507	MAP2K2
13119-26	0.892642	Q9UK55	SERPINA10
10754-113	0.892844	Q9HC23	PROK2
18871-24	0.894967	Q9BQI0	AIF1L
6039-24	0.895006	P24387	CRHBP
13983-27	0.89639	Q08257	CRYZ
13733-5	0.897413	P29460	IL12B
12831-21	0.898173	Q96BS2	TESC
5227-60	0.8988	Q15118	PDK1
5028-59	0.899855	Q86VB7	CD163
9842-2	0.900119	P35222	CTNNB1
2967-8	0.902284	P19320	VCAM1
15333-11	0.902921	Q99470	SDF2
8759-29	0.903386	Q9NPC4	A4GALT
18916-25	0.903811	Q9BY32	ITPA
8097-77	0.90583	Q5VXI9	LIPN
19557-3	0.906078	Q86Z14	KLB
9297-12	0.906521	Q7Z7M8	B3GNT8
17224-12	0.906965	P20774	OGN
15486-126	0.912358	P19801	AOC1
15470-11	0.913559	P07686	HEXB
18289-16	0.914294	Q16663	CCL15
3640-14	0.914697	P30533	LRPAP1
3473-78	0.914981	P40238	MPL
11104-13	0.915117	P36222	CHI3L1
6247-9	0.915853	O00241	SIRPB1
14054-17	0.91608	Q13261	IL15RA
3311-27	0.916102	O75015	FCGR3B
7551-33	0.922017	Q14392	LRRC32
13642-90	0.922629	O14879	IFIT3
9950-229	0.923695	P18627	LAG3
3066-12	0.923854	P17931	LGALS3
12859-33	0.925362	O75521	ECI2
19254-125	0.927274	P36959	GMPR
6227-1	0.927774	O43240	KLK10
8971-9	0.928012	Q9ULB1	NRXN1
19639-53	0.928114	P10997	IAPP
13565-2	0.928618	Q08999	RBL2
10370-21	0.928777	P42224	STAT1
7968-15	0.930278	O95727	CRTAM
19561-216	0.931377	Q9Y4D7	PLXND1
5124-69	0.932055	Q9UMF0	ICAM5
7980-72	0.933173	Q9NY97	B3GNT2
8351-17	0.936276	Q6UWY2	PRSS57
18343-10	0.937308	Q9NUI1	DECR2
13717-15	0.938511	Q15485	FCN2
16918-198	0.941197	O15455	TLR3
13566-2	0.942569	Q9NP77	SSU72
19361-78	0.944497	O15232	MATN3
17783-9	0.949845	Q96EY8	MMAB
4148-49	0.952446	Q13219	PAPPA
3803-10	0.953171	P28325	CST5
15472-16	0.953369	Q86VZ4	LRP11
8983-7	0.956926	Q8NBJ4	GOLM1
5581-28	0.95774	Q08830	FGL1
12382-2	0.96183	O95786	DDX58
6461-54	0.969883	P02656	APOC3
6077-63	0.971545	Q9NZK5	CECR1
8245-27	0.973314	Q9UMF0	ICAM5
15363-32	0.973749	Q6Q788	APOA5
3293-2	0.974046	O43866	CD5L
17819-30	0.975429	Q6P587	FAHD1
7916-10	0.976355	P31151	S100A7
4840-73	0.977631	P09919	CSF3
15395-15	0.982463	P09488	GSTM1
9094-5	0.98595	Q8WTT0	CLEC4C
2966-65	0.986042	Q9Y240	CLEC11A
6409-57	0.987521	Q8IZF2	ADGRF5
15326-64	0.987562	P32455	GBP1
17333-20	0.991855	P11310	ACADM
5229-90	0.992699	P20839	IMPDH1
6391-52	0.993419	Q8N6C8	LILRA3
8429-16	0.995119	Q9Y2T1	AXIN2
6550-4	0.995617	Q14773	ICAM4
11103-24	0.997842	P04792	HSPB1
4568-17	0.99786	O94991	SLITRK5
19135-5	0.999757	Q969T7	NT5C3L
10714-7	1.00413	P12821	ACE
10816-150	1.00473	Q9UKJ1	PILRA
19277-4	1.00485	Q8NFU3	TSTD1
3617-80	1.00623	Q04756	HGFAC
13700-10	1.00984	P07355	ANXA2
9015-1	1.014	Q9Y2Y8	PRG3
3403-1	1.01432	P20231	TPSB2
15480-2	1.01654	O95498	VNN2
13242-134	1.01772	Q9BYB0	SHANK3
18342-2	1.01933	Q9Y617	PSAT1
2977-7	1.02313	Q9UNE0	EDAR
3302-58	1.02355	O76096	CST7
3495-15	1.03127	P80162	CXCL6
8248-222	1.03129	Q08ET2	SIGLEC14
4500-50	1.03266	Q9Y240	CLEC11A
13682-47	1.03283	P07333	CSF1R
7628-40	1.03492	Q96HD1	CRELD1
8989-40	1.03931	Q8IWY4	SCUBE1
3152-57	1.04101	P20333	TNFRSF1B
18875-125	1.04117	P02458	COL2A1
15441-6	1.0412	P17900	GM2A
6485-59	1.04581	P15814	IGLL1
16872-248	1.04662	O43708	GSTZ1
4153-11	1.04737	P01011	SERPINA3
5716-49	1.05335	Q6PB30	CSAG1
16300-4	1.05928	Q9NZC2	TREM2
19392-6	1.06101	O94760	DDAH1
5034-79	1.0636	P07478	PRSS2
15468-14	1.0749	Q03591	CFHR1
4924-32	1.07596	P03956	MMP1
4990-87	1.07702	P07359	GP1BA
19141-22	1.07913	P51397	DAP
6629-3	1.07994	P60022	DEFB1
6458-6	1.0887	P04843	RPN1
14151-4	1.09016	P05161	ISG15
13124-20	1.09071	Q6UXK2	ISLR2
15686-49	1.10308	P55103	INHBC
16620-26	1.10479	O60449	LY75
17441-4	1.10706	P09923	ALPI
9748-31	1.1095	P21266	GSTM3
13102-1	1.11026	Q96BQ1	FAM3D
15388-24	1.11307	P08637	FCGR3A
12334-25	1.11824	P34896	SHMT1
2730-58	1.12198	Q29983	MICA
16561-9	1.12608	P04217	A1BG
18895-54	1.13002	Q03013	GSTM4
16781-2	1.13479	Q8NFI3	ENGASE
13998-26	1.1509	Q8N142	ADSSL1
19377-14	1.1573	O95897	OLFM2
9282-12	1.16158	P16562	CRISP2
3343-1	1.16699	Q03154	ACY1
16900-29	1.16765	Q8NFP4	MDGA1
10818-36	1.17537	P17405	SMPD1
18188-12	1.18157	P50440	GATM
17460-51	1.19576	P20591	MX1
8465-52	1.19952	P09668	CTSH
17755-5	1.22528	O60701	UGDH
16792-4	1.25747	O15389	SIGLEC5
7145-1	1.26046	Q06033	ITIH3
3038-9	1.30748	O14625	CXCL11
3292-75	1.30917	P09326	CD48
18185-118	1.32183	P05062	ALDOB
5648-28	1.33885	Q6GPI1	CTRB2
3324-51	1.37829	Q9HBG7	LY9
18917-53	1.45774	P04746	AMY2A
13499-30	1.49907	P00451	F8
9343-16	1.50336	P14784	IL2RB
15503-20	1.52313	O00292	LEFTY2
9545-156	1.56671	P49863	GZMK
2731-29	1.57457	P16435	POR
17210-2	1.78529	P56279	TCL1A
3440-7	1.79068	P12544	GZMA
8794-13	1.85297	P16444	DPEP1
