# Supplementary material for: Integrated methylome and phenome study of the circulating proteome reveals markers pertinent to brain health
Source: Nat Commun. 2022 Aug 9;13:4670. doi: 10.1038/s41467-022-32319-8 (PMC9363452; doi:10.1038/s41467-022-32319-8)
Supplement: Supplementary file 11 — Supplementary Data 8 [file 41467_2022_32319_MOESM11_ESM.xlsx]

## Sheet: Supplementary Data 8
Supplementary Data 8. Summary of protein levels with pQTMs in the fully-adjusted EWAS with known pQTLs available for adjustment summarised for each.
Counts indicate the number of proteins that each CpG was selected for in associations passing stringent correction (P < 1.5x10-11)
pQTLs from Sun et al are documented for each marker. Those that were available in Generation Scotland and regressed onto protein levels also shown.
Results were generated through linear regression and were adjusted for multiple testing using Bonferroni correction.
SeqId	Gene of Protein	Counts: pQTM Associations	Sun et al Sentinel Variant	Sun et al Chromosome	Sun et al Position	Sun et al Effect Allele	Sun et al Other Allele	pQTLs protein level were adjusted for in our study
9015-1	PRG3	1116	NA	NA	NA	NA	NA	NA
4148-49	PAPPA	987	NA	NA	NA	NA	NA	NA
9545-156	GZMK	44	chr5:54327845	5	54327845	AT	A	NA
16900-29	MDGA1	32	NA	NA	NA	NA	NA	NA
17460-51	MX1	25	NA	NA	NA	NA	NA	NA
14151-4	ISG15	20	rs1891906	1	950243	C	A	1_950243_A_C
14151-4	ISG15	20	rs1891906	1	950243	C	A	19_54324995_G_T
14151-4	ISG15	20	rs4632248	19	54324995	T	G	1_950243_A_C
14151-4	ISG15	20	rs4632248	19	54324995	T	G	19_54324995_G_T
15326-64	GBP1	19	NA	NA	NA	NA	NA	NA
8971-9	NRXN1	17	rs143361672	4	187157267	C	CAAA	5_176839898_T_C
8971-9	NRXN1	17	rs2731673	5	176839898	C	T	5_176839898_T_C
12384-92	COPS7B	16	NA	NA	NA	NA	NA	NA
16760-2	IL26	16	NA	NA	NA	NA	NA	NA
9282-12	CRISP2	16	rs478328	6	49720877	G	A	6_49720877_A_G
13983-27	CRYZ	15	NA	NA	NA	NA	NA	NA
10754-113	PROK2	14	NA	NA	NA	NA	NA	NA
4459-68	PCSK7	14	rs199605734	11	117079433	G	A	NA
6713-4	LRP11	13	NA	NA	NA	NA	NA	NA
10816-150	PILRA	12	NA	NA	NA	NA	NA	NA
18899-82	HDGFRP3	12	NA	NA	NA	NA	NA	NA
8397-147	QSOX2	11	rs149092047	9	136139907	G	GAAACTGCC	9_139108324_A_G
8397-147	QSOX2	11	rs10858248	9	139108324	G	A	9_139108324_A_G
3440-7	GZMA	10	rs10569394	6	31240246	T	TCTC	NA
12334-25	SHMT1	9	NA	NA	NA	NA	NA	NA
4500-50	CLEC11A	9	NA	NA	NA	NA	NA	NA
4840-73	CSF3	9	NA	NA	NA	NA	NA	NA
16060-99	NID2	8	NA	NA	NA	NA	NA	NA
19361-78	MATN3	8	NA	NA	NA	NA	NA	NA
3403-1	TPSB2	8	rs144979264	16	1291597	G	C	NA
5227-60	PDK1	8	rs704	17	26694861	A	G	17_26694861_G_A
5716-49	CSAG1	8	NA	NA	NA	NA	NA	NA
9748-31	GSTM3	8	NA	NA	NA	NA	NA	NA
11104-13	CHI3L1	7	rs10920578	1	203154094	T	C	1_203154094_C_T
13102-1	FAM3D	7	rs3749290	3	58652292	T	G	19_49206674_G_A
13102-1	FAM3D	7	rs3749290	3	58652292	T	G	3_58652292_G_T
13102-1	FAM3D	7	rs149092047	9	136139907	G	GAAACTGCC	19_49206674_G_A
13102-1	FAM3D	7	rs149092047	9	136139907	G	GAAACTGCC	3_58652292_G_T
13102-1	FAM3D	7	rs601338	19	49206674	A	G	19_49206674_G_A
13102-1	FAM3D	7	rs601338	19	49206674	A	G	3_58652292_G_T
13566-2	SSU72	7	rs62143206	19	54326212	T	G	19_54326212_G_T
15472-16	LRP11	7	NA	NA	NA	NA	NA	NA
18895-54	GSTM4	7	NA	NA	NA	NA	NA	NA
3292-75	CD48	7	rs12124234	1	160675269	C	G	1_160675269_G_C
4964-67	ERAP1	7	rs17482078	5	96118866	T	C	5_96118866_C_T
5749-53	CLPS	7	rs9380534	6	35751572	A	G	NA
6485-59	IGLL1	7	rs58889466	5	158253683	C	T	19_33753166_T_C
6485-59	IGLL1	7	rs58889466	5	158253683	C	T	22_23915620_C_T
6485-59	IGLL1	7	rs58889466	5	158253683	C	T	5_158253683_T_C
6485-59	IGLL1	7	rs2081048	19	33753166	C	T	19_33753166_T_C
6485-59	IGLL1	7	rs2081048	19	33753166	C	T	22_23915620_C_T
6485-59	IGLL1	7	rs2081048	19	33753166	C	T	5_158253683_T_C
6485-59	IGLL1	7	rs139571703	22	23915620	T	C	19_33753166_T_C
6485-59	IGLL1	7	rs139571703	22	23915620	T	C	22_23915620_C_T
6485-59	IGLL1	7	rs139571703	22	23915620	T	C	5_158253683_T_C
7145-1	ITIH3	7	NA	NA	NA	NA	NA	NA
7628-40	CRELD1	7	rs7627326	3	9981734	T	G	NA
8794-13	DPEP1	7	NA	NA	NA	NA	NA	NA
9950-229	LAG3	7	NA	NA	NA	NA	NA	NA
12382-2	DDX58	6	rs4632248	19	54324995	T	G	19_54324995_G_T
12831-21	TESC	6	NA	NA	NA	NA	NA	NA
17441-4	ALPI	6	NA	NA	NA	NA	NA	NA
18343-10	DECR2	6	NA	NA	NA	NA	NA	NA
2966-65	CLEC11A	6	rs540781594	19	51222294	T	C	NA
3038-9	CXCL11	6	rs10031452	4	76924933	C	T	4_76924933_T_C
8983-7	GOLM1	6	rs149092047	9	136139907	G	GAAACTGCC	19_49206674_G_A
8983-7	GOLM1	6	rs601338	19	49206674	A	G	19_49206674_G_A
9094-5	CLEC4C	6	NA	NA	NA	NA	NA	NA
9297-12	B3GNT8	6	rs557663478	19	41933790	T	TGAG	NA
9842-2	CTNNB1	6	NA	NA	NA	NA	NA	NA
13565-2	RBL2	5	NA	NA	NA	NA	NA	NA
13700-10	ANXA2	5	rs62143206	19	54326212	T	G	19_54326212_G_T
14079-14	IL18R1	5	rs2001461	2	103007220	C	T	NA
16872-248	GSTZ1	5	NA	NA	NA	NA	NA	NA
17456-53	GOLM1	5	NA	NA	NA	NA	NA	NA
18188-12	GATM	5	NA	NA	NA	NA	NA	NA
18342-2	PSAT1	5	NA	NA	NA	NA	NA	NA
19392-6	DDAH1	5	NA	NA	NA	NA	NA	NA
2730-58	MICA	5	NA	NA	NA	NA	NA	NA
4990-87	GP1BA	5	rs11065979	12	112059557	T	C	12_112059557_C_T
4990-87	GP1BA	5	rs11065979	12	112059557	T	C	17_4826592_G_T
4990-87	GP1BA	5	rs72835078	17	4826592	T	G	12_112059557_C_T
4990-87	GP1BA	5	rs72835078	17	4826592	T	G	17_4826592_G_T
5124-69	ICAM5	5	NA	NA	NA	NA	NA	NA
6391-52	LILRA3	5	NA	NA	NA	NA	NA	NA
8351-17	PRSS57	5	NA	NA	NA	NA	NA	NA
10851-77	EBI3	4	NA	NA	NA	NA	NA	NA
11239-49	TMPRSS6	4	NA	NA	NA	NA	NA	NA
15503-20	LEFTY2	4	NA	NA	NA	NA	NA	NA
16828-8	COL6A1	4	NA	NA	NA	NA	NA	NA
18875-125	COL2A1	4	NA	NA	NA	NA	NA	NA
19135-5	NT5C3L	4	NA	NA	NA	NA	NA	NA
3617-80	HGFAC	4	NA	NA	NA	NA	NA	NA
3628-3	MAP2K2	4	NA	NA	NA	NA	NA	NA
5648-28	CTRB2	4	NA	NA	NA	NA	NA	NA
6550-4	ICAM4	4	rs3079633	1	25713333	A	AACACAC	NA
10037-98	SIGLEC12	3	rs3826667	19	52004074	T	C	NA
10613-33	CASC4	3	NA	NA	NA	NA	NA	NA
10714-7	ACE	3	NA	NA	NA	NA	NA	NA
13242-134	SHANK3	3	NA	NA	NA	NA	NA	NA
13499-30	F8	3	rs9411377	9	136145404	A	C	NA
13717-15	FCN2	3	NA	NA	NA	NA	NA	NA
15385-116	FABP2	3	NA	NA	NA	NA	NA	NA
15395-15	GSTM1	3	NA	NA	NA	NA	NA	NA
15686-49	INHBC	3	NA	NA	NA	NA	NA	NA
16620-26	LY75	3	NA	NA	NA	NA	NA	NA
18308-30	STXBP6	3	NA	NA	NA	NA	NA	NA
19254-125	GMPR	3	NA	NA	NA	NA	NA	NA
2731-29	POR	3	NA	NA	NA	NA	NA	NA
2967-8	VCAM1	3	rs3184504	12	111884608	C	T	12_111884608_T_C
3302-58	CST7	3	rs59765118	20	24911330	T	TC	NA
3302-58	CST7	3	rs574174001*	20	29573649	T	C	NA
3310-62	FCGR2B	3	rs6665610	1	161641384	A	G	NA
3311-27	FCGR3B	3	rs10919543	1	161508617	G	A	1_161508617_A_G
6077-63	CECR1	3	rs2231495	22	17669306	C	T	22_17669306_T_C
11103-24	HSPB1	2	NA	NA	NA	NA	NA	NA
13119-26	SERPINA10	2	rs559054	13	113800622	C	T	13_113800622_T_C
13119-26	SERPINA10	2	rs559054	13	113800622	C	T	14_94756750_T_C
13119-26	SERPINA10	2	rs941591	14	94756750	C	T	13_113800622_T_C
13119-26	SERPINA10	2	rs941591	14	94756750	C	T	14_94756750_T_C
13124-20	ISLR2	2	rs115478735	9	136149711	T	A	11_126232337_C_T
13124-20	ISLR2	2	rs115478735	9	136149711	T	A	15_74611781_A_T
13124-20	ISLR2	2	rs4055121	11	126232337	T	C	11_126232337_C_T
13124-20	ISLR2	2	rs4055121	11	126232337	T	C	15_74611781_A_T
13124-20	ISLR2	2	rs2959011	15	74611781	T	A	11_126232337_C_T
13124-20	ISLR2	2	rs2959011	15	74611781	T	A	15_74611781_A_T
13682-47	CSF1R	2	NA	NA	NA	NA	NA	NA
14294-61	MBD1	2	NA	NA	NA	NA	NA	NA
14634-13	LHCGR	2	NA	NA	NA	NA	NA	NA
15333-11	SDF2	2	NA	NA	NA	NA	NA	NA
15468-14	CFHR1	2	NA	NA	NA	NA	NA	NA
16792-4	SIGLEC5	2	NA	NA	NA	NA	NA	NA
16823-75	APOL3	2	NA	NA	NA	NA	NA	NA
17333-20	ACADM	2	NA	NA	NA	NA	NA	NA
17783-9	MMAB	2	NA	NA	NA	NA	NA	NA
17819-30	FAHD1	2	NA	NA	NA	NA	NA	NA
18871-24	AIF1L	2	NA	NA	NA	NA	NA	NA
19141-22	DAP	2	NA	NA	NA	NA	NA	NA
3046-31	RETN	2	rs34124816	19	7733676	C	A	19_7733676_A_C
3052-8	FASLG	2	rs371314787	3	49709912	CT	C	NA
3184-25	F7	2	NA	NA	NA	NA	NA	NA
3324-51	LY9	2	rs12128261	1	160762784	G	T	1_160762784_T_G
3366-51	ECM1	2	NA	NA	NA	NA	NA	NA
3485-28	B2M	2	NA	NA	NA	NA	NA	NA
3640-14	LRPAP1	2	rs78770234	4	3496683	A	G	4_3496683_G_A
3640-14	LRPAP1	2	rs41552714	6	31324756	A	G	4_3496683_G_A
5028-59	CD163	2	rs62165726	2	134966562	A	C	17_7012254_C_T
5028-59	CD163	2	rs62165726	2	134966562	A	C	2_134966562_C_A
5028-59	CD163	2	rs146261845	17	7012254	T	C	17_7012254_C_T
5028-59	CD163	2	rs146261845	17	7012254	T	C	2_134966562_C_A
6461-54	APOC3	2	NA	NA	NA	NA	NA	NA
7258-5	PRG2	2	NA	NA	NA	NA	NA	NA
7968-15	CRTAM	2	NA	NA	NA	NA	NA	NA
8245-27	ICAM5	2	rs635634	9	136155000	T	C	19_10400110_G_C
8245-27	ICAM5	2	rs635634	9	136155000	T	C	9_136155000_C_T
8245-27	ICAM5	2	rs281439	19	10400110	C	G	19_10400110_G_C
8245-27	ICAM5	2	rs281439	19	10400110	C	G	9_136155000_C_T
8248-222	SIGLEC14	2	rs1106476	19	52130637	A	T	19_52130637_T_A
8989-40	SCUBE1	2	NA	NA	NA	NA	NA	NA
9212-22	CTSF	2	rs1791679	11	66337874	A	C	11_66337874_C_A
9212-22	CTSF	2	rs11347749	12	102212154	C	CT	11_66337874_C_A
9386-42	TTC9B	2	NA	NA	NA	NA	NA	NA
10370-21	STAT1	1	rs62143197	19	54320716	A	G	19_54320716_G_A
10428-1	KIR2DS2	1	rs2524139	6	31264133	C	G	6_31264133_G_C
10428-1	KIR2DS2	1	rs376891043	19	55249060	G	C	6_31264133_G_C
10818-36	SMPD1	1	NA	NA	NA	NA	NA	NA
12612-37	PSMB1	1	NA	NA	NA	NA	NA	NA
12859-33	ECI2	1	NA	NA	NA	NA	NA	NA
13642-90	IFIT3	1	rs62143198	19	54320939	A	G	19_54320939_G_A
13733-5	IL12B	1	NA	NA	NA	NA	NA	NA
13998-26	ADSSL1	1	NA	NA	NA	NA	NA	NA
14054-17	IL15RA	1	rs8177641	10	6016892	G	A	10_6016892_A_G
15363-32	APOA5	1	NA	NA	NA	NA	NA	NA
15370-5	BOLA1	1	NA	NA	NA	NA	NA	NA
15388-24	FCGR3A	1	NA	NA	NA	NA	NA	NA
15441-6	GM2A	1	NA	NA	NA	NA	NA	NA
15470-11	HEXB	1	NA	NA	NA	NA	NA	NA
15480-2	VNN2	1	NA	NA	NA	NA	NA	NA
15486-126	AOC1	1	NA	NA	NA	NA	NA	NA
15615-8	LILRB3	1	NA	NA	NA	NA	NA	NA
16300-4	TREM2	1	NA	NA	NA	NA	NA	NA
16561-9	A1BG	1	NA	NA	NA	NA	NA	NA
16781-2	ENGASE	1	NA	NA	NA	NA	NA	NA
16918-198	TLR3	1	NA	NA	NA	NA	NA	NA
17210-2	TCL1A	1	NA	NA	NA	NA	NA	NA
17224-12	OGN	1	NA	NA	NA	NA	NA	NA
17755-5	UGDH	1	NA	NA	NA	NA	NA	NA
18185-118	ALDOB	1	NA	NA	NA	NA	NA	NA
18289-16	CCL15	1	NA	NA	NA	NA	NA	NA
18916-25	ITPA	1	NA	NA	NA	NA	NA	NA
18917-53	AMY2A	1	NA	NA	NA	NA	NA	NA
19230-12	GSTT1	1	NA	NA	NA	NA	NA	NA
19241-31	RBP5	1	NA	NA	NA	NA	NA	NA
19277-4	TSTD1	1	NA	NA	NA	NA	NA	NA
19377-14	OLFM2	1	NA	NA	NA	NA	NA	NA
19557-3	KLB	1	NA	NA	NA	NA	NA	NA
19561-216	PLXND1	1	NA	NA	NA	NA	NA	NA
19639-53	IAPP	1	NA	NA	NA	NA	NA	NA
2741-22	SIGLEC6	1	NA	NA	NA	NA	NA	NA
2977-7	EDAR	1	rs116475987	2	109602863	C	T	2_109602863_T_C
2977-7	EDAR	1	rs116475987	2	109602863	C	T	8_106581528_A_T
2977-7	EDAR	1	rs6993770	8	106581528	T	A	2_109602863_T_C
2977-7	EDAR	1	rs6993770	8	106581528	T	A	8_106581528_A_T
3066-12	LGALS3	1	NA	NA	NA	NA	NA	NA
3073-51	IL18BP	1	NA	NA	NA	NA	NA	NA
3152-57	TNFRSF1B	1	NA	NA	NA	NA	NA	NA
3293-2	CD5L	1	NA	NA	NA	NA	NA	NA
3343-1	ACY1	1	NA	NA	NA	NA	NA	NA
3473-78	MPL	1	rs4632248	19	54324995	T	G	19_54324995_G_T
3495-15	CXCL6	1	NA	NA	NA	NA	NA	NA
3803-10	CST5	1	NA	NA	NA	NA	NA	NA
4153-11	SERPINA3	1	NA	NA	NA	NA	NA	NA
4568-17	SLITRK5	1	NA	NA	NA	NA	NA	NA
4924-32	MMP1	1	NA	NA	NA	NA	NA	NA
5034-79	PRSS2	1	rs13229701	7	142473464	T	C	16_75243772_C_A
5034-79	PRSS2	1	rs13229701	7	142473464	T	C	7_142473464_C_T
5034-79	PRSS2	1	rs77258096	16	75243772	A	C	16_75243772_C_A
5034-79	PRSS2	1	rs77258096	16	75243772	A	C	7_142473464_C_T
5229-90	IMPDH1	1	rs62143194	19	54319624	G	C	19_54319624_C_G
5581-28	FGL1	1	NA	NA	NA	NA	NA	NA
5630-48	CD300A	1	chr12:89825226	12	89825226	ACA	A	NA
5630-48	CD300A	1	rs150359707	17	72464148	T	TTTTA	NA
5737-61	SEMA4D	1	rs140647145	9	91997363	T	TG	NA
5742-14	ACP6	1	NA	NA	NA	NA	NA	NA
6039-24	CRHBP	1	rs536720776	5	76207911	CGTTGGCT	C	NA
6227-1	KLK10	1	NA	NA	NA	NA	NA	NA
6247-9	SIRPB1	1	rs3848788	20	1543066	A	G	20_1543066_G_A
6409-57	ADGRF5	1	rs62875162	6	46834053	C	CTT	9_136141870_C_T
6409-57	ADGRF5	1	rs2519093	9	136141870	T	C	9_136141870_C_T
6458-6	RPN1	1	rs1106476	19	52130637	A	T	19_52130637_T_A
6629-3	DEFB1	1	rs9857914	3	194063611	A	G	3_194063611_G_A
6629-3	DEFB1	1	rs9857914	3	194063611	A	G	8_6738228_T_A
6629-3	DEFB1	1	rs2738176	8	6738228	A	T	3_194063611_G_A
6629-3	DEFB1	1	rs2738176	8	6738228	A	T	8_6738228_T_A
7127-3	APOA2	1	NA	NA	NA	NA	NA	NA
7551-33	LRRC32	1	NA	NA	NA	NA	NA	NA
7916-10	S100A7	1	NA	NA	NA	NA	NA	NA
7980-72	B3GNT2	1	rs2519093	9	136141870	T	C	9_136141870_C_T
7980-72	B3GNT2	1	rs67047091	19	41938684	T	C	9_136141870_C_T
8097-77	LIPN	1	rs10509554	10	90525792	T	C	10_90525792_C_T
8429-16	AXIN2	1	rs12147642	14	106205022	T	G	14_106205022_G_T
8465-52	CTSH	1	rs34593439	15	79234957	A	G	15_79234957_G_A
8759-29	A4GALT	1	NA	NA	NA	NA	NA	NA
8960-3	ERAP2	1	rs2927608	5	96252432	A	G	5_96252432_G_A
9343-16	IL2RB	1	NA	NA	NA	NA	NA	NA
9357-4	CREG1	1	rs7513428	1	167515272	C	T	1_167515272_T_C
9357-4	CREG1	1	rs11347749	12	102212154	C	CT	1_167515272_T_C
9394-19	CPQ	1	NA	NA	NA	NA	NA	NA
