# Supplementary material for: Integrated methylome and phenome study of the circulating proteome reveals markers pertinent to brain health
Source: Nat Commun. 2022 Aug 9;13:4670. doi: 10.1038/s41467-022-32319-8 (PMC9363452; doi:10.1038/s41467-022-32319-8)
Supplement: Supplementary file 12 — Supplementary Data 9 [file 41467_2022_32319_MOESM12_ESM.xlsx]

## Sheet: Supplementary Data 9
Supplementary Data 9. Number of pQTM associations in the fully-adjusted MWAS for each of the 195 SOMAmer levels (corresponding to 191 unique protein levels).
SeqId	No. of pQTMs	Gene of protein
9015-1	1116	PRG3
4148-49	987	PAPPA
9545-156	44	GZMK
16900-29	32	MDGA1
17460-51	25	MX1
14151-4	20	ISG15
15326-64	19	GBP1
8971-9	17	NRXN1
12384-92	16	COPS7B
16760-2	16	IL26
9282-12	16	CRISP2
13983-27	15	CRYZ
10754-113	14	PROK2
4459-68	14	PCSK7
6713-4	13	LRP11
10816-150	12	PILRA
18899-82	12	HDGFRP3
8397-147	11	QSOX2
3440-7	10	GZMA
12334-25	9	SHMT1
4500-50	9	CLEC11A
4840-73	9	CSF3
16060-99	8	NID2
19361-78	8	MATN3
3403-1	8	TPSB2
5227-60	8	PDK1
5716-49	8	CSAG1
9748-31	8	GSTM3
11104-13	7	CHI3L1
13102-1	7	FAM3D
13566-2	7	SSU72
15472-16	7	LRP11
18895-54	7	GSTM4
3292-75	7	CD48
4964-67	7	ERAP1
5749-53	7	CLPS
6485-59	7	IGLL1
7145-1	7	ITIH3
7628-40	7	CRELD1
8794-13	7	DPEP1
9950-229	7	LAG3
12382-2	6	DDX58
12831-21	6	TESC
17441-4	6	ALPI
18343-10	6	DECR2
2966-65	6	CLEC11A
3038-9	6	CXCL11
8983-7	6	GOLM1
9094-5	6	CLEC4C
9297-12	6	B3GNT8
9842-2	6	CTNNB1
13565-2	5	RBL2
13700-10	5	ANXA2
14079-14	5	IL18R1
16872-248	5	GSTZ1
17456-53	5	GOLM1
18188-12	5	GATM
18342-2	5	PSAT1
19392-6	5	DDAH1
2730-58	5	MICA
4990-87	5	GP1BA
5124-69	5	ICAM5
6391-52	5	LILRA3
8351-17	5	PRSS57
10851-77	4	EBI3
11239-49	4	TMPRSS6
15503-20	4	LEFTY2
16828-8	4	COL6A1
18875-125	4	COL2A1
19135-5	4	NT5C3L
3617-80	4	HGFAC
3628-3	4	MAP2K2
5648-28	4	CTRB2
6550-4	4	ICAM4
10037-98	3	SIGLEC12
10613-33	3	CASC4
10714-7	3	ACE
13242-134	3	SHANK3
13499-30	3	F8
13717-15	3	FCN2
15385-116	3	FABP2
15395-15	3	GSTM1
15686-49	3	INHBC
16620-26	3	LY75
18308-30	3	STXBP6
19254-125	3	GMPR
2731-29	3	POR
2967-8	3	VCAM1
3302-58	3	CST7
3310-62	3	FCGR2B
3311-27	3	FCGR3B
6077-63	3	CECR1
11103-24	2	HSPB1
13119-26	2	SERPINA10
13124-20	2	ISLR2
13682-47	2	CSF1R
14294-61	2	MBD1
14634-13	2	LHCGR
15333-11	2	SDF2
15468-14	2	CFHR1
16792-4	2	SIGLEC5
16823-75	2	APOL3
17333-20	2	ACADM
17783-9	2	MMAB
17819-30	2	FAHD1
18871-24	2	AIF1L
19141-22	2	DAP
3046-31	2	RETN
3052-8	2	FASLG
3184-25	2	F7
3324-51	2	LY9
3366-51	2	ECM1
3485-28	2	B2M
3640-14	2	LRPAP1
5028-59	2	CD163
6461-54	2	APOC3
7258-5	2	PRG2
7968-15	2	CRTAM
8245-27	2	ICAM5
8248-222	2	SIGLEC14
8989-40	2	SCUBE1
9212-22	2	CTSF
9386-42	2	TTC9B
10370-21	1	STAT1
10428-1	1	KIR2DS2
10818-36	1	SMPD1
12612-37	1	PSMB1
12859-33	1	ECI2
13642-90	1	IFIT3
13733-5	1	IL12B
13998-26	1	ADSSL1
14054-17	1	IL15RA
15363-32	1	APOA5
15370-5	1	BOLA1
15388-24	1	FCGR3A
15441-6	1	GM2A
15470-11	1	HEXB
15480-2	1	VNN2
15486-126	1	AOC1
15615-8	1	LILRB3
16300-4	1	TREM2
16561-9	1	A1BG
16781-2	1	ENGASE
16918-198	1	TLR3
17210-2	1	TCL1A
17224-12	1	OGN
17755-5	1	UGDH
18185-118	1	ALDOB
18289-16	1	CCL15
18916-25	1	ITPA
18917-53	1	AMY2A
19230-12	1	GSTT1
19241-31	1	RBP5
19277-4	1	TSTD1
19377-14	1	OLFM2
19557-3	1	KLB
19561-216	1	PLXND1
19639-53	1	IAPP
2741-22	1	SIGLEC6
2977-7	1	EDAR
3066-12	1	LGALS3
3073-51	1	IL18BP
3152-57	1	TNFRSF1B
3293-2	1	CD5L
3343-1	1	ACY1
3473-78	1	MPL
3495-15	1	CXCL6
3803-10	1	CST5
4153-11	1	SERPINA3
4568-17	1	SLITRK5
4924-32	1	MMP1
5034-79	1	PRSS2
5229-90	1	IMPDH1
5581-28	1	FGL1
5630-48	1	CD300A
5737-61	1	SEMA4D
5742-14	1	ACP6
6039-24	1	CRHBP
6227-1	1	KLK10
6247-9	1	SIRPB1
6409-57	1	ADGRF5
6458-6	1	RPN1
6629-3	1	DEFB1
7127-3	1	APOA2
7551-33	1	LRRC32
7916-10	1	S100A7
7980-72	1	B3GNT2
8097-77	1	LIPN
8429-16	1	AXIN2
8465-52	1	CTSH
8759-29	1	A4GALT
8960-3	1	ERAP2
9343-16	1	IL2RB
9357-4	1	CREG1
9394-19	1	CPQ
