# Supplementary material for: Integrated methylome and phenome study of the circulating proteome reveals markers pertinent to brain health
Source: Nat Commun. 2022 Aug 9;13:4670. doi: 10.1038/s41467-022-32319-8 (PMC9363452; doi:10.1038/s41467-022-32319-8)
Supplement: Supplementary file 13 — Supplementary Data 10 [file 41467_2022_32319_MOESM13_ESM.xlsx]

## Sheet: Supplementary Data 10
Supplementary Data 10. Summary of the 1,837 unique CpGs with pQTMs that had P < 4.5x10-10 in the fully-adjusted MWAS.
EWAS catalogue lookup for phenotypes associated with these CpG sites (with P < 3.6x10-8) is also provided, with a summary of the protein levels each correspond to and the gene of the CpG.
The set of 1,837 unique CpGs were generated through linear regression and the associations between CpGs and protein levels were adjusted for multiple testing using Bonferroni correction.
CpG	Number of pQTM associations	Protein levels in pQTMs	Gene of CpG	EWAS Catalogue Phenotype Associations for CpG
cg07839457	18	LAG3, FCGR3B, CD48, CECR1, GBP1, CD163, LY9, CSF1R, CRTAM, GZMA, CD5L, IL18BP, IL15RA, IL12B, VCAM1, B2M, TNFRSF1B, CXCL11	NLRC5	Rheumatoid arthritis, Clear cell renal carcinoma, Age, Autoantibody production in systemic lupus erythematosus, Sex, HIV infection, Human immunodeficiency virus, Serum total cholesterol
cg08122652	10	MX1, ISG15, GBP1, CXCL11, LAG3, DDX58, CD48, IFIT3, STAT1, B2M	PARP9;PARP9;DTX3L;PARP9;PARP9;PARP9;PARP9	Autoantibody production in systemic lupus erythematosus
cg06690548	9	PSAT1, SCUBE1, PRSS2, ALDOB, ACY1, APOC3, ADSSL1, DEFB1, RBP5	SLC7A11	Alcohol consumption per day, C-reactive protein, Body mass index, Serum triglycerides, Alanine aminotransferase, Gamma-glutamyl transferase
cg16411857	8	FCGR3B, CECR1, CD163, GBP1, LAG3, CSF1R, CD48, VCAM1	NLRC5	Rheumatoid arthritis, Clear cell renal carcinoma, Fetal vs adult liver, Autoantibody production in systemic lupus erythematosus, Primary Sjogrens syndrome, HIV infection, Human immunodeficiency virus, Alcohol consumption per day
cg21160290	8	QSOX2, FAM3D, ALPI, GOLM1, F8, CASC4, LRRC32	ABO	Age 4 vs age 0
cg22535403	7	QSOX2, FAM3D, ALPI, GOLM1, F8, CASC4	ABO	Age 4 vs age 0
cg24267699	7	QSOX2, FAM3D, ALPI, GOLM1, F8, CASC4	ABO
cg11294350	6	SMPD1, IAPP, HEXB, CTSF, CPQ, CREG1	CHPT1
cg11698867	6	QSOX2, FAM3D, GOLM1, ALPI, PLXND1	ABO
cg00676801	5	GBP1, FCGR3B, VCAM1, CECR1, LAG3	STAT1;STAT1	Primary Sjogrens syndrome, HIV infection
cg00959259	5	MX1, ISG15, GBP1, LAG3, CD48	PARP9;PARP9;DTX3L;PARP9;PARP9;PARP9;PARP9	Clear cell renal carcinoma, Autoantibody production in systemic lupus erythematosus, Primary Sjogrens syndrome
cg01958934	5	NRXN1, IL26, COPS7B, HDGFRP3, CSF3	APOC2	Fetal vs adult liver
cg06688803	5	NRXN1, COPS7B, IL26, HDGFRP3, CSF3	CLPTM1
cg06716655	5	MX1, ISG15, GBP1, DDX58, CXCL11	ADAR;ADAR;ADAR;ADAR;ADAR
cg07815522	5	ISG15, MX1, GBP1, CXCL11, DDX58	PARP9;PARP9;PARP9;PARP9;PARP9;PARP9;DTX3L
cg08701064	5	NRXN1, COPS7B, IL26, HDGFRP3, CSF3	APOC4;APOC2;APOC4-APOC2
cg09555818	5	NRXN1, IL26, COPS7B, HDGFRP3, CSF3	APOC2;APOC2
cg09858955	5	CD48, LY9, LAG3, GZMA, GBP1	VRK2;VRK2
cg10872931	5	NRXN1, IL26, COPS7B, HDGFRP3, CSF3	APOC4-APOC2;APOC2
cg11879188	5	QSOX2, FAM3D, ALPI, GOLM1	ABO
cg12415337	5	NRXN1, COPS7B, IL26, HDGFRP3, CSF3	CLPTM1;CLPTM1;CLPTM1
cg13119609	5	NRXN1, IL26, COPS7B, HDGFRP3, CSF3	APOC2;APOC2
cg22294278	5	NRXN1, IL26, COPS7B, HDGFRP3, CSF3	APOC4-APOC2;APOC2
cg22930808	5	MX1, GBP1, ISG15, DDX58, CXCL11	PARP9;PARP9;DTX3L;PARP9;PARP9;PARP9;PARP9	Autoantibody production in systemic lupus erythematosus, Primary Sjogrens syndrome
cg24817351	5	NRXN1, COPS7B, IL26, HDGFRP3, CSF3	APOC4;APOC4-APOC2
cg03386675	4	MX1, GBP1, ISG15, DDX58	ADAR;ADAR;ADAR;ADAR;ADAR
cg03753191	4	GBP1, ISG15, MX1, DDX58	EPSTI1;EPSTI1	Fetal vs adult liver, Primary Sjogrens syndrome, Gestational age
cg05134567	4	NRXN1, COPS7B, IL26, HDGFRP3	APOC4-APOC2;APOC2
cg11241076	4	COPS7B, NRXN1, IL26, HDGFRP3	CLPTM1;CLPTM1;CLPTM1
cg13506600	4	QSOX2, FAM3D, ALPI, GOLM1	ABO	Age 4 vs age 0
cg14645843	4	NRXN1, IL26, COPS7B, HDGFRP3	NA
cg00924017	3	GSTM4, GSTM3, GSTM1	NA
cg06088069	3	SCUBE1, PSAT1, APOC3	JDP2;JDP2;JDP2
cg06736138	3	NRXN1, COPS7B, IL26	APOC4	Fetal vs adult liver
cg07569194	3	GSTM4, GSTM1, GSTM3	GSTM4;GSTM4;GSTM4	Gestational age
cg08818207	3	GBP1, LAG3, CD48	TAP1	Primary Sjogrens syndrome, HIV infection
cg08899667	3	PRSS57, GP1BA, MPL	VARS	Smoking, Gestational age, Age 4 vs age 0
cg10169327	3	NRXN1, COPS7B, IL26	APOC2	Fetal vs adult liver
cg11112605	3	PRG3, PAPPA, PRG2	MKS1;MKS1;MKS1;MKS1
cg11699125	3	PRG3, PAPPA, PRG2	ACOT7;ACOT7;ACOT7;ACOT7	Total serum IgE
cg13503915	3	SIGLEC14, SIGLEC5, RPN1	SIGLEC5
cg16180556	3	GSTM3, GSTM4, GSTM1	GSTM1;GSTM1
cg19417129	3	COPS7B, NRXN1, IL26	CLPTM1
cg21081097	3	NRXN1, IL26, COPS7B	CLPTM1
cg26312951	3	MX1, ISG15, GBP1	MX1;MX1	Fetal vs adult liver, Autoantibody production in systemic lupus erythematosus, Primary Sjogrens syndrome, Alcohol consumption per day
cg00002426	2	PRG3, PAPPA	SLMAP
cg00042419	2	PAPPA, PRG3	FBXO7;FBXO7;FBXO7
cg00054409	2	SDF2, LRPAP1	NA
cg00092426	2	PRG3, PAPPA	UBR1
cg00114012	2	PRG3, PAPPA	SLC2A8	Fetal vs adult liver, Total serum IgE
cg00119214	2	PRG3, PAPPA	NA
cg00130246	2	PRG3, PAPPA	ACCS;ACCS;ACCS;ACCS
cg00158128	2	PRG3, PAPPA	NA
cg00197649	2	PAPPA, PRG3	AAK1
cg00213281	2	PRG3, PAPPA	KIF5C;MIR1978	Clear cell renal carcinoma, Fetal vs adult liver
cg00321711	2	PRG3, PAPPA	COPS3;COPS3
cg00329570	2	PAPPA, PRG3	VTI1A
cg00336912	2	PRG3, PAPPA	NA
cg00366037	2	PAPPA, PRG3	MYST4
cg00381391	2	PAPPA, PRG3	NA
cg00390694	2	PRG3, PAPPA	TCEA2;TCEA2
cg00407815	2	PAPPA, PRG3	MIR548AZ;MTHFD1
cg00414077	2	PRG3, PAPPA	C20orf118	Total serum IgE
cg00427854	2	PRG3, PAPPA	NA
cg00477633	2	PRG3, PAPPA	FZR1;FZR1;FZR1
cg00497086	2	PRG3, PAPPA	PRKCB;PRKCB
cg00527937	2	PRG3, PAPPA	TMED3;TMED3;TMED3
cg00582671	2	PAPPA, PRG3	SAMD11	Total serum IgE
cg00658852	2	PAPPA, PRG3	NA
cg00714531	2	PAPPA, PRG3	SLC19A1
cg00736681	2	PAPPA, PRG3	ST3GAL1;ST3GAL1	Gestational age
cg00766820	2	PAPPA, PRG3	AMBRA1;AMBRA1;AMBRA1;AMBRA1
cg00823480	2	PRG3, PAPPA	NKIRAS2;DNAJC7;DNAJC7;DNAJC7
cg00827939	2	PRG3, PAPPA	NA
cg00851912	2	PRG3, PAPPA	NA
cg00898013	2	MAP2K2, SERPINA10	PROZ	Fetal vs adult liver
cg00924612	2	PAPPA, PRG3	MIB1
cg00932483	2	PRG3, PAPPA	NA
cg00933542	2	LRP11	PCMT1	Fetal vs adult liver, Sex
cg00978517	2	PAPPA, PRG3	ATG14
cg01000631	2	PRG3, PAPPA	NA	Total serum IgE
cg01003257	2	PRG3, PAPPA	CHST11;CHST11
cg01021719	2	PAPPA, PRG3	GMPR2;GMPR2;GMPR2;GMPR2
cg01028142	2	MX1, ISG15	CMPK2	Gestational age, Autoantibody production in systemic lupus erythematosus, Primary Sjogrens syndrome
cg01047262	2	PRG3, PAPPA	STAR
cg01051200	2	PAPPA, PRG3	COL20A1
cg01070907	2	PRG3, PAPPA	NA
cg01086527	2	PAPPA, PRG3	NA
cg01119571	2	PRG3, PAPPA	NA
cg01126699	2	PRG3, PAPPA	KIF26A	Fetal vs adult liver
cg01132052	2	ITIH3, RBL2	NEK4;NEK4
cg01132271	2	PAPPA, PRG3	MTFR1L;MTFR1L;LOC646471;MTFR1L;MTFR1L
cg01167694	2	PRG3, PAPPA	NA
cg01191788	2	PAPPA, PRG3	SETD1A
cg01224965	2	PAPPA, PRG3	DIS3L2;DIS3L2;DIS3L2;DIS3L2
cg01295798	2	PRG3, PAPPA	LINC01146
cg01310029	2	PRG3, PAPPA	IL5RA;IL5RA;IL5RA;IL5RA;IL5RA;IL5RA	Total serum IgE
cg01315054	2	PRG3, PAPPA	MGAT3
cg01325448	2	PRG3, PAPPA	PTPRE
cg01330991	2	PAPPA, PRG3	DNAH2	Total serum IgE
cg01355027	2	PRG3, PAPPA	KHDRBS3
cg01376665	2	PRG3, PAPPA	PHGR1	Fetal vs adult liver
cg01445399	2	PRG3, PAPPA	LOC339524;LOC339524;LOC339524;LOC339524;LOC339524	Total serum IgE
cg01453551	2	PRG3, PAPPA	NA
cg01499988	2	PRG3, PAPPA	MSMP	Fetal vs adult liver
cg01541187	2	PAPPA, PRG3	FRY
cg01542143	2	PRG3, PAPPA	HTT	Gestational age
cg01588399	2	PRG3, PAPPA	NA
cg01613077	2	PRG3, PAPPA	RASSF2;RASSF2
cg01614759	2	PRG3, PAPPA	C10orf25;ZNF22	Fetal vs adult liver
cg01635668	2	PAPPA, PRG3	SLC24A3
cg01671341	2	PRG3, PAPPA	NA
cg01740552	2	PRG3, PAPPA	PTEN;PTEN;PTEN
cg01745810	2	PRG3, PAPPA	DENND1A;DENND1A
cg01770400	2	PRG3, PAPPA	SERPINC1;SERPINC1	Fetal vs adult liver
cg01808470	2	PAPPA, PRG3	NET1;NET1;NET1
cg01813215	2	PRG3, PAPPA	NA
cg01816454	2	PRG3, PAPPA	LRRC8A;LRRC8A;LRRC8A
cg01901579	2	PRG3, PAPPA	DICER1	Total serum IgE
cg01923915	2	PRG3, PAPPA	SNRNP200
cg01942646	2	PAPPA, PRG3	NR0B2	Clear cell renal carcinoma, Total serum IgE
cg01955639	2	PRG3, PAPPA	EPX
cg01968626	2	PAPPA, PRG3	TESC;TESC;TESC
cg01970030	2	PRG3, PAPPA	NA
cg01976243	2	PRG3, PAPPA	FBXO7;FBXO7;FBXO7
cg01987427	2	PRG3, PAPPA	NA
cg01989456	2	PRG3, PAPPA	NA
cg01998785	2	PRG3, PAPPA	LPCAT2	Total serum IgE
cg02038126	2	PAPPA, PRG3	EML3;EML3;EML3;EML3;EML3;EML3
cg02046836	2	PRG3, PAPPA	UVRAG
cg02068052	2	PAPPA, PRG3	NA
cg02124524	2	PAPPA, PRG3	KIAA0182;KIAA0182
cg02133716	2	PRG3, PAPPA	PVT1	Fetal vs adult liver
cg02137883	2	PRG3, PAPPA	SLC2A8;SLC2A8;SLC2A8;SLC2A8
cg02171825	2	PAPPA, PRG3	CATSPER4
cg02195201	2	PRG3, PAPPA	NA
cg02233915	2	PAPPA, PRG3	HSD17B12
cg02290349	2	PAPPA, PRG3	FAM46C
cg02300466	2	PRG3, PAPPA	CAPN7
cg02346442	2	PRG3, PAPPA	NA	Gestational age, Total serum IgE
cg02359181	2	PRG3, PAPPA	GPI	Total serum IgE
cg02361196	2	PRG3, PAPPA	SLC25A25;SLC25A25;SLC25A25;SLC25A25;SLC25A25
cg02423065	2	PAPPA, PRG3	LOC253573
cg02447557	2	PRG3, PAPPA	BCKDHA;BCKDHA;BCKDHA;BCKDHA
cg02473287	2	PRG3, PAPPA	YWHAQ	Total serum IgE
cg02475695	2	PAPPA, PRG3	NHLRC4	Total serum IgE
cg02487088	2	PRG3, PAPPA	VWCE
cg02494549	2	PAPPA, PRG3	NA
cg02521229	2	TREM2, A4GALT	NA
cg02543556	2	PRG3, PAPPA	PNN
cg02645272	2	PRG3, PAPPA	NA
cg02668270	2	PAPPA, PRG3	ZNF428
cg02683853	2	PRG3, PAPPA	NA
cg02697140	2	PAPPA, PRG3	ZNF532
cg02698198	2	PAPPA, PRG3	VTI1A
cg02705708	2	PRG3, PAPPA	KIF1B
cg02754054	2	PRG3, PAPPA	SPATS2L;SPATS2L;SPATS2L;SPATS2L;SPATS2L;SPATS2L;SPATS2L
cg02765363	2	PAPPA, PRG3	NA	Clear cell renal carcinoma, Fetal vs adult liver
cg02803925	2	PRG3, PAPPA	PCYT1A
cg02856510	2	PAPPA, PRG3	NA
cg02869730	2	PRG3, PAPPA	KAT8;KAT8
cg02970679	2	PAPPA, PRG3	EPX	Total serum IgE
cg02979987	2	PAPPA, PRG3	USP32
cg02980249	2	GP1BA, PRSS57	VARS	Pancreatic ductal adenocarcinoma, Gestational age
cg03092343	2	PRG3, PAPPA	KIAA1522
cg03131767	2	PRG3, PAPPA	ABCB9;ABCB9;ABCB9	Fetal vs adult liver, Gestational age, Total serum IgE
cg03181212	2	PAPPA, PRG3	AKAP13;AKAP13
cg03189469	2	PAPPA, PRG3	NA
cg03210018	2	PRG3, PAPPA	PCED1B;PCED1B
cg03278639	2	PRG3, PAPPA	NA	Fetal vs adult liver
cg03329755	2	PRG3, PAPPA	RPS6KA2	Gestational age
cg03361157	2	PRG3, PAPPA	NA
cg03448301	2	PRG3, PAPPA	CHRM1
cg03475216	2	PRG3, PAPPA	NA
cg03493123	2	PRG3, PAPPA	B4GALT7
cg03502211	2	PRG3, PAPPA	MAPK13;MAPK13
cg03606098	2	PRG3, PAPPA	NADK	Fetal vs adult liver, Total serum IgE
cg03607951	2	ISG15, MX1	IFI44L	Fetal vs adult liver, Gestational age, Autoantibody production in systemic lupus erythematosus, Primary Sjogrens syndrome, Alcohol consumption per day
cg03650189	2	ICAM5	ICAM5	Sex, Age 4 vs age 0
cg03651219	2	PRG3, PAPPA	NA	Pancreatic ductal adenocarcinoma
cg03653158	2	PAPPA, PRG3	GRB2;GRB2
cg03661164	2	PRG3, PAPPA	EZH2;EZH2	Fetal vs adult liver
cg03666966	2	PRG3, PAPPA	NA
cg03686402	2	PRG3, PAPPA	ATP11A;ATP11A	Fetal vs adult liver
cg03724728	2	PAPPA, PRG3	THRA;THRA
cg03727333	2	PAPPA, PRG3	SGMS1
cg03761216	2	PRG3, PAPPA	EPS15	Fetal vs adult liver
cg03812149	2	PAPPA, PRG3	MANBAL;MANBAL
cg03850588	2	PAPPA, PRG3	CBFB;CBFB
cg04007514	2	PRG3, PAPPA	AFF1
cg04031158	2	PRG3, PAPPA	NA
cg04033850	2	PRG3, PAPPA	NA	Total serum IgE
cg04036011	2	PRG3, PAPPA	ERMAP;ERMAP
cg04077085	2	PRG3, PAPPA	SLC2A9;SLC2A9	Fetal vs adult liver
cg04100865	2	PRG3, PAPPA	TET3
cg04148640	2	PAPPA, PRG3	GALNT12
cg04217850	2	PRG3, PAPPA	SLC25A26;SLC25A26;SLC25A26	Gestational age, Total serum IgE
cg04236871	2	PAPPA, PRG3	CLIP1;CLIP1;CLIP1
cg04259566	2	PRG3, PAPPA	LDB3;LDB3;LDB3
cg04260584	2	PAPPA, PRG3	REV1;REV1
cg04290133	2	PRG3, PAPPA	GUSB	Total serum IgE
cg04384208	2	FCGR3A, FCGR2B	FCGR3A;FCGR3A;FCGR3A;FCGR3A;FCGR3A	Clear cell renal carcinoma
cg04404773	2	PRG3, PAPPA	NA
cg04459091	2	PRG3, PAPPA	GFPT2
cg04459751	2	PRG3, PAPPA	NA
cg04476695	2	PRG3, PAPPA	HPX
cg04497992	2	PAPPA, PRG3	NHLRC4	Gestational age, Total serum IgE
cg04538585	2	PRG3, PAPPA	LGR5
cg04587103	2	PAPPA, PRG3	ENTPD1;ENTPD1;ENTPD1;ENTPD1;ENTPD1;ENTPD1;ENTPD1;ENTPD1;ENTPD1;ENTPD1;ENTPD1;ENTPD1-AS1;ENTPD1;ENTPD1;ENTPD1
cg04660509	2	PAPPA, PRG3	POLR3E;POLR3E;POLR3E;POLR3E;POLR3E;POLR3E
cg04681520	2	PRG3, PAPPA	NA
cg04692235	2	PRG3, PAPPA	THRA;THRA;THRA;THRA
cg04721651	2	PAPPA, PRG3	MGLL;MGLL;MGLL
cg04763288	2	PRG3, PAPPA	PLD5;PLD5;PLD5
cg04765589	2	PRG3, PAPPA	NA
cg04847043	2	PAPPA, PRG3	KIAA0182;KIAA0182	Fetal vs adult liver, Gestational age
cg04923746	2	PRG3, PAPPA	RD3;RD3
cg04933530	2	PRG3, PAPPA	NA
cg04973399	2	PRG3, PAPPA	MIR5095
cg04979283	2	PRG3, PAPPA	NA
cg04983687	2	PRG3, PAPPA	ZFPM1	Atopy, Total serum IgE
cg04992471	2	PRG3, PAPPA	NA
cg04997452	2	PRG3, PAPPA	NA
cg05045380	2	PRG3, PAPPA	NA
cg05056419	2	PRG3, PAPPA	UBE2O
cg05072637	2	PRG3, PAPPA	MIR1268A;SPTAN1;SPTAN1;SPTAN1
cg05076510	2	PAPPA, PRG3	UBE3B;UBE3B
cg05078091	2	PAPPA, PRG3	APLP2;APLP2;APLP2;APLP2;APLP2;APLP2
cg05126514	2	LHCGR, FASLG	BSN
cg05178561	2	PAPPA, PRG3	DOCK8;DOCK8;DOCK8
cg05184016	2	PRG3, PAPPA	ZNF862	Fetal vs adult liver
cg05261121	2	PRG3, PAPPA	EARS2;EARS2;EARS2
cg05276774	2	PRG3, PAPPA	MAML2
cg05300717	2	PRG3, PAPPA	DKFZp761E198	Total serum IgE
cg05306459	2	PRG3, PAPPA	PCCA;PCCA;PCCA
cg05323624	2	PRG3, PAPPA	LGALS8;LGALS8;LGALS8;LGALS8
cg05358754	2	PRG3, PAPPA	HMGXB4;HMGXB4
cg05393861	2	ITIH3, RBL2	ITIH3
cg05401712	2	PRG3, PAPPA	MIR548L;MRE11A;MRE11A
cg05468843	2	IGLL1, TCL1A	IL10RA;IL10RA
cg05473599	2	PRG3, PAPPA	GMCL1P1
cg05523652	2	PAPPA, PRG3	LOC101928304;LOC101928304
cg05555563	2	PAPPA, PRG3	ELOVL6;ELOVL6
cg05596757	2	PRG3, PAPPA	RHOBTB3
cg05613273	2	PAPPA, PRG3	NARF;NARF;NARF;NARF	Fetal vs adult liver
cg05642098	2	PAPPA, PRG3	BRE;BRE;BRE;BRE;BRE;BRE
cg05696877	2	MX1, ISG15	IFI44L	Autoantibody production in systemic lupus erythematosus, Primary Sjogrens syndrome
cg05724080	2	PRG3, PAPPA	SAG
cg05736642	2	PRG3, PAPPA	HTT	Clear cell renal carcinoma
cg05778549	2	PAPPA, PRG3	TLE3;TLE3;TLE3;TLE3;TLE3;TLE3;TLE3
cg05786348	2	PAPPA, PRG3	GPD2;GPD2
cg05808227	2	PAPPA, PRG3	NA
cg05853552	2	PRG3, PAPPA	GNB5;GNB5
cg05888648	2	PAPPA, PRG3	ORAI1
cg05960102	2	PRG3, PAPPA	LINC01146
cg06019933	2	PAPPA, PRG3	NA
cg06040872	2	PRG3, PAPPA	CCL18	Cow milk allergy
cg06070625	2	PRG3, PAPPA	MITF;MITF	Gestational age, Total serum IgE
cg06127160	2	PRG3, PAPPA	KSR1
cg06135068	2	GBP1, CXCL11	NA
cg06136459	2	PAPPA, PRG3	HMGXB3
cg06144471	2	PRG3, PAPPA	NA
cg06218685	2	PRG3, PAPPA	HECTD1
cg06223015	2	PRG3, PAPPA	PIK3R6;PIK3R6;PIK3R6
cg06313718	2	FASLG, LHCGR	APEH
cg06315149	2	PAPPA, PRG3	PRKCZ;PRKCZ;PRKCZ	Gestational age, Total serum IgE
cg06370542	2	PRG3, PAPPA	CD4;CD4;CD4;CD4;CD4
cg06391412	2	PRG3, PAPPA	FOXP1;FOXP1	Clear cell renal carcinoma, Total serum IgE
cg06437892	2	PRG3, PAPPA	UBR1
cg06449385	2	PRG3, PAPPA	MINK1;MINK1;MINK1;MINK1
cg06456840	2	PRG3, PAPPA	COLGALT2;COLGALT2;COLGALT2
cg06460944	2	PAPPA, PRG3	SLC24A3
cg06495615	2	PAPPA, PRG3	ARID3A	Gestational age, Total serum IgE
cg06525046	2	PAPPA, PRG3	NA
cg06528816	2	PRG3, PAPPA	TTC7A	Gestational age, Total serum IgE
cg06566952	2	PRG3, PAPPA	LOC101929337
cg06571036	2	PAPPA, PRG3	VPRBP;VPRBP
cg06592575	2	PRG3, PAPPA	FECH;FECH
cg06592918	2	PAPPA, PRG3	PQLC1;PQLC1;PQLC1
cg06648780	2	PRG3, PAPPA	ALCAM	Clear cell renal carcinoma, Fetal vs adult liver
cg06651549	2	PRG3, PAPPA	NA
cg06727578	2	PRG3, PAPPA	NA
cg06734854	2	PRG3, PAPPA	FZR1
cg06773230	2	PRG3, PAPPA	NA
cg06794913	2	PRG3, PAPPA	NA
cg06824199	2	PRG3, PAPPA	KIAA0494	Rheumatoid arthritis
cg06863152	2	PRG3, PAPPA	SPATA5L1;SPATA5L1
cg06864759	2	PAPPA, PRG3	GSAP
cg06866757	2	PAPPA, PRG3	FBXO7;FBXO7;FBXO7
cg06958964	2	PAPPA, PRG3	C10orf25;ZNF22
cg06967316	2	PRG3, PAPPA	IL13
cg06984345	2	PRG3, PAPPA	AREL1
cg07066120	2	PRG3, PAPPA	NA
cg07111674	2	CLEC11A	NA
cg07112997	2	PRG3, PAPPA	UQCC1;UQCC1;UQCC1
cg07124719	2	PRG3, PAPPA	GDEP	HIV infection
cg07142936	2	PRG3, PAPPA	RAB3B
cg07161341	2	PRG3, PAPPA	TBC1D1;TBC1D1;TBC1D1
cg07175100	2	PAPPA, PRG3	NA
cg07177867	2	PRG3, PAPPA	LYSMD2;LYSMD2	Total serum IgE
cg07241568	2	QSOX2, FAM3D	ABO	HIV infection
cg07299810	2	PRG3, PAPPA	NOD1
cg07320252	2	PAPPA, PRG3	NA
cg07352016	2	PAPPA, PRG3	FECH;FECH
cg07410597	2	PRG3, PAPPA	SLC25A26;SLC25A26;SLC25A26	Clear cell renal carcinoma, Fetal vs adult liver
cg07416546	2	PAPPA, PRG3	GALC;GALC;GALC
cg07428892	2	PRG3, PAPPA	CDYL2
cg07456972	2	PRG3, PAPPA	TBC1D1;TBC1D1;TBC1D1
cg07465458	2	PRG3, PAPPA	NA
cg07574908	2	PRG3, PAPPA	HECTD4
cg07589211	2	PAPPA, PRG3	SOGA1;SOGA1
cg07636225	2	PRG3, PAPPA	RTN3;RTN3;RTN3;RTN3	Fetal vs adult liver, Gestational age
cg07643489	2	PRG3, PAPPA	NA
cg07718085	2	PRG3, PAPPA	NA
cg07730263	2	PRG3, PAPPA	ITIH1
cg07778428	2	PRG3, PAPPA	PAXBP1;PAXBP1;PAXBP1
cg07818422	2	PRG3, PAPPA	WDFY2	Rheumatoid arthritis, Fetal vs adult liver
cg07819010	2	PRG3, PAPPA	NA	Clear cell renal carcinoma, Fetal vs adult liver, Total serum IgE
cg07830828	2	PRG3, PAPPA	TRPC4AP;TRPC4AP
cg07842680	2	PAPPA, PRG3	SLC2A6;SLC2A6
cg07862235	2	PRG3, PAPPA	NA	Fetal vs adult liver
cg07908654	2	PRG3, PAPPA	NA	Total serum IgE
cg07910043	2	PRG3, PAPPA	LRRC8C
cg07970948	2	PRG3, PAPPA	ZNF862	Fetal vs adult liver, Total serum IgE
cg08034967	2	PRG3, PAPPA	KCNH2;KCNH2
cg08058756	2	PRG3, PAPPA	NA
cg08061334	2	PRG3, PAPPA	NA	Fetal vs adult liver, Gestational age
cg08077807	2	PRG3, PAPPA	PRKCH
cg08094347	2	PRG3, PAPPA	BACH1;BACH1;BACH1
cg08109336	2	PRG3, PAPPA	PSMA2
cg08287334	2	PRG3, PAPPA	KLF16	Clear cell renal carcinoma
cg08338792	2	PRG3, PAPPA	NA
cg08348441	2	PRG3, PAPPA	GLYR1;GLYR1
cg08481694	2	PRG3, PAPPA	LOC101928710;LOC101928710
cg08529933	2	PRG3, PAPPA	NA
cg08531949	2	PRG3, PAPPA	DOCK8;DOCK8;DOCK8
cg08538069	2	PRG3, PAPPA	IGF1R;IGF1R
cg08553585	2	PAPPA, PRG3	LOC101927787
cg08559734	2	PRG3, PAPPA	CD9
cg08588453	2	PAPPA, PRG3	FCHSD2
cg08589455	2	PRG3, PAPPA	RNASEH2C
cg08602622	2	PAPPA, PRG3	AREL1
cg08603359	2	PAPPA, PRG3	NA
cg08640475	2	PRG3, PAPPA	NA	Fetal vs adult liver, Gestational age
cg08662619	2	LRP11	PCMT1	Clear cell renal carcinoma
cg08686191	2	PAPPA, PRG3	EIF4G3;EIF4G3;EIF4G3;EIF4G3
cg08694835	2	PAPPA, PRG3	MIPEP
cg08698681	2	PRG3, PAPPA	TNIK;TNIK;TNIK;TNIK;TNIK;TNIK;TNIK;TNIK;TNIK	Total serum IgE
cg08750944	2	PAPPA, PRG3	DAPK1;DAPK1;DAPK1;DAPK1
cg08758734	2	PRG3, PAPPA	SYNDIG1
cg08778580	2	PRG3, PAPPA	TMEM229B
cg08799394	2	PRG3, PAPPA	PDLIM1	Clear cell renal carcinoma, Gestational age
cg08820720	2	PRG3, PAPPA	NA
cg08871283	2	PAPPA, PRG3	NA
cg08889930	2	PRG3, PAPPA	MCM2	Gestational age, Total serum IgE
cg08922698	2	PRG3, PAPPA	TGFB3;TGFB3
cg08926253	2	MX1, ISG15	IRF7;IRF7;IRF7	Fetal vs adult liver, Gestational age, Autoantibody production in systemic lupus erythematosus, Primary Sjogrens syndrome
cg08940169	2	PRG3, PAPPA	ZFPM1	Total serum IgE
cg08945642	2	PAPPA, PRG3	CCDC127
cg08969102	2	PRG3, PAPPA	NA	Rheumatoid arthritis, Total serum IgE
cg09141759	2	CSAG1, STXBP6	NA
cg09147843	2	PRG3, PAPPA	RBL2	Clear cell renal carcinoma
cg09194810	2	PRG3, PAPPA	NA
cg09212118	2	PRG3, PAPPA	GUCA2A	Total serum IgE
cg09245115	2	PRG3, PAPPA	LCP1
cg09247486	2	PRG3, PAPPA	NA
cg09332506	2	PAPPA, PRG3	COPA;COPA
cg09339568	2	PRG3, PAPPA	NA
cg09377531	2	PRG3, PAPPA	TRAPPC9;TRAPPC9	Fetal vs adult liver, Cow milk allergy, Total serum IgE
cg09435266	2	PRG3, PAPPA	NA	Gestational age
cg09458420	2	PAPPA, PRG3	CAB39;CAB39;CAB39	Rheumatoid arthritis
cg09469170	2	PRG3, PAPPA	NA
cg09486450	2	PAPPA, PRG3	PDE6A
cg09565310	2	PRG3, PAPPA	MCC;MCC	Total serum IgE
cg09597192	2	PAPPA, PRG3	AGPAT1;AGPAT1	Gestational age
cg09662025	2	PAPPA, PRG3	MFSD2A;MFSD2A;MFSD2A;MFSD2A;MFSD2A
cg09705784	2	PRG3, PAPPA	DNAH17
cg09778927	2	PAPPA, PRG3	RAB5C;RAB5C;RAB5C
cg09779536	2	PAPPA, PRG3	NA
cg09820180	2	PAPPA, PRG3	NA	Total serum IgE
cg09923071	2	PRG3, PAPPA	STK3
cg09995461	2	LRP11	PCMT1;PCMT1;PCMT1;PCMT1;PCMT1
cg10011040	2	PRG3, PAPPA	NA
cg10051213	2	PAPPA, PRG3	DOCK8;DOCK8;DOCK8
cg10055846	2	PRG3, PAPPA	NA
cg10065736	2	PRG3, PAPPA	FBXW8;FBXW8	Gestational age
cg10099827	2	PRG3, PAPPA	NA	Fetal vs adult liver, Gestational age
cg10105512	2	PAPPA, PRG3	LIMK2;LIMK2;LIMK2
cg10114537	2	PAPPA, PRG3	NA
cg10134312	2	PAPPA, PRG3	NA
cg10142874	2	PRG3, PAPPA	LPIN1	Clear cell renal carcinoma, Total serum IgE
cg10145411	2	PAPPA, PRG3	UBAC2;UBAC2;UBAC2;MIR548AN
cg10159529	2	PRG3, PAPPA	IL5RA;IL5RA;IL5RA;IL5RA;IL5RA;IL5RA	Total serum IgE
cg10220104	2	PRG3, PAPPA	NA
cg10224250	2	PAPPA, PRG3	ST5;ST5;ST5
cg10271974	2	PRG3, PAPPA	NA
cg10342447	2	TMPRSS6, MBD1	TMEM97
cg10363371	2	PRG3, PAPPA	AXIN1;AXIN1
cg10368200	2	PRG3, PAPPA	MKL1;MKL1;MKL1;MKL1
cg10433549	2	PRG3, PAPPA	NA	Fetal vs adult liver
cg10438451	2	PRG3, PAPPA	NA
cg10454864	2	PAPPA, PRG3	NA
cg10491532	2	PRG3, PAPPA	ZNF653
cg10521603	2	PRG3, PAPPA	PDE6A
cg10549984	2	PRG3, PAPPA	NA
cg10644885	2	PRG3, PAPPA	ACP5;ACP5;ACP5;ACP5
cg10653297	2	PRG3, PAPPA	LOC285033
cg10667267	2	PAPPA, PRG3	LOC441204
cg10704177	2	PRG3, PAPPA	INADL	Total serum IgE
cg10773601	2	CLEC11A	CLEC11A	Sex, Gestational age
cg10786474	2	PRG3, PAPPA	NA
cg10805265	2	PAPPA, PRG3	MAPKAP1;MAPKAP1;MAPKAP1;MAPKAP1;MAPKAP1;MAPKAP1
cg10838357	2	PRG3, PAPPA	EREG
cg10854797	2	PAPPA, PRG3	LEMD3;LEMD3
cg10857004	2	PAPPA, PRG3	NA
cg10897344	2	PRG3, PAPPA	TMEM180
cg10933988	2	PAPPA, PRG3	NA
cg11045198	2	PAPPA, PRG3	NA
cg11081261	2	PRG3, PAPPA	WDR20;WDR20;WDR20;WDR20;WDR20;WDR20;WDR20;WDR20;WDR20
cg11197258	2	PAPPA, PRG3	NCOR2;NCOR2	Pancreatic ductal adenocarcinoma
cg11205545	2	PRG3, PAPPA	NA
cg11215870	2	PRG3, PAPPA	TGFB1I1;TGFB1I1;TGFB1I1
cg11238327	2	PAPPA, PRG3	RAB11FIP4;RAB11FIP4
cg11295281	2	PRG3, PAPPA	C22orf34;C22orf34
cg11310939	2	PRG3, PAPPA	2003-03-01	Fetal vs adult liver, Total serum IgE
cg11351349	2	PRG3, PAPPA	NA
cg11385906	2	PRG3, PAPPA	INTS9;INTS9;INTS9	Fetal vs adult liver, Total serum IgE
cg11392833	2	PAPPA, PRG3	URI1;URI1;URI1
cg11422446	2	PAPPA, PRG3	ELMO1;ELMO1
cg11442986	2	PRG3, PAPPA	METTL17;METTL17
cg11489491	2	PAPPA, PRG3	RNF10
cg11495942	2	PRG3, PAPPA	CAPZB;CAPZB;CAPZB;CAPZB
cg11522179	2	PRG3, PAPPA	NA
cg11534339	2	PAPPA, PRG3	FARSA
cg11539561	2	PRG3, PAPPA	PRKAB1
cg11606229	2	PAPPA, PRG3	NA
cg11638496	2	PAPPA, PRG3	AK8
cg11649969	2	PRG3, PAPPA	NA
cg11650680	2	PRG3, PAPPA	TRERF1;TRERF1
cg11668148	2	PRG3, PAPPA	HEXA	Total serum IgE
cg11759485	2	PRG3, PAPPA	SPATA5L1;SPATA5L1
cg11770323	2	PRG3, PAPPA	NDFIP2;NDFIP2	Cow milk allergy
cg11791710	2	PRG3, PAPPA	DOCK1	Fetal vs adult liver
cg11841710	2	PRG3, PAPPA	SYNDIG1
cg11844053	2	PRG3, PAPPA	HHAT;HHAT;HHAT;HHAT;HHAT;HHAT
cg11878867	2	LRP11	LRP11
cg11881599	2	PRG3, PAPPA	CLLU1OS;CLLU1;CLLU1	Gestational age, Interaction between gestational age and sex
cg11899596	2	PAPPA, PRG3	NFKBIL2	Gestational age
cg11925560	2	PRG3, PAPPA	NA
cg11929042	2	PRG3, PAPPA	SLC24A3
cg11970252	2	PRG3, PAPPA	KIAA0564	Clear cell renal carcinoma
cg11987455	2	PRG3, PAPPA	ERMAP;ERMAP	Fetal vs adult liver, Total serum IgE
cg12020338	2	PAPPA, PRG3	KDELC2
cg12023239	2	PRG3, PAPPA	OSBPL3
cg12060026	2	PAPPA, PRG3	TMEM11;TMEM11
cg12074090	2	PRG3, PAPPA	ANGPT2;ANGPT2;ANGPT2;MCPH1	Fetal vs adult liver, Total serum IgE
cg12075669	2	PAPPA, PRG3	CARS2
cg12077754	2	PAPPA, PRG3	HK2	Fetal vs adult liver, Total serum IgE
cg12104982	2	PAPPA, PRG3	SAFB2	Total serum IgE
cg12105691	2	PRG3, PAPPA	C3orf50	Fetal vs adult liver, Gestational age
cg12119581	2	PRG3, PAPPA	BTAF1
cg12154164	2	PAPPA, PRG3	PTAFR;PTAFR;PTAFR;PTAFR
cg12172163	2	PRG3, PAPPA	PROZ	Clear cell renal carcinoma, Total serum IgE
cg12192145	2	PAPPA, PRG3	KIAA0831	Fetal vs adult liver
cg12206756	2	PRG3, PAPPA	IL34;IL34
cg12213680	2	PRG3, PAPPA	FAM65B;FAM65B;FAM65B	Clear cell renal carcinoma, Fetal vs adult liver, Gestational age
cg12227660	2	PRG3, PAPPA	MIR202	Gestational age, Total serum IgE
cg12239602	2	LRP11	PCMT1;PCMT1;PCMT1;PCMT1;PCMT1;PCMT1
cg12258670	2	PRG3, PAPPA	LTBP2
cg12259379	2	LRPAP1, SDF2	MCCD1
cg12279650	2	PAPPA, PRG3	DEPDC5;DEPDC5;DEPDC5;DEPDC5;DEPDC5;DEPDC5
cg12380988	2	PAPPA, PRG3	ANAPC11;ANAPC11;ANAPC11;ANAPC11;ANAPC11;ANAPC11;ANAPC11;ANAPC11;ANAPC11;ANAPC11;ANAPC11;ANAPC11;ANAPC11;ANAPC11;ANAPC11;ANAPC11;ANAPC11;ANAPC11;ANAPC11;ANAPC11;ANAPC11;ANAPC11
cg12383160	2	PAPPA, PRG3	FBXW8;FBXW8
cg12402318	2	PRG3, PAPPA	TMOD3	Clear cell renal carcinoma, Gestational age
cg12425700	2	PRG3, PAPPA	NA	Gestational age, Total serum IgE
cg12450789	2	PAPPA, PRG3	LRRC8A;LRRC8A;LRRC8A
cg12483927	2	PRG3, PAPPA	RD3;RD3	Clear cell renal carcinoma
cg12498017	2	PRG3, PAPPA	TRERF1;TRERF1
cg12548730	2	PRG3, PAPPA	UQCC1;UQCC1;UQCC1
cg12585310	2	PAPPA, PRG3	PLD3;PLD3;PLD3
cg12614529	2	PAPPA, PRG3	MND1	Fetal vs adult liver, Total serum IgE
cg12645785	2	PRG3, PAPPA	EPB41;EPB41;EPB41;EPB41;EPB41
cg12672949	2	PRG3, PAPPA	AHCYL2;AHCYL2;AHCYL2;AHCYL2
cg12698629	2	PRG3, PAPPA	WDR59
cg12734151	2	PRG3, PAPPA	NA
cg12736613	2	PRG3, PAPPA	PRKAG2;PRKAG2
cg12740725	2	PRG3, PAPPA	ACOT7;ACOT7;ACOT7;ACOT7
cg12819873	2	PAPPA, PRG3	PRG2	Atopy, Gestational age, Total serum IgE
cg12877361	2	MX1, ISG15	OAS1;OAS1
cg12880969	2	PAPPA, PRG3	CLU;CLU;CLU
cg12916632	2	PRG3, PAPPA	RIC8B
cg12944551	2	PRG3, PAPPA	STAT1
cg13008881	2	PRG3, PAPPA	GGCX;GGCX
cg13054523	2	PRG3, PAPPA	NA	Total serum IgE
cg13062960	2	PRG3, PAPPA	FAM170B-AS1
cg13072730	2	PAPPA, PRG3	RNASE7;NDRG2
cg13073332	2	PRG3, PAPPA	NA
cg13118684	2	PRG3, PAPPA	NA
cg13155430	2	MX1, ISG15	MX1
cg13221796	2	PRG3, PAPPA	RB1	Gestational age, Total serum IgE
cg13298043	2	PRG3, PAPPA	FOCAD
cg13299425	2	PRG3, PAPPA	CAMKMT
cg13353793	2	PRG3, PAPPA	NA
cg13452062	2	MX1, ISG15	IFI44L
cg13458609	2	PAPPA, PRG3	ENG;ENG	Total serum IgE
cg13576859	2	PRG3, PAPPA	FBP1;FBP1	Total serum IgE
cg13628444	2	PRG3, PAPPA	MED27	Gestational age, Total serum IgE
cg13645296	2	PRG3, PAPPA	DAPK2	Total serum IgE
cg13732043	2	PRG3, PAPPA	TFR2;TFR2
cg13753183	2	PRG3, PAPPA	APTX;APTX;APTX;APTX;APTX;APTX;APTX	Fetal vs adult liver, Total serum IgE
cg13789639	2	PRG3, PAPPA	STIL;STIL;STIL;STIL;STIL;STIL
cg13792581	2	PAPPA, PRG3	TOMM34	Fetal vs adult liver
cg13798630	2	PAPPA, PRG3	HNRNPM;HNRNPM;HNRNPM
cg13827101	2	PRG3, PAPPA	MYOF;MYOF
cg13835688	2	PRG3, PAPPA	SLC25A25;SLC25A25;SLC25A25;SLC25A25
cg13845211	2	PAPPA, PRG3	ERAP2;ERAP2
cg13850063	2	PRG3, PAPPA	NA
cg13863638	2	PRG3, PAPPA	RREB1;RREB1;RREB1;RREB1
cg13892977	2	PAPPA, PRG3	P4HTM;P4HTM
cg13903162	2	PRG3, PAPPA	SLC7A11
cg13947225	2	PRG3, PAPPA	AKAP1;AKAP1;AKAP1
cg13953978	2	PAPPA, PRG3	USP20;USP20;USP20	Gestational age
cg13968233	2	PRG3, PAPPA	DENND1B;DENND1B
cg13997453	2	PAPPA, PRG3	EPS15L1;EPS15L1;EPS15L1;EPS15L1;EPS15L1;EPS15L1
cg14011077	2	PRG3, PAPPA	NA
cg14025883	2	PRG3, PAPPA	C9orf46	Total serum IgE
cg14036745	2	PAPPA, PRG3	NA
cg14084609	2	PAPPA, PRG3	EVL	Total serum IgE
cg14085189	2	PRG3, PAPPA	LOC81691;LOC81691;LOC81691
cg14118054	2	PRG3, PAPPA	WDFY2
cg14184646	2	PRG3, PAPPA	NCK1;NCK1
cg14209284	2	PAPPA, PRG3	NA
cg14263230	2	PAPPA, PRG3	PIGN;PIGN
cg14265474	2	PRG3, PAPPA	TNIK;TNIK;TNIK;TNIK;TNIK;TNIK;TNIK;TNIK
cg14329961	2	PRG3, PAPPA	GPR176;GPR176;GPR176
cg14354244	2	PRG3, PAPPA	TRIM9
cg14361175	2	PAPPA, PRG3	MAP4K4;MAP4K4;MAP4K4;MAP4K4;MAP4K4
cg14380858	2	PAPPA, PRG3	ARHGEF7;ARHGEF7;ARHGEF7;ARHGEF7
cg14382708	2	PAPPA, PRG3	LPCAT3
cg14390854	2	PAPPA, PRG3	NA
cg14390893	2	PRG3, PAPPA	VPS33A
cg14397394	2	PAPPA, PRG3	LOC100131303
cg14401395	2	PAPPA, PRG3	C7orf43;C7orf43
cg14467794	2	PRG3, PAPPA	NA	Fetal vs adult liver, Gestational age
cg14480531	2	PRG3, PAPPA	MSI2;MSI2	Primary Sjogrens syndrome
cg14496081	2	PRG3, PAPPA	NA
cg14503079	2	PAPPA, PRG3	NA
cg14511746	2	PRG3, PAPPA	NA
cg14546144	2	PRG3, PAPPA	ITPR2
cg14569513	2	PRG3, PAPPA	PPFIA1;PPFIA1;PPFIA1
cg14612966	2	PRG3, PAPPA	SLC25A25;SLC25A25;SLC25A25;SLC25A25
cg14613878	2	PAPPA, PRG3	C20orf118	Total serum IgE
cg14617280	2	PRG3, PAPPA	CREG1
cg14654849	2	PRG3, PAPPA	NA
cg14769121	2	PRG3, PAPPA	SMURF1;SMURF1	HIV infection, Total serum IgE
cg14849880	2	PAPPA, PRG3	NA
cg14879797	2	PRG3, PAPPA	SAMD4B;SAMD4B;SAMD4B;SAMD4B
cg14889653	2	PAPPA, PRG3	TOLLIP
cg14943837	2	PRG3, PAPPA	TBC1D10A;TBC1D10A
cg14947564	2	PAPPA, PRG3	CAPG;CAPG;CAPG;CAPG;CAPG;CAPG
cg14963970	2	PRG3, PAPPA	DEPDC1B;DEPDC1B
cg14978242	2	PAPPA, PRG3	SERINC5	Total serum IgE
cg15011409	2	ICAM5	ICAM5	Sex, Primary Sjogrens syndrome, Age 4 vs age 0
cg15053244	2	PRG3, PAPPA	NA
cg15075897	2	PRG3, PAPPA	DPPA3
cg15106081	2	PRG3, PAPPA	CCDC174
cg15128633	2	PRG3, PAPPA	NA
cg15136398	2	PRG3, PAPPA	NA
cg15181151	2	LRP11	PCMT1	Gestational age, Sex
cg15197144	2	PRG3, PAPPA	FZR1
cg15202169	2	PRG3, PAPPA	NA
cg15209998	2	PAPPA, PRG3	RAB11FIP4;RAB11FIP4
cg15298179	2	PAPPA, PRG3	PELP1;PELP1
cg15314908	2	PRG3, PAPPA	RYR3;RYR3
cg15344640	2	PAPPA, PRG3	LMAN2	Rheumatoid arthritis
cg15487498	2	PRG3, PAPPA	GALNT2
cg15488596	2	PRG3, PAPPA	C1orf26;C1orf26	Fetal vs adult liver
cg15526939	2	PRG3, PAPPA	VCAN;VCAN;VCAN;VCAN	Gestational age
cg15532312	2	PRG3, PAPPA	NA
cg15579574	2	PRG3, PAPPA	MICAL2;MICAL2;MICAL2;MICAL2;MICAL2
cg15592017	2	PAPPA, PRG3	NA
cg15642638	2	PAPPA, PRG3	NA
cg15700636	2	PRG3, PAPPA	PRG2	Gestational age, Total serum IgE
cg15732078	2	PRG3, PAPPA	CCSER2;CCSER2;CCSER2
cg15772013	2	PAPPA, PRG3	GOLGA3
cg15794584	2	PAPPA, PRG3	MFSD6
cg15861142	2	PAPPA, PRG3	PI4KA
cg15873326	2	PRG3, PAPPA	NA
cg15881027	2	PAPPA, PRG3	CAP1;CAP1
cg15903936	2	PRG3, PAPPA	UCP3;UCP3
cg15929700	2	PRG3, PAPPA	INPP4A;INPP4A;INPP4A;INPP4A
cg15998761	2	PAPPA, PRG3	MFSD6
cg16034991	2	SIGLEC14, SIGLEC5	SIGLEC14
cg16046667	2	PRG3, PAPPA	C20orf117;C20orf117	Fetal vs adult liver, Total serum IgE
cg16064932	2	PRG3, PAPPA	MYLK3;MYLK3
cg16067528	2	PRG3, PAPPA	NA
cg16107105	2	PAPPA, PRG3	KCNH2;KCNH2;KCNH2	Fetal vs adult liver, Gestational age, Total serum IgE
cg16118491	2	PRG3, PAPPA	TRAPPC9;TRAPPC9
cg16133195	2	PAPPA, PRG3	DLG5
cg16135549	2	PRG3, PAPPA	PIK3R1
cg16145720	2	PAPPA, PRG3	COPS3;COPS3
cg16177693	2	PAPPA, PRG3	NR0B2	Total serum IgE
cg16182457	2	PRG3, PAPPA	POR
cg16191278	2	PAPPA, PRG3	NA
cg16263722	2	PRG3, PAPPA	MECR;MECR	Total serum IgE
cg16270721	2	B3GNT8, B3GNT2	BCKDHA;BCKDHA
cg16270995	2	PRG3, PAPPA	NA
cg16306670	2	PAPPA, PRG3	NA	Fetal vs adult liver
cg16330225	2	PRG3, PAPPA	PTPRE;PTPRE
cg16335893	2	PRG3, PAPPA	NA
cg16362140	2	PAPPA, PRG3	DAP	Gestational age, Total serum IgE
cg16409452	2	PRG3, PAPPA	EVL	Cow milk allergy, Total serum IgE
cg16427256	2	PRG3, PAPPA	PIWIL2;PIWIL2
cg16436976	2	PRG3, PAPPA	NA
cg16438366	2	PRG3, PAPPA	AKAP1;AKAP1;AKAP1
cg16459171	2	PRG3, PAPPA	CMBL
cg16462594	2	PRG3, PAPPA	PCNT
cg16465403	2	PRG3, PAPPA	HORMAD2
cg16499536	2	PRG3, PAPPA	NR2C2;NR2C2
cg16500637	2	PAPPA, PRG3	CS
cg16530324	2	PAPPA, PRG3	NA
cg16597993	2	PRG3, PAPPA	EPS15L1	Gestational age
cg16606719	2	PAPPA, PRG3	MTMR10
cg16651537	2	CLEC11A	CLEC11A	Sex
cg16658191	2	PAPPA, PRG3	HK1;HK1;HK1;HK1	Rheumatoid arthritis, Fetal vs adult liver
cg16660617	2	PRG3, PAPPA	ZNRF1
cg16714237	2	PRG3, PAPPA	NA
cg16725301	2	PAPPA, PRG3	ADGRG1;ADGRG1;ADGRG1;ADGRG1;ADGRG1;ADGRG1;ADGRG1;ADGRG1;ADGRG1;ADGRG1;ADGRG1
cg16760840	2	PRG3, PAPPA	CHP1
cg16806214	2	PRG3, PAPPA	NA
cg16851138	2	PRG3, PAPPA	RAD21
cg16868031	2	PRG3, PAPPA	NR0B2
cg16899419	2	PRG3, PAPPA	MTMR3;MTMR3;MTMR3
cg16953142	2	PAPPA, PRG3	CYSTM1
cg16972830	2	PAPPA, PRG3	NISCH;NISCH;NISCH;NISCH;NISCH;NISCH
cg17022365	2	PRG3, PAPPA	AMPD3;AMPD3;AMPD3;AMPD3;AMPD3
cg17032689	2	PAPPA, PRG3	NA
cg17078207	2	PRG3, PAPPA	NENF;NENF
cg17105176	2	PRG3, PAPPA	NA
cg17116500	2	PAPPA, PRG3	RNF41;RNF41;RNF41
cg17138920	2	PRG3, PAPPA	GALNT10
cg17177084	2	PRG3, PAPPA	EVL
cg17203290	2	PAPPA, PRG3	C8orf47;C8orf47
cg17207756	2	PRG3, PAPPA	PIK3R6;PIK3R6;PIK3R6
cg17233452	2	PRG3, PAPPA	PHF17
cg17245251	2	PRG3, PAPPA	NA
cg17249529	2	PAPPA, PRG3	BICD2;BICD2
cg17256681	2	PAPPA, PRG3	LRRC8D;LRRC8D
cg17338225	2	PRG3, PAPPA	NA
cg17349289	2	PAPPA, PRG3	PNPLA1;PNPLA1;PNPLA1
cg17365440	2	PRG3, PAPPA	MUC13
cg17374802	2	PAPPA, PRG3	EPX
cg17394189	2	PAPPA, PRG3	ST3GAL1;ST3GAL1
cg17429587	2	PRG3, PAPPA	NCOR2;NCOR2	Gestational age
cg17459348	2	PAPPA, PRG3	FBXL13;FBXL13;FBXL13;FBXL13
cg17501987	2	PRG3, PAPPA	KPNA1;KPNA1
cg17526357	2	PRG3, PAPPA	ANKFY1;ANKFY1;ANKFY1
cg17537518	2	PAPPA, PRG3	UGGT1;UGGT1
cg17540765	2	PAPPA, PRG3	RECQL5;LOC643008;LOC643008	Fetal vs adult liver, Total serum IgE
cg17542165	2	PAPPA, PRG3	NA
cg17558547	2	PAPPA, PRG3	SAP30L;SAP30L;SAP30L;SAP30L
cg17582777	2	PRG3, PAPPA	EFNA3	Clear cell renal carcinoma, Fetal vs adult liver
cg17660709	2	PAPPA, PRG3	SLC4A5;SLC4A5;SLC4A5;SLC4A5
cg17717565	2	PRG3, PAPPA	TRIM4;TRIM4
cg17738684	2	PAPPA, PRG3	IL1RL1	Rheumatoid arthritis
cg17770392	2	PRG3, PAPPA	NA
cg17772438	2	PRG3, PAPPA	NA
cg17862837	2	PAPPA, PRG3	BRE;BRE;BRE;BRE;BRE	Clear cell renal carcinoma
cg17879351	2	PAPPA, PRG3	ACCS;ACCS
cg17883142	2	PAPPA, PRG3	CLIP1;CLIP1;CLIP1
cg17918090	2	PRG3, PAPPA	RCC2;RCC2	HIV infection
cg17939602	2	PRG3, PAPPA	NA
cg17946525	2	PRG3, PAPPA	C1orf105;C1orf105
cg17964352	2	PRG3, PAPPA	NA
cg17971251	2	PAPPA, PRG3	SEC16B	HIV infection, Total serum IgE
cg17982734	2	PRG3, PAPPA	NA
cg17988187	2	PRG3, PAPPA	LOC100189589	Fetal vs adult liver, Total serum IgE
cg18053481	2	PRG3, PAPPA	TRIB1;TRIB1
cg18058448	2	PRG3, PAPPA	ITCH;ITCH;ITCH
cg18072984	2	PAPPA, PRG3	SIRT2;SIRT2;SIRT2;SIRT2
cg18099556	2	PRG3, PAPPA	NA
cg18105134	2	MAP2K2, SERPINA10	PROZ	Fetal vs adult liver
cg18182820	2	PAPPA, PRG3	ACSL1;ACSL1;ACSL1;ACSL1;ACSL1
cg18190876	2	PRG3, PAPPA	NA
cg18197277	2	PRG3, PAPPA	KBTBD4;KBTBD4;KBTBD4
cg18254848	2	PAPPA, PRG3	CLC
cg18259342	2	CSAG1, STXBP6	PNKD	Fetal vs adult liver, Gestational age
cg18337287	2	PAPPA, PRG3	ARID3A	Clear cell renal carcinoma
cg18355997	2	PAPPA, PRG3	TLDC2;TLDC2
cg18367488	2	PRG3, PAPPA	NA
cg18399629	2	PRG3, PAPPA	TTC27;TTC27
cg18404041	2	ITIH3, RBL2	ITIH1;ITIH1;ITIH1;ITIH1	Age 4 vs age 0, Age
cg18413505	2	PRG3, PAPPA	SLC41A1
cg18460809	2	PAPPA, PRG3	BAG2	Fetal vs adult liver
cg18487916	2	ITIH3, RBL2	NEK4	Fetal vs adult liver
cg18492526	2	PRG3, PAPPA	BIN3
cg18535456	2	PRG3, PAPPA	ALDH2	Clear cell renal carcinoma
cg18550847	2	PRG3, PAPPA	EVL	Cow milk allergy, Total serum IgE
cg18650626	2	PRG3, PAPPA	MAD1L1;MAD1L1;MAD1L1	Fetal vs adult liver, Total serum IgE
cg18666454	2	PRG3, PAPPA	KCNH2;KCNH2;KCNH2	Fetal vs adult liver, Total serum IgE
cg18718881	2	PAPPA, PRG3	NDST2
cg18778933	2	PRG3, PAPPA	NA	Rheumatoid arthritis
cg18783781	2	PAPPA, PRG3	SLC25A33	Rheumatoid arthritis, Fetal vs adult liver, Total serum IgE
cg18802443	2	PAPPA, PRG3	IFI35
cg18805734	2	PRG3, PAPPA	FAM60A;FAM60A;FAM60A	Fetal vs adult liver, Total serum IgE
cg18814289	2	PRG3, PAPPA	CD59;CD59;CD59;CD59;CD59;CD59;CD59;CD59
cg18836689	2	PRG3, PAPPA	EXD2
cg18852698	2	PRG3, PAPPA	GPR176;GPR176;GPR176
cg18879389	2	PRG3, PAPPA	TFF2;TFF2
cg18892873	2	PRG3, PAPPA	NA
cg18927901	2	PAPPA, PRG3	PNPLA1;PNPLA1;PNPLA1
cg19071507	2	PRG3, PAPPA	NA	Fetal vs adult liver
cg19210893	2	PRG3, PAPPA	PDCL
cg19247032	2	PRG3, PAPPA	TFF1
cg19260922	2	PRG3, PAPPA	ERC1;ERC1;ERC1;ERC1;ERC1;ERC1
cg19375767	2	PAPPA, PRG3	ARID1A;ARID1A
cg19376906	2	PRG3, PAPPA	NA
cg19396390	2	PAPPA, PRG3	FOXK1
cg19434937	2	PAPPA, PRG3	LPCAT3	Total serum IgE
cg19448292	2	PRG3, PAPPA	C20orf118	Fetal vs adult liver
cg19571408	2	PAPPA, PRG3	ADARB1;ADARB1;ADARB1;ADARB1;ADARB1;ADARB1;ADARB1;ADARB1
cg19671311	2	PAPPA, PRG3	MLXIP
cg19745810	2	PRG3, PAPPA	CARS2
cg19752768	2	PAPPA, PRG3	SWAP70;SWAP70
cg19754408	2	PAPPA, PRG3	NA
cg19794975	2	PRG3, PAPPA	C20orf203
cg19851810	2	PRG3, PAPPA	EPHB2;EPHB2;EPHB2;EPHB2
cg19860704	2	PAPPA, PRG3	NAP1L4
cg19901381	2	PAPPA, PRG3	NA
cg19928703	2	PAPPA, PRG3	SLC7A1	Clear cell renal carcinoma
cg19946091	2	PRG3, PAPPA	LAIR1;LAIR1;LAIR1;LAIR1;LAIR1;LAIR1;LAIR1;LAIR1
cg19948936	2	PRG3, PAPPA	TOMM34
cg19960458	2	PRG3, PAPPA	PHF20
cg19968199	2	PAPPA, PRG3	DYRK2;DYRK2	Rheumatoid arthritis
cg19987296	2	PAPPA, PRG3	NA
cg19989287	2	PAPPA, PRG3	PIK3AP1
cg20037145	2	PRG3, PAPPA	ST3GAL4;ST3GAL4;ST3GAL4;ST3GAL4
cg20072505	2	PAPPA, PRG3	CAMK1D;CAMK1D
cg20178107	2	PRG3, PAPPA	NA
cg20182202	2	PRG3, PAPPA	CABIN1;CABIN1;CABIN1
cg20190597	2	CSAG1, STXBP6	NA
cg20263733	2	PAPPA, PRG3	ATP2C1;ATP2C1;ATP2C1;ATP2C1
cg20263853	2	PAPPA, PRG3	RERE;RERE	Clear cell renal carcinoma, Total serum IgE
cg20267283	2	PRG3, PAPPA	ZBTB48;ZBTB48;ZBTB48
cg20282237	2	PRG3, PAPPA	ITSN1
cg20293044	2	PRG3, PAPPA	CDK6;CDK6
cg20308817	2	CLEC11A	CLEC11A	Sex
cg20315954	2	PAPPA, PRG3	PMP22;PMP22;PMP22	Total serum IgE
cg20378916	2	PRG3, PAPPA	VPS39;VPS39
cg20385913	2	PAPPA, PRG3	NA
cg20433238	2	PRG3, PAPPA	ERMN;ERMN;ERMN;ERMN;ERMN
cg20472746	2	PAPPA, PRG3	C13orf15	Clear cell renal carcinoma
cg20533616	2	PRG3, PAPPA	NA
cg20560376	2	PRG3, PAPPA	CD9
cg20636743	2	PRG3, PAPPA	NA
cg20654602	2	PRG3, PAPPA	LINC01140;LINC01140
cg20673965	2	PRG3, PAPPA	IRGC	Total serum IgE
cg20702870	2	PRG3, PAPPA	TADA2B
cg20803293	2	GSTM3, GSTM4	GSTM5
cg20804243	2	PAPPA, PRG3	NA
cg20818756	2	PRG3, PAPPA	FOXJ2;FOXJ2
cg20840540	2	PRG3, PAPPA	TRERF1	Fetal vs adult liver, Total serum IgE
cg20885063	2	PRG3, PAPPA	ATPAF2	Pancreatic ductal adenocarcinoma, Fetal vs adult liver, Total serum IgE
cg20891917	2	PAPPA, PRG3	IFRD1
cg20893283	2	PRG3, PAPPA	CTNNBL1;CTNNBL1
cg20992317	2	PAPPA, PRG3	NA
cg21022524	2	PRG3, PAPPA	EDRF1;EDRF1;EDRF1;EDRF1;EDRF1
cg21045547	2	PRG3, PAPPA	C20orf117;C20orf117	Total serum IgE
cg21067750	2	PAPPA, PRG3	PHGR1	Total serum IgE
cg21086803	2	PRG3, PAPPA	ADA
cg21140167	2	PRG3, PAPPA	TRAF3IP2-AS1;TRAF3IP2-AS1;TRAF3IP2;TRAF3IP2;TRAF3IP2
cg21142557	2	PRG3, PAPPA	NA
cg21220721	2	PRG3, PAPPA	ACOT7;ACOT7;ACOT7;ACOT7	Total serum IgE
cg21239418	2	PRG3, PAPPA	C11orf42
cg21259720	2	PAPPA, PRG3	HSD17B12
cg21271570	2	PAPPA, PRG3	SERP2
cg21380264	2	PRG3, PAPPA	IL10RB
cg21419012	2	PRG3, PAPPA	NR2C2;NR2C2
cg21446782	2	PAPPA, PRG3	CPSF4L
cg21498475	2	PAPPA, PRG3	SLC24A6	Total serum IgE
cg21549285	2	MX1, ISG15	MX1;MX1	Gestational age, Autoantibody production in systemic lupus erythematosus, Primary Sjogrens syndrome
cg21553305	2	PAPPA, PRG3	CCAR1;CCAR1;CCAR1;CCAR1
cg21575634	2	PRG3, PAPPA	STX2;STX2	Rheumatoid arthritis, Fetal vs adult liver
cg21576315	2	PRG3, PAPPA	NA
cg21577213	2	PRG3, PAPPA	NA
cg21592857	2	PRG3, PAPPA	NA
cg21627181	2	PRG3, PAPPA	SLC17A4	Total serum IgE
cg21664942	2	PAPPA, PRG3	C19orf47;C19orf47;C19orf47
cg21672758	2	PRG3, PAPPA	NA
cg21677940	2	PRG3, PAPPA	NA
cg21723861	2	PRG3, PAPPA	NA	Fetal vs adult liver, Total serum IgE
cg21761971	2	PRG3, PAPPA	NA
cg21789367	2	PAPPA, PRG3	CCM2;CCM2;CCM2;CCM2
cg21824343	2	PAPPA, PRG3	WDR81;WDR81;WDR81;WDR81	Gestational age
cg21867373	2	PRG3, PAPPA	SEC31B
cg21895319	2	PRG3, PAPPA	MED12L
cg21919729	2	PAPPA, PRG3	CTSB;CTSB;CTSB;CTSB;CTSB	HIV infection, Total serum IgE
cg21932513	2	PAPPA, PRG3	RCC2;RCC2
cg21992676	2	PRG3, PAPPA	NA
cg22022320	2	PRG3, PAPPA	ACO1;ACO1
cg22060869	2	PAPPA, PRG3	KCNH2;KCNH2;KCNH2;KCNH2
cg22062450	2	PRG3, PAPPA	TTC38
cg22069559	2	PRG3, PAPPA	NA
cg22069668	2	PAPPA, PRG3	NA
cg22146772	2	PRG3, PAPPA	NA
cg22185327	2	PRG3, PAPPA	SDC3
cg22235258	2	PAPPA, PRG3	EHF	Fetal vs adult liver
cg22239180	2	LRP11	PCMT1;PCMT1;PCMT1;PCMT1;PCMT1;PCMT1
cg22247664	2	GSTM3, GSTM4	GSTM4;GSTM4;GSTM4	Age 4 vs age 0
cg22279159	2	PAPPA, PRG3	NA
cg22292738	2	PAPPA, PRG3	NA
cg22327816	2	PRG3, PAPPA	ZNF852
cg22338845	2	PRG3, PAPPA	GRAMD1B;GRAMD1B;GRAMD1B
cg22419414	2	PAPPA, PRG3	COG3	Rheumatoid arthritis, Fetal vs adult liver
cg22445447	2	PAPPA, PRG3	RTF1
cg22485949	2	PRG3, PAPPA	PNLIPRP3
cg22503106	2	PRG3, PAPPA	METRNL	Total serum IgE
cg22508829	2	PRG3, PAPPA	TOM1L2;TOM1L2;TOM1L2;TOM1L2;TOM1L2;TOM1L2
cg22717723	2	PRG3, PAPPA	SPAST;SPAST
cg22862003	2	MX1, ISG15	MX1;MX1	Primary Sjogrens syndrome
cg22913471	2	PAPPA, PRG3	NA
cg22937753	2	PRG3, PAPPA	RAD52
cg22972893	2	PRG3, PAPPA	LOC283140
cg22982094	2	PRG3, PAPPA	NA
cg22994495	2	PAPPA, PRG3	RPTOR;RPTOR
cg23076894	2	PAPPA, PRG3	NA
cg23079735	2	PRG3, PAPPA	NA
cg23131680	2	PRG3, PAPPA	LRRC16A;LRRC16A
cg23148266	2	PRG3, PAPPA	2003-03-01
cg23153546	2	PRG3, PAPPA	EEFSEC
cg23172995	2	PAPPA, PRG3	ANXA6;ANXA6
cg23196129	2	PRG3, PAPPA	NA
cg23339014	2	PAPPA, PRG3	PRKCH
cg23426156	2	PRG3, PAPPA	NA	Clear cell renal carcinoma, Pancreatic ductal adenocarcinoma, Ageing
cg23434083	2	PRG3, PAPPA	NA
cg23475294	2	PAPPA, PRG3	ADAR;ADAR;ADAR;ADAR
cg23515090	2	PRG3, PAPPA	MAP2K5;MAP2K5;MAP2K5
cg23516680	2	PRG3, PAPPA	NOLC1
cg23557612	2	PAPPA, PRG3	BACH1
cg23582054	2	PRG3, PAPPA	IL5RA;IL5RA;IL5RA;IL5RA;IL5RA;IL5RA;IL5RA
cg23699170	2	PRG3, PAPPA	SUDS3
cg23746329	2	PAPPA, PRG3	GGA2
cg23779286	2	PRG3, PAPPA	TRIM33;TRIM33
cg23864154	2	PRG3, PAPPA	NA
cg23904266	2	PRG3, PAPPA	SEC31B
cg23911543	2	PAPPA, PRG3	SLC45A4;SLC45A4;SLC45A4
cg23919556	2	TMPRSS6, MBD1	SEBOX
cg23960125	2	PRG3, PAPPA	MN1
cg23984390	2	PAPPA, PRG3	PHKB;PHKB
cg23985372	2	PAPPA, PRG3	LTBP1;LTBP1;LTBP1;LTBP1;LTBP1
cg23990557	2	PAPPA, PRG3	IGF1R
cg24028828	2	PAPPA, PRG3	CS	Fetal vs adult liver
cg24100560	2	PRG3, PAPPA	SSBP3;SSBP3;SSBP3
cg24106568	2	PAPPA, PRG3	STT3A;STT3A;STT3A
cg24113459	2	PRG3, PAPPA	GLB1;GLB1;GLB1
cg24245625	2	PAPPA, PRG3	ARL6IP6;ARL6IP6
cg24304533	2	PRG3, PAPPA	ABCC1
cg24323626	2	PAPPA, PRG3	LOC100506457
cg24358891	2	PRG3, PAPPA	NRCAM;NRCAM;NRCAM;NRCAM;NRCAM
cg24362151	2	PRG3, PAPPA	GSTM3;GSTM3
cg24368962	2	PRG3, PAPPA	SIK2
cg24376793	2	PRG3, PAPPA	PPP1R12B;PPP1R12B;PPP1R12B;PPP1R12B	Gestational age
cg24491618	2	PRG3, PAPPA	KCNH2;KCNH2;KCNH2	Total serum IgE
cg24493060	2	PAPPA, PRG3	SRPK2;SRPK2;SRPK2
cg24501073	2	PRG3, PAPPA	ABTB2
cg24517604	2	PRG3, PAPPA	NA
cg24536162	2	PRG3, PAPPA	ZNF609
cg24541864	2	PAPPA, PRG3	AHDC1
cg24576940	2	PRG3, PAPPA	KCNH2;KCNH2;KCNH2	Fetal vs adult liver
cg24627621	2	PRG3, PAPPA	C6orf132	Gestational age
cg24629258	2	PRG3, PAPPA	NA
cg24642022	2	PRG3, PAPPA	NA
cg24661624	2	PRG3, PAPPA	CD151;CD151;CD151;CD151
cg24683893	2	PRG3, PAPPA	SLC14A2
cg24698838	2	PAPPA, PRG3	NA
cg24790297	2	CLEC11A	CLEC11A	Sex
cg24829718	2	PRG3, PAPPA	TTLL5
cg24831477	2	PRG3, PAPPA	NA
cg24855514	2	PRG3, PAPPA	LOC101927851
cg24869851	2	PAPPA, PRG3	ZNF789
cg24872571	2	PRG3, PAPPA	LTBP4;LTBP4;LTBP4
cg25087851	2	PRG3, PAPPA	GPR44	Total serum IgE
cg25145728	2	GZMK, GZMA	RPL13;RPL13;RPL13;RPL13
cg25173129	2	PRG3, PAPPA	EPX	Total serum IgE
cg25221180	2	PRG3, PAPPA	LRSAM1;LRSAM1;LRSAM1;LRSAM1
cg25224369	2	PAPPA, PRG3	NA	Fetal vs adult liver, Gestational age, Total serum IgE
cg25270424	2	PRG3, PAPPA	OSBPL3;OSBPL3;OSBPL3;OSBPL3
cg25297070	2	PAPPA, PRG3	FAM212B;LOC101928718
cg25309343	2	CLEC11A	CLEC11A	Sex
cg25348163	2	PRG3, PAPPA	GNAQ
cg25466522	2	PRG3, PAPPA	TMC3-AS1
cg25470919	2	PAPPA, PRG3	SH2D3C;SH2D3C;SH2D3C;SH2D3C;SH2D3C
cg25475273	2	PAPPA, PRG3	NA
cg25479097	2	PRG3, PAPPA	C13orf35	Fetal vs adult liver
cg25488567	2	PRG3, PAPPA	FAM26F	Fetal vs adult liver, Total serum IgE
cg25493477	2	PRG3, PAPPA	RNF103-CHMP3
cg25676947	2	PRG3, PAPPA	SAG
cg25847090	2	PRG3, PAPPA	C10orf76
cg25854298	2	PRG3, PAPPA	ASCC1	Rheumatoid arthritis, Fetal vs adult liver
cg25926955	2	PRG3, PAPPA	XXYLT1;XXYLT1
cg25939505	2	PAPPA, PRG3	NA
cg25939647	2	PRG3, PAPPA	GPR176	Fetal vs adult liver, Total serum IgE
cg25949669	2	PRG3, PAPPA	NA
cg25960268	2	PRG3, PAPPA	NA
cg25975995	2	PRG3, PAPPA	GATB
cg25984364	2	PAPPA, PRG3	BCAT1;BCAT1;BCAT1
cg26024852	2	PAPPA, PRG3	ELL3;SERF2
cg26033504	2	PAPPA, PRG3	CSRP1;CSRP1	Clear cell renal carcinoma
cg26102082	2	PRG3, PAPPA	NGFR
cg26103369	2	PRG3, PAPPA	KIAA0317	Rheumatoid arthritis, Fetal vs adult liver
cg26150475	2	PAPPA, PRG3	SLC25A25;SLC25A25;SLC25A25;SLC25A25;SLC25A25
cg26197665	2	PRG3, PAPPA	PCSK6;PCSK6;PCSK6;PCSK6;PCSK6;PCSK6
cg26235490	2	PAPPA, PRG3	ABR;ABR	Total serum IgE
cg26252077	2	PAPPA, PRG3	NFIA;NFIA;NFIA;NFIA	Gestational age
cg26272088	2	PAPPA, PRG3	IGF1R	Fetal vs adult liver
cg26323242	2	PAPPA, PRG3	USP19;USP19;USP19;USP19
cg26345312	2	PRG3, PAPPA	NA
cg26352718	2	PRG3, PAPPA	NA
cg26365969	2	PRG3, PAPPA	DDC;DDC;DDC;DDC;DDC;DDC;DDC
cg26382374	2	PRG3, PAPPA	GALNT14;GALNT14;GALNT14;GALNT14
cg26389822	2	PRG3, PAPPA	HMGCL;HMGCL
cg26396322	2	PRG3, PAPPA	GLB1;GLB1;GLB1
cg26396815	2	PRG3, PAPPA	BANK1;BANK1;BANK1	Fetal vs adult liver
cg26416074	2	PRG3, PAPPA	NA
cg26421610	2	PRG3, PAPPA	HMBS;HMBS;HMBS;HMBS
cg26423824	2	PRG3, PAPPA	KSR1	Clear cell renal carcinoma
cg26457013	2	PRG3, PAPPA	TMEM86B;TMEM86B	HIV infection, Total serum IgE
cg26472183	2	PRG3, PAPPA	TRIB1;TRIB1
cg26495008	2	PRG3, PAPPA	FKBP5;FKBP5;FKBP5;FKBP5
cg26529864	2	PAPPA, PRG3	BOLA3;BOLA3	Fetal vs adult liver
cg26584983	2	PAPPA, PRG3	NA	Rheumatoid arthritis, Clear cell renal carcinoma
cg26633168	2	PRG3, PAPPA	NA
cg26657643	2	PRG3, PAPPA	EIF1AD;EIF1AD;EIF1AD;EIF1AD;EIF1AD;EIF1AD;EIF1AD
cg26703587	2	PRG3, PAPPA	DGKI
cg26713832	2	PRG3, PAPPA	NA
cg26724455	2	PRG3, PAPPA	VTI1A
cg26725582	2	PRG3, PAPPA	FAXDC2
cg26749306	2	PRG3, PAPPA	METRNL
cg26789365	2	PAPPA, PRG3	NA	Total serum IgE
cg26791242	2	PRG3, PAPPA	LOC339524;LOC339524;LOC339524;LOC339524;LOC339524	Ageing, Total serum IgE
cg26838560	2	PRG3, PAPPA	SLC29A1;SLC29A1;SLC29A1;SLC29A1;SLC29A1;SLC29A1
cg26964704	2	PAPPA, PRG3	AACS
cg26979537	2	PAPPA, PRG3	NAPA	Clear cell renal carcinoma, Fetal vs adult liver
cg26997652	2	PAPPA, PRG3	TMOD3
cg27018966	2	PRG3, PAPPA	NA
cg27028878	2	PAPPA, PRG3	SYNDIG1
cg27096404	2	PRG3, PAPPA	PAG1
cg27294008	2	ITIH3, RBL2	NEK4
cg27300125	2	PAPPA, PRG3	NA
cg27341747	2	PAPPA, PRG3	NA
cg27469152	2	PAPPA, PRG3	EPX	Total serum IgE
cg27488674	2	PAPPA, PRG3	NA	Fetal vs adult liver
cg27508506	2	PAPPA, PRG3	MAPK13;MAPK13
cg27537252	2	GBP1, CD48	B2M
cg27550672	2	PAPPA, PRG3	MTCL1
cg27647944	2	PRG3, PAPPA	NA
cg00079056	1	PAPPA	SUGT1P1;SPINK4
cg00093688	1	PRG3	NDOR1;NDOR1;NDOR1;NDOR1	Fetal vs adult liver, Total serum IgE
cg00100948	1	DAP	HRG
cg00111235	1	PRG3	ZFPM1
cg00121533	1	CRYZ	CRYZ;CRYZ;TYW3;CRYZ;TYW3;CRYZ;TYW3
cg00166722	1	CRELD1	C3orf24;C3orf24	Clear cell renal carcinoma
cg00170714	1	PRG3	MLX;MLX;PSMC3IP;PSMC3IP;MLX	Gestational age, Total serum IgE
cg00269553	1	CRISP2	PXDNL	Sex
cg00272561	1	PRG3	TMEM51;TMEM51;TMEM51;TMEM51
cg00352785	1	PRG3	PLXNA2
cg00381516	1	PRG3	NA
cg00453636	1	PRG3	AXIN1;AXIN1
cg00462460	1	MATN3	MATN3
cg00470050	1	GZMA	MYO9A
cg00490406	1	GBP1	AIM2	Clear cell renal carcinoma, Ageing, C-reactive protein
cg00491149	1	PAPPA	TMEM117;TMEM117;TMEM117;TMEM117
cg00533183	1	GZMA	PSMB8;PSMB8	Clear cell renal carcinoma, Primary Sjogrens syndrome
cg00546403	1	IGLL1	LINC-PINT;LINC-PINT;LINC-PINT;LINC-PINT;LINC-PINT;LINC-PINT;LINC-PINT;LINC-PINT
cg00553149	1	PILRA	STAG3;STAG3;GPC2	Sex
cg00569010	1	PRG3	PYROXD2
cg00573504	1	PRG3	NA
cg00693253	1	INHBC	LRP1
cg00713465	1	LEFTY2	TMEM63A
cg00731526	1	GZMK	UBE2F;UBE2F;UBE2F;UBE2F;UBE2F;UBE2F;UBE2F;UBE2F-SCLY;UBE2F
cg00742276	1	PRG3	DAG1;DAG1;DAG1;DAG1;DAG1;DAG1;DAG1;DAG1;DAG1;DAG1;DAG1;DAG1;DAG1
cg00746666	1	PRG3	NA
cg00761550	1	CXCL6	NA
cg00764582	1	PAPPA	EP400
cg00774089	1	IGLL1	TNFAIP8;TNFAIP8;TNFAIP8;TNFAIP8
cg00837308	1	PAPPA	NA	Total serum IgE
cg00944309	1	PRG3	NA	Total serum IgE
cg00984985	1	B3GNT8	BCKDHA;BCKDHA;BCKDHA;BCKDHA
cg00986350	1	PRG3	ZFPM1	Total serum IgE
cg00994306	1	TPSB2	NA	Rheumatoid arthritis, Fetal vs adult liver
cg01025398	1	PROK2	PROK2;PROK2
cg01025604	1	MDGA1	MDGA1
cg01063112	1	PRG3	PARN;PARN;PARN
cg01076129	1	CRISP2	CRISP2;CRISP2;CRISP2;CRISP2;CRISP2	Sex
cg01089070	1	PDK1	NA
cg01097406	1	DPEP1	NA
cg01181301	1	PRG3	NA
cg01200145	1	PAPPA	NA
cg01282836	1	PRG3	NA
cg01305866	1	PRG3	RCBTB2;RCBTB2;RCBTB2;RCBTB2
cg01328500	1	GZMK	IQCG;IQCG	Age 4 vs age 0
cg01335597	1	PAPPA	CSNK1G2
cg01363734	1	TESC	TESC;TESC;TESC
cg01427126	1	PRG3	TRAP1;TRAP1
cg01517384	1	MICA	HLA-B	Clear cell renal carcinoma
cg01556593	1	PRG3	FADS2;FADS2;FADS2
cg01576078	1	MDGA1	MDGA1
cg01576275	1	GZMA	NA	Rheumatoid arthritis, Clear cell renal carcinoma, Fetal vs adult liver
cg01634544	1	TTC9B	TTC9	Gestational age
cg01682370	1	CTSH	CTSH
cg01701286	1	LY75	LY75;LY75-CD302;LY75-CD302
cg01706515	1	CRISP2	CRISP2;CRISP2;CRISP2;CRISP2;CRISP2	Sex
cg01707361	1	ENGASE	ENGASE
cg01795309	1	PRG3	NA
cg01820273	1	CLPS	C6orf127
cg01888395	1	PRG3	NA	Clear cell renal carcinoma, Fetal vs adult liver
cg01904145	1	PROK2	PROK2;PROK2	Gestational age
cg01908419	1	PRG3	RNF24;RNF24;RNF24
cg01964045	1	PRG3	NA
cg01978458	1	PAPPA	TTYH3
cg02030454	1	PRG3	GJB3;GJB3
cg02055720	1	GZMK	DLEU1
cg02063076	1	B3GNT8	TMEM91;TMEM91;TMEM91;TMEM91;TMEM91
cg02091562	1	PAPPA	BRD8;BRD8;BRD8;BRD8;BRD8;BRD8
cg02100965	1	PRG3	NA
cg02116225	1	SHMT1	SHMT1;SHMT1
cg02218381	1	GZMK	SLC11A2;SLC11A2;SLC11A2;SLC11A2;SLC11A2;SLC11A2;SLC11A2;SLC11A2;SLC11A2
cg02224988	1	PRG3	TTC27;TTC27
cg02228403	1	PRG3	ATG7;ATG7;ATG7
cg02243624	1	PRG3	WIPI1;PRKAR1A
cg02245534	1	PRG3	METRNL	Total serum IgE
cg02267270	1	MDGA1	MDGA1	Fetal vs adult liver
cg02289722	1	APOL3	APOL3;APOL3;APOL3;APOL3;APOL3;APOL3
cg02307266	1	PRG3	LINC01531
cg02332678	1	PRG3	OSBPL5;OSBPL5;OSBPL5
cg02374401	1	PAPPA	KIAA0430;KIAA0430;KIAA0430
cg02375832	1	APOA2	C11orf48
cg02426414	1	SHMT1	SHMT1;SHMT1	Fetal vs adult liver
cg02427831	1	PAPPA	SIGLEC8	Total serum IgE
cg02436083	1	PAPPA	UBE2D3;UBE2D3;UBE2D3;LOC105377348;LOC105377348
cg02462499	1	PROK2	EIF4E3;EIF4E3;EIF4E3;EIF4E3
cg02531703	1	PILRA	GPC2
cg02560265	1	HSPB1	NA
cg02597894	1	GP1BA	VARS	Pancreatic ductal adenocarcinoma, Gestational age
cg02600063	1	CTNNB1	CDH6
cg02630294	1	GZMK	PLA2G4A
cg02709834	1	CRYZ	CRYZ;TYW3;CRYZ;CRYZ;TYW3;CRYZ;CRYZ;CRYZ;TYW3;TYW3;CRYZ;CRYZ;TYW3
cg02711608	1	PSAT1	SLC1A5;SLC1A5;SLC1A5;SLC1A5	Gestational age, Alcohol consumption per day, C-reactive protein, Body mass index, Serum triglycerides, Gamma-glutamyl transferase
cg02743437	1	MDGA1	MDGA1
cg02790691	1	PRG3	DTNA;DTNA;DTNA;DTNA;DTNA
cg02840645	1	PRG3	NA
cg02859042	1	PRG3	NCOR2;NCOR2	Fetal vs adult liver, Age 4 vs age 0
cg02865193	1	PRG3	AKAP1;AKAP1;AKAP1
cg02865302	1	A1BG	ZSCAN22
cg02888810	1	PRG3	ZDHHC3;ZDHHC3
cg02965878	1	PAPPA	NA
cg02985445	1	PRG3	NA	Total serum IgE
cg02995710	1	PROK2	EIF4E3;EIF4E3
cg03000848	1	IL2RB	AXIN1;AXIN1	Age 4 vs age 0
cg03062252	1	MDGA1	MDGA1
cg03117073	1	MDGA1	MDGA1
cg03119191	1	PAPPA	NA
cg03192273	1	GM2A	NA
cg03225714	1	CTSF	CHPT1
cg03256090	1	TPSB2	NA
cg03276022	1	PCSK7	TAGLN;TAGLN	Age 4 vs age 0
cg03383322	1	GZMK	ADCY5;ADCY5
cg03392077	1	PAPPA	ABCC1
cg03425812	1	GBP1	B2M
cg03437605	1	PRG3	RHOBTB2
cg03443439	1	PAPPA	SLC39A4
cg03443949	1	PRG3	SMCO4
cg03449946	1	PRG3	NFIA;NFIA;NFIA;NFIA
cg03457142	1	PROK2	EIF4E3;EIF4E3
cg03464017	1	GMPR	NA
cg03512256	1	PRG3	RPS6KA2
cg03525741	1	PRG3	NA
cg03579757	1	PILRA	NYAP1
cg03625911	1	CHI3L1	CHI3L1	Gestational age, Sex
cg03671391	1	PRG3	LINC00870
cg03678595	1	GSTZ1	SPTLC2
cg03725309	1	PSAT1	SARS	Fetal vs adult liver, Age, Ageing, Primary Sjogrens syndrome, Gestational age, C-reactive protein, Body mass index, Age 4 vs age 0, Serum triglycerides
cg03738384	1	PRG3	COTL1	Gestational age
cg03757043	1	PRG3	MIR3134
cg03766495	1	PAPPA	KBTBD4;KBTBD4;KBTBD4
cg03776060	1	AIF1L	AIF1L
cg03831847	1	GZMK	FAM38A
cg03856470	1	TPSB2	NA	Sex
cg03938978	1	IL18R1	IL18RAP
cg03945895	1	PRG3	PRDM2;PRDM2;PRDM2;PRDM2
cg04018738	1	GP1BA	VARS	Clear cell renal carcinoma, Smoking, Tobacco smoking
cg04025675	1	GATM	LOC145663;GATM
cg04033559	1	PDK1	PDK1
cg04158402	1	EBI3	CCDC94
cg04165759	1	ECM1	RPRD2
cg04222851	1	PAPPA	DENND1A;DENND1A
cg04226804	1	GZMK	NA
cg04254956	1	LRP11	RAET1E;RAET1E-AS1;RAET1E-AS1
cg04293770	1	PRG3	NA
cg04308301	1	PRG3	ASAP1;ASAP1
cg04321303	1	PRG3	NA	Total serum IgE
cg04336593	1	PRG3	TRERF1;TRERF1
cg04360053	1	PAPPA	PIK3R6;PIK3R6;PIK3R6
cg04368724	1	GP1BA	VARS	Smoking
cg04371336	1	PAPPA	SDK1
cg04377912	1	PRG3	ERMAP;ERMAP
cg04464062	1	PAPPA	ZFPM1
cg04466022	1	MDGA1	MDGA1	Clear cell renal carcinoma, Fetal vs adult liver
cg04506342	1	LY75	BAZ2B
cg04562799	1	PAPPA	NA
cg04578084	1	PAPPA	SH3GL1;SH3GL1;SH3GL1
cg04595372	1	CRISP2	CRISP2;CRISP2;CRISP2;CRISP2;CRISP2;CRISP2;CRISP2;CRISP2;CRISP2;CRISP2	Sex
cg04601780	1	ACE	ACE;ACE;ACE
cg04650104	1	PAPPA	RFC2;RFC2;RFC2;RFC2;RFC2
cg04664465	1	CTNNB1	NA	Fetal vs adult liver
cg04671947	1	B3GNT8	BCKDHA;BCKDHA
cg04674762	1	NID2	NID2
cg04692506	1	PAPPA	SPI1;SPI1	Total serum IgE
cg04730399	1	TESC	TESC;TESC;TESC
cg04731861	1	CSAG1	ARPC2;ARPC2	Gestational age
cg04811414	1	CLEC4C	DPPA3
cg04811932	1	PAPPA	SMYD4;RPA1
cg04814784	1	CRELD1	VHL;VHL
cg04815890	1	PAPPA	COTL1
cg04863746	1	CSAG1	PNKD;CATIP-AS2;PNKD
cg04863968	1	CLPS	CLPS
cg04889166	1	DDAH1	NA
cg04940901	1	PRSS57	DNAH1
cg04943896	1	PAPPA	KIAA1919;KIAA1919
cg05122696	1	PCSK7	SIK3;SIK3;SIK3
cg05126171	1	PRG3	SLC18A2
cg05177637	1	MATN3	MATN3
cg05186902	1	PDK1	PDK1;PDK1;PDK1;PDK1
cg05199418	1	CRHBP	S100Z
cg05219423	1	PAPPA	CUGBP2;CUGBP2;CUGBP2;CUGBP2	Total serum IgE
cg05222958	1	CLEC11A	NA	Sex, Age 4 vs age 0
cg05248368	1	MDGA1	MDGA1
cg05248470	1	LILRA3	LILRB2;LILRB2	Clear cell renal carcinoma
cg05360138	1	MMAB	NA
cg05387362	1	PAPPA	EXOC3;EXOC3
cg05406637	1	PAPPA	NA	Gestational age
cg05475649	1	GBP1	B2M
cg05479968	1	PRG3	XXYLT1-AS2;XXYLT1-AS2;XXYLT1;XXYLT1
cg05541460	1	PRG3	NA	Clear cell renal carcinoma, Fetal vs adult liver, Gestational age, Total serum IgE
cg05552874	1	ISG15	IFIT1	Fetal vs adult liver, Autoantibody production in systemic lupus erythematosus, Sex, Primary Sjogrens syndrome
cg05835496	1	PRG3	KIAA1462
cg05896902	1	GATM	LOC145663;GATM
cg05904344	1	MAP2K2	PCID2;PCID2;PCID2;PCID2;PCID2
cg05934594	1	PRG3	NA
cg05983372	1	NID2	NID2
cg06002804	1	PRG3	NRCAM;NRCAM
cg06004232	1	PRG3	NA
cg06154903	1	PAPPA	EHD1	Autoantibody production in systemic lupus erythematosus, Total serum IgE
cg06157924	1	SSU72	TMEM175
cg06277957	1	PRG3	TINAGL1;TINAGL1
cg06295519	1	MMP1	MMP13
cg06321925	1	GZMK	MIR181A2HG;NR6A1;NR6A1;NR6A1
cg06322356	1	SIRPB1	NA
cg06334942	1	PRG3	NA
cg06358171	1	GZMK	SSBP3;SSBP3;SSBP3	Age 4 vs age 0
cg06375623	1	MATN3	NA
cg06475513	1	PRG3	NA
cg06511138	1	ADGRF5	MEP1A
cg06559916	1	IL18R1	IL18RAP
cg06632402	1	TLR3	NA
cg06633463	1	PAPPA	NA	Fetal vs adult liver
cg06678733	1	ICAM4	RSRP1
cg06680065	1	PRG3	LGR5
cg06692120	1	TMPRSS6	TMEM97
cg06725287	1	PRG3	FOXK2	Total serum IgE
cg06763032	1	PRG3	NRG2;NRG2;NRG2;NRG2;NRG2
cg06937882	1	CST7	C20orf3	Fetal vs adult liver
cg06947430	1	CLEC11A	CLEC11A	Sex
cg06972908	1	PAPPA	ITGAL;ITGAL	Smoking
cg06981309	1	MX1	PLSCR1	Autoantibody production in systemic lupus erythematosus, Primary Sjogrens syndrome, Gestational age
cg06999195	1	PRG3	ACAD10;ACAD10
cg07007312	1	SSU72	DGKQ	Clear cell renal carcinoma
cg07024373	1	PRG3	MYLK;MYLK;MYLK;MYLK
cg07031798	1	CLPS	CLPS;CLPS;CLPS
cg07079560	1	PRG3	NA
cg07098502	1	PRG3	KIAA0182;KIAA0182	Fetal vs adult liver, Gestational age
cg07173352	1	PCSK7	LOC100652768;TAGLN;TAGLN
cg07195891	1	CLEC4C	CLEC4C;CLEC4C;CLEC4C;CLEC4C
cg07236691	1	PRG3	ENPP2;ENPP2;ENPP2	Gestational age
cg07254706	1	CTNNB1	NA
cg07260849	1	MDGA1	MDGA1
cg07318398	1	NT5C3L	KLHL10;NT5C3L	Age 4 vs age 0, Age
cg07332540	1	PRG3	TRPC4AP;TRPC4AP
cg07383652	1	FABP2	USP53
cg07399417	1	CRYZ	TYW3;CRYZ;TYW3;CRYZ;CRYZ;CRYZ;TYW3;CRYZ;CRYZ;CRYZ;CRYZ
cg07408895	1	MMAB	NA
cg07423149	1	CHI3L1	CHI3L1	Fetal vs adult liver, Gestational age
cg07481176	1	CTNNB1	NA
cg07565042	1	PRG3	RNF141	Fetal vs adult liver
cg07594584	1	PAPPA	CLIP1;CLIP1;CLIP1
cg07616471	1	GZMK	CCR5;CCR5
cg07620446	1	PRG3	GRB10
cg07631532	1	PRG3	HK2
cg07687479	1	PRG3	NA
cg07693262	1	MDGA1	MDGA1	Clear cell renal carcinoma
cg07733260	1	PRG3	SETMAR;SETMAR
cg07740599	1	DECR2	RAB11FIP3;RAB11FIP3;RAB11FIP3
cg07827820	1	PAPPA	NA
cg07828169	1	PRG3	2008-09-01
cg07873247	1	PRG3	NA
cg07884745	1	APOL3	APOL3;APOL3;APOL3;APOL3;APOL3;APOL3
cg07906050	1	PRG3	ACOT7;ACOT7;ACOT7;ACOT7
cg08033142	1	GZMK	PRKCE
cg08057896	1	OLFM2	COL5A3
cg08098550	1	PRG3	NA
cg08113602	1	PAPPA	C1orf186
cg08123339	1	S100A7	NA	Clear cell renal carcinoma
cg08130307	1	ECM1	NA
cg08154524	1	PRG3	PC;PC;PC
cg08173263	1	PRSS57	LPHN1;LPHN1	Gestational age, Smoking
cg08222618	1	SSU72	TMEM175
cg08223760	1	PRG3	ERMAP;ERMAP	Fetal vs adult liver
cg08228578	1	PSAT1	SHMT2;SHMT2;SHMT2;SHMT2;SHMT2;SHMT2;SHMT2;SHMT2;SHMT2;SHMT2;SHMT2
cg08268892	1	PAPPA	ARID1B;ARID1B;ARID1B	Total serum IgE
cg08288503	1	PRG3	NA
cg08423755	1	PRG3	ACOX1;ACOX1;ACOX1
cg08480774	1	PRG3	KIAA0182;KIAA0182
cg08519930	1	PRG3	NA
cg08597019	1	DPEP1	SPIRE2	Pancreatic ductal adenocarcinoma
cg08657705	1	CTNNB1	NA	Gestational age
cg08678044	1	CLEC11A	CLEC11A	Sex
cg08733159	1	GZMK	NA
cg08761605	1	PRG3	PDE4D;PDE4D;PDE4D;PDE4D;PDE4D
cg08767938	1	GZMK	NA	Ageing
cg08768186	1	CHI3L1	CHI3L1
cg08775153	1	PRG3	RUSC2;RUSC2;RUSC2
cg08776942	1	PRG3	NA	Total serum IgE
cg08804801	1	SHMT1	NA
cg08816893	1	PRG3	NA
cg08942800	1	CRISP2	CRISP2;CRISP2;CRISP2;CRISP2;CRISP2	Sex, Fetal vs adult liver
cg08944049	1	HGFAC	NA
cg08986950	1	ERAP1	ERAP1;ERAP1;ERAP1
cg09062982	1	CST7	NA
cg09066997	1	CTRB2	BCAR1;BCAR1;BCAR1;BCAR1;BCAR1
cg09069900	1	F7	F10
cg09115713	1	GZMK	FAM38A	Pancreatic ductal adenocarcinoma
cg09164611	1	PRG3	NA
cg09200014	1	CRYZ	CRYZ;CRYZ;CRYZ;CRYZ;TYW3;TYW3;TYW3
cg09241885	1	PRG3	C20orf118
cg09267719	1	PAPPA	NA
cg09272074	1	CFHR1	ASPM;ASPM
cg09316848	1	LRP11	RAET1E-AS1;RAET1E
cg09354263	1	PAPPA	RECQL5;LOC643008;LOC643008	Clear cell renal carcinoma
cg09408143	1	DECR2	RAB11FIP3;RAB11FIP3
cg09409838	1	GZMK	SLC11A2;SLC11A2;SLC11A2;SLC11A2;SLC11A2;SLC11A2;SLC11A2;SLC11A2;SLC11A2
cg09446896	1	PRG3	AAK1
cg09480190	1	PRG3	KIAA0182;KIAA0182	Clear cell renal carcinoma
cg09489470	1	PRG3	NA	Fetal vs adult liver
cg09502221	1	CRYZ	TYW3;CRYZ;CRYZ;TYW3;TYW3;CRYZ;CRYZ
cg09537434	1	B3GNT8	ATP5SL;ATP5SL;ATP5SL;ATP5SL;ATP5SL;ATP5SL;ATP5SL;ATP5SL;ATP5SL;ATP5SL;ATP5SL
cg09596645	1	PAPPA	NA
cg09629510	1	PRG3	BSG;BSG;BSG;BSG
cg09655952	1	PROK2	PROK2;PROK2
cg09694992	1	MDGA1	QSOX2
cg09696385	1	PAPPA	SND1	Rheumatoid arthritis, Fetal vs adult liver
cg09696599	1	PAPPA	PPP2R5E;PPP2R5E;PPP2R5E;PPP2R5E;PPP2R5E;PPP2R5E
cg09717809	1	PRG3	BOLA3;BOLA3	Pancreatic ductal adenocarcinoma
cg09724374	1	TPSB2	NA
cg09830162	1	FAHD1	FAHD1;FAHD1;C16orf73;C16orf73
cg09908050	1	PRG3	TPCN1;TPCN1;TPCN1
cg09945570	1	PRG3	ATP1A4
cg09968549	1	PAPPA	MEF2D;MEF2D
cg09980470	1	PRG3	SASH1
cg10038278	1	POR	POR
cg10046114	1	PAPPA	TTC7B
cg10084644	1	PILRA	STAG3;GPC2	Clear cell renal carcinoma, Pancreatic ductal adenocarcinoma
cg10101109	1	PAPPA	ERP29;ERP29	Clear cell renal carcinoma
cg10128416	1	CRYZ	TYW3;CRYZ;CRYZ;TYW3;TYW3;CRYZ;CRYZ
cg10130564	1	PCSK7	TAGLN;TAGLN	Pancreatic ductal adenocarcinoma, Fetal vs adult liver, Age 4 vs age 0
cg10152684	1	PAPPA	NA
cg10166889	1	CRISP2	NA
cg10191890	1	PRG3	SLC24A3
cg10193107	1	HSPB1	NA
cg10260205	1	COL6A1	PCBP3;PCBP3
cg10279452	1	PAPPA	NA
cg10289460	1	TESC	TESC;TESC;TESC
cg10334703	1	MATN3	MATN3	Fetal vs adult liver
cg10354401	1	PAPPA	CHMP3;CHMP3;CHMP3;RNF103-CHMP3;CHMP3
cg10361675	1	CTRB2	BCAR1;BCAR1;BCAR1;BCAR1;BCAR1
cg10402121	1	PRG3	NA	Fetal vs adult liver
cg10407106	1	PILRA	STAG3;STAG3;STAG3;STAG3;STAG3;STAG3;STAG3;STAG3
cg10407935	1	HGFAC	LRPAP1
cg10473367	1	TPSB2	NA
cg10499126	1	GZMK	MCFD2;MCFD2;MCFD2;MCFD2;MCFD2;MCFD2;MCFD2
cg10516012	1	TPSB2	TPSD1
cg10523679	1	ACADM	ACADM;ACADM	Fetal vs adult liver
cg10548185	1	PRG3	CWC27;CWC27
cg10549986	1	MX1	RSAD2	Fetal vs adult liver, Autoantibody production in systemic lupus erythematosus, Primary Sjogrens syndrome
cg10574570	1	PRG3	NA
cg10577511	1	PRG3	CLASP1;CLASP1;CLASP1	Fetal vs adult liver
cg10587778	1	PAPPA	NA
cg10611310	1	PRG3	NDST2
cg10635828	1	SHANK3	NA
cg10636246	1	GBP1	AIM2	Ageing, Primary Sjogrens syndrome, Gestational age, C-reactive protein, Body mass index
cg10657950	1	DECR2	RAB11FIP3;RAB11FIP3
cg10671836	1	PRG3	NA
cg10696524	1	PRG3	NA
cg10760299	1	GATM	GATM	Age 4 vs age 0
cg10771904	1	SIGLEC12	SIGLEC12;SIGLEC12
cg10779718	1	PCSK7	PAFAH1B2
cg10815420	1	PRG3	LRP12;LRP12
cg10826200	1	EBI3	CCDC94
cg10834425	1	INHBC	INHBC
cg10843707	1	NID2	NID2
cg10856296	1	PAPPA	AKR1E2	Pancreatic ductal adenocarcinoma
cg10917109	1	POR	STYXL1
cg10918552	1	TPSB2	TPSG1
cg10940750	1	LIPN	LIPN
cg10983013	1	PSMB1	NA
cg11001108	1	MDGA1	MDGA1
cg11129420	1	PRG3	LINC01585;CRTC3-AS1
cg11214001	1	ERAP1	CAST;CAST;CAST;CAST;CAST;CAST;CAST;CAST;CAST;CAST;CAST	Clear cell renal carcinoma, Age 4 vs age 0
cg11266582	1	PAPPA	DAPK2
cg11268327	1	MICA	MICA
cg11564551	1	PAPPA	MIR548AE2;LONP2;LONP2
cg11569329	1	LILRB3	RPS9
cg11578532	1	TSTD1	TSTD1;TSTD1;TSTD1	Gestational age, Age 4 vs age 0
cg11585284	1	GSTM4	GSTM4;GSTM4;GSTM4
cg11587451	1	GZMK	NA
cg11596043	1	BOLA1	NA
cg11609995	1	IL18R1	IL18R1;IL18R1
cg11657520	1	PDK1	PDK1
cg11734017	1	ICAM4	RHD;RHD;RHD;RHD;RHD;RHD;RHD;RHD
cg11742722	1	GZMA	GALNT14;GALNT14;GALNT14;GALNT14;GALNT14
cg11826726	1	CRISP2	NA
cg11861562	1	PCSK7	TAGLN;TAGLN	Pancreatic ductal adenocarcinoma, Fetal vs adult liver, Age 4 vs age 0
cg11862180	1	PDK1	NA
cg11884243	1	FCN2	FCN2;FCN2	Ageing
cg11907276	1	PRG3	NA
cg11915963	1	PRG3	ARNT2
cg11956442	1	UGDH	NA
cg12020464	1	ISLR2	ABO
cg12051762	1	PCSK7	TAGLN;TAGLN	Age 4 vs age 0
cg12100242	1	PRG3	TTC3;TTC3
cg12115800	1	PAPPA	NA
cg12120947	1	PAPPA	NOTCH4
cg12127455	1	PRG3	FOXJ3
cg12150299	1	LEFTY2	TMEM63A
cg12166217	1	ANXA2	ANXA2;ANXA2;ANXA2;ANXA2
cg12182649	1	MICA	MICA
cg12206157	1	PRG3	NA
cg12229979	1	PRG3	MYO9B;MYO9B	Clear cell renal carcinoma
cg12249517	1	PRG3	NA
cg12257343	1	MDGA1	MDGA1
cg12278959	1	IL18R1	IL18RAP
cg12279125	1	PAPPA	NA	Clear cell renal carcinoma, Smoking, Total serum IgE
cg12285709	1	IMPDH1	ANKRD9
cg12299199	1	MATN3	MATN3
cg12301981	1	PAPPA	AFF3;AFF3
cg12359648	1	PAPPA	NA
cg12372041	1	PAPPA	NA
cg12372138	1	PAPPA	ZNF830;CCT6B;CCT6B;CCT6B
cg12381317	1	COL2A1	PFKM;SENP1;SENP1;SENP1;SENP1
cg12385849	1	INHBC	LRP1
cg12395284	1	CRELD1	NA
cg12396412	1	PRG3	ARHGAP10
cg12407685	1	PRG3	RREB1;RREB1;RREB1;RREB1	Clear cell renal carcinoma
cg12439472	1	MX1	EPSTI1;EPSTI1
cg12440062	1	CRISP2	CRISP2;CRISP2;CRISP2;CRISP2;CRISP2	Clear cell renal carcinoma, Sex
cg12471092	1	PAPPA	ZBTB34
cg12482297	1	ACE	ACE
cg12530021	1	SIGLEC12	SIGLEC12;SIGLEC12
cg12556569	1	APOA5	APOA5;APOA5	Triglycerides, Postprandial lipemia
cg12561474	1	PAPPA	NGFR	Maternal smoking in pregnancy
cg12561552	1	PRG3	NA
cg12627897	1	PRG3	KIAA0141;KIAA0141;KIAA0141;KIAA0141
cg12629001	1	PRG3	RUSC2;RUSC2;RUSC2
cg12752121	1	PRG3	DNAJC3
cg12773397	1	PRG3	CCDC85C
cg12798040	1	PRSS57	XRCC3;XRCC3;XRCC3	Birth weight, Gestational age
cg12806822	1	MATN3	MATN3
cg12855781	1	QSOX2	ABO
cg12861780	1	PRG3	GPR156;GPR156
cg12905710	1	PAPPA	NA
cg12906975	1	MX1	NA	Primary Sjogrens syndrome
cg12987318	1	LRP11	RAET1E-AS1;RAET1E-AS1
cg13012653	1	ERAP1	CAST;CAST;CAST;CAST;CAST;CAST;CAST;CAST;CAST;CAST;CAST	Fetal vs adult liver
cg13051367	1	PRG3	DYRK1A
cg13064897	1	PRG3	NA	Clear cell renal carcinoma, Fetal vs adult liver, Gestational age
cg13135255	1	PAPPA	CREBBP;CREBBP
cg13189271	1	GZMK	JARID2	Clear cell renal carcinoma, Fetal vs adult liver, Ageing, Gestational age
cg13205244	1	PRG3	NA
cg13215060	1	CSAG1	C2orf62
cg13244312	1	TTC9B	TTC9	Fetal vs adult liver, Age 4 vs age 0
cg13262909	1	LRP11	PCMT1;PCMT1;PCMT1;PCMT1;PCMT1;PCMT1
cg13273209	1	PRG3	NA
cg13277027	1	PRG3	MYO9B;MYO9B
cg13284255	1	DDAH1	SNX2;SNX2
cg13360526	1	PRG3	NVL;NVL
cg13391663	1	CLEC4C	CLEC4C;CLEC4C
cg13480658	1	PRG3	AJAP1;AJAP1
cg13528603	1	CRYZ	CRYZ;CRYZ;CRYZ;CRYZ;TYW3;TYW3;CRYZ;CRYZ;CRYZ;CRYZ;TYW3
cg13576217	1	PRG3	THG1L
cg13587621	1	PAPPA	BICD2;BICD2
cg13602274	1	MDGA1	NA	Fetal vs adult liver
cg13609457	1	FABP2	NA	Fetal vs adult liver
cg13621337	1	PILRA	ZSCAN21;ZNF3
cg13682187	1	CFHR1	CFHR5	Fetal vs adult liver
cg13728299	1	KIR2DS2	KIR2DL1;KIR3DP1
cg13739421	1	PRG3	LINC01140
cg13755924	1	MX1	MX1
cg13774539	1	PRG3	LOC100189589	Gestational age, Total serum IgE
cg13775253	1	PRG3	NA
cg13784018	1	PRG3	SSH1;SSH1
cg13860869	1	CRELD1	FANCD2OS;FANCD2OS
cg13872812	1	PAPPA	BBX;BBX
cg13914841	1	CTRB2	NA
cg13948883	1	PRG3	NA	Gestational age
cg13966005	1	QSOX2	NA
cg13981787	1	SIGLEC12	SIGLEC12
cg14004602	1	CCL15	CCL14-CCL15;CCL15;CCL14-CCL15	HIV infection
cg14026704	1	ANXA2	ICE2;ICE2
cg14037008	1	GMPR	GMPR
cg14058863	1	MDGA1	MDGA1
cg14085262	1	CHI3L1	CHI3L1	Clear cell renal carcinoma
cg14127188	1	FCN2	FCN2;FCN2
cg14136260	1	GZMK	UCP3	Ageing
cg14198058	1	TPSB2	NA
cg14226212	1	PRG3	MUSK;MUSK;MUSK	Total serum IgE
cg14260098	1	PRG3	STON1-GTF2A1L;STON1-GTF2A1L;STON1-GTF2A1L
cg14271713	1	QSOX2	NA
cg14321269	1	PAPPA	XAF1;XAF1	Primary Sjogrens syndrome
cg14350764	1	PRG3	NA
cg14372281	1	GZMK	RASA2;RASA2;RASA2
cg14377951	1	GSTM3	GSTM5;GSTM5
cg14399284	1	PRG3	FHIT;FHIT
cg14421453	1	PRG3	NA
cg14440550	1	ISLR2	ABO
cg14441232	1	DDAH1	SNX24
cg14473485	1	MDGA1	MDGA1
cg14483210	1	SHMT1	SHMT1;SHMT1;SHMT1
cg14533461	1	GSTZ1	SPTLC2;SPTLC2
cg14551643	1	AIF1L	NA
cg14556243	1	PRG3	GAPVD1	Fetal vs adult liver, Gestational age
cg14611258	1	PAPPA	C17orf39	Gestational age, Total serum IgE
cg14620967	1	PRG3	NA
cg14631576	1	OGN	CENPP
cg14667514	1	PRG3	NA
cg14688905	1	GZMK	SLC11A2	Gestational age
cg14714343	1	FGL1	FGL1;FGL1;FGL1;FGL1
cg14751182	1	GZMK	L3MBTL2
cg14780286	1	PRG3	P3H2;P3H2
cg14867455	1	FABP2	NA
cg14879823	1	PRG3	NEDD9;NEDD9
cg14879885	1	PRG3	ACOT7;ACOT7;ACOT7;ACOT7
cg14926196	1	MDGA1	MDGA1	Fetal vs adult liver
cg14930775	1	PRG3	ACSL5;ACSL5
cg14983540	1	PRG3	SERINC5
cg14997592	1	CRISP2	CRISP2;CRISP2;CRISP2;CRISP2;CRISP2	Sex
cg15031924	1	PAPPA	RALY;RALY
cg15059143	1	GZMK	KLF7;KLF7;KLF7;KLF7
cg15081033	1	PAPPA	SPSB4
cg15105011	1	SSU72	TMEM175
cg15119324	1	PAPPA	FNDC3B;FNDC3B
cg15130252	1	PAPPA	NA
cg15133953	1	SHMT1	TOP3A
cg15140703	1	PILRA	STAG3;GPC2	Clear cell renal carcinoma
cg15158069	1	PAPPA	GRAMD1B;GRAMD1B
cg15273860	1	IGLL1	NA
cg15338967	1	PAPPA	NA	Fetal vs adult liver
cg15352551	1	PRG3	POLR2F;POLR2F
cg15402265	1	PAPPA	NA
cg15421665	1	SHMT1	SHMT1;SHMT1;SHMT1
cg15434896	1	PRG3	FAM151B
cg15451504	1	AXIN2	NA
cg15469732	1	TESC	TESC;TESC;TESC
cg15479589	1	PAPPA	NA
cg15482717	1	PRG3	FADD	Total serum IgE
cg15509430	1	CRISP2	CRISP2;CRISP2;CRISP2;CRISP2;CRISP2;CRISP2
cg15515095	1	PRG3	HS2ST1;HS2ST1
cg15529130	1	CTNNB1	NA
cg15534755	1	PCSK7	TAGLN;TAGLN	Pancreatic ductal adenocarcinoma, Age 4 vs age 0
cg15550330	1	PAPPA	NA
cg15580968	1	MDGA1	MDGA1
cg15584755	1	PRG3	RNF157
cg15634144	1	PRG3	RREB1;RREB1;RREB1;RREB1
cg15655655	1	PRG3	SRI;SRI
cg15698552	1	PAPPA	NA
cg15699691	1	POR	POR
cg15713169	1	ITPA	C20orf194
cg15713581	1	PAPPA	PIP5K1B;PIP5K1B
cg15724772	1	PRG3	ACOT7;ACOT7;ACOT7;ACOT7
cg15725881	1	PRG3	PRG2;PRG2;PRG2;PRG2
cg15787985	1	PAPPA	MAP6D1
cg15798455	1	PROK2	PROK2;PROK2
cg15802306	1	LY75	LY75-CD302;LY75-CD302;LY75
cg15816198	1	CTRB2	BCAR1;BCAR1;BCAR1;BCAR1;BCAR1
cg15832221	1	PRG3	SLAIN1;SLAIN1
cg15852767	1	PRG3	CACNA2D1
cg15867698	1	PRG3	ACTN1;ACTN1;ACTN1	Ageing
cg15876198	1	SERPINA3	SERPINA13
cg15878604	1	PRG3	MGAT3
cg15919833	1	ERAP1	CAST;CAST;CAST;CAST;CAST;CAST;CAST;CAST;CAST;CAST;CAST
cg16010218	1	ANXA2	ANXA2;ANXA2;ANXA2;ANXA2
cg16020490	1	DPEP1	TOX2;TOX2;TOX2
cg16050349	1	PAPPA	PIK3CB	Total serum IgE
cg16070035	1	ERAP1	CAST;CAST;CAST;CAST;CAST;CAST
cg16118023	1	PAPPA	PMP22;PMP22;PMP22;PMP22;PMP22;PMP22;PMP22
cg16214290	1	PAPPA	DESI1
cg16272981	1	GZMA	LPCAT1	Clear cell renal carcinoma, Ageing, Human immunodeficiency virus
cg16303048	1	NID2	NID2
cg16313807	1	GZMK	HSBP1L1	Clear cell renal carcinoma, Ageing, Age 4 vs age 0
cg16348111	1	PAPPA	MAP3K7CL;MAP3K7CL;MAP3K7CL;MAP3K7CL;MAP3K7CL;MAP3K7CL;MAP3K7CL;MAP3K7CL;MAP3K7CL;MAP3K7CL
cg16458417	1	PAPPA	GAPT;GAPT;GAPT;GAPT
cg16509830	1	GZMK	FOXP1;FOXP1-AS1;FOXP1;FOXP1;FOXP1;FOXP1;FOXP1
cg16524733	1	PCSK7	TAGLN;TAGLN;TAGLN;TAGLN	Pancreatic ductal adenocarcinoma, Fetal vs adult liver, Age 4 vs age 0
cg16526047	1	ISG15	ISG15	Autoantibody production in systemic lupus erythematosus, Primary Sjogrens syndrome, Smoking, Age 4 vs age 0
cg16546993	1	PRG3	HPS4;HPS4;HPS4;HPS4
cg16592658	1	EBI3	EBI3	Clear cell renal carcinoma
cg16618654	1	PRG3	NA
cg16634936	1	CST5	PARD3;PARD3;PARD3;PARD3;PARD3;PARD3;PARD3;PARD3;PARD3;PARD3;PARD3
cg16680864	1	PRG3	COL15A1
cg16693243	1	PRG3	STIM1;STIM1;STIM1
cg16730961	1	PRG3	SERINC5;SERINC5;SERINC5;SERINC5;SERINC5
cg16779529	1	PRG3	CEP83;CEP83
cg16785077	1	MX1	MX1	Primary Sjogrens syndrome
cg16797009	1	PDK1	NA	Gestational age
cg16918625	1	PAPPA	TGFBR2;TGFBR2
cg16942386	1	PAPPA	AGAP1;AGAP1
cg17014757	1	CHI3L1	CHI3L1	Clear cell renal carcinoma
cg17025698	1	PAPPA	PHF12
cg17041511	1	PRG3	NA	Clear cell renal carcinoma, Gestational age, Total serum IgE
cg17062760	1	PRG3	NA
cg17104429	1	GZMK	NA
cg17134838	1	PAPPA	NA
cg17148519	1	PRG3	USP7;USP7;USP7
cg17211632	1	TESC	TESC;TESC;TESC
cg17423900	1	NID2	NID2
cg17436506	1	PRG3	ARL6IP4;ARL6IP4;OGFOD2;ARL6IP4;ARL6IP4
cg17508302	1	FCGR2B	HSPA7
cg17509516	1	PAPPA	NA
cg17532497	1	PRG3	NA
cg17679246	1	PDK1	PDK1
cg17692251	1	PRG3	GLIS3;GLIS3
cg17719053	1	CRYZ	TYW3;CRYZ;CRYZ;TYW3;TYW3;CRYZ;CRYZ
cg17731305	1	CRISP2	CRISP2;CRISP2;CRISP2;CRISP2;CRISP2;CRISP2
cg17758888	1	PAPPA	MAP3K7CL;MAP3K7CL;MAP3K7CL;MAP3K7CL;MAP3K7CL;MAP3K7CL;MAP3K7CL
cg17772171	1	GZMK	NA	Clear cell renal carcinoma, Age 4 vs age 0
cg17773047	1	PAPPA	PPM1A;PPM1A;PPM1A
cg17778204	1	CLPS	CLPS;CLPS;CLPS
cg17812751	1	HGFAC	DOK7;DOK7
cg17830204	1	PILRA	GATS;GATS;GATS;GATS;PVRIG
cg17844602	1	PAPPA	SLMO1;SLMO1
cg17860705	1	PAPPA	NA
cg17941143	1	PRG3	NA
cg17950169	1	LEFTY2	TMEM63A	Gestational age
cg17987483	1	ICAM4	NA
cg18161208	1	PAPPA	BDH1;BDH1;BDH1
cg18367220	1	PAPPA	KIAA0317
cg18368116	1	PRG3	NA
cg18422094	1	PAPPA	NA
cg18533397	1	GSTM4	NA	Rheumatoid arthritis
cg18544413	1	CRTAM	RASSF3;RASSF3
cg18544612	1	PRG3	RFC3
cg18705408	1	MATN3	MATN3
cg18736474	1	PRG3	LRRC41;UQCRH;UQCRH;UQCRH
cg18781966	1	KLK10	KLK10;KLK10;KLK10;KLK10	Pancreatic ductal adenocarcinoma
cg18787224	1	PRG3	LINC-PINT;LINC-PINT;LINC-PINT;LINC-PINT;LINC-PINT;LINC-PINT;LINC-PINT;LINC-PINT
cg18821972	1	MDGA1	MDGA1
cg18868699	1	ITIH3	GLT8D1;GLT8D1;GLT8D1;GLT8D1;GLT8D1
cg18872420	1	GSTZ1	SPTLC2
cg18893612	1	PCSK7	LOC100652768;TAGLN;TAGLN
cg18966140	1	PAPPA	FAM188A
cg18980073	1	MDGA1	MDGA1
cg19026207	1	TMPRSS6	TMEM97
cg19069027	1	PRG3	C15orf57;C15orf57;C15orf57;C15orf57
cg19081101	1	CHI3L1	CHI3L1	Clear cell renal carcinoma, Gestational age
cg19081224	1	PAPPA	GLTSCR1
cg19086603	1	F7	F7;F7
cg19116668	1	PILRA	PMS2L1	Gestational age
cg19136299	1	GZMK	NA
cg19180304	1	FAHD1	FAHD1;FAHD1
cg19296400	1	PRG3	UBXN11;UBXN11;UBXN11;UBXN11;UBXN11
cg19311470	1	KLB	RPL9;RPL9;LIAS;LIAS
cg19388776	1	PROK2	PROK2;PROK2
cg19408572	1	SSU72	DGKQ;DGKQ
cg19412675	1	DDAH1	SNX24
cg19420497	1	PAPPA	NA
cg19459962	1	PROK2	NA
cg19473757	1	PRG3	NA
cg19497572	1	B3GNT8	TMEM91;TMEM91;TMEM91;TMEM91;TMEM91;TMEM91
cg19502237	1	FCN2	FCN2;FCN2
cg19534769	1	HGFAC	HGFAC
cg19558972	1	IGLL1	IGLL1;IGLL1;IGLL1;IGLL1
cg19617041	1	PAPPA	NA
cg19636519	1	PILRA	NA
cg19686029	1	PRG3	ADORA3;TMIGD3;ADORA3;ADORA3;TMIGD3;TMIGD3
cg19744478	1	PRG3	HK1;HK1;HK1;HK1;HK1
cg19808643	1	DDAH1	SNX2	Fetal vs adult liver, Gestational age
cg19979896	1	LRP11	RAET1E
cg19993461	1	PRG3	LPIN1;LPIN1;LPIN1
cg20019365	1	CSAG1	PNKD;AAMP;PNKD
cg20029347	1	GZMK	DGKZ;DGKZ	Fetal vs adult liver
cg20034834	1	LILRA3	NA
cg20037229	1	PAPPA	LINC00877
cg20045696	1	GSTZ1	AHSA1
cg20053110	1	MDGA1	MDGA1	Fetal vs adult liver
cg20062691	1	ISG15	ISG15	Autoantibody production in systemic lupus erythematosus, Primary Sjogrens syndrome
cg20073313	1	CRISP2	PXDNL	Sex
cg20118879	1	PRG3	NA
cg20133046	1	GMPR	NA
cg20223784	1	PAPPA	TGFBR2;TGFBR2
cg20259557	1	PRG3	SLC39A4	Fetal vs adult liver
cg20261682	1	QSOX2	NA
cg20275549	1	AMY2A	AMY2B
cg20316427	1	PAPPA	NA
cg20317437	1	PRG3	FUCA1	Total serum IgE
cg20417024	1	GZMK	F2R
cg20456258	1	SSU72	DGKQ	Clear cell renal carcinoma
cg20468314	1	PAPPA	ZKSCAN5;ZKSCAN5
cg20491697	1	COL6A1	COL6A1
cg20503329	1	PRG3	COL15A1
cg20506347	1	GZMK	FOXP1;FOXP1	Ageing, Age 4 vs age 0
cg20530843	1	CRELD1	CRELD1;CRELD1;CRELD1
cg20550154	1	NID2	NID2	Clear cell renal carcinoma, Fetal vs adult liver
cg20594498	1	SHMT1	NA
cg20619340	1	PRG3	HNRNPLL;HNRNPLL
cg20625042	1	PRG3	C1orf21
cg20672059	1	PRG3	KL	Clear cell renal carcinoma
cg20684491	1	ICAM4	NA
cg20713968	1	PRG3	NA	Pancreatic ductal adenocarcinoma, Fetal vs adult liver
cg20814349	1	FCGR2B	NA
cg20820367	1	PRG3	NA
cg20855608	1	CRYZ	CRYZ;CRYZ;CRYZ;CRYZ;TYW3;TYW3;TYW3
cg20938555	1	PRG3	GEMIN4
cg21018739	1	PAPPA	MRPS27;MRPS27;MRPS27
cg21092930	1	PRG3	LOC100131303
cg21099238	1	ERAP2	LNPEP;LNPEP
cg21120609	1	COL6A1	PCBP3;PCBP3;PCBP3;PCBP3
cg21146801	1	PRG3	TMEM154
cg21156580	1	PRG3	NA
cg21203249	1	SEMA4D	SEMA4D;SEMA4D
cg21229179	1	PRG3	NACC2
cg21239317	1	PRG3	CCDC126	Total serum IgE
cg21271423	1	RETN	RETN;RETN
cg21306887	1	PRG3	NA
cg21425838	1	PRG3	NA
cg21454279	1	GZMK	GLI2
cg21461856	1	PRG3	MGAT3
cg21481321	1	PRG3	NA
cg21496942	1	MDGA1	MDGA1
cg21500092	1	PAPPA	UBE2G1
cg21508673	1	MAP2K2	PROZ;PROZ
cg21530469	1	PRG3	NLRC4;NLRC4;NLRC4;NLRC4;NLRC4;NLRC4
cg21535942	1	CRYZ	CRYZ;TYW3;CRYZ;CRYZ;CRYZ;TYW3;TYW3
cg21619464	1	GZMK	NA
cg21657705	1	ACE	ACE;ACE
cg21693883	1	COL6A1	COL6A1
cg21710255	1	CRISP2	CRISP2;CRISP2;CRISP2;CRISP2;CRISP2	Sex
cg21716266	1	ECI2	C6orf201;C6orf146;C6orf201
cg21825443	1	MDGA1	MDGA1
cg21826292	1	DPEP1	CEP78;CEP78
cg21839972	1	CLEC4C	NA
cg21844795	1	LILRA3	NA
cg21876145	1	PRG3	LAPTM4A	Rheumatoid arthritis
cg21898358	1	LILRA3	LILRA3;LILRA3
cg21906852	1	CRYZ	TYW3;CRYZ;CRYZ;TYW3;TYW3;CRYZ;CRYZ
cg21918969	1	PAPPA	RCC2;RCC2
cg21955916	1	LILRA3	LILRB2;LILRB2	Clear cell renal carcinoma
cg21985198	1	PAPPA	SMYD3
cg21994045	1	ICAM5	ICAM5	Sex, Primary Sjogrens syndrome, Age 4 vs age 0
cg22055162	1	PRG3	GRB10
cg22078284	1	MDGA1	MDGA1
cg22080845	1	PRG3	NA
cg22143698	1	GZMK	ANKRD33B	Fetal vs adult liver, Gestational age, Ageing, Body mass index
cg22194129	1	CLEC4C	CLEC4C;CLEC4C
cg22209584	1	PAPPA	NA
cg22252112	1	PRG3	VPS53;VPS53
cg22264409	1	PROK2	PROK2;PROK2
cg22304799	1	PRG3	NA
cg22312249	1	PAPPA	TMEM104	Total serum IgE
cg22313821	1	GATM	GATM
cg22460173	1	PRG3	NA
cg22489876	1	EDAR	NA
cg22505924	1	GZMK	NA
cg22523141	1	CD300A	NA
cg22570970	1	GZMK	JARID2	Clear cell renal carcinoma
cg22692511	1	PCSK7	TAGLN;TAGLN	Sex, Age 4 vs age 0
cg22710716	1	ITIH3	NT5DC2;NT5DC2
cg22712983	1	CSAG1	PNKD;PNKD	Fetal vs adult liver, Gestational age
cg22718636	1	SSU72	DGKQ	Clear cell renal carcinoma, Fetal vs adult liver, Age 4 vs age 0
cg22723458	1	DPEP1	DPEP1
cg22731412	1	PRG3	PITPNC1;PITPNC1
cg22775585	1	PRG3	RNF130;RNF130
cg22779717	1	PRG3	URI1;URI1;URI1
cg22845023	1	PAPPA	NA
cg22855933	1	GZMK	NA	Clear cell renal carcinoma, Fetal vs adult liver, Gestational age
cg22875332	1	ACADM	ACADM;ACADM	Fetal vs adult liver
cg22905973	1	PRG3	NA
cg22906224	1	PILRA	NA
cg22909322	1	PROK2	EIF4E3;EIF4E3;EIF4E3;EIF4E3;EIF4E3
cg22910295	1	ICAM5	ICAM5	Sex, Primary Sjogrens syndrome, Age 4 vs age 0
cg22920041	1	RETN	RETN;RETN;RETN;RETN
cg22955228	1	TESC	TESC;TESC;TESC
cg22955899	1	LGALS3	DLGAP5;DLGAP5
cg23011886	1	PRG3	MGAT4B;MGAT4B	Fetal vs adult liver
cg23044178	1	PRG3	MICAL2
cg23072126	1	EBI3	CCDC94
cg23080060	1	CRISP2	NA
cg23089272	1	GZMA	FSIP1	Ageing
cg23256822	1	IL18R1	IL18RAP
cg23272088	1	PAPPA	KCNQ1;KCNQ1	Rheumatoid arthritis, Pancreatic ductal adenocarcinoma
cg23352491	1	PRG3	RNF220
cg23365922	1	VNN2	VNN2;VNN2;VNN2;VNN2;VNN2;VNN2;VNN2;VNN2;VNN2
cg23387863	1	PRG3	SGK269	Fetal vs adult liver, Primary Sjogrens syndrome, Smoking
cg23489421	1	PRG3	FAM71D
cg23541808	1	PRG3	DLGAP1;DLGAP1;DLGAP1;DLGAP1;DLGAP1;DLGAP1;DLGAP1;DLGAP1;DLGAP1
cg23548969	1	IGLL1	ETS1;ETS1;ETS1
cg23561957	1	DAP	HRG
cg23586821	1	LRP11	NA
cg23612739	1	PRG3	NA
cg23632178	1	PRG3	CLSTN1;CLSTN1;CLSTN1
cg23644242	1	PRG3	CTIF;CTIF
cg23793961	1	CLEC4C	CLEC4C;CLEC4C
cg23840008	1	ANXA2	NA
cg23845077	1	PAPPA	ERC1;ERC1;ERC1;ERC1;ERC1;ERC1
cg23881939	1	COL2A1	COL2A1;COL2A1
cg23933289	1	PRG3	FAM20B	Fetal vs adult liver, Waist circumference
cg23969297	1	PAPPA	PKD2L1;PKD2L1
cg23977453	1	CRELD1	VHL;VHL
cg23987137	1	PRG3	PDE4D;PDE4D;PDE4D	Fetal vs adult liver, Gestational age
cg23992003	1	PRG3	DCP1B
cg24003898	1	PAPPA	EIF2C1	Fetal vs adult liver
cg24096902	1	GZMK	WASF2;WASF2
cg24104815	1	GZMK	NA
cg24143196	1	PAPPA	TECR	Clear cell renal carcinoma, Fetal vs adult liver
cg24202817	1	PRG3	PFKFB3	Clear cell renal carcinoma, Total serum IgE
cg24214440	1	MDGA1	MDGA1
cg24305576	1	GSTZ1	TMED8
cg24319867	1	PCSK7	LOC100652768;TAGLN;TAGLN
cg24328539	1	GATM	LOC145663;GATM
cg24380653	1	PRG3	ALOX5AP
cg24416238	1	MATN3	MATN3
cg24437580	1	LEFTY2	TMEM63A
cg24447108	1	PRG3	ACSM1
cg24467349	1	GSTM3	GSTM5
cg24515533	1	NT5C3L	KLHL11
cg24520381	1	PRG3	PPP1R1B;PPP1R1B
cg24566538	1	PRG3	RCBTB2;RCBTB2;RCBTB2;RCBTB2
cg24587741	1	PRG3	KCNMA1;KCNMA1;KCNMA1;KCNMA1;KCNMA1;KCNMA1
cg24626752	1	SLITRK5	SLITRK5	Pancreatic ductal adenocarcinoma, Gestational age
cg24644049	1	DPEP1	CDS1
cg24674304	1	DECR2	MIR564;TMEM42	Sex
cg24678928	1	MX1	DDX60
cg24698785	1	PRG3	NHSL1
cg24796644	1	MDGA1	MDGA1	Fetal vs adult liver
cg24848973	1	PROK2	EIF4E3;EIF4E3;EIF4E3;EIF4E3	Age 4 vs age 0
cg24894107	1	PRG3	NA
cg24898914	1	GZMA	PSMB8;PSMB8	Clear cell renal carcinoma
cg24965200	1	PAPPA	SSBP3;SSBP3;SSBP3
cg24982541	1	ERAP1	CAST;CAST;CAST;CAST;CAST;CAST;CAST;CAST;CAST;CAST;CAST	Clear cell renal carcinoma, Fetal vs adult liver
cg25039814	1	PRG3	EEFSEC
cg25107791	1	CLPS	CLPS	Clear cell renal carcinoma
cg25116412	1	NT5C3L	TTC25;TTC25
cg25181490	1	PILRA	C7orf59
cg25198316	1	COL2A1	OR10AD1
cg25210835	1	GSTM3	GSTM5
cg25213590	1	PRG3	NA
cg25250433	1	SHANK3	NA
cg25308597	1	PRG3	IL5RA;IL5RA;IL5RA;IL5RA;IL5RA;IL5RA;IL5RA;IL5RA;IL5RA;IL5RA;IL5RA;IL5RA;IL5RA;IL5RA
cg25315031	1	PROK2	EIF4E3;EIF4E3
cg25337070	1	MDGA1	MDGA1
cg25384513	1	PRG3	GFPT2;GFPT2
cg25390787	1	CRISP2	CRISP2;CRISP2;CRISP2;CRISP2;CRISP2	Sex, Fetal vs adult liver
cg25401101	1	DECR2	RAB11FIP3;RAB11FIP3
cg25436480	1	AOC1	NA
cg25482438	1	CHI3L1	CHI3L1;CHI3L1
cg25492364	1	SHMT1	SHMT1;SHMT1	Fetal vs adult liver, Gestational age, Age 4 vs age 0
cg25518868	1	IGLL1	DIAPH1;DIAPH1	Clear cell renal carcinoma, Pancreatic ductal adenocarcinoma, Fetal vs adult liver, Alcohol consumption per day
cg25617952	1	PDK1	PDK1;PDK1;PDK1;PDK1
cg25643253	1	PRG3	VKORC1L1	Fetal vs adult liver, Total serum IgE
cg25661769	1	CRELD1	LOC401052
cg25665636	1	CLPS	C6orf127
cg25667337	1	PRG3	NA
cg25689499	1	PRG3	METRNL	Clear cell renal carcinoma
cg25738218	1	PRG3	SLC29A1;SLC29A1;SLC29A1;SLC29A1;SLC29A1;SLC29A1
cg25746394	1	NRXN1	APOC2
cg25799589	1	PRG3	ZNF827
cg25824774	1	ACP6	ACP6;ACP6
cg25877465	1	PAPPA	ACSL1;ACSL1;ACSL1
cg25880343	1	PCSK7	SIDT2;SIDT2
cg25894160	1	CST7	C20orf3	Fetal vs adult liver, Gestational age, Age 4 vs age 0
cg25983677	1	MICA	NA
cg26005635	1	PRG3	HIRA
cg26057482	1	PRG3	HMGXB3
cg26082368	1	MDGA1	NA	Fetal vs adult liver
cg26086917	1	DPEP1	DPEP1
cg26129310	1	MDGA1	MDGA1
cg26150263	1	PAPPA	NA
cg26205890	1	PAPPA	ACOX1;ACOX1	Clear cell renal carcinoma
cg26228864	1	PRG3	IL5RA;IL5RA;IL5RA;IL5RA;IL5RA;IL5RA;IL5RA;IL5RA;IL5RA;IL5RA;IL5RA;IL5RA;IL5RA;IL5RA
cg26285241	1	PRG3	IKZF2;IKZF2
cg26316885	1	ICAM5	ICAM5	Age 4 vs age 0
cg26328951	1	GZMK	SNHG12;SNORD99;SNORA61	Clear cell renal carcinoma, Ageing, Age
cg26395089	1	PAPPA	ZRANB1
cg26408118	1	GZMK	ACVR1;ACVR1
cg26417310	1	PRG3	CACUL1
cg26419287	1	NID2	NID2
cg26422453	1	PAPPA	EPSTI1;EPSTI1
cg26457504	1	CRYZ	CRYZ;CRYZ;CRYZ;CRYZ;TYW3;TYW3;TYW3
cg26502583	1	NT5C3L	KLHL10;NT5C3L
cg26505274	1	MX1	OASL;OASL;OASL
cg26510238	1	PAPPA	VCL;VCL
cg26566898	1	PCSK7	TAGLN;TAGLN	Fetal vs adult liver, Age 4 vs age 0
cg26662672	1	SHANK3	NA
cg26690034	1	CRYZ	CRYZ;CRYZ;CRYZ;TYW3;TYW3;CRYZ;CRYZ;CRYZ;TYW3;CRYZ;CRYZ
cg26715042	1	CRISP2	CRISP2;CRISP2;CRISP2;CRISP2;CRISP2	Clear cell renal carcinoma, Sex, Fetal vs adult liver
cg26720545	1	MDGA1	MDGA1
cg26727538	1	SIGLEC6	CEACAM18
cg26752657	1	CRYZ	CRYZ;CRYZ;CRYZ;TYW3;TYW3;CRYZ;CRYZ;CRYZ;TYW3;CRYZ;CRYZ
cg26754581	1	PROK2	EIF4E3;EIF4E3;EIF4E3;EIF4E3
cg26763362	1	SHMT1	SHMT1;SHMT1	Fetal vs adult liver, Gestational age, Age 4 vs age 0
cg26787239	1	PAPPA	IL4;IL4	Cow milk allergy, Total serum IgE
cg26823505	1	CLPS	CLPS	Age 4 vs age 0
cg26852344	1	PRG3	TRIO
cg26855724	1	CRYZ	TYW3;CRYZ;TYW3;CRYZ;CRYZ;CRYZ;TYW3;CRYZ;CRYZ;CRYZ;CRYZ
cg26923084	1	NID2	NID2
cg26943037	1	PRG3	NA
cg27005749	1	GZMK	EIF2C2;EIF2C2	Pancreatic ductal adenocarcinoma, Fetal vs adult liver, Gestational age
cg27103616	1	MDGA1	MDGA1
cg27147195	1	COL2A1	ZNF641;ZNF641;ZNF641
cg27151561	1	MDGA1	MDGA1
cg27182529	1	DECR2	RAB11FIP3;RAB11FIP3	Fetal vs adult liver
cg27218896	1	PAPPA	NA
cg27288127	1	PRG3	HVCN1;HVCN1	Rheumatoid arthritis
cg27326026	1	MICA	NA
cg27427752	1	PAPPA	NA
cg27434922	1	PRG3	NA
cg27466466	1	GSTT1	NA
cg27468610	1	PRG3	KMT2C
cg27554954	1	ANXA2	ANXA2;ANXA2;ANXA2;ANXA2	Pancreatic ductal adenocarcinoma
cg27588075	1	ERAP1	CAST;CAST;CAST;CAST;CAST;CAST
