# Supplementary material for: Integrated methylome and phenome study of the circulating proteome reveals markers pertinent to brain health
Source: Nat Commun. 2022 Aug 9;13:4670. doi: 10.1038/s41467-022-32319-8 (PMC9363452; doi:10.1038/s41467-022-32319-8)
Supplement: Supplementary file 14 — Supplementary Data 11 [file 41467_2022_32319_MOESM14_ESM.xlsx]

## Sheet: Supplementary Data 11
Supplementary Data 11. Replication assessment of 98 pQTMs reported by Zaghlool et al, 2020.
Zaghlool et al performed a fully-adjusted association studies between DNAm and 1,123 circulating protein levels aquired through the SOMAmer aptamer method in 944 KORA study participants, identifying 98 pQTMs that replicated in an independent cohort (QMDiab).
Of the 98 pQTMs, 81 were comparable across the two studies and fully-adjusted model results were compared in all cases.
Of the 81 comparable pQTMs, 26 replicated at our significance threshold of P < 4.5x10-10. A further 16 pQTMs replicated at the epigenome-wide threshold of P < 3.6x10-8 and a further 39 replicated at nominal P < 0.05.
All associations were aligned in their direction effects between the two studies.
The results in both studies were generated through linear regression. Both studies used Bonferroni adjustment for multiple testing correction.
SeqId	pQTM group	CpG	Zaghlool Beta	Zaghlool SE	Zaghlool P	Beta	SE	P	Replication threshold
4148-49	PAPPA	cg12227660	-0.35893	0.0304754	5.83036e-30	-1.55582	0.180137	5.7776e-18	P < 4.5x10-10
4148-49	PAPPA	cg04497992	-0.348712	0.0306174	3.08484e-28	-1.60479	0.181064	7.78275e-19	P < 4.5x10-10
4148-49	PAPPA	cg19434937	-0.349256	0.0307373	4.1372e-28	-1.62832	0.195601	8.45333e-17	P < 4.5x10-10
4148-49	PAPPA	cg05753799	0.342987	0.0307753	3.6083e-27	1.26349	0.232102	5.21833e-08	Nominal P < 0.05
4500-50	CLEC11A	cg10773601	-0.340855	0.0308075	8.05561e-27	-1.51685	0.155664	1.94909e-22	P < 4.5x10-10
4148-49	PAPPA	cg13774539	-0.331199	0.0309182	2.48024e-25	-1.58866	0.257972	7.35451e-10	P < 3.6x10-8
5124-69	ICAM5	cg03650189	0.343528	0.0324958	1.22141e-24	0.847858	0.0918582	2.70423e-20	P < 4.5x10-10
4500-50	CLEC11A	cg16651537	-0.325742	0.0309893	1.67074e-24	-1.07205	0.120633	6.28234e-19	P < 4.5x10-10
4148-49	PAPPA	cg13312337	-0.323997	0.030901	2.14009e-24	-1.2352	0.209941	4.01504e-09	P < 3.6x10-8
5124-69	ICAM5	cg22910295	0.338787	0.0324105	3.7168e-24	1.15673	0.117599	7.8586e-23	P < 4.5x10-10
5124-69	ICAM5	cg15011409	0.331235	0.0326229	5.96333e-23	0.978444	0.109111	3.03508e-19	P < 4.5x10-10
4148-49	PAPPA	cg16335893	-0.311189	0.0311532	2.15819e-22	-1.55076	0.235179	4.28297e-11	P < 4.5x10-10
4148-49	PAPPA	cg01888395	-0.308763	0.0310558	3.27079e-22	-1.11417	0.187473	2.79679e-09	P < 3.6x10-8
3292-75	NLRC5	cg07839457	-0.30569	0.0311656	1.1018e-21	-0.684614	0.0809376	2.70746e-17	P < 4.5x10-10
4148-49	PAPPA	cg15146567	-0.298808	0.0311594	7.68878e-21	-0.797086	0.228667	0.000490684	Nominal P < 0.05
4148-49	PAPPA	cg00582671	-0.298046	0.0311669	9.75244e-21	-1.89954	0.209453	1.20069e-19	P < 4.5x10-10
3485-28	NLRC5	cg07839457	-0.292016	0.0313057	7.59815e-20	-0.52651	0.0808846	7.54537e-11	P < 4.5x10-10
4148-49	PAPPA	cg12614529	-0.289867	0.0312723	1.26742e-19	-1.47317	0.209935	2.26198e-12	P < 4.5x10-10
4141-79	NLRC5	cg07839457	-0.283427	0.0313146	8.05632e-19	-0.489436	0.0809425	1.47835e-09	P < 3.6x10-8
3311-27	NLRC5	cg07839457	-0.307291	0.0339093	1.02452e-18	-0.720282	0.0809093	5.46833e-19	P < 4.5x10-10
4148-49	PAPPA	cg02985445	-0.279207	0.0313594	2.75736e-18	-1.42905	0.235735	1.34353e-09	P < 3.6x10-8
4148-49	PAPPA	cg05904013	0.278932	0.0313917	3.22172e-18	1.23742	0.27163	5.2255e-06	Nominal P < 0.05
4148-49	PAPPA	cg08109625	-0.274885	0.0314501	1.06002e-17	-1.52562	0.267809	1.22188e-08	P < 3.6x10-8
4148-49	PAPPA	cg08799394	-0.274429	0.0314454	1.18099e-17	-2.00532	0.267214	6.16376e-14	P < 4.5x10-10
4148-49	PAPPA	cg23196129	-0.271778	0.0315185	2.77584e-17	-1.52735	0.232417	4.97767e-11	P < 4.5x10-10
5124-69	ICAM5	cg21994045	0.291149	0.033868	4.18078e-17	0.909658	0.0996005	6.65886e-20	P < 4.5x10-10
4148-49	PAPPA	cg23990557	-0.270109	0.0315171	4.25526e-17	-1.90117	0.275346	5.03199e-12	P < 4.5x10-10
4148-49	PAPPA	cg25332499	-0.265201	0.0314843	1.36422e-16	-1.39063	0.240147	7.00827e-09	P < 3.6x10-8
4148-49	PAPPA	cg14012059	-0.27107	0.0321536	1.37643e-16	-1.07767	0.203628	1.20741e-07	Nominal P < 0.05
4148-49	PAPPA	cg21229179	-0.26525	0.0315032	1.40808e-16	-1.18627	0.204337	6.4188e-09	P < 3.6x10-8
4148-49	PAPPA	cg04141008	-0.263681	0.0314956	2.04455e-16	-1.54839	0.274298	1.65264e-08	P < 3.6x10-8
4148-49	PAPPA	cg08679013	-0.263376	0.031535	2.40909e-16	-1.39381	0.319549	1.29003e-05	Nominal P < 0.05
4148-49	PAPPA	cg19205064	-0.260474	0.0315241	4.82441e-16	-1.721	0.318698	6.66066e-08	Nominal P < 0.05
3216-2	AHRR	cg05575921	-0.26434	0.0322242	8.07841e-16	-0.236272	0.112313	0.0354046	Nominal P < 0.05
4148-49	PAPPA	cg18927901	-0.258767	0.0315885	8.40798e-16	-1.75002	0.247014	1.39353e-12	P < 4.5x10-10
4148-49	PAPPA	cg23642826	-0.258989	0.0317614	1.12608e-15	-1.58287	0.261873	1.49946e-09	P < 3.6x10-8
5028-59	NLRC5	cg07839457	-0.255728	0.0316064	1.82914e-15	-0.636098	0.0807744	3.40741e-15	P < 4.5x10-10
3485-28	NLRC5	cg16411857	-0.256099	0.0316825	1.93882e-15	-0.444468	0.095915	3.58696e-06	Nominal P < 0.05
4148-49	PAPPA	cg09470754	0.253867	0.0315932	2.8011e-15	1.02422	0.282784	0.000292414	Nominal P < 0.05
4148-49	PAPPA	cg01649647	-0.251564	0.031614	5.06447e-15	-1.52252	0.261918	6.1378e-09	P < 3.6x10-8
4148-49	PAPPA	cg18307978	-0.249172	0.0316347	9.29296e-15	-1.59575	0.269669	3.27032e-09	P < 3.6x10-8
4148-49	PAPPA	cg19393755	-0.246204	0.0316773	2.03307e-14	-1.12881	0.210489	8.19451e-08	Nominal P < 0.05
4148-49	PAPPA	cg12181028	0.245826	0.0316492	2.09812e-14	1.05503	0.312206	0.000726777	Nominal P < 0.05
4148-49	PAPPA	cg02445229	-0.245157	0.0316589	2.49931e-14	-1.8548	0.356298	1.93194e-07	Nominal P < 0.05
4148-49	PAPPA	cg16279861	0.245494	0.0317261	2.61647e-14	1.16628	0.231712	4.82052e-07	Nominal P < 0.05
4148-49	PAPPA	cg09740468	0.247956	0.0325076	6.21417e-14	0.731144	0.285412	0.0104157	Nominal P < 0.05
4148-49	PAPPA	cg17078883	0.241517	0.0318006	7.51546e-14	0.831498	0.242442	0.000604297	Nominal P < 0.05
3038-9	NLRC5	cg07839457	-0.24557	0.03255	1.12505e-13	-0.508419	0.0808881	3.26869e-10	P < 4.5x10-10
4148-49	PAPPA	cg26413708	-0.241101	0.0320662	1.31833e-13	-0.826838	0.282433	0.00341634	Nominal P < 0.05
4148-49	PAPPA	cg26306329	0.238311	0.0317593	1.44846e-13	0.796767	0.206203	0.000111553	Nominal P < 0.05
4148-49	PAPPA	cg05958985	-0.237979	0.0317247	1.46609e-13	-0.935843	0.259878	0.000316893	Nominal P < 0.05
4148-49	PAPPA	cg25643253	-0.258892	0.0344329	1.4732e-13	-1.47324	0.250522	4.08549e-09	P < 3.6x10-8
4148-49	PAPPA	cg04321303	-0.238086	0.0317753	1.55944e-13	-1.15948	0.197227	4.1294e-09	P < 3.6x10-8
4148-49	PAPPA	cg27585822	0.236563	0.0317363	2.05801e-13	0.581891	0.229938	0.0113855	Nominal P < 0.05
4148-49	PAPPA	cg03693099	-0.236374	0.0317259	2.10845e-13	-0.951026	0.228546	3.16589e-05	Nominal P < 0.05
4148-49	PAPPA	cg04983687	-0.236313	0.0317264	2.13922e-13	-0.880045	0.0847551	2.95093e-25	P < 4.5x10-10
4148-49	PAPPA	cg02655351	0.236131	0.0317287	2.23955e-13	0.789362	0.231184	0.000639166	Nominal P < 0.05
4148-49	PAPPA	cg25087851	-0.235955	0.0317721	2.50961e-13	-1.97101	0.236317	7.39459e-17	P < 4.5x10-10
3311-27	NLRC5	cg16411857	-0.259778	0.0351516	3.79293e-13	-0.791977	0.0959517	1.53282e-16	P < 4.5x10-10
4148-49	PAPPA	cg03492094	-0.227646	0.0318049	1.65712e-12	-1.65591	0.287576	8.5039e-09	P < 3.6x10-8
4148-49	PAPPA	cg14975122	-0.227877	0.0318829	1.78153e-12	-0.938716	0.241603	0.000102175	Nominal P < 0.05
4148-49	PAPPA	cg10131232	0.228695	0.0321783	2.38921e-12	0.671147	0.162951	3.81011e-05	Nominal P < 0.05
4990-87	GP1BA	cg18419358	0.227831	0.0320917	2.51954e-12	0.384814	0.110763	0.000512325	Nominal P < 0.05
4148-49	PAPPA	cg21919729	-0.235959	0.0333278	2.99129e-12	-0.929439	0.134091	4.16746e-12	P < 4.5x10-10
4148-49	PAPPA	cg24678767	-0.224958	0.031839	3.1255e-12	-1.52447	0.306945	6.81457e-07	Nominal P < 0.05
4148-49	PAPPA	cg10831642	-0.246084	0.0354284	8.18502e-12	-0.534239	0.146607	0.000268416	Nominal P < 0.05
4148-49	PAPPA	cg26272069	-0.224018	0.0324266	9.24872e-12	-0.881511	0.207545	2.16332e-05	Nominal P < 0.05
4148-49	PAPPA	cg16576811	-0.222618	0.0322415	9.40258e-12	-1.38397	0.293835	2.47704e-06	Nominal P < 0.05
4148-49	PAPPA	cg08782002	-0.219297	0.0318635	1.07694e-11	-1.27736	0.249714	3.1328e-07	Nominal P < 0.05
4148-49	PAPPA	cg18805734	-0.219522	0.0320212	1.29725e-11	-2.14567	0.302137	1.23287e-12	P < 4.5x10-10
4148-49	PAPPA	cg24182798	-0.229543	0.0335353	1.46167e-11	-0.385885	0.150913	0.0105576	Nominal P < 0.05
4148-49	PAPPA	cg02226192	0.217666	0.0318678	1.52299e-11	1.11709	0.341025	0.00105408	Nominal P < 0.05
4148-49	PAPPA	cg23510807	-0.215988	0.0318805	2.19548e-11	-1.24249	0.28458	1.26516e-05	Nominal P < 0.05
4148-49	PAPPA	cg08435683	-0.21834	0.0322334	2.23674e-11	-0.530915	0.133297	6.80688e-05	Nominal P < 0.05
4148-49	PAPPA	cg27366532	-0.216056	0.0322008	3.3898e-11	-1.67209	0.27573	1.32585e-09	P < 3.6x10-8
4148-49	PAPPA	cg25966599	-0.214443	0.0320442	3.80089e-11	-0.843721	0.229502	0.000236636	Nominal P < 0.05
4148-49	PAPPA	cg17367596	-0.213362	0.0318989	3.86625e-11	-0.652023	0.276614	0.0184152	Nominal P < 0.05
3485-28	NLRC5	cg08099136	-0.214089	0.0321605	4.79619e-11	-0.519707	0.152732	0.000667143	Nominal P < 0.05
4148-49	PAPPA	cg20290167	-0.211637	0.0319116	5.58605e-11	-1.1793	0.224893	1.5728e-07	Nominal P < 0.05
4148-49	PAPPA	cg18455616	-0.225689	0.0342142	7.55532e-11	-0.703793	0.175033	5.79739e-05	Nominal P < 0.05
4148-49	PAPPA	cg13873324	0.210231	0.0319633	7.97096e-11	1.41158	0.315463	7.6544e-06	Nominal P < 0.05
