# Supplementary material for: Integrated methylome and phenome study of the circulating proteome reveals markers pertinent to brain health
Source: Nat Commun. 2022 Aug 9;13:4670. doi: 10.1038/s41467-022-32319-8 (PMC9363452; doi:10.1038/s41467-022-32319-8)
Supplement: Supplementary file 15 — Supplementary Data 12 [file 41467_2022_32319_MOESM15_ESM.xlsx]

## Sheet: Supplementary Data 12
Supplementary Data 12. The proteomic signature of age and sex in the Generation Scotland (n=1,065) sample.
Scaled beta coeficients, standard errors (SE) and P values are summarised for each of the 4,235 protein levels in relation to age and sex variables.
Replication of the associations found previoulsy by Lehallier et al (2019), Ferkingstad et al (2021) and Sun et al (2018) is given for age and sex protein level associations, wherever comparisons were available.
Of 1,050 possible comparisons, there were 1,021 replications for age (97%). Of 1,023 possible comparisons, there were 1,001 replications for sex (98%).
The results were generated through linear regression and were adjusted for mutiple testing correction (P < 3.5x10-4).
SeqId	Entrez Gene Name	Age Beta	Age SE	Age P	Age Significant	Age Replicated Lehellier	Age Replicated Ferkingstad	Age Replicated Sun	Sex Beta	Sex SE	Sex P	Sex Significant	Sex Replicated Lehellier	Sex Replicated Ferkingstad	Sex Replicated Sun
3045-72	PTN	0.573475	0.0248864	1.69906e-117	yes	yes	yes	yes	-0.63552	0.0499364	4.20789e-37	yes	yes	yes	yes
15640-54	TAGLN	0.572307	0.0260217	3.32901e-107	yes	no	yes	no	0.00357628	0.0524325	0.945621	no	no	no	no
4374-45	GDF15	0.553267	0.0262144	7.08842e-99	yes	yes	yes	yes	0.164795	0.0530878	0.00190799	no	no	no	no
3362-61	CHRDL1	0.470419	0.0271686	3.64025e-67	yes	yes	yes	yes	-0.471409	0.054809	7.90632e-18	yes	yes	yes	yes
16890-37	ADAMTSL1	0.47043	0.0272226	6.55118e-67	yes	no	yes	no	-0.409224	0.054914	9.18722e-14	yes	no	yes	no
19601-15	ASB9	0.476014	0.0275651	8.09241e-67	yes	no	yes	no	-0.0860385	0.0560538	0.124801	no	no	no	no
11388-75	WFDC2	0.448651	0.0281146	2.50768e-57	yes	yes	yes	yes	0.0424583	0.0568202	0.454918	no	no	no	no
16818-200	CDCP1	0.440727	0.0279774	6.55503e-56	yes	no	yes	no	0.0807716	0.0571267	0.157391	no	no	no	no
8956-96	SCARF2	0.436828	0.0280224	8.71308e-55	yes	yes	yes	yes	-0.249813	0.056963	1.15701e-05	yes	yes	no	no
5632-6	CRTAC1	0.409492	0.0276326	1.10149e-49	yes	no	yes	yes	-0.49752	0.0562418	9.06488e-19	yes	no	yes	no
8841-65	CILP2	-0.417137	0.028236	2.17955e-49	yes	no	yes	no	-0.165443	0.0571653	0.0038022	no	no	no	no
3032-11	CGA|FSHB	0.321581	0.0219869	1.9169e-48	yes	yes	yes	no	-1.33708	0.0443999	3.12949e-199	yes	yes	yes	no
8480-29	EFEMP1	0.400743	0.0280095	1.96763e-46	yes	no	yes	yes	-0.304212	0.0572899	1.09605e-07	yes	no	yes	no
11109-56	SVEP1	0.407853	0.0286014	3.89192e-46	yes	yes	yes	yes	-0.184281	0.0579941	0.00148509	no	no	no	no
6392-7	WISP2	0.390549	0.0277626	6.02026e-45	yes	no	yes	no	0.513379	0.0561447	6.02623e-20	yes	no	yes	no
2789-26	MMP7	0.39285	0.0285355	4.02248e-43	yes	no	yes	no	-0.212035	0.0580645	0.000260487	yes	no	yes	yes
4496-60	MMP12	0.393536	0.0289388	4.06451e-42	yes	yes	yes	yes	0.0533011	0.0588205	0.364849	no	no	no	no
11178-21	SVEP1	0.383794	0.0287061	9.08471e-41	yes	yes	yes	yes	-0.203356	0.0582453	0.000480545	no	no	no	no
9021-1	HAVCR1	0.389696	0.0292079	1.31674e-40	yes	yes	yes	yes	0.0483194	0.0590873	0.413492	no	no	no	no
19127-1	HSPB6	0.363506	0.0279031	8.54315e-39	yes	no	yes	no	0.570124	0.0566556	8.05256e-24	yes	no	yes	no
4413-3	SLPI	0.373583	0.0287391	1.23726e-38	yes	no	yes	no	-0.0331924	0.0588189	0.57254	no	no	no	no
8304-50	TNFRSF11B	0.368947	0.028456	1.91865e-38	yes	yes	yes	yes	-0.410168	0.0575218	9.98857e-13	yes	yes	yes	yes
5631-83	MLN	0.369472	0.0287652	9.24587e-38	yes	yes	yes	yes	0.0240739	0.0589527	0.68301	no	no	no	no
8376-25	LHB	0.323346	0.0254618	5.96838e-37	yes	yes	yes	yes	-1.07401	0.0513413	3.58864e-97	yes	yes	yes	yes
4297-62	SPON1	0.365356	0.0288998	1.23616e-36	yes	yes	yes	yes	-0.357625	0.058394	9.10563e-10	yes	yes	yes	no
7251-64	C1QTNF3	0.363811	0.028779	1.24588e-36	yes	yes	yes	yes	-0.177284	0.0586171	0.00249092	no	no	no	no
3234-23	CCDC80	0.369204	0.0295029	6.24759e-36	yes	yes	yes	no	-0.00500109	0.059404	0.932907	no	no	no	no
13133-73	LTBP4	0.363764	0.0291241	8.44898e-36	yes	yes	yes	yes	0.00384926	0.0590046	0.947986	no	no	no	no
9266-1	TREM1	0.359187	0.0290978	5.2399e-35	yes	yes	yes	yes	0.271682	0.0589295	4.02104e-06	yes	yes	yes	no
15533-97	MSR1	0.352995	0.0293309	2.32862e-33	yes	no	yes	no	0.010591	0.0595954	0.858947	no	no	no	no
15336-7	SELM	0.346286	0.0288419	3.29041e-33	yes	no	yes	no	0.0852017	0.0591118	0.149481	no	no	no	no
18930-28	SLIT2	0.350851	0.0294547	1.03047e-32	yes	no	yes	no	-0.303767	0.059222	2.90828e-07	yes	no	no	no
7211-2	RNASE1	0.347996	0.0294991	4.05215e-32	yes	yes	yes	yes	0.0589058	0.0598299	0.324843	no	no	no	no
4979-34	DPT	0.345288	0.0294178	8.19998e-32	yes	yes	yes	no	-0.251626	0.0594197	2.28836e-05	yes	no	no	no
13118-5	SMOC1	0.3428	0.0292754	1.13931e-31	yes	yes	yes	no	0.305157	0.0590429	2.36111e-07	yes	yes	yes	yes
7551-33	LRRC32	0.344339	0.0294633	1.48446e-31	yes	no	yes	no	-0.174202	0.059718	0.00353329	no	no	no	no
9212-22	CTSF	0.339306	0.0293263	5.84741e-31	yes	yes	yes	yes	-0.244887	0.0594604	3.81356e-05	yes	yes	yes	yes
3607-71	DKK3	0.3386	0.0293389	8.19911e-31	yes	no	yes	yes	-0.0347681	0.0596072	0.559701	no	no	no	no
3168-8	ADAMTS5	0.336015	0.0294599	3.9088e-30	yes	yes	yes	yes	-0.31861	0.0595215	8.65796e-08	yes	yes	yes	no
16300-4	TREM2	0.329263	0.0290295	8.09395e-30	yes	no	yes	no	-0.301716	0.059167	3.40749e-07	yes	no	yes	no
2609-59	CST3	0.329417	0.0293191	2.72642e-29	yes	no	yes	no	0.215419	0.059689	0.00030736	yes	no	yes	yes
19639-53	IAPP	0.323527	0.0289504	5.39031e-29	yes	no	yes	no	-0.360182	0.0588464	9.31585e-10	yes	no	yes	no
13114-50	LUM	0.330999	0.0296485	6.10947e-29	yes	no	yes	yes	-0.118628	0.0597672	0.0471638	no	no	no	no
3600-2	CHIT1	0.316375	0.0285237	1.37709e-28	yes	yes	yes	yes	0.0645946	0.0592244	0.275416	no	no	no	no
7655-11	NPPB	0.323307	0.0291554	1.41693e-28	yes	yes	yes	yes	-0.305218	0.059517	2.9245e-07	yes	yes	yes	yes
6506-54	TMED10	0.328902	0.0296934	1.62901e-28	yes	yes	yes	no	-0.0291522	0.0600926	0.62759	no	no	no	no
3438-10	FSTL3	0.324742	0.0293427	1.80931e-28	yes	yes	yes	yes	-0.149419	0.0597563	0.0124029	no	no	no	no
5660-51	SOD3	0.304256	0.0275415	2.26232e-28	yes	no	yes	no	-0.650923	0.0567437	1.8392e-30	yes	no	yes	no
16614-27	RSPO1	0.325638	0.0295037	2.52819e-28	yes	no	yes	no	-0.316755	0.0594665	1.00063e-07	yes	no	yes	no
18830-1	ITLN1	0.320172	0.0290421	2.91426e-28	yes	no	yes	no	0.0679652	0.0586857	0.246814	no	no	no	no
3799-11	CA3	0.317532	0.0288122	3.03524e-28	yes	yes	yes	yes	0.516499	0.0581653	6.6952e-19	yes	yes	yes	yes
5301-7	CCL11	0.323982	0.0294173	3.29659e-28	yes	yes	yes	yes	0.106622	0.0597571	0.0743807	no	no	no	no
4721-54	TFF3	0.320429	0.0291742	4.59828e-28	yes	no	yes	no	-0.362053	0.0592875	1.01686e-09	yes	yes	yes	yes
5108-72	NOTCH3	0.314113	0.029049	2.97985e-27	yes	no	yes	yes	-0.324622	0.0590159	3.78542e-08	yes	no	yes	no
5598-3	GREM2	0.309112	0.0289646	1.37521e-26	yes	yes	yes	yes	-0.228656	0.0596169	0.000125353	yes	no	no	no
6649-51	NTN1	0.314321	0.0294746	1.49791e-26	yes	yes	yes	yes	0.231763	0.0599707	0.000111269	yes	yes	yes	yes
8464-31	RSPO4	0.316261	0.0298292	2.90481e-26	yes	yes	yes	yes	-0.209909	0.0602182	0.000490643	no	no	no	no
8235-48	CHGB	0.307918	0.0291567	4.52851e-26	yes	yes	yes	no	0.0157915	0.0597037	0.791396	no	no	no	no
2201-17	COL18A1	0.311033	0.0294891	5.22247e-26	yes	yes	yes	no	-0.152116	0.0603169	0.0116709	no	no	no	no
2953-31	CGA|LHB	0.248483	0.0236036	6.46576e-26	yes	yes	yes	no	-1.2783	0.0479259	9.81198e-157	yes	yes	yes	no
2953-31	CGA|LHB	0.248483	0.0236036	6.46576e-26	yes	yes	yes	no	-1.2783	0.0479259	9.81198e-157	yes	yes	yes	no
2953-31	CGA|LHB	0.248483	0.0236036	6.46576e-26	yes	yes	yes	no	-1.2783	0.0479259	9.81198e-157	yes	yes	yes	no
2953-31	CGA|LHB	0.248483	0.0236036	6.46576e-26	yes	yes	yes	no	-1.2783	0.0479259	9.81198e-157	yes	yes	yes	no
3364-76	CTSV	-0.311037	0.0299704	3.11803e-25	yes	yes	yes	yes	0.0245825	0.060488	0.684446	no	no	no	no
5392-73	FAS	0.306885	0.029615	3.67265e-25	yes	yes	yes	yes	0.308841	0.0596154	2.21213e-07	yes	yes	yes	yes
9191-8	TFF2	0.299595	0.0289702	4.57343e-25	yes	yes	yes	no	-0.258387	0.0593213	1.32634e-05	yes	yes	yes	yes
7156-2	FUT10	0.297433	0.0288464	6.28961e-25	yes	yes	yes	yes	-0.331249	0.0591232	2.11047e-08	yes	yes	no	no
9793-145	IGDCC4	-0.304912	0.0298835	1.91532e-24	yes	yes	yes	yes	0.237624	0.0603371	8.20709e-05	yes	yes	yes	yes
9459-7	FAS	0.3027	0.0296943	2.11216e-24	yes	yes	yes	yes	0.29529	0.0598275	7.98634e-07	yes	yes	yes	yes
15304-1	REG3A	0.297313	0.0291997	2.3844e-24	yes	no	yes	no	-0.282072	0.0597525	2.3507e-06	yes	no	yes	no
9018-38	PCDH10	0.29278	0.0293774	2.14351e-23	yes	yes	yes	no	-0.378293	0.0595082	2.05751e-10	yes	no	yes	no
6462-12	TIMP4	0.285703	0.0288172	3.60713e-23	yes	yes	yes	yes	-0.583855	0.0583912	1.53912e-23	yes	yes	yes	yes
7179-69	NFASC	0.293945	0.0299473	9.66582e-23	yes	yes	yes	yes	0.159064	0.060667	0.00874347	no	no	no	no
13101-60	SOST	0.285188	0.0292495	1.8413e-22	yes	yes	yes	yes	0.469644	0.0586913	1.22485e-15	yes	yes	yes	yes
5644-60	RNASE4	0.280937	0.0291178	4.99845e-22	yes	yes	yes	no	-0.163918	0.0596827	0.00602362	no	no	no	no
6321-65	PCDHGA10	0.292641	0.0303348	5.05853e-22	yes	no	yes	no	0.118576	0.0608569	0.0513632	no	no	no	no
8469-41	IGFBP2	0.282158	0.029544	1.29135e-21	yes	no	yes	yes	-0.196622	0.0602214	0.00109472	no	no	no	no
10514-5	PTGDS	0.275695	0.0289685	1.78123e-21	yes	yes	yes	no	0.266584	0.05832	4.85283e-06	yes	yes	yes	no
4834-61	EPHA2	0.287087	0.0301707	1.80993e-21	yes	yes	yes	no	0.0404749	0.0609496	0.506645	no	no	no	no
9053-16	CRIP2	0.285277	0.0302905	4.59624e-21	yes	no	yes	yes	-0.182656	0.0612009	0.00284011	no	no	no	no
6605-17	IGFALS	-0.278176	0.0296236	5.98033e-21	yes	no	yes	no	-0.373872	0.0595267	3.36966e-10	yes	no	yes	no
8323-163	TFF3	0.276305	0.0295513	8.76242e-21	yes	no	yes	no	-0.319528	0.0602335	1.12783e-07	yes	yes	yes	yes
14054-17	IL15RA	0.276277	0.0296759	1.28042e-20	yes	yes	yes	yes	0.198995	0.0605235	0.00100937	no	no	no	no
7244-16	IGFLR1	0.276197	0.0297671	1.7175e-20	yes	yes	yes	no	-0.215065	0.0606859	0.000394248	no	no	no	no
10666-7	GNPTG	0.274376	0.0301391	8.73445e-20	yes	yes	yes	no	-0.10034	0.0608876	0.0993613	no	no	no	no
4314-12	DCTPP1	0.274555	0.0302658	1.17461e-19	yes	yes	yes	yes	-0.0891656	0.0612687	0.14558	no	no	no	no
15470-11	HEXB	0.269612	0.029787	1.41232e-19	yes	no	yes	no	0.153594	0.0608323	0.0115741	no	no	no	no
15491-20	CD248	0.2656	0.0295102	2.2514e-19	yes	no	yes	no	-0.0812866	0.0605492	0.179438	no	no	no	no
5646-20	RNASE6	0.261392	0.0291434	2.98699e-19	yes	yes	yes	no	-0.0363558	0.0603723	0.547046	no	no	no	no
15467-10	CTHRC1	0.26083	0.0293546	6.36372e-19	yes	no	yes	no	0.160424	0.0602795	0.00778331	no	no	no	no
11237-49	PCOLCE	0.262326	0.029795	1.3158e-18	yes	yes	yes	yes	0.131602	0.0608361	0.0305236	no	no	no	no
18871-24	AIF1L	0.252392	0.0287654	1.72165e-18	yes	no	yes	no	0.133616	0.0603341	0.0267877	no	no	no	no
8866-53	QPCTL	0.256867	0.029282	1.75242e-18	yes	no	yes	no	-0.626578	0.0588864	1.93185e-26	yes	yes	yes	yes
6451-64	ASPN	0.256799	0.0293421	2.09824e-18	yes	yes	yes	yes	-0.464851	0.0596176	6.32919e-15	yes	yes	yes	yes
3485-28	B2M	0.263514	0.0302126	2.73375e-18	yes	no	yes	no	-0.00184188	0.061436	0.976083	no	no	no	no
15585-304	FBLN5	0.264402	0.0303845	3.26424e-18	yes	no	yes	no	-0.0594891	0.0613216	0.331988	no	no	no	no
5680-54	OBP2B	-0.230043	0.0264792	3.69958e-18	yes	yes	yes	yes	0.966757	0.0540676	1.6724e-71	yes	yes	yes	yes
15503-15	LEFTY2	0.250939	0.0289645	4.56842e-18	yes	no	yes	no	-0.361053	0.059003	9.40278e-10	yes	no	yes	no
15387-44	NRP2	0.255121	0.0294937	5.14884e-18	yes	no	yes	no	-0.349363	0.0598334	5.25386e-09	yes	no	yes	no
9216-100	PLXNB2	0.256484	0.0297298	6.2889e-18	yes	yes	yes	yes	-0.00121192	0.060993	0.984147	no	no	no	no
6404-20	C1QL1	0.25612	0.0297859	8.06194e-18	yes	no	yes	no	-0.454547	0.0602344	4.47771e-14	yes	no	yes	no
15394-79	UNC5B	0.259279	0.0303162	1.2046e-17	yes	no	yes	no	-0.0539937	0.0613895	0.379116	no	no	no	no
3336-50	TFPI	0.2593	0.0303304	1.23976e-17	yes	yes	yes	yes	0.129817	0.061452	0.0346438	no	no	no	no
15570-99	CR2	-0.246084	0.0288449	1.44699e-17	yes	no	yes	no	0.0134322	0.0602983	0.82372	no	no	no	no
19590-46	SFTPD	0.256785	0.0301476	1.6288e-17	yes	no	yes	no	0.0590594	0.0613633	0.335821	no	no	no	no
7776-20	UNC5B	0.256874	0.0302646	2.10925e-17	yes	no	yes	no	-0.0990175	0.0613856	0.106735	no	no	no	no
3044-3	CCL18	0.250374	0.0299018	5.60791e-17	yes	no	yes	yes	0.0149335	0.0611487	0.807064	no	no	no	no
2654-19	TNFRSF1A	0.249024	0.0299916	1.01421e-16	yes	yes	yes	no	0.100914	0.0612087	0.0992106	no	no	no	no
9188-119	CXCL9	0.249773	0.030682	3.92934e-16	yes	yes	yes	yes	-0.173219	0.0616481	0.00495723	no	no	no	no
10521-10	MXRA8	0.23737	0.0292438	4.78142e-16	yes	yes	yes	yes	-0.514805	0.0597656	7.0721e-18	yes	yes	yes	yes
18289-16	CCL15	0.237145	0.029427	7.70738e-16	yes	no	yes	no	0.00136109	0.0609472	0.982183	no	no	no	no
8476-11	CHGA	0.244892	0.0304296	8.42743e-16	yes	yes	yes	no	-0.0315704	0.0615959	0.608273	no	no	no	no
15622-13	OPCML	0.229387	0.0287212	1.38638e-15	yes	no	yes	no	-0.719492	0.0580336	2.68404e-35	yes	no	yes	no
14684-17	CAPN2	0.228878	0.0289407	2.60469e-15	yes	yes	yes	yes	0.162069	0.0591608	0.00615394	no	no	no	no
3320-49	IGFBP7	0.235134	0.0297753	2.8578e-15	yes	yes	yes	no	0.181407	0.0601427	0.00255896	no	no	no	no
15594-47	HTRA1	0.240833	0.0305536	3.21366e-15	yes	no	yes	no	-0.00178208	0.0616056	0.976923	no	no	no	no
9715-15	IGSF3	0.239446	0.0304274	3.56269e-15	yes	no	yes	no	-0.170712	0.0614079	0.00543633	no	no	no	no
13126-52	DSC2	0.240356	0.0306236	4.20324e-15	yes	yes	yes	no	0.0589573	0.0617619	0.339785	no	no	no	no
9002-36	SERPINA11	0.207913	0.0265803	5.19659e-15	yes	no	yes	no	-1.01033	0.0539352	2.70198e-78	yes	no	yes	yes
9316-67	WFDC1	0.237568	0.0303963	5.46618e-15	yes	no	yes	no	0.0612493	0.0619101	0.322503	no	no	no	no
15321-8	CPLX2	0.233821	0.029931	5.62845e-15	yes	no	yes	no	-0.418486	0.0605847	4.93421e-12	yes	no	yes	no
11646-4	CHST9	0.238465	0.0305467	5.87522e-15	yes	yes	yes	yes	-0.191192	0.0617974	0.00197577	no	no	no	no
19376-74	NNMT	0.237126	0.0304251	6.50421e-15	yes	no	yes	no	-0.0845998	0.0614607	0.168671	no	no	no	no
5463-22	GAS1	0.236675	0.0304425	7.57638e-15	yes	yes	yes	no	-0.166276	0.0615904	0.00694007	no	no	no	no
15441-6	GM2A	0.231165	0.0300813	1.53395e-14	yes	no	yes	no	0.137393	0.0614646	0.0253966	no	no	no	no
3284-75	BGN	0.228724	0.0299535	2.24149e-14	yes	yes	yes	yes	0.015888	0.0609229	0.794255	no	no	no	no
3803-10	CST5	0.222939	0.0292971	2.75011e-14	yes	no	yes	yes	0.0353294	0.0605832	0.55979	no	no	no	no
8428-102	NTM	0.206877	0.0272588	3.21532e-14	yes	no	yes	no	-0.885573	0.0556166	4.40156e-57	yes	no	yes	no
3221-54	SFRP1	0.228758	0.030258	4.02294e-14	yes	yes	yes	yes	-0.190055	0.0614478	0.00198178	no	no	no	no
9005-16	PLXNA1	0.231026	0.0306561	4.84421e-14	yes	yes	yes	no	-0.187553	0.0616647	0.00235401	no	no	no	no
13499-30	F8	0.225502	0.0300505	6.18378e-14	yes	yes	yes	yes	0.0139545	0.0614624	0.820391	no	no	no	no
6478-2	IGLON5	0.218958	0.0292234	6.75415e-14	yes	yes	yes	no	-0.663537	0.058949	2.16072e-29	yes	yes	yes	no
5111-15	NRXN3	0.227276	0.0303388	6.82055e-14	yes	yes	yes	no	-0.324021	0.0611537	1.16774e-07	yes	yes	yes	no
5139-32	UNC5C	0.226278	0.0303144	8.36867e-14	yes	yes	yes	no	-0.0729301	0.0610483	0.232232	no	no	no	no
4542-24	CLU	0.223101	0.0299747	9.84214e-14	yes	no	yes	no	-0.367484	0.0606083	1.33385e-09	yes	yes	yes	yes
9294-45	MFAP2	0.228088	0.0306718	1.03457e-13	yes	yes	yes	yes	0.0109754	0.0620373	0.859575	no	no	no	no
18907-97	KIR3DL1	0.22701	0.0305286	1.03798e-13	yes	no	yes	no	0.127987	0.0617825	0.0383055	no	no	no	no
3220-40	RET	-0.225214	0.0304468	1.3932e-13	yes	yes	yes	yes	0.177381	0.0616121	0.00398942	no	no	no	no
16785-45	DEFA5	0.223288	0.0301932	1.41096e-13	yes	no	yes	no	-0.324943	0.0612071	1.10283e-07	yes	no	yes	no
5363-51	SEMA3E	0.225258	0.0305046	1.53165e-13	yes	yes	yes	yes	-0.0212142	0.0619333	0.73195	no	no	no	no
16770-3	REG1B	0.225764	0.0306213	1.67123e-13	yes	no	yes	no	-0.00411152	0.0618779	0.947023	no	no	no	no
2637-77	MRC1	0.215994	0.0293441	1.82893e-13	yes	yes	yes	yes	-0.220124	0.0605752	0.000279166	yes	yes	yes	yes
9077-10	MAN1A2	0.21798	0.0297497	2.35174e-13	yes	yes	yes	no	-0.426244	0.060533	1.90147e-12	yes	no	no	no
11266-8	SELPLG	-0.217502	0.029759	2.69612e-13	yes	yes	yes	yes	-0.241538	0.0607275	6.96687e-05	yes	yes	yes	yes
6414-8	OAF	0.217383	0.0298476	3.2624e-13	yes	yes	yes	no	-0.276961	0.0611063	5.83047e-06	yes	yes	yes	yes
15381-45	DDR2	0.223607	0.030732	3.43801e-13	yes	no	yes	no	-0.261921	0.0619145	2.33305e-05	yes	no	yes	no
2946-52	CFD	0.22087	0.0303732	3.54545e-13	yes	no	yes	no	0.113784	0.0614092	0.0638981	no	no	no	no
2952-75	IGF1	-0.216906	0.0299844	4.69078e-13	yes	yes	yes	yes	-0.381075	0.0606955	3.41925e-10	yes	yes	yes	yes
17447-52	SFRP4	-0.220235	0.03046	4.81874e-13	yes	no	yes	no	-0.197159	0.0616495	0.00138357	no	no	no	no
10833-64	HHIP	0.219309	0.0303354	4.84903e-13	yes	no	yes	no	-0.220558	0.0615313	0.000337749	yes	no	no	no
7948-129	GLTPD2	0.2158	0.0299133	5.42547e-13	yes	yes	yes	yes	-0.453136	0.0604604	6.64189e-14	yes	yes	yes	yes
2211-9	TIMP1	0.215871	0.029961	5.80046e-13	yes	no	yes	no	0.0115715	0.0602602	0.847722	no	no	no	no
16057-6	IGF2R	0.21685	0.0301542	6.41396e-13	yes	no	yes	no	0.0699613	0.0615911	0.255999	no	no	no	no
6570-1	COL13A1	-0.219257	0.0305384	6.98574e-13	yes	no	yes	no	0.053698	0.0617669	0.384648	no	no	no	no
18216-22	IL11RA	0.217582	0.0303384	7.39864e-13	yes	no	yes	no	-0.17251	0.0617775	0.00523116	no	no	no	no
3708-62	A2M	0.213193	0.0299778	1.14624e-12	yes	no	yes	no	-0.481627	0.0606173	1.93609e-15	yes	no	yes	yes
2888-49	C7	0.21396	0.0300976	1.17003e-12	yes	no	yes	no	-0.100128	0.0606688	0.0988608	no	no	no	no
13098-93	FIGF	0.208614	0.0294345	1.36661e-12	yes	yes	yes	no	-0.243921	0.060629	5.742e-05	yes	yes	yes	yes
2652-15	PLAUR	0.209664	0.0298814	2.27431e-12	yes	yes	yes	no	-0.451484	0.0604731	8.27527e-14	yes	yes	yes	yes
4479-14	SERPING1	0.207437	0.0299136	4.0751e-12	yes	yes	yes	no	-0.282747	0.0612316	3.8808e-06	yes	yes	no	no
17672-184	GIF	0.208441	0.0301242	4.5355e-12	yes	no	yes	no	0.0189724	0.0618895	0.759184	no	no	no	no
6077-63	CECR1	0.209227	0.0302544	4.65911e-12	yes	yes	yes	no	-0.16703	0.0614468	0.00656214	no	no	no	no
14711-27	CST6	-0.203224	0.0294061	4.81355e-12	yes	yes	yes	yes	0.540463	0.059828	1.66097e-19	yes	yes	yes	yes
3457-57	POSTN	0.209302	0.030334	5.20322e-12	yes	yes	yes	no	0.0680687	0.0616879	0.269837	no	no	no	no
16323-8	NRXN3	0.208636	0.0304569	7.37518e-12	yes	no	yes	no	-0.356552	0.0613794	6.28508e-09	yes	no	yes	no
2968-61	TNFSF15	0.210374	0.0308314	8.89316e-12	yes	yes	yes	no	-0.143555	0.0622277	0.0210586	no	no	no	no
4831-4	SELL	-0.201776	0.0296721	1.04472e-11	yes	yes	yes	yes	-0.387214	0.0603426	1.39049e-10	yes	yes	yes	no
13113-7	SPP1	0.208416	0.0306921	1.11696e-11	yes	no	yes	no	-0.134447	0.0621623	0.0305537	no	no	no	no
6496-60	DLK1	0.207994	0.0306652	1.17906e-11	yes	yes	yes	no	-0.108047	0.062234	0.0825378	no	no	no	no
4541-49	CDON	-0.204992	0.0302512	1.23255e-11	yes	yes	yes	yes	0.0830795	0.0618264	0.179028	no	no	no	no
2278-61	TIMP2	0.206041	0.0304683	1.35663e-11	yes	no	yes	no	0.0298252	0.0611878	0.625948	no	no	no	no
8233-2	ITIH5	0.207688	0.0307871	1.52052e-11	yes	yes	yes	yes	-0.148649	0.0622592	0.0169598	no	no	no	no
13095-51	REG1A	0.206486	0.0306249	1.5577e-11	yes	no	yes	no	0.0300912	0.0619701	0.627268	no	no	no	no
5121-3	SEMA6B	0.205671	0.030567	1.71365e-11	yes	no	yes	no	0.172364	0.0618389	0.00531491	no	no	no	no
13427-66	MAN1C1	0.205864	0.0307045	2.01824e-11	yes	no	yes	no	0.0670714	0.0621878	0.280797	no	no	no	no
8368-102	TNFRSF1B	0.204788	0.0305728	2.10743e-11	yes	yes	yes	no	0.054496	0.062177	0.380777	no	no	no	no
15620-4	NLGN1	0.200677	0.0300005	2.24543e-11	yes	no	yes	no	-0.4818	0.0606128	1.88312e-15	yes	no	yes	no
3152-57	TNFRSF1B	0.204226	0.0306166	2.5506e-11	yes	yes	yes	no	0.0131153	0.0622928	0.833244	no	no	no	no
5231-79	PCSK9	0.200475	0.0301246	2.83544e-11	yes	no	yes	yes	-0.381113	0.0609895	4.13556e-10	yes	no	yes	no
10907-116	NTM	0.183848	0.0276278	2.84353e-11	yes	no	yes	no	-0.872123	0.0561167	1.82446e-54	yes	no	yes	no
15540-6	VIM	0.197127	0.0296423	2.92719e-11	yes	no	yes	no	-0.0296872	0.0603271	0.622646	no	no	no	no
13093-6	SECTM1	0.203196	0.0305789	3.03309e-11	yes	yes	yes	no	-0.0358039	0.0619402	0.563237	no	no	no	no
14337-1	TRAPPC3	0.199088	0.0300119	3.27527e-11	yes	no	yes	no	0.17356	0.0615414	0.00479911	no	no	no	no
3504-58	HAMP	0.204203	0.0308791	3.76684e-11	yes	no	yes	no	0.184286	0.0619489	0.00293177	no	no	no	no
19636-23	HLA-G	0.201422	0.0306551	5.01145e-11	yes	no	yes	no	-0.244185	0.061927	8.04314e-05	yes	no	yes	no
2742-68	SIGLEC7	0.199073	0.0303927	5.7527e-11	yes	yes	yes	yes	-0.0323398	0.0617798	0.600648	no	no	no	no
4930-21	STC1	0.198596	0.0303218	5.76794e-11	yes	yes	yes	no	0.253865	0.0615622	3.72809e-05	yes	yes	yes	yes
3554-24	ADIPOQ	0.180518	0.0275888	6.02266e-11	yes	no	yes	no	-0.865142	0.056819	2.36648e-52	yes	no	yes	yes
17224-12	OGN	0.195461	0.0298755	6.04873e-11	yes	no	yes	no	-0.222965	0.0611988	0.000269181	yes	no	yes	no
7145-1	ITIH3	0.186129	0.028452	6.07617e-11	yes	no	yes	no	-0.665631	0.0583771	4.07352e-30	yes	no	yes	yes
7050-5	NEGR1	0.199212	0.0304712	6.24625e-11	yes	yes	yes	no	-0.218819	0.0619115	0.000408735	no	no	no	no
11104-13	CHI3L1	0.197309	0.0302138	6.55852e-11	yes	yes	yes	yes	0.0919162	0.0619752	0.138044	no	no	no	no
8900-28	NEO1	0.197861	0.0306153	1.02788e-10	yes	yes	yes	no	0.183964	0.0619142	0.00296566	no	no	no	no
3024-18	SERPINF2	-0.191227	0.0296323	1.09415e-10	yes	yes	yes	yes	-0.369671	0.06	7.22069e-10	yes	yes	yes	no
4549-78	FUT5	0.193918	0.0301209	1.21064e-10	yes	yes	yes	yes	0.136138	0.0617705	0.0275294	no	no	no	no
6557-50	LRRC15	0.191795	0.029808	1.24026e-10	yes	no	yes	no	-0.537684	0.0603485	5.11954e-19	yes	yes	yes	no
10575-31	PUF60	0.197494	0.0307434	1.3278e-10	yes	no	yes	no	0.205635	0.0619936	0.000909787	no	no	no	no
5437-63	FABP3	0.179151	0.0279334	1.42208e-10	yes	no	yes	no	-0.812554	0.0567033	1.4228e-46	yes	no	yes	no
12988-49	EWSR1	0.196551	0.0307131	1.55783e-10	yes	yes	yes	no	0.0593056	0.0619882	0.338707	no	no	no	no
9177-6	FAM3B	0.196737	0.0307636	1.60401e-10	yes	yes	yes	no	0.104203	0.0621792	0.0937663	no	no	no	no
10866-60	SMEK1	0.194412	0.0304012	1.6069e-10	yes	no	yes	no	0.265116	0.0615057	1.62941e-05	yes	no	yes	no
3066-12	LGALS3	0.191261	0.0299226	1.63892e-10	yes	no	yes	no	-0.479115	0.0606662	2.84423e-15	yes	no	yes	yes
3073-51	IL18BP	0.196372	0.0308203	1.87191e-10	yes	yes	yes	no	0.146876	0.0622408	0.0182849	no	no	no	no
4588-1	PPY	0.194646	0.0305648	1.91115e-10	yes	yes	yes	yes	0.0661582	0.06174	0.283917	no	no	no	no
4989-7	FGG	0.19363	0.0304506	2.03309e-10	yes	no	yes	no	-0.33436	0.0617381	6.10209e-08	yes	no	yes	no
4907-56	FGA|FGB|FGG	0.192839	0.030434	2.35354e-10	yes	yes	yes	no	-0.314003	0.0617706	3.70795e-07	yes	yes	yes	no
15453-3	AMBP	0.190806	0.0302082	2.67823e-10	yes	no	yes	no	0.0732704	0.061397	0.232718	no	no	no	no
12373-73	TRA2B	0.193081	0.0306783	3.09877e-10	yes	yes	yes	no	-0.158269	0.0622024	0.0109458	no	no	no	no
15308-108	VWC2	0.186903	0.0297011	3.11806e-10	yes	no	yes	no	-0.420308	0.0607225	4.46013e-12	yes	no	yes	no
7953-20	SLAMF1	0.193329	0.0307751	3.34239e-10	yes	yes	yes	no	0.16998	0.0620807	0.00618057	no	no	no	no
10428-1	KIR2DS2	0.189674	0.0303129	3.91935e-10	yes	yes	yes	no	0.11415	0.0619023	0.0651788	no	no	no	no
18242-8	SPA17	0.194128	0.0310384	3.98949e-10	yes	no	yes	no	0.0105061	0.062642	0.866806	no	no	no	no
3296-92	CNTN2	0.189851	0.0303598	4.01682e-10	yes	yes	yes	yes	-0.286854	0.0617216	3.35898e-06	yes	yes	yes	no
14227-21	MYL6B	0.191405	0.0306867	4.44909e-10	yes	no	yes	no	0.1538	0.061835	0.0128731	no	no	no	no
19233-75	ATOX1	0.191465	0.0309709	6.32575e-10	yes	no	yes	no	-0.0909023	0.0624434	0.14546	no	no	no	no
6556-5	ENPP5	-0.176537	0.0285957	6.67663e-10	yes	yes	yes	yes	0.553959	0.0590437	6.46225e-21	yes	yes	yes	yes
12417-46	TPRKB	0.187195	0.0304414	7.78021e-10	yes	no	yes	no	0.142559	0.0613182	0.0200775	no	no	no	no
8309-12	HYAL1	0.185772	0.0302233	7.91303e-10	yes	no	yes	no	-0.0773123	0.0616417	0.209761	no	no	no	no
15462-28	CD8A	-0.189621	0.0308537	7.9562e-10	yes	no	yes	no	-0.165251	0.0621791	0.00786853	no	no	no	no
12800-5	TPPP2	0.183995	0.0299573	8.15409e-10	yes	yes	yes	yes	-0.521279	0.060637	8.20337e-18	yes	yes	yes	yes
12975-11	KRT20	0.188404	0.0306851	8.25572e-10	yes	yes	yes	no	-0.0721509	0.0622526	0.246456	no	no	no	no
10818-36	SMPD1	0.184734	0.0301084	8.48165e-10	yes	no	yes	no	0.251431	0.0614744	4.31352e-05	yes	no	yes	no
6342-10	NPNT	0.18809	0.0306783	8.72929e-10	yes	no	yes	yes	-0.128472	0.0621942	0.0388614	no	no	no	no
2602-2	ANGPT2	0.187522	0.0307026	1.01087e-09	yes	no	yes	no	-0.26166	0.0618906	2.36001e-05	yes	yes	yes	yes
17682-1	CD46	0.188243	0.0308419	1.03795e-09	yes	no	yes	no	-0.128538	0.0624639	0.0396105	no	no	no	no
14088-38	IGFBP6	0.175623	0.0288087	1.08631e-09	yes	yes	yes	no	0.623055	0.0582554	1.07156e-26	yes	yes	yes	yes
18881-7	CD97	0.18841	0.0309552	1.15377e-09	yes	no	yes	no	-0.10275	0.0624088	0.0996804	no	no	no	no
2828-82	SPINT1	-0.187979	0.0308956	1.16982e-09	yes	yes	yes	yes	0.184572	0.0623498	0.0030737	no	no	no	no
8992-1	TMEM2	0.186573	0.0307584	1.31326e-09	yes	yes	yes	yes	-0.0921268	0.0624373	0.140076	no	no	no	no
2796-62	FGA|FGB|FGG	0.183247	0.0303834	1.62787e-09	yes	no	yes	no	-0.325609	0.0615409	1.21684e-07	yes	no	yes	no
8225-86	EPHB2	0.177931	0.0295425	1.71321e-09	yes	no	yes	no	-0.601051	0.0597766	8.73726e-24	yes	yes	yes	yes
10924-258	CYB5D2	0.186067	0.0309302	1.79085e-09	yes	no	yes	no	-0.0260321	0.0624774	0.676924	no	no	no	no
10036-201	ZHX3	0.181688	0.0302271	1.84644e-09	yes	yes	yes	no	0.0360532	0.0611222	0.555288	no	no	no	no
5134-52	HAVCR2	0.182091	0.0302986	1.85638e-09	yes	yes	yes	no	-0.167693	0.0619783	0.0068167	no	no	no	no
3714-49	CKB|CKM	-0.175065	0.0292365	2.1257e-09	yes	no	yes	no	0.573882	0.0588491	1.81295e-22	yes	no	yes	no
5636-10	MFAP4	0.184129	0.0307631	2.15892e-09	yes	yes	yes	yes	-0.166097	0.0621051	0.00748522	no	no	no	no
2774-10	IL16	0.183648	0.0307229	2.26502e-09	yes	no	yes	no	0.0246461	0.0624964	0.693316	no	no	no	no
3805-16	ESM1	0.183768	0.0308585	2.5978e-09	yes	no	yes	no	-0.0851919	0.0622187	0.170926	no	no	no	no
18819-21	PPIC	0.181538	0.0305111	2.68315e-09	yes	no	yes	no	0.267204	0.0620307	1.65036e-05	yes	no	yes	no
6938-21	PCDHGA12	0.184894	0.0310838	2.71028e-09	yes	no	yes	no	0.020104	0.0624606	0.747553	no	no	no	no
13102-1	FAM3D	0.178566	0.0300621	2.85165e-09	yes	yes	yes	no	-0.063172	0.0617366	0.306189	no	no	no	no
7090-17	GALNT1	0.182418	0.0307968	3.15624e-09	yes	no	yes	no	0.308192	0.0620882	6.91338e-07	yes	no	yes	no
11208-15	NAGPA	-0.180999	0.0305753	3.22341e-09	yes	yes	yes	yes	-0.0906556	0.0623363	0.145863	no	no	no	no
4971-1	CTSZ	0.179143	0.0302978	3.36459e-09	yes	yes	yes	no	0.203431	0.0618325	0.00100172	no	no	no	no
13565-2	RBL2	0.17628	0.0299118	3.78529e-09	yes	no	yes	no	-0.523886	0.0605706	5.18653e-18	yes	no	yes	no
4160-49	MMP2	0.18088	0.0308392	4.48435e-09	yes	no	yes	no	0.0945837	0.0620405	0.127372	no	no	no	no
9185-15	TFF1	0.171354	0.0292252	4.5398e-09	yes	yes	yes	yes	-0.40934	0.0604005	1.22604e-11	yes	yes	yes	no
6941-11	SUMF1	0.177218	0.0302979	4.93947e-09	yes	yes	yes	yes	-0.0927169	0.0619053	0.134206	no	no	no	no
7154-92	LEG1	-0.17301	0.0296833	5.59229e-09	yes	no	yes	no	0.438375	0.0603386	3.72351e-13	yes	no	yes	no
6385-63	VWA1	0.179691	0.0308488	5.71562e-09	yes	no	yes	yes	0.0260956	0.0623466	0.67554	no	no	no	no
5315-22	TNNT2	0.173628	0.0298099	5.72893e-09	yes	no	yes	no	0.479594	0.0600504	1.38802e-15	yes	no	yes	yes
3340-53	THBS4	0.179681	0.0308544	5.76245e-09	yes	no	yes	no	-0.078602	0.0624304	0.208018	no	no	no	no
10440-26	CLMP	0.175045	0.0300675	5.82411e-09	yes	yes	yes	no	-0.46428	0.0607305	2.09067e-14	yes	yes	yes	yes
15653-9	COL10A1	0.179371	0.0308127	5.83812e-09	yes	no	yes	no	-0.194926	0.0623773	0.00177836	no	no	no	no
12381-26	CBR1	0.178571	0.030679	5.86331e-09	yes	yes	yes	yes	-0.101897	0.0622223	0.101498	no	no	no	no
4469-78	CHST15	0.176632	0.0304117	6.32103e-09	yes	yes	yes	no	-0.237786	0.0618201	0.000119854	yes	no	no	no
14008-22	DCP1A	0.179622	0.0309309	6.35282e-09	yes	yes	yes	no	-0.122397	0.0625754	0.0504666	no	no	no	no
7928-183	TPST1	0.174487	0.0301565	7.20575e-09	yes	yes	yes	yes	0.219843	0.0612155	0.000329031	yes	yes	yes	yes
10702-1	COL28A1	0.178767	0.0309299	7.48145e-09	yes	yes	yes	no	0.081772	0.0624804	0.190615	no	no	no	no
13463-1	PXDN	0.176843	0.0306578	8.00822e-09	yes	no	yes	no	-0.0712614	0.0622581	0.25237	no	no	no	no
2677-1	EGFR	-0.177485	0.0307863	8.16252e-09	yes	yes	yes	yes	-0.276355	0.0617751	7.69269e-06	yes	yes	no	no
8043-153	COMP	0.177507	0.0307903	8.16515e-09	yes	no	yes	no	0.205691	0.062204	0.000943947	no	no	no	no
8006-12	DNAJB12	0.178061	0.0308972	8.26236e-09	yes	yes	yes	no	-0.0847623	0.0625443	0.175342	no	no	no	no
7194-36	NPTN	0.176052	0.0306232	8.97833e-09	yes	no	yes	no	-0.300837	0.0620005	1.22117e-06	yes	no	no	no
15324-58	FTL	0.167525	0.0291474	9.05703e-09	yes	no	yes	no	0.694596	0.0586007	2.07553e-32	yes	no	yes	no
8409-3	RSPO2	0.178438	0.031049	9.08493e-09	yes	no	yes	no	-0.0648814	0.0624233	0.298629	no	no	no	no
19553-14	STX1A	0.170407	0.0297275	9.90794e-09	yes	no	yes	no	-0.483213	0.0601424	9.39721e-16	yes	no	yes	no
6252-62	SCGB3A1	0.169911	0.0296525	1.00396e-08	yes	no	yes	no	-0.349188	0.0610223	1.05087e-08	yes	no	yes	no
8099-42	SPON2	0.170589	0.0298539	1.10269e-08	yes	no	yes	no	-0.01813	0.060878	0.765849	no	no	no	no
7085-81	CDSN	0.172128	0.0302263	1.23632e-08	yes	yes	yes	yes	0.0100972	0.0616356	0.869873	no	no	no	no
4141-79	CXCL10	0.173881	0.0306801	1.4485e-08	yes	yes	yes	yes	-0.117106	0.0623055	0.0601702	no	no	no	no
11219-95	FGFBP3	0.173979	0.030717	1.47944e-08	yes	no	yes	no	-0.125536	0.0622588	0.0437627	no	no	no	no
5934-1	FTH1|FTL	0.164938	0.0291521	1.53282e-08	yes	no	yes	no	0.696746	0.0586197	1.40193e-32	yes	no	yes	no
18376-19	MYL3	0.167614	0.0296983	1.66265e-08	yes	no	yes	no	0.585764	0.0599858	1.59059e-22	yes	no	yes	no
9599-6	PIANP	0.167027	0.0296014	1.67558e-08	yes	no	yes	no	-0.504542	0.0605592	7.99002e-17	yes	yes	yes	yes
4913-78	CCL16	0.168534	0.0298702	1.67891e-08	yes	yes	yes	no	0.500973	0.0607093	1.5578e-16	yes	yes	yes	yes
9409-11	TPSAB1	0.169168	0.0301689	2.05424e-08	yes	no	yes	no	0.0365961	0.0622048	0.55632	no	no	no	no
2614-28	EFNA4	0.172347	0.0307732	2.13656e-08	yes	yes	yes	no	-0.0249288	0.0625995	0.690463	no	no	no	no
5451-1	ALCAM	0.161447	0.0288774	2.26059e-08	yes	yes	yes	no	-0.738923	0.0584088	1.10621e-36	yes	yes	yes	yes
18893-26	GPR56	0.172192	0.0308069	2.27863e-08	yes	no	yes	no	0.128922	0.0620776	0.0378214	no	no	no	no
9449-150	C4BPA	0.1682	0.0301769	2.49255e-08	yes	no	yes	no	-0.46462	0.0610128	2.6343e-14	yes	no	yes	yes
15472-16	LRP11	0.166665	0.0299394	2.59546e-08	yes	no	yes	no	-0.00139901	0.0618346	0.981949	no	no	no	no
16610-13	LRP10	0.169455	0.0305987	3.0597e-08	yes	no	yes	no	0.188862	0.062142	0.00237205	no	no	no	no
4324-33	CST2	0.166213	0.0300347	3.12973e-08	yes	no	yes	no	0.225182	0.0617677	0.000266744	yes	no	yes	yes
11514-196	CD59	0.168533	0.0304997	3.28093e-08	yes	yes	yes	no	0.331658	0.0616706	7.53595e-08	yes	yes	yes	yes
7856-51	FAM151A	-0.165641	0.0300112	3.40344e-08	yes	yes	yes	yes	0.478239	0.0609379	4.22791e-15	yes	yes	yes	yes
19175-18	MARCKSL1	0.169263	0.0307465	3.68953e-08	yes	no	yes	no	-0.295368	0.0621802	2.03227e-06	yes	no	no	no
4153-11	SERPINA3	0.164131	0.0298697	3.90972e-08	yes	no	yes	no	-0.349745	0.0613429	1.18774e-08	yes	no	no	no
9039-47	TOR1AIP1	0.168414	0.0306893	4.07141e-08	yes	yes	yes	no	-0.037182	0.0624239	0.551418	no	no	no	no
3628-3	MAP2K2	0.170095	0.0310602	4.34274e-08	yes	no	yes	no	-0.137766	0.0624602	0.0274078	no	no	no	no
2620-4	IL6ST	0.166811	0.0304641	4.35879e-08	yes	yes	yes	no	-0.0479306	0.0622777	0.441521	no	no	no	no
8989-40	SCUBE1	0.155276	0.0283805	4.46932e-08	yes	yes	yes	yes	0.736015	0.0580919	8.68878e-37	yes	yes	yes	yes
6444-15	PSG3	0.168715	0.0308904	4.71477e-08	yes	yes	yes	yes	0.0814135	0.0626137	0.193515	no	no	no	no
17735-130	GABARAP	0.168426	0.0308749	4.89444e-08	yes	no	yes	no	-0.190629	0.0623476	0.00223182	no	no	no	no
2900-53	CCL14	0.1601	0.0294083	5.20827e-08	yes	yes	yes	no	-0.409442	0.060243	1.07182e-11	yes	yes	yes	yes
3181-50	CTSS	0.166128	0.0305176	5.2194e-08	yes	no	yes	no	-0.0281751	0.0623184	0.651186	no	no	no	no
7935-26	LARGE	0.162766	0.0299268	5.36444e-08	yes	yes	yes	no	-0.523949	0.0605994	5.32851e-18	yes	yes	yes	yes
3040-59	CCL3	0.166759	0.0306855	5.49651e-08	yes	yes	yes	yes	-0.0644764	0.0625431	0.302583	no	no	no	no
7861-9	ROR2	0.168263	0.0309823	5.60548e-08	yes	yes	yes	no	-0.116722	0.062536	0.0619738	no	no	no	no
3079-62	RARRES2	0.164193	0.0302857	5.91135e-08	yes	no	yes	no	-0.352459	0.061524	1.01146e-08	yes	no	yes	no
19561-216	PLXND1	0.163731	0.0303142	6.62253e-08	yes	no	yes	no	0.178197	0.0618356	0.00395428	no	no	no	no
17766-5	NCF1	0.166339	0.0308023	6.65664e-08	yes	no	yes	no	0.137994	0.0623129	0.0267919	no	no	no	no
14636-25	HRSP12	0.165754	0.0307646	7.13257e-08	yes	yes	yes	no	0.240332	0.0623191	0.000115034	yes	yes	yes	yes
17366-6	DCUN1D1	0.165685	0.0307627	7.20718e-08	yes	no	yes	no	0.053845	0.0626047	0.389746	no	no	no	no
6086-15	CHRDL2	-0.164401	0.0305498	7.39077e-08	yes	no	no	no	0.310121	0.06202	5.72323e-07	yes	no	no	no
15326-64	GBP1	0.168327	0.0312992	7.53191e-08	yes	no	yes	no	-0.0332756	0.0628887	0.596723	no	no	no	no
11277-23	ATF6	-0.160858	0.0300593	8.73037e-08	yes	yes	yes	yes	0.499088	0.0609762	2.72398e-16	yes	yes	yes	yes
3651-50	KDR	-0.163946	0.0306379	8.74336e-08	yes	yes	yes	yes	0.0286294	0.0622978	0.645834	no	no	no	no
7227-75	COCH	0.160436	0.030025	9.12121e-08	yes	yes	yes	yes	-0.0542477	0.0612772	0.376004	no	no	no	no
3505-6	LTA|LTB	-0.153148	0.0287251	9.7404e-08	yes	no	yes	no	-0.713036	0.0582002	1.65045e-34	yes	no	yes	no
6359-50	POMGNT2	0.165976	0.0311509	9.92231e-08	yes	no	yes	no	-0.0117647	0.0629181	0.851674	no	no	no	no
10435-2	AGA	0.162691	0.0305502	1.00748e-07	yes	no	yes	no	0.2839	0.0615912	4.03776e-06	yes	no	yes	no
2597-8	VEGFA	0.164469	0.0309152	1.0377e-07	yes	yes	yes	yes	0.0314238	0.062713	0.616319	no	no	no	no
2692-74	PLA2G2A	0.153094	0.028827	1.09152e-07	yes	yes	yes	no	-0.571749	0.0594313	6.5613e-22	yes	yes	yes	yes
19241-31	RBP5	0.163647	0.0308284	1.10634e-07	yes	no	yes	no	0.204896	0.0622448	0.000995554	no	no	no	no
3280-49	ACAN	0.164611	0.0310393	1.1372e-07	yes	no	yes	no	-0.0334611	0.0627813	0.594048	no	no	no	no
12501-10	TBCA	0.15953	0.0300937	1.15095e-07	yes	yes	yes	yes	-0.31821	0.0617037	2.50865e-07	yes	yes	yes	yes
18901-26	HSPA1B	0.164221	0.0310561	1.2374e-07	yes	no	yes	no	-0.0447984	0.0626998	0.474924	no	no	no	no
13122-19	FLRT2	0.16017	0.0303232	1.2773e-07	yes	yes	yes	no	-0.1973	0.0620663	0.00147859	no	no	no	no
10419-1	SCARA5	0.160785	0.0304949	1.34562e-07	yes	no	yes	no	0.210979	0.0621241	0.000683576	no	no	no	no
7891-45	UGT1A6	0.163394	0.0310057	1.36561e-07	yes	yes	yes	no	-0.0920903	0.0625678	0.141062	no	no	no	no
10082-251	NEFL	0.16137	0.0306778	1.43943e-07	yes	no	yes	no	-0.103835	0.0625761	0.0970473	no	no	no	no
6234-74	VIT	0.152491	0.0289984	1.45154e-07	yes	yes	yes	no	0.726552	0.0585326	2.22759e-35	yes	yes	yes	yes
6433-57	FAM20A	0.162711	0.0309963	1.52627e-07	yes	yes	yes	yes	-0.162429	0.0625682	0.00943086	no	no	no	no
11516-7	FABP1	0.160922	0.0306771	1.55731e-07	yes	yes	yes	no	0.0285031	0.0619027	0.645193	no	no	no	no
7141-21	MGAT4B	0.15992	0.0305414	1.6394e-07	yes	yes	yes	yes	-0.21255	0.0622658	0.000641116	no	no	no	no
15633-6	RBP4	0.156689	0.0299523	1.68338e-07	yes	no	yes	no	0.347177	0.0613522	1.52475e-08	yes	no	yes	no
3173-49	NAAA	0.156829	0.0300172	1.74485e-07	yes	yes	yes	no	0.0413237	0.0619255	0.504572	no	no	no	no
5069-9	CD55	0.160447	0.0307119	1.74842e-07	yes	yes	yes	no	0.169189	0.0624627	0.00675598	no	no	no	no
12661-44	GABARAPL1	0.161268	0.0308764	1.76026e-07	yes	yes	yes	no	-0.174135	0.0623651	0.00523538	no	no	no	no
3403-1	TPSB2	0.152511	0.0292478	1.84357e-07	yes	yes	yes	no	0.127858	0.0612253	0.0367691	no	no	no	no
19606-28	IHH	0.159252	0.0307493	2.23028e-07	yes	no	yes	no	-0.114354	0.0621963	0.0659748	no	no	no	no
13724-27	FGF19	0.160986	0.0311195	2.30195e-07	yes	no	yes	no	-0.133338	0.0627649	0.0336361	no	no	no	no
2381-52	C5	0.15787	0.0305275	2.32358e-07	yes	no	yes	no	-0.142637	0.0622542	0.0219512	no	no	no	no
5542-22	NRP1	0.157218	0.0304349	2.39521e-07	yes	no	yes	no	0.221078	0.0618888	0.000354027	no	no	no	no
2944-66	NBL1	0.160827	0.0311441	2.41781e-07	yes	yes	yes	no	-0.0106078	0.0628056	0.865876	no	no	no	no
17456-53	GOLM1	0.158234	0.0306473	2.4293e-07	yes	no	yes	no	-0.048779	0.0623817	0.434248	no	no	no	no
6379-62	ADAMTSL2	0.156454	0.0303598	2.55916e-07	yes	no	yes	no	-0.164123	0.0621093	0.00822981	no	no	no	no
8982-65	THBS3	0.158459	0.0308249	2.73817e-07	yes	yes	yes	no	0.121563	0.0624329	0.0515226	no	no	no	no
4924-32	MMP1	0.157459	0.0306391	2.76009e-07	yes	no	yes	no	-0.168114	0.0622354	0.00690773	no	no	no	no
2658-27	NTRK3	0.15954	0.0310556	2.78803e-07	yes	yes	yes	no	-0.0137904	0.0625974	0.825634	no	no	no	no
12338-27	EGFLAM	0.154829	0.0302437	3.06567e-07	yes	no	yes	no	-0.453939	0.0614199	1.46e-13	yes	no	yes	no
5364-7	SET	-0.157739	0.0308134	3.0687e-07	yes	no	yes	no	-0.145343	0.0622846	0.0196204	no	no	no	no
10758-2	KERA	0.156336	0.030546	3.08714e-07	yes	no	yes	no	-0.103789	0.0612807	0.090329	no	no	no	no
17327-3	CNPY3	0.158776	0.0310276	3.10024e-07	yes	no	yes	no	-0.124321	0.0627963	0.047731	no	no	no	no
11196-31	COL6A3	0.1588	0.0310425	3.12814e-07	yes	no	yes	no	0.0661452	0.0627247	0.291639	no	no	no	no
4435-66	ENPP7	0.150853	0.0295846	3.4135e-07	yes	yes	yes	yes	0.0578227	0.0615872	0.347795	no	no	no	no
10572-65	CST8	0.15623	0.0307754	3.84565e-07	yes	yes	yes	no	0.271747	0.0619743	1.16071e-05	yes	no	yes	no
19261-12	SDCBP2	0.153239	0.0303014	4.25566e-07	yes	no	yes	no	0.11546	0.0612844	0.0595646	no	no	no	no
17685-9	APOA4	0.15685	0.0310913	4.53919e-07	yes	no	yes	no	-0.116451	0.062589	0.0628059	no	no	no	no
8007-19	CTSB	0.152567	0.030274	4.66673e-07	yes	no	yes	no	-0.162648	0.0621449	0.00886449	no	no	no	no
3352-80	CA6	-0.145216	0.0288567	4.84631e-07	yes	yes	yes	no	0.589233	0.0594499	3.71345e-23	yes	yes	yes	yes
5131-15	TNFRSF19	0.157197	0.031283	5.03448e-07	yes	yes	yes	no	0.113421	0.0629385	0.0715318	no	no	no	no
8005-1	MXRA7	0.155098	0.0309456	5.38807e-07	yes	yes	yes	no	-0.130699	0.0626123	0.0368484	no	no	no	no
12630-8	ARFIP2	0.153479	0.0306346	5.4431e-07	yes	yes	yes	yes	0.216405	0.061853	0.00046753	no	no	no	no
3727-35	PYY	0.153388	0.0306418	5.56194e-07	yes	yes	yes	no	0.00828083	0.0623153	0.894283	no	no	no	no
4920-10	LYZ	0.154792	0.0309319	5.6067e-07	yes	no	yes	no	0.0566643	0.062838	0.367189	no	no	no	no
6416-8	GKN2	0.151632	0.030314	5.67187e-07	yes	no	yes	no	-0.0336593	0.0621798	0.588285	no	no	no	no
11212-7	TXNDC5	0.153462	0.0307195	5.86532e-07	yes	yes	yes	yes	-0.17363	0.0621597	0.0052176	no	no	no	no
5459-33	CST1	0.155224	0.0310883	5.94487e-07	yes	no	yes	no	0.154005	0.0626745	0.0140018	no	no	no	no
3314-74	GFRA1	0.155353	0.0311161	5.9544e-07	yes	yes	yes	yes	0.011526	0.0628772	0.854555	no	no	no	no
2962-50	PTHLH	0.155086	0.0311358	6.32768e-07	yes	yes	yes	no	-0.163182	0.0627195	0.00927434	no	no	no	no
16558-2	MYOC	0.149049	0.0299277	6.34855e-07	yes	no	yes	no	0.449799	0.0610427	1.72426e-13	yes	no	yes	no
3232-28	ACP5	0.150432	0.0302688	6.69983e-07	yes	yes	yes	no	0.376247	0.0612785	8.25467e-10	yes	yes	yes	yes
16882-27	PHPT1	0.150965	0.0304103	6.89555e-07	yes	no	yes	no	0.343003	0.0616943	2.70202e-08	yes	no	yes	no
7198-197	FAM20B	0.152415	0.0307878	7.40253e-07	yes	yes	yes	no	-0.258743	0.062237	3.21913e-05	yes	no	yes	no
17836-17	S100A16	0.152617	0.0308903	7.78858e-07	yes	no	yes	no	0.174834	0.0625404	0.00518127	no	no	no	no
10442-1	TMEM190	0.14956	0.0303314	8.18692e-07	yes	yes	yes	no	0.0288486	0.0623678	0.643683	no	no	no	no
13381-49	B4GALT1	0.150552	0.0305908	8.58886e-07	yes	no	yes	no	0.237774	0.0621534	0.000130451	yes	yes	yes	yes
2950-57	IGFBP4	0.148941	0.0302667	8.61238e-07	yes	no	yes	no	-0.452718	0.060899	1.05433e-13	yes	no	yes	yes
9321-400	NMB	0.147189	0.029937	8.80447e-07	yes	yes	yes	no	-0.533204	0.0606483	1.47259e-18	yes	yes	yes	yes
9234-8	TWSG1	0.152406	0.0311056	9.60104e-07	yes	yes	yes	no	-0.0152559	0.0628541	0.808222	no	no	no	no
14124-6	EFNA2	0.15228	0.0311741	1.03526e-06	yes	no	yes	no	-0.146603	0.0627717	0.0195172	no	no	no	no
5350-14	GPC6	0.151773	0.0310849	1.04737e-06	yes	yes	yes	yes	0.123493	0.0629632	0.0498382	no	no	no	no
3009-3	TGFBR3	0.148072	0.0303653	1.08068e-06	yes	no	yes	no	-0.183815	0.062123	0.00308746	no	no	no	no
3293-2	CD5L	0.148771	0.030581	1.14565e-06	yes	no	yes	no	0.0094549	0.0624747	0.879708	no	no	no	no
4763-31	AFM	0.150521	0.0310017	1.20238e-06	yes	no	yes	no	0.126971	0.0624934	0.0421788	no	no	no	no
4960-72	ANXA1	0.143409	0.0295716	1.23735e-06	yes	yes	yes	no	0.22431	0.0596832	0.000171043	yes	yes	yes	no
7223-60	S100A13	0.141084	0.0291231	1.2698e-06	yes	yes	yes	yes	-0.367333	0.0607098	1.44269e-09	yes	yes	yes	yes
19622-7	INHBA	0.148191	0.030645	1.32663e-06	yes	no	yes	no	-0.144753	0.0621135	0.0197822	no	no	no	no
13109-82	NEGR1	0.14709	0.0305444	1.46762e-06	yes	yes	yes	no	-0.227961	0.0622051	0.000247661	yes	yes	no	no
10424-31	NPDC1	0.148924	0.0311054	1.68679e-06	yes	yes	yes	no	-0.0847032	0.0629389	0.178367	no	no	no	no
6408-2	INHBC	0.14738	0.0308286	1.74767e-06	yes	yes	yes	no	0.0638302	0.0627236	0.308848	no	no	no	no
5621-64	THSD1	-0.148132	0.0310391	1.82022e-06	yes	yes	yes	yes	0.0112567	0.0627156	0.857555	no	no	no	no
8427-118	RSPO3	0.147743	0.0310117	1.89682e-06	yes	no	yes	no	-0.226629	0.0627247	0.000302591	yes	no	yes	no
3617-80	HGFAC	0.141453	0.029809	2.08172e-06	yes	no	yes	no	-0.204495	0.0615802	0.000897639	no	no	no	no
9950-229	LAG3	0.147836	0.031215	2.17913e-06	yes	yes	yes	yes	-0.0982152	0.0629794	0.118882	no	no	no	no
13434-172	PARVA	0.144121	0.0305221	2.33703e-06	yes	yes	yes	yes	-0.2507	0.0621703	5.51914e-05	yes	yes	yes	yes
3179-51	CTSA	0.14614	0.0309586	2.35276e-06	yes	yes	yes	yes	0.209784	0.0626598	0.000814013	no	no	no	no
2436-49	CXCL16	0.142192	0.0302378	2.57052e-06	yes	yes	yes	no	-0.379726	0.0615875	7.02011e-10	yes	yes	yes	yes
18882-7	CLSTN2	0.146233	0.0311684	2.70951e-06	yes	no	yes	no	0.0669908	0.0627217	0.285491	no	no	no	no
3413-50	BCL2A1	0.145407	0.0311911	3.13422e-06	yes	yes	yes	yes	0.0584172	0.0629407	0.353339	no	no	no	no
3367-8	FETUB	-0.139567	0.0299978	3.27826e-06	yes	no	yes	yes	-0.475992	0.0606972	4.43154e-15	yes	no	yes	yes
3175-51	ADAMTS13	-0.141861	0.0304919	3.28053e-06	yes	yes	yes	yes	-0.121116	0.0622527	0.0517085	no	no	no	no
14079-14	IL18R1	0.141663	0.0304531	3.28987e-06	yes	no	yes	no	0.101487	0.0625213	0.104538	no	no	no	no
9844-138	ACTN2	0.137736	0.0296261	3.33329e-06	yes	no	yes	no	0.579549	0.0599663	4.26329e-22	yes	no	yes	no
15636-49	SORCS1	0.144098	0.0310308	3.42227e-06	yes	no	yes	no	-0.173477	0.0625556	0.00555131	no	no	no	no
5028-59	CD163	0.140161	0.0302216	3.52165e-06	yes	yes	yes	yes	-0.16783	0.0621111	0.0068906	no	no	no	no
9394-19	CPQ	0.137885	0.0297505	3.57409e-06	yes	no	yes	no	-0.225125	0.0607594	0.000211233	yes	no	yes	no
5443-62	NPPA	0.144245	0.0312321	3.86543e-06	yes	yes	yes	yes	-0.0433293	0.0627991	0.490215	no	no	no	no
17331-138	KREMEN1	0.141409	0.0307083	4.12621e-06	yes	no	yes	no	-0.213239	0.0622359	0.000611871	no	no	no	no
3195-50	GNLY	0.1342	0.0292169	4.36458e-06	yes	yes	yes	no	-0.362181	0.0606554	2.35626e-09	yes	yes	yes	no
13738-8	INHBA	0.14183	0.0308954	4.41845e-06	yes	no	yes	no	-0.0754093	0.0626486	0.228711	no	no	no	no
9416-77	CPM	0.137954	0.0300891	4.54317e-06	yes	no	yes	no	0.306235	0.0617891	7.19077e-07	yes	no	yes	no
12987-12	SRSF7	0.141149	0.0307948	4.57222e-06	yes	yes	yes	no	-0.0392874	0.0619364	0.525873	no	no	no	no
18931-40	SLIT3	0.143018	0.0312526	4.73497e-06	yes	no	yes	no	-0.254419	0.0627107	4.97018e-05	yes	no	yes	no
4929-55	SHBG	0.133767	0.029327	5.08617e-06	yes	no	yes	no	-0.669509	0.0595952	2.76776e-29	yes	no	yes	yes
5698-60	TNXB	-0.137591	0.0302594	5.4405e-06	yes	yes	yes	yes	-0.139887	0.0619645	0.0239743	no	no	no	no
16907-3	CADM2	0.131833	0.0291039	5.90589e-06	yes	no	yes	no	-0.716451	0.0588749	4.54462e-34	yes	no	yes	no
12612-37	PSMB1	0.140207	0.0309613	5.94153e-06	yes	no	yes	no	0.0833024	0.0623162	0.181298	no	no	no	no
13094-75	RSPO3	0.14148	0.0312471	5.96063e-06	yes	yes	yes	no	-0.102129	0.0628972	0.104432	no	no	no	no
2567-5	CFI	0.137146	0.0303178	6.07905e-06	yes	yes	yes	no	-0.309472	0.0613408	4.53244e-07	yes	yes	yes	no
6626-81	CHST12	0.138841	0.030789	6.50043e-06	yes	no	yes	no	0.0815536	0.0626287	0.192856	no	no	no	no
5618-50	FAM3B	0.139515	0.0309639	6.61417e-06	yes	no	yes	no	0.0794184	0.0628259	0.206193	no	no	no	no
5584-21	TCN2	0.134081	0.029765	6.64846e-06	yes	no	yes	no	-0.387232	0.061118	2.36098e-10	yes	yes	yes	yes
6576-1	ART4	0.138391	0.0307226	6.65156e-06	yes	no	yes	no	0.119044	0.0628365	0.0581579	no	no	no	no
2991-9	IL1R1	0.138345	0.0307161	6.66947e-06	yes	no	yes	no	0.199968	0.062065	0.00127341	no	no	no	no
5722-78	PRCP	0.13825	0.0307334	6.84756e-06	yes	yes	yes	yes	0.287641	0.0623391	3.94742e-06	yes	yes	yes	yes
6550-4	ICAM4	0.138713	0.0308692	7.00355e-06	yes	yes	yes	no	-0.0523911	0.0629187	0.405026	no	no	no	no
4482-66	C5|C6	0.136944	0.0305011	7.12901e-06	yes	no	yes	no	-0.143961	0.06224	0.0207227	no	no	no	no
6472-40	PMEL	-0.130775	0.0291717	7.36215e-06	yes	yes	yes	yes	0.454011	0.0604007	5.61926e-14	yes	yes	yes	yes
6485-59	IGLL1	-0.132547	0.0296236	7.66362e-06	yes	yes	yes	yes	-0.561676	0.060347	1.30956e-20	yes	yes	yes	yes
9823-2	DHFR	0.138812	0.0310822	7.97125e-06	yes	yes	yes	no	-0.0435191	0.0629723	0.489513	no	no	no	no
17342-13	AGR3	0.138917	0.0311218	8.05771e-06	yes	no	yes	no	0.168587	0.0625236	0.00700991	no	no	no	no
3083-71	EDA2R	0.13937	0.0312358	8.12492e-06	yes	yes	yes	yes	-0.0378427	0.0626646	0.545915	no	no	no	no
19236-24	SUB1	0.135707	0.0304205	8.15689e-06	yes	no	yes	no	0.163429	0.061295	0.00766992	no	no	no	no
7779-86	CHST11	0.13595	0.0305529	8.60041e-06	yes	yes	yes	no	0.404587	0.0615934	5.07668e-11	yes	yes	yes	yes
14114-18	PIANP	0.135679	0.0305348	8.85394e-06	yes	no	yes	no	-0.375007	0.0619971	1.45941e-09	yes	yes	yes	no
15499-11	ATRN	0.137741	0.0310916	9.41686e-06	yes	no	yes	no	-0.121492	0.0625565	0.052123	no	no	no	no
13659-36	ATP13A1	0.136883	0.0310654	1.05153e-05	yes	no	yes	no	-0.0855825	0.0629749	0.174148	no	no	no	no
18925-24	PSMA5	0.137332	0.03121	1.08126e-05	yes	no	yes	no	-0.0614852	0.0630599	0.329546	no	no	no	no
11192-168	TINAGL1	0.134595	0.0305994	1.08951e-05	yes	yes	yes	no	-0.190486	0.0622788	0.00222378	no	no	no	no
4125-52	AGER	-0.126812	0.028833	1.0917e-05	yes	yes	yes	yes	-0.405944	0.0601052	1.43934e-11	yes	yes	yes	yes
13130-150	HK2	0.136101	0.0310715	1.18549e-05	yes	yes	yes	no	-0.0252159	0.062335	0.685829	no	no	no	no
8908-14	KCNE5	0.133484	0.0305183	1.22045e-05	yes	yes	yes	yes	-0.364942	0.0617918	3.50514e-09	yes	yes	yes	yes
6425-87	MMP19	0.136582	0.0312392	1.23049e-05	yes	no	yes	no	0.129577	0.0629531	0.0395596	no	no	no	no
9380-2	PLA2G12B	0.133488	0.0306094	1.29457e-05	yes	yes	yes	yes	-0.382425	0.0617998	6.08828e-10	yes	yes	yes	no
4498-62	NCAM1	0.133547	0.0306369	1.30653e-05	yes	no	yes	no	0.165784	0.062418	0.00790664	no	no	no	no
8245-27	ICAM5	0.130419	0.0299325	1.31807e-05	yes	no	yes	no	-0.355375	0.06133	6.85387e-09	yes	yes	yes	yes
4194-26	ANP32B	0.134794	0.0309398	1.3206e-05	yes	yes	yes	no	-0.258305	0.0625607	3.64553e-05	yes	yes	yes	yes
15584-9	CFHR2	0.126478	0.0290498	1.33776e-05	yes	no	yes	no	-0.317218	0.0606688	1.70722e-07	yes	no	yes	no
5581-28	FGL1	0.127686	0.0293621	1.36971e-05	yes	no	yes	no	-0.703805	0.0594592	2.5195e-32	yes	no	yes	yes
2948-58	GHR	-0.132581	0.0305035	1.38377e-05	yes	yes	yes	yes	-0.199577	0.061798	0.00124008	no	no	no	no
11510-31	APOL1	-0.133266	0.0307183	1.43565e-05	yes	yes	yes	yes	-0.186004	0.0619913	0.00269549	no	no	no	no
7648-9	MYBPC1	0.128841	0.0297561	1.49179e-05	yes	yes	yes	no	0.549374	0.0601163	6.3313e-20	yes	yes	yes	yes
13686-2	IL5RA	0.131335	0.030368	1.52697e-05	yes	yes	yes	yes	0.163942	0.0623713	0.00857662	no	no	no	no
2816-50	BCAM	0.134588	0.0311328	1.53912e-05	yes	no	yes	no	-0.0192998	0.0630285	0.759446	no	no	no	no
14260-112	NET1	0.133431	0.0308886	1.56204e-05	yes	yes	yes	yes	0.111133	0.0626011	0.0758544	no	no	no	no
12387-7	PDLIM4	0.134786	0.0312189	1.57845e-05	yes	no	yes	no	-0.116586	0.0626307	0.0626761	no	no	no	no
9942-2	NXT1	0.134012	0.0311011	1.64052e-05	yes	yes	yes	no	-0.0468876	0.0629213	0.456164	no	no	no	no
2911-27	MDK	0.132045	0.0306844	1.68259e-05	yes	yes	yes	yes	0.0137392	0.0623477	0.825588	no	no	no	no
9267-2	CPA4	-0.12504	0.0290694	1.69686e-05	yes	yes	no	no	0.0364025	0.0613468	0.552921	no	no	no	no
13740-51	FRZB	0.131918	0.0306738	1.70281e-05	yes	yes	yes	no	0.278301	0.0622905	7.90303e-06	yes	yes	yes	yes
17364-8	SNRPB2	0.127591	0.029763	1.81177e-05	yes	no	yes	no	0.225526	0.0601012	0.00017512	yes	no	yes	no
4876-32	F9	0.13293	0.0310142	1.81823e-05	yes	no	yes	no	0.0820712	0.0628033	0.191281	no	no	no	no
14144-3	HIST3H2A	0.1305	0.0305174	1.90072e-05	yes	yes	yes	yes	0.269043	0.0612233	1.11052e-05	yes	no	yes	no
9482-110	NUDT9	0.13297	0.0311179	1.92756e-05	yes	yes	yes	yes	0.0370058	0.0626757	0.554901	no	no	no	no
12759-47	ILF3	0.132298	0.0310668	2.05792e-05	yes	yes	yes	no	0.16145	0.0627771	0.0101172	no	no	no	no
10064-12	RBBP9	0.131098	0.0308375	2.12568e-05	yes	no	yes	no	-0.0310075	0.0620782	0.617434	no	no	no	no
6039-24	CRHBP	0.131236	0.0310062	2.31026e-05	yes	no	yes	no	0.109865	0.0627394	0.079924	no	no	no	no
9256-78	NPTX1	0.128911	0.0304614	2.31681e-05	yes	no	yes	no	-0.524729	0.0613772	1.2389e-17	yes	yes	yes	yes
11462-8	RBFOX2	0.131227	0.0310618	2.39256e-05	yes	yes	yes	no	0.0646403	0.0627136	0.302671	no	no	no	no
16751-15	NPPB	0.130815	0.0310158	2.46816e-05	yes	no	yes	no	-0.225845	0.0626635	0.00031325	yes	no	yes	no
7147-35	WFDC8	0.130395	0.0310256	2.6362e-05	yes	no	yes	no	0.157255	0.062435	0.0117788	no	no	no	no
19557-3	KLB	0.12426	0.0295833	2.66506e-05	yes	no	yes	no	0.178924	0.0616439	0.00370147	no	no	no	no
6909-40	MGAT2	0.126994	0.0302597	2.70719e-05	yes	no	yes	no	-0.498446	0.0612397	3.97727e-16	yes	yes	yes	yes
14208-3	RBP7	0.127198	0.0303408	2.76139e-05	yes	no	yes	no	-0.123258	0.0609994	0.0433159	no	no	no	no
14131-37	EFNB2	0.130381	0.0311134	2.78311e-05	yes	no	yes	no	0.162777	0.0628979	0.00965465	no	no	no	no
15626-223	HSPG2	0.129052	0.0308066	2.80057e-05	yes	no	yes	no	-0.0818834	0.0626124	0.190947	no	no	no	no
16613-3	CDH17	0.125094	0.0298775	2.82789e-05	yes	no	yes	no	-0.21192	0.0616697	0.000589564	no	no	no	no
5036-50	TNFAIP6	-0.124796	0.0298114	2.83689e-05	yes	yes	yes	yes	0.46343	0.0607189	2.30447e-14	yes	no	yes	no
5688-65	CBLN4	-0.128495	0.0307868	2.99674e-05	yes	yes	yes	yes	0.0802439	0.0628091	0.201396	no	no	no	no
5124-69	ICAM5	0.124883	0.0299526	3.05471e-05	yes	no	yes	no	-0.35051	0.0615337	1.22488e-08	yes	no	yes	no
10620-21	MSMB	0.119603	0.0286888	3.05977e-05	yes	yes	yes	no	0.686325	0.058556	9.96891e-32	yes	yes	yes	yes
17515-6	HSPA13	0.129193	0.0310129	3.10286e-05	yes	no	yes	no	0.105191	0.0630124	0.095043	no	no	no	no
2665-26	TNFRSF17	0.124598	0.0299217	3.1252e-05	yes	no	yes	no	-0.095835	0.0619017	0.121579	no	no	no	no
4886-3	CCL7	0.127082	0.0305279	3.1436e-05	yes	yes	yes	yes	-0.0532228	0.0623364	0.393215	no	no	no	no
17398-55	HMOX1	0.126555	0.0306002	3.53778e-05	yes	no	yes	no	0.298042	0.062163	1.63067e-06	yes	no	yes	no
18185-118	ALDOB	0.12758	0.0308705	3.58444e-05	yes	no	yes	no	0.344112	0.0620385	2.91031e-08	yes	no	yes	no
15516-12	SAA4	0.122943	0.0297586	3.60639e-05	yes	no	yes	no	-0.412681	0.0609239	1.25529e-11	yes	no	yes	no
5307-12	F9	0.127822	0.0310375	3.81648e-05	yes	no	yes	no	0.0928081	0.0628738	0.139917	no	no	no	no
13940-19	IFI16	0.124441	0.0302727	3.9454e-05	yes	no	yes	no	-0.0552294	0.0611553	0.366472	no	no	no	no
4328-2	BOC	-0.127424	0.0309995	3.94776e-05	yes	yes	yes	yes	-0.224835	0.0626836	0.00033473	yes	yes	yes	no
13231-90	IGHG4	0.127305	0.0310031	4.02205e-05	yes	yes	yes	yes	0.161322	0.0625917	0.00995553	no	no	no	no
5339-49	S100A9	0.124935	0.0304481	4.07464e-05	yes	yes	yes	no	0.285802	0.0617719	3.71488e-06	yes	yes	yes	no
10916-44	PLA2R1	0.123592	0.0301322	4.10184e-05	yes	no	yes	no	0.331281	0.0614998	7.17585e-08	yes	yes	yes	yes
6998-106	ASPH	0.126326	0.030867	4.26588e-05	yes	yes	yes	yes	-0.147762	0.0623701	0.0178308	no	no	no	no
7206-20	FBP1	0.126652	0.0309608	4.30047e-05	yes	yes	yes	yes	0.250738	0.0623703	5.81598e-05	yes	yes	yes	yes
19372-7	MDGA2	-0.120914	0.0295806	4.35846e-05	yes	no	yes	no	-0.588965	0.059805	6.98541e-23	yes	no	yes	no
10832-24	B4GALT6	0.116359	0.0284705	4.36977e-05	yes	no	yes	no	-0.818093	0.0578598	2.17673e-45	yes	yes	yes	yes
16318-12	ACVRL1	0.126955	0.0310806	4.41351e-05	yes	no	yes	no	0.0704027	0.0629732	0.263576	no	no	no	no
18877-15	CNN2	0.126011	0.0308729	4.47251e-05	yes	no	yes	no	-0.120224	0.0622788	0.053555	no	no	no	no
3518-54	CPB2	0.124894	0.0306358	4.56718e-05	yes	no	yes	no	-0.222774	0.0624752	0.000362758	no	no	no	no
14615-46	KRTAP2-4	-0.127353	0.0312651	4.63441e-05	yes	yes	no	no	0.167872	0.0627793	0.00749531	no	no	no	no
4467-49	SPARCL1	0.124167	0.030511	4.70968e-05	yes	yes	yes	no	-0.391578	0.0619102	2.53336e-10	yes	yes	yes	yes
11089-7	IGHA1|IGHA2	0.120849	0.0297294	4.80399e-05	yes	no	yes	no	0.153337	0.0615343	0.0127063	no	no	no	no
3447-64	CXCL8	0.124804	0.0308666	5.2695e-05	yes	yes	yes	no	0.0144528	0.062344	0.816676	no	no	no	no
5034-79	PRSS2	0.12344	0.0308184	6.19138e-05	yes	yes	yes	yes	-0.0278243	0.062789	0.657664	no	no	no	no
12768-3	PPP1R3B	0.125808	0.03143	6.2594e-05	yes	yes	yes	yes	-0.0890308	0.0630541	0.157957	no	no	no	no
8957-72	ERLEC1	0.123132	0.0307726	6.29818e-05	yes	yes	yes	no	0.0709831	0.0621317	0.253261	no	no	no	no
7795-14	KLRC3	0.125106	0.0313145	6.46522e-05	yes	yes	yes	no	0.176312	0.0629172	0.00507425	no	no	no	no
13529-39	NAP1L2	0.124012	0.0310487	6.49391e-05	yes	no	yes	yes	0.00395818	0.0626535	0.949627	no	no	no	no
2743-5	SHH	0.124528	0.0311991	6.56843e-05	yes	no	yes	no	-0.09097	0.0626034	0.146191	no	no	no	no
8098-37	TBXAS1	0.124132	0.0311167	6.62894e-05	yes	yes	yes	no	0.255831	0.0624661	4.2122e-05	yes	yes	yes	yes
6920-1	GFRAL	0.123319	0.0310282	7.05501e-05	yes	yes	yes	yes	-0.163638	0.0629055	0.00928651	no	no	no	no
2615-60	EFNA5	0.122627	0.0309608	7.47282e-05	yes	no	yes	no	-0.279191	0.0624408	7.77474e-06	yes	yes	yes	no
7628-40	CRELD1	0.120155	0.0303547	7.54668e-05	yes	no	yes	no	0.137218	0.0624015	0.0278808	no	no	no	no
11214-40	DNAJB9	0.121108	0.030604	7.58138e-05	yes	no	yes	no	-0.362668	0.0618251	4.46344e-09	yes	yes	yes	yes
16561-9	A1BG	0.116429	0.0294912	7.88348e-05	yes	no	yes	no	-0.578567	0.0598072	3.89374e-22	yes	no	yes	no
7808-5	GLCE	0.120849	0.0306336	7.98083e-05	yes	yes	yes	yes	-0.0625495	0.062657	0.318141	no	no	no	no
14614-41	NCMAP	0.118356	0.0300687	8.27888e-05	yes	yes	yes	no	-0.187512	0.0618406	0.0024279	no	no	no	no
11696-7	CRABP2	0.121892	0.0309971	8.41127e-05	yes	no	yes	no	0.069384	0.0629646	0.270482	no	no	no	no
5404-53	TNFRSF21	0.119894	0.0306211	9.02548e-05	yes	no	yes	no	-0.292765	0.0622535	2.56641e-06	yes	yes	no	no
13119-26	SERPINA10	0.120334	0.0307558	9.13253e-05	yes	yes	yes	no	-0.251633	0.0623468	5.43658e-05	yes	yes	yes	yes
3184-25	F7	0.119502	0.03058	9.31238e-05	yes	no	yes	no	-0.376527	0.0618374	1.1363e-09	yes	no	yes	no
3298-52	CNTN4	0.11906	0.0304832	9.39366e-05	yes	no	yes	no	-0.394417	0.0618443	1.79904e-10	yes	yes	no	no
13700-10	ANXA2	0.116641	0.0298742	9.44564e-05	yes	no	yes	no	0.00398374	0.0616246	0.948456	no	no	no	no
7999-23	ENTPD1	0.121949	0.0312649	9.59894e-05	yes	yes	yes	no	-0.0243522	0.0631323	0.699695	no	no	no	no
16927-9	F13A1|F13B	0.119205	0.0306091	9.84365e-05	yes	no	yes	no	-0.153608	0.0623623	0.0137718	no	no	no	no
2851-63	C5	0.120318	0.030944	0.000100965	yes	no	yes	no	0.00115833	0.063082	0.98535	no	no	no	no
5744-12	MENT	-0.117283	0.0301929	0.000102559	yes	yes	yes	yes	-0.417836	0.0614642	1.06048e-11	yes	yes	yes	no
18220-141	SRA1	0.11905	0.0307456	0.000107902	yes	no	yes	no	-0.0715517	0.0620055	0.248518	no	no	no	no
6223-5	GUCA2B	0.121802	0.0314789	0.000109144	yes	no	yes	no	0.0374948	0.0631648	0.552777	no	no	no	no
8969-49	CD14	0.115052	0.0297372	0.000109302	yes	no	yes	no	-0.59267	0.0601804	6.97683e-23	yes	no	yes	yes
10438-19	CSF2RA	0.117995	0.0305011	0.000109479	yes	no	yes	no	0.0292471	0.0623685	0.639113	no	no	no	no
2797-56	APOB	-0.119032	0.0307814	0.00011018	yes	no	no	no	0.175628	0.0626592	0.00506436	no	no	no	no
5349-69	DLL1	0.119903	0.031023	0.000111097	yes	no	yes	no	0.177125	0.0628013	0.00479641	no	no	no	no
19329-31	HIPK3	0.11792	0.0305774	0.000115052	yes	no	yes	no	-0.0390597	0.0617816	0.527241	no	no	no	no
11171-25	FLNA	0.116697	0.0302912	0.000116923	yes	no	yes	no	-0.135931	0.0614236	0.0268972	no	no	no	no
13676-46	INHBB	0.115228	0.0299928	0.000122117	yes	no	yes	no	0.427716	0.0613271	3.07315e-12	yes	no	yes	no
15583-18	FCRLB	0.119734	0.031289	0.000129869	yes	no	yes	no	0.0627204	0.0631769	0.32082	no	no	no	no
15367-38	BPIFB1	0.115917	0.0303278	0.000132297	yes	no	yes	no	-0.442662	0.0616701	7.07865e-13	yes	no	yes	no
18173-11	AKR7A3	0.117993	0.0309288	0.00013619	yes	no	yes	no	0.330092	0.0625306	1.29972e-07	yes	no	yes	no
8289-8	GPNMB	0.117719	0.0308599	0.000136379	yes	no	yes	no	-0.0273409	0.0628692	0.663646	no	no	no	no
4967-1	C1QBP	0.119356	0.0313967	0.000143792	yes	no	yes	no	-0.0253075	0.0631045	0.68839	no	no	no	no
5654-70	TMX3	0.116145	0.030604	0.000147589	yes	no	yes	yes	-0.344787	0.0621745	2.9316e-08	yes	no	yes	yes
7038-45	ST8SIA4	0.118689	0.0312952	0.000149092	yes	yes	yes	yes	0.100676	0.0630184	0.110141	no	no	no	no
11248-43	UROS	0.115083	0.0303482	0.000149381	yes	no	no	no	0.263754	0.0619822	2.08748e-05	yes	yes	yes	yes
8252-2	NOTUM	0.116841	0.0308558	0.000152664	yes	yes	no	yes	-0.118229	0.0628066	0.0597787	no	no	no	no
15686-49	INHBC	0.111708	0.0295024	0.000152837	yes	no	yes	no	0.0080334	0.0615395	0.896139	no	no	no	no
4931-59	F3	0.117638	0.0310734	0.000153205	yes	yes	yes	no	0.238985	0.0625487	0.000133028	yes	yes	yes	yes
4962-52	CDNF	0.117941	0.0312263	0.000158735	yes	yes	yes	no	0.160154	0.0629378	0.010939	no	no	no	no
2890-59	CCL28	0.112517	0.0299322	0.000170556	yes	yes	yes	yes	-0.143488	0.0618713	0.020388	no	no	no	no
10080-9	EIF2B1	0.114029	0.0304601	0.000181428	yes	yes	yes	yes	-0.014795	0.061656	0.810361	no	no	no	no
2585-2	PRL	-0.117144	0.0313243	0.000184221	yes	yes	yes	yes	-0.0207006	0.0628421	0.741849	no	no	no	no
13614-6	CREBBP	0.115854	0.0309954	0.000185654	yes	yes	yes	no	-0.0938429	0.062717	0.134578	no	no	no	no
2612-5	EIF5	0.115123	0.0308445	0.000189683	yes	yes	yes	yes	-0.0904364	0.0624175	0.147367	no	no	no	no
3311-27	FCGR3B	0.115405	0.0309283	0.00019045	yes	yes	yes	yes	-0.126847	0.0627647	0.04328	no	no	no	no
11440-58	SOCS3	0.116741	0.0314213	0.000202935	yes	yes	yes	yes	-0.0204486	0.0632378	0.746423	no	no	no	no
13652-2	TOM1L1	0.116351	0.0313247	0.000203731	yes	yes	yes	yes	-0.179966	0.0630351	0.0043035	no	no	no	no
19238-12	GLUL	0.114019	0.0307355	0.000207526	yes	no	yes	no	0.23439	0.0624037	0.000172627	yes	no	yes	no
14747-9	CRLF1	0.113963	0.0307271	0.000208183	yes	no	yes	no	0.33341	0.0618612	7.05963e-08	yes	no	yes	no
5676-54	ASIP	0.115555	0.0311891	0.000211419	yes	yes	yes	no	-0.220861	0.0630591	0.000461012	no	no	no	no
8587-21	SPINK14	0.115338	0.0311316	0.000211512	yes	no	yes	no	0.060761	0.0626867	0.332405	no	no	no	no
3616-3	GNS	0.115224	0.0311355	0.000214982	yes	yes	yes	no	0.102599	0.0628003	0.102315	no	no	no	no
13059-33	RFK	0.114855	0.0310572	0.000217159	yes	no	yes	no	0.0483687	0.0627656	0.44093	no	no	no	no
4430-44	COLEC11	0.112642	0.0304648	0.000217778	yes	no	yes	no	0.252095	0.0620225	4.81205e-05	yes	yes	yes	yes
17329-2	BDH2	0.114944	0.0311153	0.000220638	yes	no	yes	no	0.164865	0.0629374	0.00880578	no	no	no	no
19158-1	PAF	0.112263	0.0303943	0.000221148	yes	no	yes	no	-0.243133	0.0622354	9.35807e-05	yes	no	yes	no
6713-4	LRP11	0.111281	0.0301323	0.000221556	yes	no	yes	no	0.121614	0.0622822	0.0508634	no	no	no	no
3169-70	IDUA	0.11379	0.0308247	0.000222904	yes	no	yes	no	-0.102351	0.0629372	0.103899	no	no	no	no
2475-1	KIT	-0.11014	0.0298521	0.000224692	yes	yes	yes	yes	-0.331627	0.0608625	5.07141e-08	yes	yes	yes	yes
15388-24	FCGR3A	0.113315	0.0307562	0.000229317	yes	no	yes	no	-0.0936333	0.0626311	0.134915	no	no	no	no
15606-19	KRT19	0.115425	0.0313676	0.000233457	yes	no	yes	no	0.0259904	0.0632261	0.68102	no	no	no	no
6470-19	FBLN1	0.11333	0.030807	0.000234416	yes	no	yes	no	-0.152756	0.0626474	0.0147547	no	no	no	no
19123-6	NFKBID	0.114559	0.0313173	0.000254185	yes	no	yes	no	0.00513184	0.062828	0.934901	no	no	no	no
5015-15	PLA2G7	-0.109553	0.0300012	0.000260572	yes	no	no	no	0.405568	0.061377	3.9004e-11	yes	no	yes	yes
2999-6	LSAMP	0.10073	0.0275859	0.000260715	yes	no	yes	no	-0.925901	0.0562264	6.29647e-61	yes	yes	yes	yes
5658-64	F13B	0.11344	0.0311252	0.000267785	yes	no	yes	no	-0.171407	0.0628187	0.00636043	no	no	no	no
12960-9	GCK	0.114142	0.0313879	0.00027637	yes	no	yes	no	0.00252375	0.0631317	0.968112	no	no	no	no
14662-6	MZF1	0.11328	0.0311564	0.000277072	yes	no	yes	no	-0.0966672	0.0625053	0.121973	no	no	no	no
8932-1	ENTPD6	0.112742	0.0310343	0.00028035	yes	no	yes	no	0.0165816	0.0624823	0.790716	no	no	no	no
4124-24	HSPA1A	0.113799	0.0313309	0.000281061	yes	no	yes	no	0.0157709	0.0632392	0.803063	no	no	no	no
12549-33	HPGDS	-0.112286	0.0309503	0.000285683	yes	no	yes	no	-0.124201	0.062759	0.0478142	no	no	no	no
18156-7	ATG3	0.111306	0.0306996	0.000288232	yes	no	yes	no	0.0572719	0.0620495	0.356005	no	no	no	no
18178-13	SARS	0.112098	0.0309498	0.000292415	yes	no	yes	no	-0.0880303	0.0625874	0.159571	no	no	no	no
4127-75	C6	0.10462	0.028888	0.000292812	yes	no	yes	no	-0.749982	0.0585358	1.39802e-37	yes	yes	yes	no
2836-68	LCN2	0.112151	0.0309786	0.000294299	yes	no	yes	no	0.276322	0.0626306	1.02454e-05	yes	yes	yes	no
5903-91	HSPA8	0.112719	0.0311554	0.000296917	yes	no	yes	no	0.0862397	0.0629599	0.170763	no	no	no	no
3894-15	NAGK	0.111119	0.0307437	0.000301071	yes	no	yes	no	-0.0117353	0.0624457	0.850933	no	no	no	no
18841-1	SERPINB13	-0.112606	0.031198	0.000306916	yes	no	no	no	0.250505	0.0628257	6.68302e-05	yes	no	yes	no
12436-84	GSTO1	0.111396	0.0308703	0.00030796	yes	yes	yes	no	0.194095	0.0625401	0.00191225	no	no	no	no
3640-14	LRPAP1	0.112227	0.0311124	0.000309601	yes	yes	yes	yes	0.0894444	0.0629208	0.15516	no	no	no	no
5532-53	FGFR1	0.109021	0.0302712	0.000316416	yes	no	yes	no	-0.42378	0.0615664	5.84828e-12	yes	no	yes	no
5400-52	LEPR	0.108843	0.0303053	0.000328739	yes	yes	yes	yes	-0.195152	0.0623019	0.00173405	no	no	no	no
19616-100	EFHD1	0.11105	0.0309237	0.000329298	yes	no	yes	no	0.144939	0.0624405	0.0202742	no	no	no	no
6918-183	CCK	0.111168	0.0309628	0.0003302	yes	no	yes	no	-0.130936	0.0624225	0.035943	no	no	no	no
9451-20	UMOD	0.10406	0.0290314	0.000337837	yes	no	yes	no	-0.422525	0.0603175	2.46947e-12	yes	no	yes	no
18840-205	SH2D1B	0.111552	0.0311828	0.000347108	yes	no	yes	no	0.10269	0.0626355	0.101111	no	no	no	no
19289-29	UROD	0.109594	0.0306395	0.000347719	yes	no	yes	no	0.0792893	0.0616652	0.198512	no	no	no	no
3060-43	C9	0.10757	0.0301037	0.000352477	no	no	no	no	-0.280307	0.0615809	5.31769e-06	yes	yes	yes	yes
9595-11	B4GALT2	0.108136	0.0302695	0.000353688	no	no	no	no	-0.47616	0.0615113	9.86247e-15	yes	yes	yes	yes
17454-15	EGFL6	0.109488	0.0306876	0.000359961	no	no	no	no	-0.212436	0.0624677	0.000672035	no	no	no	no
9805-51	SEMA4B	0.108102	0.0302992	0.000359966	no	no	no	no	-0.390416	0.0614389	2.09038e-10	yes	no	yes	no
12990-39	MAP3K3	0.109915	0.0308864	0.000372728	no	no	no	no	-0.175166	0.062162	0.00483394	no	no	no	no
11387-3	ATF6B	0.106826	0.0300197	0.000372916	no	no	no	no	0.39639	0.0613771	1.05906e-10	yes	no	yes	no
13972-4	HSD17B14	0.111533	0.0314727	0.000394382	no	no	no	no	-0.0323033	0.0632849	0.609741	no	no	no	no
10977-55	UCMA	0.110975	0.0313162	0.00039455	no	no	no	no	0.0332342	0.0628259	0.596813	no	no	no	no
6544-33	NELL1	-0.109241	0.0308328	0.000395563	no	no	no	no	0.0384892	0.0627476	0.539614	no	no	no	no
8080-24	MSMP	-0.109532	0.0309373	0.000399457	no	no	no	no	-0.12481	0.0629531	0.0474137	no	no	no	no
13937-75	CAND1	0.108681	0.0307529	0.000409317	no	no	no	no	0.0544286	0.0624266	0.383273	no	no	no	no
10366-11	PDGFRA	0.110271	0.0312062	0.000409886	no	no	no	no	-0.123229	0.0632366	0.0513318	no	no	no	no
12813-18	EHBP1	0.108211	0.0306322	0.000411494	no	no	no	no	-0.0907585	0.0622696	0.144976	no	no	no	no
12807-89	ARHGAP30	0.110864	0.0313862	0.000412018	no	no	no	no	0.102096	0.0630823	0.105566	no	no	no	no
8305-18	SULF2	0.110407	0.031271	0.000414516	no	no	no	no	-0.0945871	0.0630818	0.133761	no	no	no	no
8221-19	MIF	0.11038	0.0312659	0.000415015	no	no	no	no	0.130902	0.0630797	0.0379689	no	no	no	no
5087-5	IL22RA2	-0.109298	0.0309649	0.000415963	no	no	no	no	-0.162614	0.0627163	0.00951845	no	no	no	no
17170-15	CALCB	0.110315	0.0312633	0.000417826	no	no	no	no	0.0281268	0.0630806	0.655679	no	no	no	no
13436-54	MAZ	0.110262	0.0313136	0.000429562	no	no	no	no	0.155204	0.062987	0.0137374	no	no	no	no
6434-18	AOC2	0.110175	0.0313345	0.000437917	no	no	no	no	-0.118351	0.0631012	0.0607144	no	no	no	no
2967-8	VCAM1	0.108472	0.0308538	0.000438644	no	no	no	no	0.0298081	0.0627265	0.634639	no	no	no	no
9369-174	LRRC4C	0.109202	0.0310693	0.000440102	no	no	no	no	-0.328496	0.0625851	1.53101e-07	yes	yes	yes	no
9901-28	EGLN1	0.108484	0.0309959	0.000465325	no	no	no	no	0.030741	0.0627297	0.624095	no	no	no	no
11590-5	RBM23	0.10871	0.0311099	0.000475128	no	no	no	no	0.0433329	0.0629592	0.491283	no	no	no	no
13998-26	ADSSL1	0.107243	0.0306904	0.000475205	no	no	no	no	0.258698	0.06209	3.09317e-05	yes	yes	yes	yes
2687-2	MIA	0.106664	0.0305569	0.000481801	no	no	no	no	-0.0166571	0.0624919	0.789817	no	no	no	no
7918-114	AMY1A	0.105526	0.0302517	0.000486137	no	no	no	no	-0.00864436	0.062289	0.889625	no	no	no	no
7167-102	VAPA	0.100651	0.0288971	0.000495713	no	no	no	no	-0.0923293	0.0583882	0.113809	no	no	no	no
4866-59	NTRK2	0.107482	0.0308895	0.000502247	no	no	no	no	-0.286788	0.0623482	4.22955e-06	yes	yes	no	no
6294-11	BAGE2	0.106999	0.0308319	0.00051972	no	no	no	no	0.00300381	0.0622974	0.961543	no	no	no	no
19213-1	SPINK4	0.107806	0.0310921	0.000525684	no	no	no	no	-0.0390996	0.0627964	0.53352	no	no	no	no
4992-49	GRN	0.104507	0.0302304	0.000546179	no	no	no	no	-0.317943	0.0617077	2.57166e-07	yes	yes	yes	yes
3580-25	SERPINA1	0.106228	0.0307338	0.000547456	no	no	no	no	-0.239529	0.0624961	0.000126742	yes	no	yes	no
17781-191	MAP1LC3A	0.105306	0.0304925	0.000553358	no	no	no	no	-0.241776	0.0621023	9.89358e-05	yes	no	yes	no
4801-13	LPO	-0.106661	0.0309004	0.000556953	no	no	no	no	0.0436846	0.0628678	0.48714	no	no	no	no
4916-2	IGHD|IGK@|IGL@	-0.107365	0.0311964	0.000578321	no	no	no	no	0.0107883	0.0630837	0.864211	no	no	no	no
4880-21	GDF2	0.104965	0.0305027	0.000579171	no	no	no	no	-0.452392	0.0616006	2.07367e-13	yes	no	yes	yes
8265-225	TMPO	0.10623	0.0309552	0.000599764	no	no	no	no	-0.0911259	0.0622347	0.143131	no	no	no	no
13112-179	FSTL1	0.106044	0.0309382	0.000608939	no	no	no	no	0.0796729	0.0627636	0.204294	no	no	no	no
18878-15	GREM1	0.106231	0.0310513	0.000623599	no	no	no	no	-0.133309	0.0628719	0.0339786	no	no	no	no
19555-1	SUMO2	0.105043	0.0307149	0.000626365	no	no	no	no	-0.0630792	0.0621298	0.309972	no	no	no	no
3052-8	FASLG	-0.107302	0.0313975	0.000631961	no	no	no	no	-0.133034	0.0631549	0.0351631	no	no	no	no
7173-141	TMEM132C	0.105465	0.0308608	0.000632118	no	no	no	no	-0.177147	0.0627536	0.00475913	no	no	no	no
18339-207	PSMB3	0.107203	0.0313731	0.000633043	no	no	no	no	0.0226893	0.0631467	0.719362	no	no	no	no
19488-1	PDCD6	0.10553	0.0309128	0.000640669	no	no	no	no	-0.147145	0.0621653	0.0179331	no	no	no	no
9894-13	MYO6	0.10111	0.0296624	0.000652757	no	no	no	no	-0.151401	0.0604488	0.0122584	no	no	no	no
3581-53	AHSG	-0.105422	0.0310013	0.000672429	no	no	no	no	0.014695	0.0623428	0.813655	no	no	no	no
14037-18	RANBP3	0.102668	0.0301914	0.000672477	no	no	no	no	-0.0913848	0.0612811	0.135898	no	no	no	no
17806-6	SDCBP	0.104547	0.0307456	0.000672926	no	no	no	no	0.257277	0.062123	3.45171e-05	yes	no	yes	no
7945-10	SEMA6A	0.105483	0.0310719	0.000686754	no	no	no	no	0.312358	0.0624572	5.69873e-07	yes	yes	yes	yes
12842-43	STX10	0.105156	0.031016	0.00069796	no	no	no	no	0.0101103	0.0625621	0.871618	no	no	no	no
18166-4	RHOB	0.102082	0.0301359	0.000705607	no	no	no	no	0.0864379	0.0609844	0.156373	no	no	no	no
11287-14	CYB5A	0.106686	0.0315144	0.000710995	no	no	no	no	0.0842612	0.063236	0.1827	no	no	no	no
2571-12	IGFBP3	-0.0981532	0.0289946	0.000711186	no	no	no	no	-0.743352	0.0587232	1.00312e-36	yes	yes	yes	yes
9504-19	RAB27A	0.106326	0.0314239	0.000715448	no	no	no	no	-0.0831484	0.0631052	0.187632	no	no	no	no
9933-49	ATP1B4	-0.105876	0.0313405	0.000729518	no	no	no	no	-0.0297207	0.0632563	0.638465	no	no	no	no
13669-6	FGFR3	0.104185	0.030934	0.000757227	no	no	no	no	-0.0027391	0.0623748	0.964973	no	no	no	no
16823-75	APOL3	0.10393	0.0308864	0.000765724	no	no	no	no	-0.0476077	0.062904	0.449151	no	no	no	no
11436-6	INA	0.105472	0.0313746	0.000774612	no	no	no	no	-0.107364	0.0632874	0.0897993	no	no	no	no
17145-1	S100A8|S100A9	0.10443	0.0310826	0.000780071	no	no	no	no	0.0955123	0.0627837	0.128187	no	no	no	no
7638-30	LMAN2	0.104458	0.031111	0.000786198	no	no	no	no	0.0479422	0.0631543	0.447777	no	no	no	no
12478-15	RPL30	0.1026	0.0305584	0.00078643	no	no	no	no	0.212099	0.0616188	0.000577179	no	no	no	no
9348-1	C1RL	-0.101626	0.0302869	0.000792413	no	no	no	no	-0.352582	0.0613582	9.12243e-09	yes	yes	yes	yes
16593-3	FADD	0.103844	0.0309743	0.000800568	no	no	no	no	-0.0211551	0.0628555	0.736443	no	no	no	no
6923-1	PLOD2	0.104685	0.0312994	0.000823924	no	no	no	no	-0.0668031	0.0631497	0.290122	no	no	no	no
17691-1	TPP1	0.103493	0.0309443	0.000824311	no	no	no	no	0.226647	0.0626775	0.000299096	yes	no	yes	no
5468-67	IL17RC	0.103461	0.0310131	0.000849804	no	no	no	no	0.171979	0.0623906	0.00584268	no	no	no	no
9357-4	CREG1	0.104275	0.0312883	0.000859998	no	no	no	no	0.0966806	0.0633615	0.127046	no	no	no	no
17384-110	PFKM	0.0998019	0.0299479	0.000860622	no	no	no	no	-0.0415643	0.0607803	0.494073	no	no	no	no
9251-28	MAN2B2	0.101755	0.0305741	0.000874284	no	no	no	no	0.153715	0.0623054	0.0136207	no	no	no	no
6597-24	FAM174A	0.104205	0.0313398	0.00088418	no	no	no	no	-0.137696	0.0632635	0.029514	no	no	no	no
9312-8	AZGP1	0.10089	0.0303848	0.000898875	no	no	no	no	0.237286	0.0619161	0.000126911	yes	no	yes	no
17758-79	DCXR	0.102593	0.0309024	0.000900513	no	no	no	no	0.317871	0.0621391	3.12954e-07	yes	no	yes	no
9931-20	KRT1	0.0993434	0.0299907	0.000924732	no	no	no	no	0.572995	0.0606928	3.69553e-21	yes	no	yes	no
5021-13	PPA1	0.103411	0.0312337	0.000930002	no	no	no	no	0.0150929	0.0630577	0.810834	no	no	no	no
5657-28	ST3GAL1	0.102647	0.0310076	0.000931684	no	no	no	no	-0.291053	0.0626038	3.3334e-06	yes	no	yes	no
15492-1	CRIM1	0.103094	0.0312019	0.000952783	no	no	no	no	-0.115865	0.0628898	0.0654241	no	no	no	no
2681-23	HGF	0.102011	0.0308939	0.000960058	no	no	no	no	0.303254	0.0623412	1.14792e-06	yes	yes	yes	no
12704-26	SH2D3C	0.10252	0.031162	0.0010022	no	no	no	no	0.0393102	0.0631328	0.533509	no	no	no	no
11258-41	MADCAM1	0.100704	0.0306195	0.0010059	no	no	no	no	-0.0546694	0.0621161	0.378796	no	no	no	no
8983-7	GOLM1	0.101784	0.0309489	0.00100626	no	no	no	no	0.0258006	0.0630613	0.68244	no	no	no	no
7128-9	VWA2	-0.103786	0.0315767	0.00101341	no	no	no	no	0.079331	0.0633486	0.210463	no	no	no	no
11351-233	NHEJ1	-0.101259	0.0308308	0.00102221	no	no	no	no	-0.096882	0.0620231	0.118281	no	no	no	no
6965-19	CNTNAP2	0.100326	0.030601	0.00104351	no	no	no	no	-0.418153	0.061972	1.50469e-11	yes	yes	yes	yes
5735-54	C1GALT1C1	0.100122	0.0305738	0.00105754	no	no	no	no	-0.327921	0.0622165	1.35947e-07	yes	yes	yes	yes
7921-65	FJX1	0.102437	0.0313576	0.00108802	no	no	no	no	-0.000609551	0.0633246	0.99232	no	no	no	no
11601-26	DHX8	0.0998843	0.0305951	0.00109573	no	no	no	no	0.0409215	0.0625625	0.513054	no	no	no	no
10737-96	SERPINB1	0.0975261	0.029921	0.00111625	no	no	no	no	0.0138666	0.0603897	0.818388	no	no	no	no
9359-9	DLK2	0.101112	0.0310294	0.00111964	no	no	no	no	0.16454	0.0629598	0.00896432	no	no	no	no
4984-83	ESD	0.101184	0.031066	0.00112571	no	no	no	no	0.233294	0.0626636	0.0001969	yes	yes	yes	yes
3235-50	WFIKKN2	0.0983579	0.0301987	0.00112588	no	no	no	no	-0.338796	0.061794	4.18968e-08	yes	yes	yes	no
2771-35	IGFBP1	0.0987154	0.0303287	0.00113451	no	no	no	no	-0.519797	0.0613498	2.39823e-17	yes	yes	yes	yes
12475-48	CLIC5	-0.0928184	0.0285479	0.00114872	no	no	no	no	0.841482	0.0576775	3.27987e-48	yes	yes	yes	yes
15376-134	CTSE	0.101141	0.0311816	0.00118018	no	no	no	no	-0.0891528	0.0630866	0.157602	no	no	no	no
5109-24	NRCAM	0.10018	0.0309379	0.00120325	no	no	no	no	-0.289811	0.0626636	3.74839e-06	yes	yes	yes	no
18177-49	NAE1	0.0976755	0.0302369	0.00123645	no	no	no	no	0.0310446	0.0611362	0.611598	no	no	no	no
5638-23	COLGALT1	0.100473	0.0311057	0.00123764	no	no	no	no	-0.10674	0.0626841	0.0886022	no	no	no	no
2831-29	KLK11	0.0993567	0.0308146	0.00126264	no	no	no	no	-0.0647363	0.0629496	0.30377	no	no	no	no
5736-1	TREML2	-0.098286	0.0305043	0.00127283	no	no	no	no	-0.268939	0.0621386	1.50431e-05	yes	yes	yes	yes
13655-34	NCL	0.100272	0.031124	0.00127443	no	no	no	no	0.076642	0.0628503	0.222679	no	no	no	no
2578-67	CCL2	0.0993191	0.0308355	0.00127774	no	no	no	no	-0.0873385	0.0628781	0.164829	no	no	no	no
6267-51	STMN4	0.0977884	0.0303724	0.00128351	no	no	no	no	0.227249	0.0610136	0.000195649	yes	yes	yes	no
9199-6	UBE2G2	0.0987123	0.0306847	0.00129543	no	no	no	no	0.100762	0.0621008	0.104683	no	no	no	no
4148-49	PAPPA	0.0973156	0.0304167	0.00137708	no	no	no	no	0.147704	0.0624591	0.018039	no	no	no	no
17505-125	NAALADL1	0.0991826	0.0310156	0.00138468	no	no	no	no	-0.0287415	0.0623228	0.644676	no	no	no	no
19223-6	RAB1A	0.0973359	0.0304478	0.00138955	no	no	no	no	0.0147506	0.0614728	0.810366	no	no	no	no
8360-169	NCR1	0.0994901	0.0311376	0.00139746	no	no	no	no	-0.0417881	0.0628696	0.506256	no	no	no	no
6440-31	MFAP5	-0.0999374	0.0312927	0.00140496	no	no	no	no	-0.143797	0.0628962	0.0222395	no	no	no	no
3339-33	THBS2	0.098729	0.0310288	0.00146338	no	no	no	no	-0.162505	0.0628529	0.00972427	no	no	no	no
13534-20	MYOM2	0.0945335	0.029712	0.00146433	no	no	no	no	0.626461	0.0600841	1.87886e-25	yes	yes	yes	yes
14011-17	S100A11	0.0986794	0.0310522	0.00148371	no	no	no	no	-0.0417576	0.0625881	0.504656	no	no	no	no
8231-122	FLT1	0.0994471	0.0313079	0.00149107	no	no	no	no	0.073398	0.0630888	0.244665	no	no	no	no
7766-25	ZP4	0.0996316	0.0313895	0.0015033	no	no	no	no	-0.0331224	0.0632159	0.600309	no	no	no	no
10903-50	STX8	0.0933974	0.0294373	0.00150999	no	no	no	no	-0.109628	0.0598206	0.0668612	no	no	no	no
6289-78	ARHGAP36	0.0976417	0.0308812	0.00156773	no	no	no	no	0.20913	0.0622661	0.000783259	no	no	no	no
4969-2	CA1	0.0941614	0.0298416	0.00160289	no	no	no	no	0.653109	0.0601397	1.79004e-27	yes	yes	yes	yes
4996-66	HRG	0.0952451	0.0301881	0.00160467	no	no	no	no	-0.150506	0.0623313	0.0157522	no	no	no	no
10085-25	STAR	0.0986484	0.0312754	0.00160946	no	no	no	no	0.00287177	0.0629738	0.963627	no	no	no	no
9182-3	LRP1	0.0975378	0.0309368	0.00161708	no	no	no	no	-0.249477	0.0625086	6.57726e-05	yes	yes	no	yes
12333-87	RPIA	0.0969234	0.0307513	0.00162242	no	no	no	no	0.29921	0.0623091	1.57066e-06	yes	yes	yes	yes
5091-28	LILRB2	0.0936956	0.0297296	0.0016238	no	no	no	no	-0.127501	0.0619103	0.0394516	no	no	no	no
3448-13	INSR	0.0929478	0.0294925	0.00162395	no	no	no	no	-0.0565202	0.061843	0.360753	no	no	no	no
3343-1	ACY1	0.094277	0.0299938	0.001671	no	no	no	no	0.560348	0.0608879	3.48275e-20	yes	no	yes	yes
3038-9	CXCL11	0.093827	0.0298553	0.00167383	no	no	no	no	-0.357799	0.0611308	4.82769e-09	yes	yes	yes	yes
13950-9	COL4A3BP	0.0935865	0.0297919	0.00168176	no	no	no	no	-0.0591988	0.0605434	0.328178	no	no	no	no
11457-53	GALE	0.0986783	0.0314483	0.00170225	no	no	no	no	0.035269	0.0631861	0.576724	no	no	no	no
9906-21	SPOCK3	0.097325	0.0310255	0.00170721	no	no	no	no	0.037397	0.0625678	0.550038	no	no	no	no
6227-1	KLK10	-0.093919	0.0300274	0.0017613	no	no	no	no	-0.0339919	0.0620502	0.583821	no	no	no	no
11636-33	TAGLN2	0.0942868	0.0302077	0.00180062	no	no	no	no	-0.00832436	0.0611856	0.891781	no	no	no	no
8009-121	SURF1	0.0975231	0.0312463	0.00180171	no	no	no	no	-0.0305827	0.0633086	0.629044	no	no	no	no
8382-47	MAPKAPK5	-0.0933908	0.0299372	0.00181123	no	no	no	no	0.0747927	0.0620326	0.227933	no	no	no	no
3041-55	MRC2	0.0974259	0.0312485	0.00182218	no	no	no	no	-0.00376627	0.0632956	0.952552	no	no	no	no
8993-151	RIPK2	0.097666	0.0313691	0.00184914	no	no	no	no	0.167843	0.0631539	0.00786815	no	no	no	no
12895-28	DGKB	0.0964451	0.0309909	0.00185793	no	no	no	no	-0.0629059	0.062777	0.316318	no	no	no	no
9017-58	LCT	0.0962373	0.0309685	0.00188621	no	no	no	no	0.263253	0.0627065	2.69062e-05	yes	no	yes	no
5843-60	EHMT2	0.0943685	0.0303672	0.00188628	no	no	no	no	-0.31769	0.0621872	3.24534e-07	yes	yes	yes	yes
2961-1	PROC	0.0968858	0.0312112	0.00190794	no	no	no	no	-0.262267	0.062797	2.96131e-05	yes	no	yes	no
11243-90	ADGRF1	0.0960601	0.0309818	0.00193173	no	no	no	no	-0.0971526	0.0625726	0.120509	no	no	no	no
10557-6	TEX29	0.0959128	0.0309479	0.00194062	no	no	no	no	-0.00250275	0.0628726	0.968247	no	no	no	no
13123-3	FLRT3	0.0931353	0.0300614	0.00194722	no	no	no	no	0.390675	0.0614774	2.08721e-10	yes	yes	yes	no
8369-102	DAG1	0.0966584	0.0312252	0.00196467	no	no	no	no	0.177004	0.0628167	0.00483572	no	no	no	no
19195-85	RPS5	0.0946437	0.0306016	0.00198297	no	no	no	no	0.190274	0.0618461	0.00209401	no	no	no	no
16900-29	MDGA1	0.0900478	0.0291303	0.00199344	no	no	no	no	-0.377838	0.060659	4.69778e-10	yes	no	yes	no
3519-3	CCL17	0.0949434	0.0307667	0.00202925	no	no	no	no	0.107647	0.0624525	0.0847699	no	no	no	no
6461-54	APOC3	0.0940127	0.0305328	0.00207646	no	no	no	no	-0.0902895	0.0623551	0.14762	no	no	no	no
5852-6	S100A12	0.0946627	0.0307558	0.00208479	no	no	no	no	0.137555	0.0621327	0.0268364	no	no	no	no
11308-8	CREB3L4	0.0963587	0.031324	0.00209658	no	no	no	no	-0.158564	0.0631086	0.011986	no	no	no	no
4284-18	RBM39	0.0962914	0.0313153	0.00210575	no	no	no	no	-0.0852847	0.0629988	0.175816	no	no	no	no
14133-93	IL1R2	-0.0935589	0.0304525	0.00212425	no	no	no	no	0.316337	0.062125	3.54401e-07	yes	yes	yes	yes
19563-3	SEZ6L	0.0916428	0.0298526	0.00214172	no	no	no	no	-0.563542	0.060794	1.86666e-20	yes	no	yes	no
11416-23	FBXL4	0.0957484	0.0312198	0.00216283	no	no	no	no	-0.0895253	0.0632078	0.156669	no	no	no	no
15525-294	ADH1C	0.0950949	0.031028	0.00217807	no	no	no	no	0.285988	0.0626221	4.95046e-06	yes	no	yes	no
4923-79	AMH	0.0959351	0.031316	0.00218798	no	no	no	no	-0.1875	0.0630953	0.00296163	no	no	no	no
13629-25	ATG4B	-0.0962796	0.0314447	0.00219957	no	no	no	no	-0.0856851	0.0631681	0.174952	no	no	no	no
16892-23	ENPP2	0.0791434	0.0259414	0.0022819	no	no	no	no	-1.16319	0.0523317	1.86954e-109	yes	no	yes	no
9580-5	LAMC2	0.0918876	0.0301634	0.00231656	no	no	no	no	-0.10179	0.0622855	0.102206	no	no	no	no
15678-71	DKK2	0.0937401	0.0308054	0.00234251	no	no	no	no	-0.204152	0.062346	0.00105846	no	no	no	no
3473-78	MPL	-0.0938117	0.0308363	0.00234817	no	no	no	no	0.0291697	0.0622649	0.639443	no	no	no	no
10464-6	ANTXR1	0.0907771	0.0298473	0.00235496	no	no	no	no	-0.601921	0.0605806	2.9061e-23	yes	no	yes	no
19602-36	JUND	0.0933674	0.0307474	0.00239267	no	no	no	no	0.0023246	0.0623889	0.970278	no	no	no	no
3292-75	CD48	0.0914088	0.0301642	0.0024425	no	no	no	no	-0.322174	0.061683	1.7599e-07	yes	yes	yes	yes
3312-64	FCGR1A	0.0937141	0.030944	0.00245762	no	no	no	no	-0.174967	0.0625015	0.00511969	no	no	no	no
9578-263	MANSC4	0.0944442	0.0312083	0.00247606	no	no	no	no	-0.0214424	0.0631478	0.734189	no	no	no	no
19635-69	FGL2	0.0931493	0.0308328	0.00251852	no	no	no	no	-0.0343411	0.0619779	0.57952	no	no	no	no
13595-20	THTPA	0.0943786	0.0312566	0.00253209	no	no	no	no	0.251445	0.0627062	6.07486e-05	yes	no	yes	no
13717-15	FCN2	-0.0924983	0.0306437	0.00254017	no	no	no	no	0.0207439	0.0628132	0.741213	no	no	no	no
6375-75	XXYLT1	0.0945543	0.0313322	0.00254615	no	no	no	no	0.00992915	0.063238	0.875235	no	no	no	no
6480-1	CANT1	0.0938377	0.0311426	0.0025854	no	no	no	no	0.00932271	0.0627413	0.881877	no	no	no	no
6520-87	MGP	0.0933319	0.0309861	0.00259486	no	no	no	no	0.0583836	0.0629693	0.353835	no	no	no	no
10615-18	MPZ	-0.0871753	0.0290247	0.00266899	no	no	no	no	-0.6827	0.0591516	8.14593e-31	yes	yes	yes	yes
10565-19	SLITRK3	0.090249	0.030145	0.00275495	no	no	no	no	-0.135578	0.0621938	0.029263	no	no	no	no
19328-51	CHEK2	0.0933506	0.0311922	0.00276476	no	no	no	no	0.0792291	0.0629129	0.207906	no	no	no	no
18277-28	TRIAP1	0.0929743	0.0310873	0.00278297	no	no	no	no	0.0113784	0.0630296	0.856741	no	no	no	no
15513-108	PRSS8	0.0916884	0.0306707	0.00279488	no	no	no	no	0.330224	0.0623323	1.17211e-07	yes	no	yes	no
3290-50	CD109	0.0897718	0.0301065	0.0028655	no	no	no	no	-0.155486	0.0622274	0.0124662	no	no	no	no
19364-163	PCNA	0.0928277	0.0311491	0.00288146	no	no	no	no	0.125217	0.0624906	0.045094	no	no	no	no
9789-52	SYNE2	0.0920983	0.0309561	0.00292871	no	no	no	no	-0.115573	0.0626557	0.0651003	no	no	no	no
19341-36	ACBD6	0.0913127	0.0307278	0.00296193	no	no	no	no	-0.0710399	0.0620759	0.252456	no	no	no	no
7813-6	ALPP	0.0916038	0.0308485	0.00298312	no	no	no	no	-0.224728	0.0626605	0.000335231	yes	no	yes	no
12746-4	CYTH4	0.0910302	0.0306897	0.00301555	no	no	no	no	-0.124867	0.0620857	0.0443043	no	no	no	no
5630-48	CD300A	0.0899502	0.0303298	0.0030196	no	no	no	no	-0.0523427	0.0623514	0.401201	no	no	no	no
6603-18	KAL1	0.0924885	0.0311871	0.00302089	no	no	no	no	-0.0601746	0.0627193	0.337343	no	no	no	no
6372-7	YBX2	0.0907431	0.0306292	0.0030502	no	no	no	no	0.202302	0.0619315	0.0010887	no	no	no	no
7986-98	NAALAD2	-0.0922577	0.0311987	0.00310543	no	no	no	no	-0.221145	0.0629626	0.00044422	no	no	no	no
2633-52	IL13RA1	0.0911141	0.030836	0.00312877	no	no	no	no	0.0591993	0.0620303	0.339901	no	no	no	no
16845-15	MPZL1	0.0913273	0.0309613	0.00318059	no	no	no	no	-0.144034	0.0628408	0.021903	no	no	no	no
17335-18	VAMP2	-0.0920816	0.0312467	0.00320947	no	no	no	no	-0.105045	0.0629099	0.0949656	no	no	no	no
13961-18	KIF3A	0.0913469	0.0309989	0.00321107	no	no	no	no	0.0190536	0.0623536	0.759929	no	no	no	no
3587-53	BMP10	0.0924627	0.0313856	0.00321892	no	no	no	no	-0.0363826	0.0632454	0.565115	no	no	no	no
12510-3	STAP1	0.0908241	0.030841	0.00323047	no	no	no	no	0.272222	0.0626857	1.40776e-05	yes	yes	yes	no
15515-2	SAA1	0.0889703	0.0302462	0.00326589	no	no	no	no	-0.477389	0.0612057	6.20258e-15	yes	no	yes	no
9751-72	YBX1	0.0902924	0.0307567	0.00332796	no	no	no	no	0.24333	0.0623963	9.62929e-05	yes	no	yes	no
9061-3	ARHGEF10	0.0900448	0.0306898	0.00334586	no	no	no	no	-0.0407521	0.0621621	0.512096	no	no	no	no
8024-64	TPST2	0.0920741	0.0313955	0.00336013	no	no	no	no	0.0114479	0.0632459	0.856362	no	no	no	no
12551-3	ITCH	-0.0923614	0.0315072	0.00337402	no	no	no	no	-0.0538812	0.0632777	0.39449	no	no	no	no
13236-25	WNT3A	0.0921707	0.0314986	0.00343145	no	no	no	no	-0.015943	0.0634214	0.801519	no	no	no	no
12730-3	NDC80	0.0905734	0.03096	0.00343902	no	no	no	no	-0.0341263	0.0625878	0.585578	no	no	no	no
12727-7	PTGFRN	0.0912224	0.0312181	0.00347678	no	no	no	no	0.026231	0.0631364	0.677801	no	no	no	no
5357-60	NLGN4X	0.0913905	0.0313028	0.00350518	no	no	no	no	-0.105769	0.0630543	0.0934596	no	no	no	no
18397-5	AKR1C4	0.0871245	0.0298723	0.00353903	no	no	no	no	0.581921	0.0607718	1.01361e-21	yes	no	yes	no
11098-1	PDXK	0.0908867	0.0313499	0.00374227	no	no	no	no	0.0348381	0.06333	0.582247	no	no	no	no
2974-61	CNTN1	0.0850993	0.0294142	0.00381417	no	no	no	no	-0.731756	0.0594341	7.80095e-35	yes	no	yes	yes
19331-18	BAIAP2	0.0900488	0.031181	0.00387777	no	no	no	no	0.107592	0.0629953	0.0876485	no	no	no	no
6990-44	SDF2L1	0.0904464	0.0313535	0.00391754	no	no	no	no	-0.00196893	0.063199	0.975146	no	no	no	no
9288-7	FKBP7	0.0890288	0.0308768	0.00393464	no	no	no	no	-0.055319	0.0625612	0.376567	no	no	no	no
10753-31	ADAM7	-0.0910757	0.0316056	0.00395622	no	no	no	no	0.0526896	0.0634627	0.4064	no	no	no	no
15522-2	GLIPR2	0.0903713	0.0314434	0.00405191	no	no	no	no	-0.0619935	0.0632756	0.327215	no	no	no	no
17729-20	UBE2S	0.0848614	0.0295751	0.00411318	no	no	no	no	-0.0322152	0.0600678	0.591742	no	no	no	no
14013-11	TANK	0.0850069	0.0296265	0.00411395	no	no	no	no	-0.173812	0.06021	0.00389234	no	no	no	no
15466-30	COL9A1	0.090063	0.0314064	0.00413516	no	no	no	no	-0.192778	0.0630973	0.00224874	no	no	no	no
11265-8	ALDH1A1	0.0861444	0.0300441	0.00414035	no	no	no	no	0.580312	0.0609171	1.6307e-21	yes	no	yes	no
13552-7	SWAP70	0.089393	0.0311971	0.00416453	no	no	no	no	-0.0932959	0.0630427	0.138904	no	no	no	no
18299-13	CAPNS1	0.0859174	0.0299893	0.004171	no	no	no	no	-0.0669323	0.0607654	0.270685	no	no	no	no
19615-213	NT5C3A	0.0854991	0.0298542	0.00418471	no	no	no	no	0.00176042	0.0600841	0.976626	no	no	no	no
11468-15	RBM19	0.0892447	0.0311719	0.00419674	no	no	no	no	-0.123044	0.0629157	0.0505017	no	no	no	no
12389-4	ORC6L	0.0894873	0.0312603	0.00420117	no	no	no	no	-0.0958552	0.0630327	0.12833	no	no	no	no
5691-2	CRISPLD2	0.0882065	0.0308277	0.00421941	no	no	no	no	0.367159	0.062117	3.40534e-09	yes	no	yes	no
9531-24	LST1	0.0864218	0.0302973	0.0043382	no	no	no	no	-0.0592498	0.0613536	0.334189	no	no	no	no
3299-29	CNTN5	0.0876793	0.0307631	0.00436991	no	no	no	no	-0.32313	0.0620651	1.92629e-07	yes	yes	yes	no
2700-56	PROS1	0.0889593	0.0312165	0.00437533	no	no	no	no	-0.0428018	0.0630512	0.497238	no	no	no	no
5628-21	SEMA3G	0.0886335	0.0311261	0.00440562	no	no	no	no	-0.0203908	0.0631283	0.746691	no	no	no	no
15487-164	CES1	0.0886821	0.0311782	0.00445004	no	no	no	no	0.0348343	0.0627116	0.578575	no	no	no	no
12343-14	ACAP2	0.0828945	0.0291728	0.00449019	no	no	no	no	-0.0713529	0.0593071	0.228934	no	no	no	no
5737-61	SEMA4D	0.0872358	0.0307794	0.00459363	no	no	no	no	-0.00386032	0.0629476	0.9511	no	no	no	no
17692-2	BTN3A3	0.0864977	0.0305312	0.00461	no	no	no	no	0.0933802	0.0628125	0.137107	no	no	no	no
6517-14	GDF10	0.0884952	0.0312681	0.00465181	no	no	no	no	-0.156854	0.0630524	0.0128578	no	no	no	no
16913-8	RNASET2	0.0865843	0.0306133	0.00467922	no	no	no	no	0.18608	0.062535	0.00292399	no	no	no	no
16753-46	COL6A2	0.0875976	0.0310477	0.00478165	no	no	no	no	-0.048841	0.0628536	0.437123	no	no	no	no
5116-62	ROBO2	0.0837438	0.0297344	0.00485658	no	no	no	no	-0.604749	0.0602684	1.0776e-23	yes	yes	yes	yes
9545-156	GZMK	0.0880843	0.0313119	0.00490625	no	no	no	no	-0.243837	0.0629898	0.000108365	yes	no	no	no
5687-5	PRKCSH	0.0874782	0.0311049	0.00491792	no	no	no	no	-0.0493895	0.0627788	0.431444	no	no	no	no
9171-11	CSRP3	0.0847797	0.0301765	0.00496247	no	no	no	no	0.0890769	0.0609714	0.144026	no	no	no	no
7959-34	CDH7	0.0879163	0.0313117	0.00498849	no	no	no	no	-0.0661399	0.0634191	0.296994	no	no	no	no
19317-114	ACPP	0.0877464	0.0312756	0.00502248	no	no	no	no	0.151422	0.0627443	0.0158083	no	no	no	no
8394-56	RNASE2	0.0873404	0.0311425	0.00503882	no	no	no	no	0.0273605	0.062982	0.663986	no	no	no	no
17176-13	PSIP1	0.0867157	0.0310029	0.00515765	no	no	no	no	0.159494	0.0624908	0.0107022	no	no	no	no
8958-51	CHL1	0.0856154	0.0306855	0.00526931	no	no	no	no	-0.284353	0.0623598	5.11819e-06	yes	no	no	no
19143-38	CYB5R2	0.0868199	0.0311484	0.00531498	no	no	no	no	0.144528	0.0627899	0.021348	no	no	no	no
6411-58	DEFB135	0.086463	0.0310417	0.00534644	no	no	no	no	0.0347102	0.0627364	0.580078	no	no	no	no
16292-288	GIP	0.0869052	0.0312318	0.00539272	no	no	no	no	0.0931859	0.0626565	0.136949	no	no	no	no
19251-56	SRGN	0.0821967	0.0295611	0.00542632	no	no	no	no	-0.039746	0.0604061	0.510551	no	no	no	no
10945-11	STX6	0.083341	0.0299781	0.00543491	no	no	no	no	-0.0654339	0.0605087	0.27952	no	no	no	no
12392-30	ARL1	0.0861106	0.0309826	0.00544736	no	no	no	no	-0.0541567	0.0627832	0.388358	no	no	no	no
9265-10	GLIPR1	0.0867586	0.0312174	0.00544974	no	no	no	no	-0.0618972	0.0630819	0.326484	no	no	no	no
9233-71	TFPI2	0.0865848	0.0312274	0.00555904	no	no	no	no	-0.333841	0.0626477	9.88356e-08	yes	yes	yes	no
10551-7	LAT	-0.0874186	0.031557	0.0056025	no	no	no	no	0.0335593	0.0634951	0.597129	no	no	no	no
2788-55	MMP3	0.0856282	0.0309176	0.00561311	no	no	no	no	0.407485	0.062065	5.1876e-11	yes	no	yes	yes
17138-8	GSTA1	0.0859571	0.0311102	0.0057274	no	no	no	no	0.189354	0.0630108	0.0026549	no	no	no	no
16914-104	CD14	0.0813718	0.0294539	0.0057329	no	no	no	no	-0.621333	0.059816	2.82936e-25	yes	no	yes	no
10531-18	NRAS	0.0848747	0.0307292	0.00574444	no	no	no	no	0.222746	0.0622833	0.000348435	yes	no	yes	no
11556-19	ARFGAP1	0.0858966	0.0311124	0.00576517	no	no	no	no	0.014367	0.0626769	0.818695	no	no	no	no
12370-30	APOF	0.0845856	0.0306422	0.00577257	no	no	no	no	-0.0797322	0.0627031	0.203522	no	no	no	no
2752-62	GDF5	0.0852748	0.0309398	0.00584852	no	no	no	no	-0.03304	0.0624987	0.597048	no	no	no	no
9377-25	KITLG	0.0855932	0.0310976	0.00591592	no	no	no	no	0.0565357	0.0631187	0.370411	no	no	no	no
18900-37	HRAS	0.0852519	0.0310235	0.00599635	no	no	no	no	0.120977	0.0626174	0.0533584	no	no	no	no
11352-42	TTN	0.0864618	0.0314952	0.00604666	no	no	no	no	0.100561	0.0634549	0.113021	no	no	no	no
9201-13	TAGLN2	0.0838115	0.0305533	0.00608581	no	no	no	no	-0.0380521	0.0617259	0.537585	no	no	no	no
8042-88	SPINK9	-0.0860919	0.0313885	0.00609202	no	no	no	no	0.0610563	0.0634241	0.335715	no	no	no	no
18814-21	INHBA|INHBC	0.0858487	0.0313168	0.00611978	no	no	no	no	-0.102219	0.0633049	0.106375	no	no	no	no
11218-84	TPMT	0.0844287	0.0308025	0.00612587	no	no	no	no	0.203522	0.0627388	0.00117878	no	no	no	no
13393-46	DERL1	0.0817233	0.0298818	0.00624019	no	no	no	no	-0.0642304	0.0607431	0.290324	no	no	no	no
4912-17	GOT1	0.0855683	0.0313695	0.00637672	no	no	no	no	-0.0374656	0.0632341	0.553522	no	no	no	no
6081-52	PCOLCE2	0.0811231	0.0297456	0.0063868	no	no	no	no	-0.373217	0.0615867	1.36098e-09	yes	no	no	no
10558-26	PCDH9	0.0848065	0.0311306	0.00644539	no	no	no	no	-0.287134	0.0629653	5.11068e-06	yes	yes	no	no
3898-5	PSMD7	0.0845058	0.031184	0.00673025	no	no	no	no	-0.0194656	0.0631736	0.757984	no	no	no	no
13748-4	CCL8	0.0805733	0.0297376	0.00673906	no	no	no	no	-0.0723351	0.0618835	0.242447	no	no	no	no
12574-36	EDN2	0.0856325	0.0316189	0.00676359	no	no	no	no	0.0504974	0.0635225	0.426641	no	no	no	no
9385-4	GAA	0.0844505	0.031251	0.0068855	no	no	no	no	0.00739483	0.0632056	0.906863	no	no	no	no
11638-42	B3GALT2	0.0841819	0.0311846	0.00694505	no	no	no	no	-0.0416862	0.063183	0.509402	no	no	no	no
10048-7	CBFB	0.0835317	0.0309549	0.00696525	no	no	no	no	-0.0199829	0.0625948	0.749543	no	no	no	no
15384-15	KL	-0.0834609	0.0309298	0.00696742	no	no	no	no	-0.0672685	0.0630107	0.285713	no	no	no	no
12861-13	TMOD3	0.0793529	0.0294351	0.00702072	no	no	no	no	-0.0921901	0.0595883	0.121835	no	no	no	no
15562-24	GUSB	0.0820612	0.0304555	0.00705019	no	no	no	no	0.489469	0.0614961	1.72929e-15	yes	no	yes	no
10627-87	APLP2	0.0829317	0.0307842	0.00706068	no	no	no	no	-0.026164	0.0625252	0.675614	no	no	no	no
14067-6	PKP2	0.0800734	0.0297566	0.00712487	no	no	no	no	-0.0857209	0.0602458	0.154779	no	no	no	no
9264-11	CTSO	0.0847591	0.0315275	0.0071791	no	no	no	no	0.0934549	0.063537	0.141325	no	no	no	no
4155-3	TNC	0.0815453	0.0303415	0.00719707	no	no	no	no	-0.217164	0.0624318	0.000504391	no	no	no	no
10816-150	PILRA	0.0821545	0.0306013	0.00726005	no	no	no	no	0.0512007	0.0629251	0.41583	no	no	no	no
15318-75	S100A10	0.0839297	0.0313136	0.0073557	no	no	no	no	0.18527	0.0630069	0.00327706	no	no	no	no
8885-6	CACNA2D3	-0.0825953	0.0308267	0.00737664	no	no	no	no	0.379797	0.0622614	1.06047e-09	yes	yes	yes	yes
17706-4	PPP1R1A	0.0821235	0.0307042	0.00748033	no	no	no	no	-0.329889	0.0620363	1.051e-07	yes	no	yes	no
3449-58	SERPINA4	0.0828739	0.0309906	0.00749161	no	no	no	no	0.13144	0.0627243	0.0361252	no	no	no	no
4548-4	FUT3	0.0832445	0.0311629	0.00755657	no	no	no	no	0.0552259	0.0630821	0.381323	no	no	no	no
5456-59	CNDP1	-0.0812768	0.0304845	0.00767219	no	no	no	no	-0.118011	0.0623992	0.0585938	no	no	no	no
7980-72	B3GNT2	0.0817024	0.0306897	0.00776296	no	no	no	no	-0.188886	0.0626683	0.0025778	no	no	no	no
2997-8	JAM2	0.0822428	0.0309533	0.00788393	no	no	no	no	0.0163985	0.062464	0.792915	no	no	no	no
2982-82	LGALS4	0.0822405	0.0309598	0.00789879	no	no	no	no	0.0994913	0.0629175	0.11381	no	no	no	no
15481-45	CAMP	-0.0808586	0.0304744	0.00797024	no	no	no	no	0.0162903	0.0627227	0.795081	no	no	no	no
12652-37	AHCYL1	-0.082188	0.0310135	0.00804739	no	no	no	no	-0.102979	0.0625177	0.0995188	no	no	no	no
5728-60	FCRL1	-0.0801689	0.0302949	0.00813822	no	no	no	no	-0.477324	0.0614697	8.15213e-15	yes	yes	yes	yes
11142-11	ANGPTL1	0.0818033	0.0309777	0.00827311	no	no	no	no	-0.401713	0.0622738	1.11299e-10	yes	yes	yes	yes
9925-56	SCARF2	0.082495	0.0312428	0.00827963	no	no	no	no	-0.00197939	0.0630451	0.974953	no	no	no	no
3730-81	TNFRSF4	0.0829469	0.0314209	0.00829391	no	no	no	no	-0.0638536	0.0633391	0.313396	no	no	no	no
5601-2	PGLYRP2	0.0816862	0.03096	0.00832875	no	no	no	no	-0.114352	0.0628972	0.0690522	no	no	no	no
8660-5	OLFML3	0.0813509	0.0308628	0.00839166	no	no	no	no	0.0758914	0.0624502	0.224278	no	no	no	no
9402-18	DCBLD1	0.0823016	0.0312447	0.008436	no	no	no	no	-0.0233744	0.0630656	0.710909	no	no	no	no
11530-37	HMBS	0.079377	0.0301423	0.00845332	no	no	no	no	0.588667	0.0608247	3.73632e-22	yes	yes	yes	yes
18890-227	FGB	0.0820519	0.0311701	0.00847854	no	no	no	no	0.114749	0.062725	0.0673394	no	no	no	no
10011-65	OCRL	0.0820038	0.0311623	0.0085007	no	no	no	no	0.0747168	0.0629495	0.235254	no	no	no	no
3520-58	TGFB3	0.0821404	0.0312728	0.00862491	no	no	no	no	-0.101131	0.0632866	0.110048	no	no	no	no
9918-23	CALB1	0.0818455	0.0311613	0.00862651	no	no	no	no	-0.0378981	0.0631858	0.548647	no	no	no	no
3196-6	HAPLN1	0.0819381	0.0312014	0.00863698	no	no	no	no	0.000443346	0.0629609	0.994382	no	no	no	no
9211-19	SERPINF1	0.0806807	0.0308121	0.00883244	no	no	no	no	0.36108	0.0619824	5.69367e-09	yes	yes	yes	yes
3806-55	EPHA5	0.0815706	0.0311536	0.00883607	no	no	no	no	-0.197902	0.0627207	0.00160335	no	no	no	no
3186-2	C2	0.0813874	0.0311031	0.00887847	no	no	no	no	-0.273404	0.0626996	1.29745e-05	yes	no	yes	yes
10847-1	SIGLEC15	0.0803901	0.0308073	0.00906885	no	no	no	no	-0.0929528	0.0620844	0.134341	no	no	no	no
13475-10	UBE2D4	-0.0803113	0.0308121	0.00914768	no	no	no	no	-0.13319	0.0618145	0.0311877	no	no	no	no
8994-65	SLAMF8	0.0823548	0.0316194	0.00919907	no	no	no	no	0.0497368	0.0636623	0.43465	no	no	no	no
16926-44	ALPL	0.081612	0.0313572	0.00925057	no	no	no	no	-0.106262	0.0633503	0.0934704	no	no	no	no
14101-2	CNTFR	0.081499	0.03135	0.00933191	no	no	no	no	-0.0267047	0.0633136	0.673182	no	no	no	no
3890-8	LDHB	0.0800766	0.030811	0.00935056	no	no	no	no	-0.172715	0.062268	0.00554154	no	no	no	no
16307-22	UNC5D	0.0781987	0.0300924	0.00936001	no	no	no	no	-0.533567	0.0608991	1.92698e-18	yes	no	yes	no
9873-17	ESRRA	0.0812805	0.0313128	0.00943829	no	no	no	no	-0.0778433	0.0628636	0.215608	no	no	no	no
11241-8	ASL	0.0796162	0.0307465	0.0096132	no	no	no	no	0.360954	0.0618519	5.35405e-09	yes	yes	yes	yes
9913-4	RRBP1	0.078204	0.0302282	0.00967811	no	no	no	no	-0.00842367	0.0611659	0.890463	no	no	no	no
17792-158	ALDH5A1	0.0780486	0.0302315	0.00983154	no	no	no	no	-0.223561	0.0620385	0.000313855	yes	no	no	no
9235-3	PLXDC1	0.0783494	0.0304263	0.0100224	no	no	no	no	-0.106739	0.0625356	0.087848	no	no	no	no
4232-19	IGF1R	0.0807113	0.0313586	0.0100584	no	no	no	no	0.155988	0.0631631	0.0135259	no	no	no	no
10418-36	STX12	0.0763014	0.0296534	0.0100791	no	no	no	no	-0.102874	0.0601443	0.087183	no	no	no	no
4342-10	ICAM1	0.0799661	0.031088	0.0101042	no	no	no	no	-0.0995614	0.0631249	0.114747	no	no	no	no
12503-5	GPR68	0.0811346	0.031576	0.0101843	no	no	no	no	0.0362033	0.0633918	0.567929	no	no	no	no
5617-41	NPFF	0.0796293	0.0310212	0.0102602	no	no	no	no	0.0325958	0.0629972	0.604866	no	no	no	no
3331-8	RGMB	0.0797409	0.0310937	0.0103314	no	no	no	no	0.161848	0.063057	0.0102673	no	no	no	no
5731-1	SPINK6	0.0800564	0.0312173	0.0103329	no	no	no	no	0.245834	0.0630922	9.7626e-05	yes	yes	yes	yes
11174-8	THSD7A	0.0801846	0.0312891	0.010386	no	no	no	no	-0.210008	0.0631491	0.000882306	no	no	no	no
11494-4	ELL2	0.0806226	0.0314763	0.0104259	no	no	no	no	0.0561333	0.0633835	0.375826	no	no	no	no
9094-5	CLEC4C	-0.0786584	0.0307431	0.0105103	no	no	no	no	-0.276307	0.0625168	9.88291e-06	yes	no	yes	no
17791-25	HPCAL1	0.0793551	0.0310348	0.0105587	no	no	no	no	-0.0953093	0.06287	0.129526	no	no	no	no
8922-4	TMCC3	0.0797092	0.0311929	0.0106076	no	no	no	no	0.0424539	0.0631207	0.501212	no	no	no	no
18222-34	SH3GLB2	0.0784819	0.0307183	0.0106221	no	no	no	no	0.0806507	0.0623327	0.195709	no	no	no	no
3397-7	PTPN11	0.0762726	0.0298666	0.0106562	no	no	no	no	-0.119024	0.0602079	0.0480552	no	no	no	no
4905-63	COTL1	0.0801473	0.0314111	0.0107242	no	no	no	no	-0.033487	0.063093	0.595588	no	no	no	no
9283-8	CD44	0.0788407	0.0309776	0.010925	no	no	no	no	-0.0684131	0.0627207	0.275379	no	no	no	no
5947-90	THPO	0.0797244	0.031339	0.0109611	no	no	no	no	-0.0996059	0.0632319	0.115199	no	no	no	no
9971-5	CSMD2	0.0787195	0.0309873	0.0110733	no	no	no	no	-0.109397	0.0626485	0.0807759	no	no	no	no
9742-59	DDX39B	0.0785193	0.030915	0.01109	no	no	no	no	0.105168	0.0623659	0.0917356	no	no	no	no
9830-109	VAV3	0.0796634	0.0313856	0.0111421	no	no	no	no	0.0769329	0.0633253	0.22441	no	no	no	no
12677-164	FLII	0.0753885	0.0297294	0.0112183	no	no	no	no	-0.0584003	0.0603641	0.33331	no	no	no	no
14150-7	IL36A	0.0783594	0.0309612	0.0113773	no	no	no	no	-0.0942696	0.0621137	0.129091	no	no	no	no
14603-51	KIAA0040	0.0789491	0.0312083	0.0114145	no	no	no	no	0.0742859	0.0630254	0.238531	no	no	no	no
5586-66	MINPP1	0.0775057	0.0307073	0.0116023	no	no	no	no	0.231793	0.0622215	0.000195089	yes	yes	yes	yes
4811-33	ITIH4	0.0769879	0.0305379	0.0117001	no	no	no	no	-0.342365	0.0620299	3.40247e-08	yes	no	yes	no
5259-2	MAP3K7|TAB1	0.0765728	0.0304503	0.0119139	no	no	no	no	-0.000203964	0.0614416	0.997351	no	no	no	no
13104-32	EFNB1	0.0785774	0.0313199	0.012112	no	no	no	no	-0.0973317	0.063105	0.122982	no	no	no	no
8069-85	CD3E	0.0785635	0.0313806	0.0122948	no	no	no	no	0.0754426	0.0631859	0.232487	no	no	no	no
2994-71	IL1RL2	0.0767669	0.030711	0.0124315	no	no	no	no	-0.252722	0.0624441	5.1841e-05	yes	yes	yes	no
5918-5	PSME1	0.0786108	0.0314499	0.0124349	no	no	no	no	0.0436834	0.0633679	0.490595	no	no	no	no
7049-2	ADAM23	0.0774361	0.030982	0.0124407	no	no	no	no	-0.157447	0.0631314	0.012633	no	no	no	no
9341-1	PDGFD	0.0770901	0.0308478	0.0124528	no	no	no	no	-0.321237	0.062127	2.3329e-07	yes	yes	yes	yes
14076-74	CST4	0.0765274	0.0306333	0.0124834	no	no	no	no	0.101016	0.0628317	0.107894	no	no	no	no
11557-3	SMURF1	0.0773483	0.030995	0.0125776	no	no	no	no	0.0430024	0.0628581	0.493901	no	no	no	no
13943-38	DPY30	0.0774852	0.0310722	0.0126413	no	no	no	no	-0.0177316	0.0627736	0.777584	no	no	no	no
18243-9	CMPK1	0.0749328	0.0300828	0.0127425	no	no	no	no	0.0591457	0.060829	0.330888	no	no	no	no
9758-17	RPS4X	0.0768554	0.0309935	0.0131483	no	no	no	no	0.111196	0.062581	0.0755956	no	no	no	no
9772-153	NLGN2	0.0774138	0.0312239	0.0131634	no	no	no	no	-0.1601	0.0632583	0.0113774	no	no	no	no
17441-4	ALPI	0.0769779	0.0311406	0.013438	no	no	no	no	0.0137518	0.063096	0.827467	no	no	no	no
14291-53	AGAP2	-0.0766807	0.0310453	0.0135129	no	no	no	no	-0.0744869	0.0625784	0.23393	no	no	no	no
19574-5	ITGA2B|ITGB3	-0.0758258	0.0307331	0.0136162	no	no	no	no	0.301896	0.0621179	1.17361e-06	yes	no	yes	no
10974-20	SPINK7	0.0766719	0.0310827	0.0136363	no	no	no	no	-0.308702	0.0626317	8.27192e-07	yes	no	yes	no
17804-102	PNPO	0.0764531	0.0310097	0.0136837	no	no	no	no	-0.0200872	0.0626953	0.74867	no	no	no	no
16763-11	LECT2	0.0755016	0.030642	0.0137399	no	no	no	no	-0.313535	0.0621501	4.5398e-07	yes	no	yes	no
13624-17	NADK	0.0770402	0.0313561	0.0140125	no	no	no	no	-0.0216722	0.0634444	0.732657	no	no	no	no
5609-92	FAM19A5	0.0766024	0.0312142	0.0141242	no	no	no	no	-0.0822058	0.063348	0.194396	no	no	no	no
5452-71	ASGR1	0.0762583	0.0311457	0.0143478	no	no	no	no	0.0827998	0.0633013	0.190864	no	no	no	no
17148-7	BLVRB	0.0743217	0.0304018	0.0144994	no	no	no	no	0.548602	0.0609914	2.36802e-19	yes	no	yes	no
5383-14	TNFRSF13C	0.0767618	0.0314065	0.0145199	no	no	no	no	-0.0941911	0.063415	0.137461	no	no	no	no
13580-2	UAP1	0.0771419	0.03158	0.0145759	no	no	no	no	0.00769181	0.0634293	0.90348	no	no	no	no
13631-1	RBBP5	0.0759985	0.0311122	0.0145768	no	no	no	no	-0.0550429	0.0627247	0.380197	no	no	no	no
16322-10	PACAP	0.0722871	0.0296402	0.0147354	no	no	no	no	0.213478	0.0616144	0.000530747	no	no	no	no
3324-51	LY9	0.0736963	0.0302212	0.0147457	no	no	no	no	-0.318144	0.0619344	2.79476e-07	yes	yes	yes	yes
2515-14	GFRA2	0.074368	0.0305206	0.014824	no	no	no	no	-0.160674	0.0624902	0.0101352	no	no	no	no
7015-8	LILRB5	0.0733609	0.0301422	0.0149402	no	no	no	no	0.0871639	0.0623024	0.161799	no	no	no	no
9197-4	LGALS9	0.0757132	0.0311448	0.015057	no	no	no	no	-0.109465	0.0627602	0.0811275	no	no	no	no
12517-52	PDCD5	0.0758459	0.0312325	0.0151644	no	no	no	no	-0.0675202	0.0630923	0.284538	no	no	no	no
5066-134	CD300C	0.0733027	0.0302176	0.0152735	no	no	no	no	-0.119051	0.0623829	0.0563408	no	no	no	no
3348-49	BMP1	-0.0743824	0.0306647	0.0152801	no	no	no	no	0.376406	0.0621144	1.3622e-09	yes	no	yes	yes
7787-25	LILRA5	0.0719727	0.0296867	0.0153333	no	no	no	no	-0.0470943	0.0619532	0.44716	no	no	no	no
5701-81	CLEC3B	-0.0743005	0.0306541	0.0153577	no	no	no	no	-0.35015	0.0620471	1.66835e-08	yes	no	no	no
7019-13	SEMA7A	0.0764371	0.0315876	0.015527	no	no	no	no	0.140939	0.0633703	0.0261449	no	no	no	no
5792-8	AFP	0.0753648	0.0311681	0.0156058	no	no	no	no	-0.0118107	0.0630883	0.851497	no	no	no	no
8367-142	VSIG1	0.0749009	0.0309902	0.0156525	no	no	no	no	-0.01736	0.0628912	0.782523	no	no	no	no
4500-50	CLEC11A	0.0746583	0.0309049	0.0157031	no	no	no	no	0.189353	0.0627356	0.00254222	no	no	no	no
9837-60	NQO1	0.0749982	0.0310551	0.015735	no	no	no	no	0.0685861	0.0630334	0.276555	no	no	no	no
9326-33	ITIH2	0.074947	0.0310366	0.0157441	no	no	no	no	-0.209947	0.0624083	0.000767944	no	no	no	no
11263-57	CASQ1	0.0751534	0.0311692	0.0159025	no	no	no	no	-0.00245646	0.0629746	0.968885	no	no	no	no
5493-17	WNK3	0.0729393	0.0302691	0.0159659	no	no	no	no	0.0492258	0.0613665	0.422459	no	no	no	no
13628-58	GRB14	0.075449	0.0313189	0.0159938	no	no	no	no	0.0467205	0.0631046	0.459078	no	no	no	no
6213-10	CGB2	0.0748407	0.0310674	0.0159973	no	no	no	no	-0.0359462	0.0628877	0.567597	no	no	no	no
11361-73	TYMP	0.0709486	0.0294834	0.0161111	no	no	no	no	-0.129794	0.0597619	0.0298669	no	no	no	no
3508-78	CCL22	0.0731905	0.0304228	0.0161381	no	no	no	no	-0.435489	0.0616401	1.60597e-12	yes	yes	yes	yes
5484-63	RPS3A	0.0743956	0.0309466	0.0162169	no	no	no	no	0.202103	0.0624996	0.00122211	no	no	no	no
4337-49	CRP	0.0753189	0.0313692	0.0163483	no	no	no	no	-0.138597	0.0631324	0.0281392	no	no	no	no
8288-27	APOH	0.0750097	0.0312863	0.0165062	no	no	no	no	0.0389778	0.0629859	0.536026	no	no	no	no
3294-55	CFC1	0.0748919	0.0312537	0.0165634	no	no	no	no	-0.0901301	0.0630135	0.152622	no	no	no	no
8337-65	PTPRU	0.074991	0.031329	0.016681	no	no	no	no	0.198429	0.063272	0.00171193	no	no	no	no
15530-33	EPHB4	0.0741681	0.031001	0.0167367	no	no	no	no	0.262586	0.0627813	2.88259e-05	yes	no	yes	no
19166-15	RPS19	0.0735375	0.0307495	0.0167797	no	no	no	no	0.200251	0.0621213	0.00126611	no	no	no	no
3440-7	GZMA	0.0732131	0.0306293	0.0168349	no	no	no	no	-0.421614	0.0621148	1.13964e-11	yes	yes	yes	no
8219-14	ZG16	0.0734912	0.0307658	0.0169066	no	no	no	no	-0.105577	0.061979	0.0884869	no	no	no	no
6402-8	PILRA	0.0722795	0.0302598	0.0169112	no	no	no	no	0.0194445	0.0625662	0.755965	no	no	no	no
14685-17	AKT2	0.0744504	0.0311771	0.0169412	no	no	no	no	0.00659495	0.062767	0.91632	no	no	no	no
3415-61	IBSP	0.0737657	0.0309204	0.0170483	no	no	no	no	-0.0916396	0.0630534	0.146123	no	no	no	no
4234-8	IL1RL1	0.0671509	0.0281875	0.0172053	no	no	no	no	0.715308	0.0581135	8.12146e-35	yes	yes	yes	yes
8229-1	GXYLT1	0.07445	0.0312843	0.0173227	no	no	no	no	-0.132871	0.0631954	0.0355055	no	no	no	no
10885-36	C6orf89	0.0743019	0.0312294	0.0173489	no	no	no	no	0.0125347	0.0628748	0.841981	no	no	no	no
11643-73	DTX3L	0.0720392	0.0302989	0.017425	no	no	no	no	-0.0593928	0.0614397	0.333702	no	no	no	no
6471-53	CFHR4	0.0711966	0.0299453	0.0174278	no	no	no	no	-0.122356	0.0621861	0.0491176	no	no	no	no
4481-34	C4A|C4B	0.0742191	0.0312613	0.0175893	no	no	no	no	-0.224193	0.0630222	0.000374595	no	no	no	no
9384-17	CAMP	-0.0718636	0.030296	0.0176898	no	no	no	no	0.00755455	0.0626094	0.903959	no	no	no	no
2809-25	ADAMTS4	0.0745254	0.0314344	0.0177483	no	no	no	no	-0.0939605	0.0631754	0.136937	no	no	no	no
4159-130	CFH	0.0742249	0.0313079	0.0177494	no	no	no	no	-0.156523	0.0629767	0.0129403	no	no	no	no
5250-53	IMPDH2	0.0736572	0.0311295	0.017974	no	no	no	no	-0.083072	0.0629273	0.186792	no	no	no	no
8274-64	STX7	0.0721578	0.0305231	0.0180771	no	no	no	no	-0.122894	0.0619968	0.0474504	no	no	no	no
12367-52	TMEM57	0.0717342	0.0303539	0.0181148	no	no	no	no	-0.0518448	0.0616963	0.400727	no	no	no	no
4553-65	HDGFRP2	0.074052	0.031353	0.0181823	no	no	no	no	-0.020934	0.0633224	0.740952	no	no	no	no
16916-19	SLITRK6	0.072598	0.0307738	0.0183201	no	no	no	no	-0.320618	0.0625547	2.96912e-07	yes	no	yes	no
8300-82	PEX14	0.0729232	0.0309778	0.0185702	no	no	no	no	-0.108305	0.0625811	0.083517	no	no	no	no
12572-236	EFS	0.073225	0.0311246	0.0186406	no	no	no	no	0.211587	0.0630555	0.000792013	no	no	no	no
14175-78	SCP2D1	0.0717634	0.0305251	0.0187249	no	no	no	no	0.0763281	0.0628007	0.224213	no	no	no	no
17346-61	FDCSP	-0.0726974	0.0309276	0.0187449	no	no	no	no	-0.339434	0.0623542	5.22025e-08	yes	no	no	no
3864-5	RPS7	0.0728418	0.0310093	0.0188225	no	no	no	no	0.094158	0.0626995	0.133166	no	no	no	no
4775-34	GSN	0.0739565	0.0315294	0.0189946	no	no	no	no	-0.00888787	0.0634792	0.88865	no	no	no	no
14116-129	S100A4	0.0714092	0.0304875	0.0191681	no	no	no	no	-0.167126	0.0620767	0.0070971	no	no	no	no
3499-77	IL17B	0.0731681	0.0312784	0.0193222	no	no	no	no	-0.119529	0.0633394	0.0591435	no	no	no	no
9004-24	LDLRAD4	0.0726355	0.0310699	0.019397	no	no	no	no	0.204507	0.0626233	0.00109205	no	no	no	no
4557-61	KIRREL3	0.0729516	0.0312127	0.0194266	no	no	no	no	-0.133949	0.0630591	0.033655	no	no	no	no
16758-96	HDGF	0.0724805	0.0310579	0.0196101	no	no	no	no	0.212975	0.0625856	0.000666665	no	no	no	no
12980-31	RBM22	-0.07351	0.0315046	0.0196319	no	no	no	no	0.0370841	0.0634139	0.558686	no	no	no	no
17396-23	ADH1A	0.0724254	0.0310721	0.0197596	no	no	no	no	0.207313	0.0629499	0.000990171	no	no	no	no
8975-26	RQCD1	0.0693553	0.0297654	0.0198027	no	no	no	no	-0.0558803	0.0604583	0.355342	no	no	no	no
2705-5	CCL25	0.0719109	0.0310058	0.0203805	no	no	no	no	0.0471293	0.0630606	0.454843	no	no	no	no
7215-18	CYB5R3	0.0728224	0.0314064	0.0204108	no	no	no	no	-0.194241	0.0632953	0.0021491	no	no	no	no
12554-10	RAD51L3	-0.0712685	0.0307532	0.0204801	no	no	no	no	0.214415	0.0620572	0.000550049	no	no	no	no
18415-16	ARL6	0.0721682	0.0311454	0.0204961	no	no	no	no	-0.0204138	0.0628712	0.745414	no	no	no	no
13979-3	SLC26A7	0.0721456	0.0311678	0.0206268	no	no	no	no	0.227589	0.0628821	0.000295397	yes	no	yes	no
9875-107	THOC1	0.071896	0.0310957	0.0207729	no	no	no	no	-0.00571617	0.0627255	0.927389	no	no	no	no
9883-29	GLO1	0.0713379	0.0308604	0.0207978	no	no	no	no	0.275405	0.0624171	1.02263e-05	yes	yes	yes	no
7785-1	EFNB3	-0.0728439	0.0315402	0.0209125	no	no	no	no	0.0568021	0.0635268	0.371245	no	no	no	no
16606-85	AKR1B1	0.0712871	0.0309156	0.0211184	no	no	no	no	-0.075579	0.0625085	0.226625	no	no	no	no
4126-22	BPI	0.0710072	0.03085	0.0213526	no	no	no	no	0.39501	0.0621355	2.05429e-10	yes	no	yes	no
5340-24	CASP10	0.0721073	0.0313783	0.0215616	no	no	no	no	0.0952462	0.0632605	0.132165	no	no	no	no
15486-126	AOC1	0.0696452	0.0303427	0.0217169	no	no	no	no	0.18608	0.0625187	0.00291659	no	no	no	no
10512-13	CSF2RB	-0.0723765	0.0315599	0.0218303	no	no	no	no	-0.178246	0.0633147	0.00487415	no	no	no	no
8269-327	ARSK	0.0712695	0.0311258	0.0220373	no	no	no	no	-0.14194	0.0629675	0.0241847	no	no	no	no
17832-12	IDI2	0.0718345	0.0313883	0.0221041	no	no	no	no	0.178783	0.0629705	0.00452327	no	no	no	no
14663-44	RNF8	0.0712775	0.031201	0.0223442	no	no	no	no	-0.02377	0.0628893	0.705456	no	no	no	no
7140-1	CELA2A	-0.0706329	0.0309273	0.0223814	no	no	no	no	-0.138697	0.0628547	0.02734	no	no	no	no
13743-56	CUL4B	0.0703927	0.0308962	0.0227049	no	no	no	no	-0.0872094	0.0624496	0.162571	no	no	no	no
11117-2	SPATA20	0.0717856	0.0315301	0.0228023	no	no	no	no	-0.00176352	0.0634668	0.977832	no	no	no	no
6103-70	FCRL5	0.0712578	0.0314664	0.0235394	no	no	no	no	-0.12495	0.0632734	0.0482955	no	no	no	no
9849-13	APEX1	0.0700937	0.0309791	0.0236596	no	no	no	no	0.006541	0.0622813	0.916357	no	no	no	no
5249-31	STK17B	0.0704846	0.0311592	0.0236926	no	no	no	no	-0.0333118	0.0625109	0.594106	no	no	no	no
3815-14	IL12RB2	0.0703584	0.0311423	0.0238674	no	no	no	no	-0.0996369	0.0624769	0.110762	no	no	no	no
15494-11	FGFBP1	0.0706138	0.031311	0.0241186	no	no	no	no	-0.101153	0.0630497	0.10864	no	no	no	no
12516-13	TEAD4	0.0707986	0.0314174	0.0242285	no	no	no	no	-0.0532776	0.0631479	0.398839	no	no	no	no
19141-22	DAP	0.0669651	0.0297428	0.0243558	no	no	no	no	-0.226802	0.0616235	0.000232817	yes	no	no	no
8597-1	TMEM9	0.0704558	0.031361	0.0246654	no	no	no	no	-0.286216	0.063021	5.58283e-06	yes	no	no	no
18943-4	PTGR2	0.0699216	0.0311328	0.0247096	no	no	no	no	0.18202	0.0626727	0.00368075	no	no	no	no
5634-39	POFUT1	0.0695106	0.0310293	0.0250807	no	no	no	no	0.0296293	0.0628001	0.637067	no	no	no	no
15457-14	ANPEP	0.0707118	0.031574	0.0251197	no	no	no	no	-0.149332	0.0633557	0.0184213	no	no	no	no
16858-384	RCN3	0.0694461	0.0310319	0.0252281	no	no	no	no	-0.316572	0.0626732	4.39151e-07	yes	no	yes	no
14129-1	IFNA7	0.0708199	0.0316659	0.0253209	no	no	no	no	-0.0699192	0.0635275	0.271065	no	no	no	no
3342-76	ABL2	0.0700014	0.0313026	0.0253336	no	no	no	no	-0.142364	0.0631104	0.0240835	no	no	no	no
14250-115	BLMH	0.0692817	0.0310425	0.0256259	no	no	no	no	-0.0802699	0.062822	0.201343	no	no	no	no
5006-71	MAPK13	0.0699438	0.0313498	0.025676	no	no	no	no	-0.0953657	0.0630868	0.130621	no	no	no	no
8963-8	VTI1B	0.0659867	0.0295835	0.0257129	no	no	no	no	-0.0710968	0.0599705	0.235808	no	no	no	no
7916-10	S100A7	0.0689711	0.0309437	0.0258191	no	no	no	no	-0.0127965	0.0631352	0.839382	no	no	no	no
9038-12	JTB	0.0697107	0.031291	0.0258925	no	no	no	no	-0.0813171	0.0631374	0.197768	no	no	no	no
13947-371	NUDT12	0.0690003	0.0309816	0.0259381	no	no	no	no	-0.0205238	0.0628175	0.743879	no	no	no	no
18204-1	TCEA1	0.0689309	0.0309853	0.0261059	no	no	no	no	0.263172	0.0626341	2.6488e-05	yes	no	yes	no
18387-7	ST13	0.0692446	0.0311402	0.0261725	no	no	no	no	0.0189021	0.0628272	0.763522	no	no	no	no
18312-68	NDRG3	0.0690538	0.0311517	0.026644	no	no	no	no	-0.184083	0.0629714	0.00346373	no	no	no	no
15587-20	FOLR2	0.0663072	0.0299594	0.0268815	no	no	no	no	-0.480869	0.0611588	3.76128e-15	yes	no	yes	no
4771-10	SMPDL3A	0.069543	0.031431	0.0269277	no	no	no	no	0.109523	0.0631375	0.0827973	no	no	no	no
8750-46	VCL	0.0667361	0.030203	0.0271337	no	no	no	no	-0.13986	0.0610947	0.0220654	no	no	no	no
7881-244	PARP16	0.0691753	0.0313362	0.0272779	no	no	no	no	0.0602522	0.0629589	0.338563	no	no	no	no
13578-98	ABLIM3	0.0656777	0.0297569	0.0273041	no	no	no	no	-0.0409436	0.0603965	0.497827	no	no	no	no
7757-5	HLA-DQA2	0.0697693	0.031627	0.0273837	no	no	no	no	-0.0807455	0.063462	0.203251	no	no	no	no
6383-90	TLL1	0.0682851	0.0310124	0.0276752	no	no	no	no	-0.205422	0.0627475	0.00106118	no	no	no	no
4982-54	PI3	0.0654934	0.029778	0.0278501	no	no	no	no	0.602429	0.0604858	2.28435e-23	yes	yes	yes	yes
7905-30	HP	0.0677196	0.0308727	0.0282708	no	no	no	no	-0.181909	0.0627956	0.00376928	no	no	no	no
19124-9	UBLCP1	0.0685691	0.0312971	0.0284584	no	no	no	no	-0.0508718	0.0629218	0.418808	no	no	no	no
7092-7	PDILT	0.0680092	0.0311149	0.0288344	no	no	no	no	0.00258814	0.0631961	0.967332	no	no	no	no
9215-117	USP25	0.0661719	0.0302793	0.0288606	no	no	no	no	-0.0246439	0.0614801	0.688535	no	no	no	no
4278-14	P4HB	0.0687488	0.0315217	0.0291834	no	no	no	no	-0.141304	0.0632932	0.0255799	no	no	no	no
13388-57	PCSK1	0.0669015	0.0306909	0.0292687	no	no	no	no	-0.250354	0.0627014	6.52996e-05	yes	yes	yes	no
3420-21	CA13	0.0666361	0.0305746	0.0292973	no	no	no	no	-0.34367	0.061864	2.7721e-08	yes	no	yes	no
3356-50	CA7	0.0681737	0.0312947	0.029373	no	no	no	no	-0.214313	0.0630345	0.000674029	no	no	no	no
19230-12	GSTT1	0.0685376	0.0314633	0.0293809	no	no	no	no	-0.00716044	0.0631209	0.909682	no	no	no	no
14705-1	FIGF	0.0680591	0.0312472	0.0293997	no	no	no	no	-0.0223975	0.0632037	0.723062	no	no	no	no
8299-66	LILRA4	-0.0658102	0.0303038	0.0298797	no	no	no	no	-0.370297	0.061738	1.99921e-09	yes	yes	yes	no
7228-2	ST6GALNAC6	0.0674848	0.0311303	0.0301725	no	no	no	no	-0.281602	0.0624653	6.5399e-06	yes	no	yes	no
5359-65	PIM1	0.0676316	0.0312338	0.0303623	no	no	no	no	-0.0728471	0.0630399	0.247857	no	no	no	no
16074-12	GRAP2	0.0651226	0.0300754	0.0303637	no	no	no	no	-0.0715184	0.0608852	0.240138	no	no	no	no
6896-3	C1orf162	0.0668887	0.0309374	0.030613	no	no	no	no	-0.416927	0.0621291	1.93747e-11	yes	no	yes	no
4440-15	FCRL3	0.0671657	0.0310724	0.0306501	no	no	no	no	-0.145701	0.0629577	0.0206535	no	no	no	no
3305-6	DLL4	0.0680784	0.0314961	0.030658	no	no	no	no	-0.0661798	0.0633625	0.296271	no	no	no	no
3310-62	FCGR2B	0.0641704	0.029721	0.0308427	no	no	no	no	-0.118973	0.0620514	0.0551967	no	no	no	no
4566-24	RSPO2	0.0677622	0.0313874	0.0308579	no	no	no	no	0.00752684	0.0631099	0.905065	no	no	no	no
11378-37	SYK	-0.067041	0.0310809	0.0310069	no	no	no	no	0.086019	0.0627327	0.170313	no	no	no	no
8766-29	LILRA5	0.0648778	0.0300798	0.0310171	no	no	no	no	-0.0914257	0.0622628	0.142	no	no	no	no
11138-16	RUNX3	0.0656821	0.0304544	0.0310263	no	no	no	no	0.0404588	0.0616759	0.51183	no	no	no	no
7143-9	GCNT2	0.0674635	0.0313073	0.0311712	no	no	no	no	-0.0729019	0.063204	0.24873	no	no	no	no
15427-35	LOXL3	0.0661544	0.0307086	0.0312198	no	no	no	no	-0.143525	0.0623857	0.0214135	no	no	no	no
15476-6	REG3G	0.0659595	0.0306597	0.0314492	no	no	no	no	0.373003	0.062267	2.09339e-09	yes	no	yes	no
17671-58	ING4	0.067446	0.0313934	0.0316807	no	no	no	no	0.0231484	0.0636372	0.71604	no	no	no	no
2730-58	MICA	0.065618	0.0305492	0.031718	no	no	no	no	0.0398223	0.0627291	0.52554	no	no	no	no
5110-84	NRXN1	0.0668872	0.0311822	0.0319494	no	no	no	no	-0.263587	0.0627815	2.68705e-05	yes	yes	yes	yes
18833-76	PEA15	0.0661806	0.030853	0.0319504	no	no	no	no	-0.0704251	0.0623398	0.258604	no	no	no	no
6453-70	LILRB4	0.0670728	0.0312965	0.032102	no	no	no	no	0.167283	0.063149	0.00807242	no	no	no	no
14204-55	FOXJ2	0.0671233	0.031325	0.032129	no	no	no	no	-0.0701308	0.0630411	0.26594	no	no	no	no
18876-77	CHST4	0.0667377	0.031155	0.0321842	no	no	no	no	-0.0249222	0.0632055	0.693357	no	no	no	no
13572-43	PSMD11	0.0640055	0.0299204	0.0324201	no	no	no	no	-0.0173282	0.0609778	0.776278	no	no	no	no
5494-52	SNRPF	0.066807	0.031233	0.0324369	no	no	no	no	0.0485368	0.0628008	0.439599	no	no	no	no
9638-2	TIGIT	0.0676378	0.0316216	0.0324375	no	no	no	no	-0.100569	0.0634384	0.112897	no	no	no	no
18921-30	PHEX	-0.0662978	0.0309964	0.0324446	no	no	no	no	-0.30725	0.0626948	9.54848e-07	yes	no	yes	no
13955-33	DAPK1	0.0658359	0.0307826	0.0324569	no	no	no	no	-0.113309	0.0622327	0.068649	no	no	no	no
5358-3	OMD	0.0643961	0.030207	0.0330214	no	no	no	no	-0.409533	0.0617395	3.28398e-11	yes	yes	no	no
7146-16	PDIA4	0.0667011	0.031325	0.0332276	no	no	no	no	-0.012745	0.0630215	0.839734	no	no	no	no
3592-4	CAMK1	0.0651377	0.0306054	0.0333116	no	no	no	no	-0.0856909	0.0625733	0.170859	no	no	no	no
5476-66	PRKCG	0.065199	0.0307348	0.033893	no	no	no	no	0.0617075	0.0625898	0.32418	no	no	no	no
2966-65	CLEC11A	0.0656889	0.0309684	0.0339085	no	no	no	no	0.19328	0.0628436	0.00210098	no	no	no	no
5355-69	TNFSF14	0.0658286	0.0310392	0.0339367	no	no	no	no	-0.0865984	0.0626542	0.166921	no	no	no	no
2834-54	KLK8	-0.0649926	0.0306581	0.034013	no	no	no	no	0.37844	0.0621673	1.14729e-09	yes	yes	yes	no
12724-81	CIRBP	0.0659804	0.0311369	0.0340868	no	no	no	no	-0.0666146	0.0628415	0.289126	no	no	no	no
12651-21	PDK2	-0.0658839	0.0311346	0.0343363	no	no	no	no	-0.0234495	0.0629099	0.709336	no	no	no	no
5740-17	ROBO1	-0.0646296	0.0305604	0.0344456	no	no	no	no	-0.445779	0.0616418	4.76732e-13	yes	yes	yes	yes
12894-3	PAXIP1	0.066442	0.0314196	0.0344582	no	no	no	no	-0.017684	0.0631915	0.779594	no	no	no	no
7747-47	NDUFB11	-0.0662477	0.031365	0.0346732	no	no	no	no	0.0149584	0.0629364	0.812133	no	no	no	no
7898-29	MDM1	0.0663309	0.0314161	0.0347409	no	no	no	no	-0.0695647	0.0630263	0.269706	no	no	no	no
5410-53	CDH15	0.0661111	0.0313244	0.0348127	no	no	no	no	-0.00121313	0.0629176	0.984617	no	no	no	no
19303-64	PET117	0.0656982	0.0311344	0.0348457	no	no	no	no	0.0018286	0.0624611	0.976645	no	no	no	no
18909-11	EXOSC8	0.0647212	0.0307631	0.035391	no	no	no	no	0.0486277	0.0621679	0.434097	no	no	no	no
19237-17	DDT	0.0657656	0.0313413	0.0358723	no	no	no	no	0.0227239	0.0629667	0.718183	no	no	no	no
3516-60	CXCL12	0.0645143	0.0307757	0.0360579	no	no	no	no	-0.210178	0.062321	0.000744858	no	no	no	no
2635-61	LAYN	0.0652327	0.0311378	0.0361736	no	no	no	no	-0.0466444	0.0626862	0.45682	no	no	no	no
15566-10	CNN1	0.0621154	0.0296549	0.0362057	no	no	no	no	-0.63393	0.0602188	6.47919e-26	yes	no	yes	no
19347-37	CA12	0.0659905	0.031514	0.0362592	no	no	no	no	-0.119631	0.0633657	0.0590343	no	no	no	no
9187-2	HMGN1	0.0650747	0.0310845	0.0363066	no	no	no	no	0.124056	0.0631862	0.0496076	no	no	no	no
17391-10	RBM17	-0.0652822	0.0313034	0.0370266	no	no	no	no	-0.0597725	0.0628575	0.341644	no	no	no	no
17210-2	TCL1A	0.063941	0.0306674	0.0370707	no	no	no	no	-0.135664	0.0625816	0.0301749	no	no	no	no
19545-145	PARK7	0.0638612	0.0306493	0.0371957	no	no	no	no	-0.0761353	0.0615002	0.215728	no	no	no	no
7073-69	C22orf15	0.0655423	0.031468	0.0372673	no	no	no	no	-0.084189	0.0633961	0.184184	no	no	no	no
5229-90	IMPDH1	0.063462	0.0305224	0.0375997	no	no	no	no	-0.120062	0.062369	0.0542255	no	no	no	no
3029-52	CD209	0.0645301	0.0310699	0.0378079	no	no	no	no	-0.18768	0.0631358	0.00295257	no	no	no	no
15559-5	ANTXR2	0.0627842	0.0302311	0.0378193	no	no	no	no	-0.295838	0.0620969	1.89671e-06	yes	no	yes	no
4150-75	PLG	0.0644695	0.0310532	0.0378852	no	no	no	no	-0.0502031	0.0625798	0.422423	no	no	no	no
17699-43	TIMELESS	-0.065229	0.0314651	0.0381671	no	no	no	no	0.0456683	0.0631246	0.469396	no	no	no	no
11116-16	C11orf87	0.0642121	0.0309937	0.0382861	no	no	no	no	-0.0226277	0.0629215	0.719133	no	no	no	no
9783-75	DNAJC11	0.0641115	0.0309774	0.0384875	no	no	no	no	-0.0370527	0.0626032	0.55394	no	no	no	no
4840-73	CSF3	-0.0650895	0.0314549	0.0385186	no	no	no	no	-0.0352009	0.0635664	0.579739	no	no	no	no
13477-65	LTB4R	0.0624429	0.0302392	0.0389267	no	no	no	no	-0.0218211	0.0613069	0.721892	no	no	no	no
17712-7	IDI1	0.0638969	0.0309503	0.0389701	no	no	no	no	0.0762572	0.0625792	0.223007	no	no	no	no
3191-50	WFIKKN1	-0.0636918	0.0308779	0.0391412	no	no	no	no	0.395407	0.0623197	2.22693e-10	yes	yes	yes	yes
3813-3	FYN	0.0617047	0.0299298	0.039241	no	no	no	no	-0.0122153	0.06072	0.840563	no	no	no	no
6458-6	RPN1	0.0638505	0.0310515	0.0397558	no	no	no	no	0.0346523	0.0633016	0.584093	no	no	no	no
13535-2	COL4A3BP	0.0623996	0.0303844	0.0400074	no	no	no	no	-0.102718	0.0615382	0.0950815	no	no	no	no
11302-237	TNR	-0.0638414	0.0310915	0.0400394	no	no	no	no	-0.189057	0.062828	0.00262	no	no	no	no
17155-1	VPS28	0.0625367	0.0304712	0.0401383	no	no	no	no	-0.0585147	0.0612543	0.339438	no	no	no	no
8923-94	GALNT16	0.0647278	0.0315773	0.0403822	no	no	no	no	0.0735589	0.0635639	0.247173	no	no	no	no
19518-12	HK3	0.0636092	0.0310321	0.040385	no	no	no	no	-0.0492192	0.062391	0.43018	no	no	no	no
5095-21	KIR2DL4	0.0637558	0.0311195	0.0404876	no	no	no	no	0.194528	0.0629365	0.00199579	no	no	no	no
7181-17	VAPB	0.0646489	0.0315812	0.0406513	no	no	no	no	-0.169871	0.0633574	0.00733682	no	no	no	no
4533-76	ADAMTS15	0.0638867	0.0312089	0.0406517	no	no	no	no	0.0134594	0.0632478	0.831479	no	no	no	no
3000-66	MBL2	-0.0608186	0.0297406	0.0408575	no	no	no	no	0.200949	0.0619118	0.00117153	no	no	no	no
2843-13	SPINT2	0.0633825	0.0310072	0.0409413	no	no	no	no	0.0278076	0.0631435	0.659657	no	no	no	no
14106-46	RAP1GDS1	-0.063473	0.0310533	0.0409535	no	no	no	no	-0.0987532	0.0626363	0.114885	no	no	no	no
10889-2	MRAP2	0.061559	0.0301311	0.0410484	no	no	no	no	-0.0155974	0.0615992	0.800107	no	no	no	no
9880-33	TDO2	0.0639906	0.0313257	0.0410773	no	no	no	no	-0.221742	0.0631705	0.000447747	no	no	no	no
9016-12	NR1H2	0.0633292	0.0310591	0.0414513	no	no	no	no	-0.0894197	0.0625072	0.152559	no	no	no	no
8343-224	PAPOLG	0.0600283	0.0294863	0.0417699	no	no	no	no	-0.0316135	0.0597798	0.596922	no	no	no	no
8465-52	CTSH	0.062567	0.0307603	0.0419497	no	no	no	no	0.128247	0.0628081	0.0411635	no	no	no	no
19448-104	UPP1	0.0635729	0.0312753	0.0420845	no	no	no	no	-0.0374521	0.0627564	0.550651	no	no	no	no
2579-17	MMP9	0.062133	0.0305732	0.0421262	no	no	no	no	0.453237	0.0616908	2.02833e-13	yes	no	yes	no
2505-49	GFRA3	0.0630933	0.0310536	0.0421788	no	no	no	no	-0.0204621	0.0625843	0.743703	no	no	no	no
6715-63	ALPPL2	0.0632179	0.0311385	0.0423348	no	no	no	no	-0.227346	0.0629788	0.00030634	yes	no	yes	no
12540-25	RHOG	0.0629981	0.0310402	0.0424012	no	no	no	no	0.0146603	0.0629429	0.815828	no	no	no	no
17435-43	ETFA	0.0630379	0.031076	0.0425088	no	no	no	no	0.149374	0.0626533	0.0171194	no	no	no	no
13587-10	RACGAP1	-0.0617572	0.030474	0.0427078	no	no	no	no	-0.111516	0.0623668	0.0737642	no	no	no	no
7161-25	H6PD	-0.0613951	0.030297	0.0427192	no	no	no	no	-0.02301	0.0624747	0.712643	no	no	no	no
2605-49	TNFRSF8	0.0630944	0.031145	0.0427823	no	no	no	no	-0.0421899	0.0626484	0.500668	no	no	no	no
15305-7	SCGN	0.063845	0.0315258	0.0428506	no	no	no	no	-0.226731	0.0632464	0.000337235	yes	no	yes	no
4697-59	CSF2	0.0621305	0.0307106	0.0430633	no	no	no	no	-0.0155266	0.0622465	0.803023	no	no	no	no
10938-13	CD58	0.063404	0.0313606	0.0432002	no	no	no	no	0.0747276	0.0629276	0.235023	no	no	no	no
15591-28	GPX1	-0.0586964	0.0290388	0.0432479	no	no	no	no	0.259867	0.0592176	1.14221e-05	yes	no	yes	no
13103-125	CSH1|CSH2	0.0625086	0.0309974	0.04374	no	no	no	no	-0.0092145	0.0624262	0.882653	no	no	no	no
8780-2	PCDH10	0.0597919	0.0296538	0.0437654	no	no	no	no	-0.0928797	0.0613571	0.130087	no	no	no	no
8467-9	INHBA|INHBB	0.0634464	0.0315368	0.044239	no	no	no	no	0.0271499	0.0636536	0.669725	no	no	no	no
18922-27	CD68	0.0618358	0.0307934	0.0446341	no	no	no	no	0.0989961	0.0624451	0.112891	no	no	no	no
13939-14	UGP2	0.0631888	0.0315113	0.0449338	no	no	no	no	0.0152177	0.0634005	0.810311	no	no	no	no
7137-8	MSRA	0.0627793	0.0313116	0.0449647	no	no	no	no	0.0483912	0.0630335	0.442662	no	no	no	no
7839-99	FAM19A3	-0.062753	0.0313628	0.0454058	no	no	no	no	-0.16918	0.0631966	0.00742751	no	no	no	no
6351-55	CD79B	0.0625737	0.0312941	0.0455502	no	no	no	no	-0.0834526	0.0630179	0.185414	no	no	no	no
6123-69	TP53	0.0622969	0.0312636	0.0463014	no	no	no	no	0.00593962	0.0629562	0.924835	no	no	no	no
4807-13	COL8A1	-0.0629666	0.0316108	0.0463786	no	no	no	no	-0.107087	0.0634296	0.0913573	no	no	no	no
15426-5	NEU1	0.061807	0.0310496	0.0465258	no	no	no	no	0.277128	0.0629932	1.08584e-05	yes	no	yes	no
9263-57	SIAE	0.0606909	0.0305411	0.0469017	no	no	no	no	0.162573	0.0622474	0.00900859	no	no	no	no
6647-55	UBC	-0.0621719	0.0313138	0.0470951	no	no	no	no	0.112096	0.0628211	0.0743633	no	no	no	no
6641-60	UBB	0.0607072	0.0305964	0.0472413	no	no	no	no	0.50366	0.0615921	2.90159e-16	yes	yes	yes	yes
12663-1	TST	0.0591941	0.0298384	0.0472751	no	no	no	no	-0.00285639	0.0622645	0.96341	no	no	no	no
10076-1	AP4M1	0.0590682	0.0297793	0.0473076	no	no	no	no	-0.0547414	0.0604519	0.365181	no	no	no	no
8352-26	SIGLEC12	0.0616786	0.0311055	0.0473804	no	no	no	no	0.0120316	0.0631618	0.848926	no	no	no	no
18291-8	CDKN1A	-0.0621289	0.0313441	0.0474618	no	no	no	no	-0.0179236	0.0629487	0.775848	no	no	no	no
15644-1	BTD	-0.0613399	0.0309587	0.0475525	no	no	no	no	0.116805	0.0629651	0.063585	no	no	no	no
4560-34	LCK	0.060995	0.0307946	0.0476245	no	no	no	no	-0.00264301	0.0622047	0.966109	no	no	no	no
14093-10	FLT3LG	0.0616238	0.0311139	0.047637	no	no	no	no	-0.0429438	0.0629451	0.495086	no	no	no	no
14216-35	DDX46	0.0615716	0.0311064	0.0477727	no	no	no	no	-0.0242977	0.0625536	0.697698	no	no	no	no
2666-53	DCN	0.0616159	0.0311495	0.0479209	no	no	no	no	0.133753	0.0628042	0.033198	no	no	no	no
7810-20	C1QTNF5	-0.059041	0.0298523	0.0479548	no	no	no	no	-0.539979	0.0605911	5.01884e-19	yes	yes	yes	yes
7202-107	SEMA6C	0.0623591	0.0315314	0.0479643	no	no	no	no	0.0211825	0.0633476	0.738089	no	no	no	no
11293-14	LRRN1	-0.0610966	0.0309269	0.0482092	no	no	no	no	-0.00703243	0.0629358	0.91103	no	no	no	no
7118-24	IGDCC3	0.0621995	0.0315035	0.04834	no	no	no	no	-0.00833129	0.0632016	0.895126	no	no	no	no
19279-42	RBP1	0.0616926	0.0312888	0.048642	no	no	no	no	0.014139	0.0630057	0.82244	no	no	no	no
2696-87	PSPN	0.057596	0.0292228	0.0487323	no	no	no	no	0.713405	0.0592851	2.36991e-33	yes	yes	yes	yes
18310-26	SEPW1	0.0610839	0.0310153	0.0488985	no	no	no	no	-0.184719	0.0628807	0.00330757	no	no	no	no
18342-2	PSAT1	0.060545	0.0307574	0.0490136	no	no	no	no	0.477687	0.0619004	1.19077e-14	yes	no	yes	no
13992-12	NSF	0.061087	0.0310328	0.0490142	no	no	no	no	-0.0409271	0.0628292	0.514787	no	no	no	no
15574-37	CCNA2	0.0617743	0.0314014	0.0491549	no	no	no	no	-0.0520075	0.0631713	0.41035	no	no	no	no
13392-13	ATP1B1	-0.0578408	0.0294222	0.0493116	no	no	no	no	0.6825	0.0598796	4.28474e-30	yes	no	yes	no
10714-7	ACE	0.0606026	0.0308333	0.0493571	no	no	no	no	0.110995	0.0629441	0.0778337	no	no	no	no
3078-1	PGF	0.06147	0.0313063	0.0495881	no	no	no	no	-0.0610962	0.0631361	0.333199	no	no	no	no
17736-105	APTX	0.0610372	0.0310947	0.0496524	no	no	no	no	-0.0612332	0.0631583	0.332286	no	no	no	no
10876-300	BRAT1	0.0617801	0.0314736	0.0496558	no	no	no	no	0.102133	0.0631803	0.105981	no	no	no	no
18380-78	ALB	0.0606646	0.0309092	0.0496843	no	no	no	no	0.199528	0.0623367	0.00137043	no	no	no	no
9248-36	MYDGF	0.0609055	0.0310325	0.0496888	no	no	no	no	-0.060236	0.0626412	0.336249	no	no	no	no
8106-15	SSR1	0.0617849	0.031522	0.049989	no	no	no	no	-0.0185635	0.0634145	0.769727	no	no	no	no
4911-49	GSTP1	0.0608709	0.0310913	0.0502527	no	no	no	no	-0.119604	0.0627986	0.056836	no	no	no	no
10700-10	IGSF11	-0.0619744	0.0316866	0.0504818	no	no	no	no	-0.0426414	0.0636541	0.502927	no	no	no	no
4163-5	H2AFZ	0.0612661	0.0313318	0.0505366	no	no	no	no	0.109149	0.0630352	0.0833514	no	no	no	no
19145-4	MREG	0.0612276	0.0313442	0.0507728	no	no	no	no	-0.158856	0.0632063	0.011961	no	no	no	no
6237-11	FGFRL1	0.0611797	0.0313213	0.0507849	no	no	no	no	-0.036126	0.063345	0.568471	no	no	no	no
18316-75	SEPTIN3	0.0609441	0.0312204	0.0509308	no	no	no	no	-0.0282075	0.0631094	0.654902	no	no	no	no
18880-81	COL3A1	-0.0608795	0.0312559	0.0514418	no	no	no	no	0.306515	0.06291	1.10322e-06	yes	no	yes	no
3859-50	PSMA1	0.0605196	0.031081	0.0515159	no	no	no	no	0.0457183	0.0628405	0.466902	no	no	no	no
4707-50	YWHAB|YWHAE|YWHAG|YWHAH|YWHAQ|YWHAZ|SFN	0.0600206	0.0308255	0.0515215	no	no	no	no	0.03011	0.0622154	0.628411	no	no	no	no
11969-5	S100A2	-0.0608558	0.0312576	0.0515457	no	no	no	no	0.272825	0.0630464	1.50906e-05	yes	no	yes	yes
14618-26	VOPP1	-0.0573961	0.0296309	0.0527407	no	no	no	no	-0.62817	0.0603981	2.46681e-25	yes	no	yes	no
2913-1	CCL23	0.0598404	0.030913	0.0528963	no	no	no	no	0.0771335	0.0631967	0.222264	no	no	no	no
3046-31	RETN	0.0604412	0.0312827	0.0533474	no	no	no	no	-0.00576349	0.0634392	0.927611	no	no	no	no
19370-30	HS3ST4	0.0598494	0.0310565	0.0539652	no	no	no	no	0.0839833	0.062595	0.179695	no	no	no	no
9579-59	PRRG4	-0.0607018	0.0315138	0.0540795	no	no	no	no	-0.168326	0.063306	0.00783908	no	no	no	no
10781-19	CLEC4G	0.059783	0.0310868	0.0544676	no	no	no	no	0.183479	0.0627129	0.00343681	no	no	no	no
4569-52	SORCS2	-0.0608026	0.0316239	0.0545205	no	no	no	no	-0.0213479	0.0634432	0.736502	no	no	no	no
12783-29	HNRNPM	0.059522	0.0309722	0.054632	no	no	no	no	0.0333856	0.0625644	0.593605	no	no	no	no
12783-29	HNRNPM	0.059522	0.0309722	0.054632	no	no	no	no	0.0333856	0.0625644	0.593605	no	no	no	no
4355-13	DAPK2	0.0589182	0.0306632	0.054673	no	no	no	no	-0.0757596	0.0620182	0.22187	no	no	no	no
6413-79	LIPK	0.0598526	0.0312139	0.0551746	no	no	no	no	-0.0599477	0.0628611	0.340259	no	no	no	no
12352-70	ARRDC3	0.0603361	0.0314694	0.0552003	no	no	no	no	0.0721366	0.0635799	0.256551	no	no	no	no
2514-65	EFNB3	0.0598121	0.0312185	0.0553757	no	no	no	no	-0.0364391	0.0629485	0.562676	no	no	no	no
3034-1	GFAP	-0.0600579	0.0313499	0.0553998	no	no	no	no	-0.0543153	0.0633825	0.391475	no	no	no	no
14115-34	ADM	0.0600265	0.0313364	0.0554222	no	no	no	no	-0.0440029	0.0631588	0.485989	no	no	no	no
3174-2	ADAMTS1	0.059887	0.0312772	0.0555286	no	no	no	no	-0.0903742	0.0629737	0.151256	no	no	no	no
8935-22	ABCC6	0.0601822	0.0314543	0.0557065	no	no	no	no	-0.151063	0.0632016	0.0168403	no	no	no	no
17383-4	STARD5	0.0593485	0.0310311	0.0558057	no	no	no	no	0.0819104	0.0629296	0.193046	no	no	no	no
6955-68	SNX1	0.0597327	0.0312461	0.0559167	no	no	no	no	0.00939797	0.0629844	0.881387	no	no	no	no
12591-27	OPHN1	0.0581772	0.0304687	0.0562098	no	no	no	no	-0.0326041	0.0615989	0.5966	no	no	no	no
11955-1	ARHGAP1	0.0590488	0.0310361	0.0570945	no	no	no	no	-0.0430304	0.0625923	0.491786	no	no	no	no
4276-10	PEBP1	0.0588868	0.0309869	0.0573833	no	no	no	no	0.0400912	0.0626725	0.522371	no	no	no	no
10612-18	PLOD3	0.0595232	0.0313368	0.057503	no	no	no	no	-0.137979	0.0633274	0.0293451	no	no	no	no
8778-3	NOG	-0.058892	0.0310123	0.0575656	no	no	no	no	-0.249979	0.0628395	6.94827e-05	yes	no	yes	no
8363-18	KIAA1324L	0.0599322	0.0315601	0.0575666	no	no	no	no	-0.0317597	0.0634592	0.616742	no	no	no	no
8973-23	FCRL4	-0.0569849	0.0300514	0.0579276	no	no	no	no	-0.325898	0.0618136	1.3475e-07	yes	yes	yes	yes
9999-1	IRF6	0.0571585	0.0301724	0.0581726	no	no	no	no	-0.0707108	0.0613027	0.248718	no	no	no	no
13653-335	MACROD1	0.0591128	0.0312158	0.0582672	no	no	no	no	-0.020398	0.0629092	0.745752	no	no	no	no
19273-3	GSR	0.0594597	0.0314053	0.0583177	no	no	no	no	-0.0162164	0.0631004	0.797183	no	no	no	no
19587-12	KPNA1	0.0569008	0.0300556	0.0583336	no	no	no	no	-0.0199963	0.0610509	0.743264	no	no	no	no
15527-90	DLD	0.058691	0.0310068	0.0583791	no	no	no	no	-0.217366	0.0623036	0.000485163	no	no	no	no
14192-31	PDCL2	0.0585557	0.0309472	0.0584755	no	no	no	no	0.154836	0.0623678	0.013042	no	no	no	no
9035-2	MXI1	-0.0591415	0.0312918	0.0587581	no	no	no	no	-0.0798056	0.0632047	0.206714	no	no	no	no
15617-8	XCL2	0.0588893	0.0311735	0.058881	no	no	no	no	-0.00922189	0.0627921	0.883239	no	no	no	no
12471-47	STAU1	0.0584625	0.0309706	0.0590694	no	no	no	no	0.101002	0.0626255	0.106789	no	no	no	no
10001-7	RAF1	0.0569946	0.0302215	0.0593089	no	no	no	no	-0.0755476	0.061383	0.218414	no	no	no	no
15573-110	NCAN	-0.0549298	0.0291268	0.05931	no	no	no	no	-0.655862	0.0596794	4.28101e-28	yes	no	yes	no
3445-53	IL15RA	0.0589557	0.0312891	0.0595343	no	no	no	no	0.0185304	0.0631087	0.769043	no	no	no	no
5246-64	PDE2A	0.0582204	0.0308996	0.0595407	no	no	no	no	-0.129841	0.0621619	0.03673	no	no	no	no
3074-6	LBP	0.0582824	0.0309683	0.0598352	no	no	no	no	-0.0458466	0.0629353	0.466325	no	no	no	no
11428-31	PDLIM1	0.0582308	0.0310593	0.0608166	no	no	no	no	-0.079451	0.0627305	0.205318	no	no	no	no
13479-8	FAM171A2	0.0588079	0.0313683	0.0608261	no	no	no	no	-0.041003	0.0630766	0.51566	no	no	no	no
3143-3	CD4	0.0586443	0.0312832	0.060844	no	no	no	no	0.00436977	0.0631129	0.944801	no	no	no	no
7249-307	BCL2L10	0.0580631	0.0309738	0.0608491	no	no	no	no	-0.0665985	0.0627888	0.288838	no	no	no	no
13620-10	ASNA1	-0.0583973	0.0311717	0.0610117	no	no	no	no	0.0556712	0.0628846	0.375999	no	no	no	no
3603-60	CLEC7A	0.0581064	0.031035	0.0611669	no	no	no	no	-0.00290976	0.0627288	0.963002	no	no	no	no
18276-34	TCL1B	0.0582822	0.0311485	0.0613302	no	no	no	no	0.0258532	0.06297	0.681393	no	no	no	no
7696-3	NBR1	0.0554784	0.0296774	0.0615696	no	no	no	no	-0.0504257	0.0604793	0.404412	no	no	no	no
19483-16	KDSR	0.0577976	0.0309396	0.0617515	no	no	no	no	-0.0736027	0.0620704	0.235704	no	no	no	no
17153-46	KIR2DL3	0.0575047	0.0307833	0.0617551	no	no	no	no	0.0692547	0.0630485	0.272014	no	no	no	no
11215-6	CDH15	0.0577514	0.0309335	0.0619083	no	no	no	no	-0.16198	0.0630417	0.0101872	no	no	no	no
12991-49	CUL9	0.0580337	0.0311013	0.0620475	no	no	no	no	-0.0634032	0.0623948	0.309552	no	no	no	no
15298-199	NETO1	0.0584066	0.0313447	0.0624107	no	no	no	no	-0.29098	0.0629448	3.78631e-06	yes	no	yes	no
14029-42	COPS2	0.0580715	0.0311764	0.0625081	no	no	no	no	0.0317781	0.0630813	0.614427	no	no	no	no
8974-172	COL15A1	0.0577681	0.0311053	0.0632855	no	no	no	no	0.233607	0.0630501	0.000211304	yes	yes	yes	yes
12888-18	SAP30	-0.0583777	0.031436	0.0633065	no	no	no	no	-0.0201247	0.0631076	0.749806	no	no	no	no
6495-14	EDN1	0.0581806	0.0313529	0.0635007	no	no	no	no	-0.114838	0.0630886	0.0687175	no	no	no	no
9981-18	KIAA1467	0.05845	0.0315238	0.0637172	no	no	no	no	-0.130734	0.0634798	0.03945	no	no	no	no
18821-9	C4A|C4B	0.0575077	0.0310483	0.0639975	no	no	no	no	-0.0943869	0.0623873	0.1303	no	no	no	no
4545-53	DNAJC19	0.0574345	0.0310192	0.0640868	no	no	no	no	-0.0402828	0.0627973	0.521215	no	no	no	no
17460-51	MX1	0.0576254	0.0311272	0.0641281	no	no	no	no	0.196328	0.0629959	0.00183001	no	no	no	no
11223-1	TMEM154	0.0575568	0.0310902	0.064129	no	no	no	no	-0.068466	0.0633512	0.279815	no	no	no	no
13107-9	LYPD3	-0.0582162	0.0314533	0.064187	no	no	no	no	0.0153716	0.0631009	0.807538	no	no	no	no
8874-53	CLN5	0.0579407	0.0313153	0.0642799	no	no	no	no	0.00219685	0.063178	0.972261	no	no	no	no
5078-82	EPHB6	0.057501	0.0310795	0.0642956	no	no	no	no	-0.323443	0.0627292	2.52046e-07	yes	yes	yes	yes
12479-50	PRKAR1B	0.057939	0.031333	0.0644381	no	no	no	no	0.0700895	0.0629996	0.265906	no	no	no	no
18832-65	SAA2	0.0578468	0.0312979	0.0645646	no	no	no	no	-0.242553	0.0630608	0.000119898	yes	no	yes	no
19161-1	USP15	0.057229	0.0309766	0.0646756	no	no	no	no	0.0717808	0.0627286	0.252496	no	no	no	no
5742-14	ACP6	0.0563138	0.0304921	0.0647709	no	no	no	no	0.13702	0.0627078	0.0288851	no	no	no	no
12798-46	SLC4A8	-0.0578268	0.0313643	0.0652251	no	no	no	no	0.00763371	0.06323	0.903906	no	no	no	no
19130-81	SERPINB8	0.0570106	0.0310169	0.066055	no	no	no	no	0.159015	0.0625923	0.0110698	no	no	no	no
17693-2	SEPTIN6	0.0550444	0.0300557	0.0670392	no	no	no	no	-0.0259815	0.0607245	0.668754	no	no	no	no
9509-4	TMEM38B	0.0551646	0.0301255	0.0670763	no	no	no	no	-0.200245	0.0609721	0.00102269	no	no	no	no
13482-14	CNOT1	0.0554264	0.0302905	0.067276	no	no	no	no	-0.0942839	0.0614435	0.124911	no	no	no	no
8631-13	ERMAP	-0.0576557	0.0315209	0.0673811	no	no	no	no	-0.0927442	0.0635031	0.144162	no	no	no	no
11667-29	TNS2	0.0572013	0.0313303	0.0678879	no	no	no	no	-0.0590374	0.0633001	0.350996	no	no	no	no
4922-13	CCL19	0.057455	0.031473	0.0679202	no	no	no	no	-0.207736	0.0633647	0.00104394	no	no	no	no
17764-108	RHOC	-0.0553132	0.030315	0.0680592	no	no	no	no	-0.0742936	0.0618466	0.229652	no	no	no	no
5061-27	ICOSLG	-0.0566129	0.0311008	0.0687128	no	no	no	no	-0.0201034	0.0628928	0.749237	no	no	no	no
15693-9	PGR	0.0568129	0.0312121	0.0687252	no	no	no	no	-0.0430142	0.0628664	0.493838	no	no	no	no
19227-18	BATF	0.0567905	0.0312193	0.0688992	no	no	no	no	-0.0282319	0.0630045	0.654086	no	no	no	no
6917-49	LRRC3	-0.0572224	0.0314637	0.0689601	no	no	no	no	-0.0847956	0.0633934	0.181023	no	no	no	no
2468-62	CCL20	0.0568757	0.0312854	0.0690698	no	no	no	no	-0.120392	0.0631731	0.0566823	no	no	no	no
12573-80	TRIM3	0.0548876	0.0302353	0.0694708	no	no	no	no	-0.0455128	0.0615589	0.459702	no	no	no	no
15402-2	ID1	0.0560107	0.0308661	0.06958	no	no	no	no	-0.0169213	0.0623861	0.78621	no	no	no	no
5936-53	TNF	0.0565342	0.0311805	0.0698122	no	no	no	no	-0.121771	0.0630601	0.0534802	no	no	no	no
5128-53	SLAMF6	0.0569097	0.0313917	0.0698487	no	no	no	no	-0.218663	0.0634215	0.000565231	no	no	no	no
14082-56	TLN2	0.0541045	0.0298461	0.0698652	no	no	no	no	-0.0425651	0.0605762	0.482261	no	no	no	no
5009-11	MSN	0.0532694	0.0294028	0.0700304	no	no	no	no	-0.0775171	0.0595012	0.192649	no	no	no	no
13066-42	EDC4	0.0565709	0.0312616	0.0703582	no	no	no	no	0.036578	0.0629412	0.561142	no	no	no	no
17748-21	TP53I3	0.0556368	0.0307544	0.0704403	no	no	no	no	-0.0183115	0.0627973	0.770595	no	no	no	no
13377-3	CYB561D1	0.0564696	0.031247	0.0707315	no	no	no	no	-0.132359	0.0628145	0.035105	no	no	no	no
15526-33	GSS	0.0563621	0.0312182	0.0710082	no	no	no	no	0.159482	0.0630788	0.0114617	no	no	no	no
9869-28	NFKB1	0.0557996	0.0309267	0.0711922	no	no	no	no	-0.00585106	0.0626808	0.925628	no	no	no	no
3823-9	MATK	0.0566587	0.0314115	0.0712694	no	no	no	no	-0.156984	0.0630171	0.0127333	no	no	no	no
6245-4	PVRL2	0.0562431	0.031214	0.0715684	no	no	no	no	-0.0363911	0.0627357	0.561868	no	no	no	no
12329-21	RPS6KA1	0.0560894	0.0311303	0.0715827	no	no	no	no	0.0151311	0.063119	0.810544	no	no	no	no
12700-9	ACLY	0.0544183	0.0302174	0.0717191	no	no	no	no	-0.000771091	0.0614041	0.989981	no	no	no	no
11480-1	ALDH3A1	0.0562301	0.0313675	0.0730332	no	no	no	no	0.0321299	0.0635124	0.612938	no	no	no	no
4993-16	GSTA3	-0.0562321	0.0313712	0.0730568	no	no	no	no	-0.0483719	0.0634682	0.445974	no	no	no	no
7625-27	YWHAQ	0.0555672	0.0310017	0.0730702	no	no	no	no	-0.059275	0.0624757	0.342739	no	no	no	no
8906-60	LRTM2	0.0565377	0.0315491	0.0731239	no	no	no	no	-0.0983689	0.0634026	0.120783	no	no	no	no
18842-24	UBE2D2	0.0559133	0.0312151	0.0732575	no	no	no	no	0.00935552	0.0629744	0.8819	no	no	no	no
12558-3	UBASH3B	0.0539552	0.0301607	0.0736274	no	no	no	no	-0.115858	0.061144	0.0581143	no	no	no	no
19196-73	HOPX	0.0564138	0.0315743	0.0739862	no	no	no	no	0.0754969	0.0634965	0.234442	no	no	no	no
8248-222	SIGLEC14	0.054302	0.0304255	0.0743017	no	no	no	no	0.0558182	0.0627049	0.373373	no	no	no	no
11319-106	MRE11A	-0.0557319	0.0312267	0.0743017	no	no	no	no	0.0175442	0.062857	0.780158	no	no	no	no
6508-68	SCGB1D2	0.0552086	0.0309348	0.0743144	no	no	no	no	-0.0221072	0.0623757	0.723024	no	no	no	no
14107-1	MTHFS	0.0553498	0.0310775	0.0749083	no	no	no	no	-0.0520077	0.0627401	0.407139	no	no	no	no
12433-8	ARL11	0.0551912	0.0310021	0.0750368	no	no	no	no	-0.0934368	0.0627922	0.136743	no	no	no	no
11424-4	FAH	0.0551386	0.0310267	0.0755465	no	no	no	no	0.05	0.0629148	0.426773	no	no	no	no
19302-7	GIMAP6	0.0554902	0.0312402	0.0756926	no	no	no	no	-0.11441	0.0628364	0.0686433	no	no	no	no
10041-3	HNF4A	0.0546402	0.0307662	0.0757356	no	no	no	no	0.113773	0.0621686	0.0672392	no	no	no	no
19176-27	FAM49B	0.0553987	0.0312015	0.0758132	no	no	no	no	-0.139651	0.0627918	0.0261458	no	no	no	no
17703-40	GMNN	0.0551773	0.0311025	0.0760553	no	no	no	no	-0.0765765	0.0628277	0.222907	no	no	no	no
9955-40	RNF148	0.0553898	0.0312345	0.0761708	no	no	no	no	-0.0509864	0.0629628	0.418063	no	no	no	no
15589-1	GC	-0.0535348	0.030244	0.0767115	no	no	no	no	-0.46341	0.0610901	3.30764e-14	yes	no	yes	no
13697-51	GPD1	0.0552856	0.0312429	0.0768032	no	no	no	no	-0.032728	0.0629901	0.60336	no	no	no	no
7258-5	PRG2	0.0548136	0.0309937	0.0769705	no	no	no	no	-0.00343014	0.0631965	0.956714	no	no	no	no
12893-159	IFI16	0.0540998	0.0306562	0.0776096	no	no	no	no	-0.00527734	0.0615017	0.931619	no	no	no	no
3054-3	HP	0.0543475	0.0308823	0.078437	no	no	no	no	-0.18444	0.0629496	0.00338998	no	no	no	no
17770-42	EMC8	0.0554793	0.0315362	0.0785385	no	no	no	no	0.0554914	0.0636587	0.383371	no	no	no	no
5430-66	SIRPA	0.0538882	0.0306322	0.0785435	no	no	no	no	-0.0994829	0.0627752	0.113023	no	no	no	no
9391-60	PCSK1N	0.0553019	0.0314516	0.0786937	no	no	no	no	-0.131723	0.063188	0.0371033	no	no	no	no
9963-19	PCDHB10	0.0551597	0.0313868	0.0788469	no	no	no	no	0.134664	0.0631027	0.0328389	no	no	no	no
10708-3	GNRH2	0.0545865	0.0311127	0.0793483	no	no	no	no	-0.118594	0.0630061	0.0598	no	no	no	no
7970-315	ART3	-0.0513886	0.0292983	0.0794343	no	no	no	no	0.651865	0.0596584	8.59869e-28	yes	yes	yes	yes
12976-49	SORBS3	0.0551163	0.0314812	0.0799863	no	no	no	no	-0.0124584	0.0634928	0.84444	no	no	no	no
8950-4	CLCA2	0.054605	0.0312389	0.0804673	no	no	no	no	-0.189764	0.062813	0.00251858	no	no	no	no
13441-30	DIXDC1	0.0548376	0.0314034	0.0807711	no	no	no	no	-0.0276263	0.0630669	0.661352	no	no	no	no
3316-58	SERPIND1	0.0530827	0.0303985	0.0807718	no	no	no	no	-0.356785	0.0620805	9.07697e-09	yes	no	yes	yes
8325-37	ADH4	0.0538192	0.0308244	0.0808125	no	no	no	no	0.441755	0.0622184	1.2469e-12	yes	yes	yes	yes
16536-3	HMGA1	0.0548119	0.0314147	0.0810223	no	no	no	no	-0.00346827	0.0632544	0.956274	no	no	no	no
12853-112	TMOD2	0.0514398	0.0294943	0.0811486	no	no	no	no	-0.156091	0.0600342	0.00932146	no	no	no	no
4136-40	IL17D	0.0546136	0.0313314	0.0813168	no	no	no	no	-0.125326	0.0630931	0.0469922	no	no	no	no
15433-4	SRC	-0.0542284	0.031113	0.0813425	no	no	no	no	-0.213955	0.0626411	0.000636498	no	no	no	no
12656-1	KLC1	0.0515841	0.0296222	0.0816136	no	no	no	no	-0.0413395	0.0601209	0.491701	no	no	no	no
19612-3	CD81	0.0545708	0.0313571	0.081806	no	no	no	no	-0.0239883	0.0632563	0.704522	no	no	no	no
9928-125	LECT1	0.0539074	0.0310515	0.0825524	no	no	no	no	0.0844977	0.0625273	0.176576	no	no	no	no
9829-91	SULT2A1	0.0537432	0.0309839	0.0828198	no	no	no	no	0.336823	0.0624651	6.9606e-08	yes	yes	yes	yes
8687-26	TMEM106B	0.0546963	0.0315552	0.0830331	no	no	no	no	-0.0552545	0.0636346	0.385225	no	no	no	no
14206-28	APBB1	0.0539392	0.0311313	0.08316	no	no	no	no	-0.0431836	0.0628252	0.491854	no	no	no	no
12812-25	ACYP2	0.0541469	0.0312653	0.0832995	no	no	no	no	-0.0396465	0.0631243	0.529958	no	no	no	no
3585-54	BSG	0.0539471	0.0311509	0.0833091	no	no	no	no	-0.141409	0.0630351	0.0248746	no	no	no	no
4132-27	FST	0.0538582	0.0311383	0.0836936	no	no	no	no	-0.0484301	0.0629716	0.441847	no	no	no	no
7096-30	RMDN1	0.0535237	0.0309789	0.0840331	no	no	no	no	-0.0189203	0.06271	0.762873	no	no	no	no
8890-9	TMEM132B	-0.0509397	0.0294883	0.0840856	no	no	no	no	-0.696456	0.0595428	1.32464e-31	yes	yes	yes	yes
3421-54	TNFSF8	0.0536701	0.0311227	0.0846232	no	no	no	no	-0.122542	0.062707	0.0506784	no	no	no	no
2942-50	CYCS	-0.0538041	0.0312083	0.0847026	no	no	no	no	0.335273	0.0626095	8.55613e-08	yes	yes	yes	yes
4832-75	TNFRSF10A	-0.0542769	0.0314999	0.0848731	no	no	no	no	0.0108556	0.0631943	0.863609	no	no	no	no
4246-40	L1CAM	0.053549	0.0311058	0.0851574	no	no	no	no	0.0683001	0.063096	0.279039	no	no	no	no
11333-82	ARHGAP25	0.0527282	0.0306867	0.0857467	no	no	no	no	0.0501319	0.0620858	0.419401	no	no	no	no
11217-16	CTBP1	-0.0533625	0.0310573	0.0857609	no	no	no	no	-0.06743	0.0626227	0.281584	no	no	no	no
7841-84	ESAM	0.0530649	0.0309416	0.0863449	no	no	no	no	0.107889	0.062538	0.084495	no	no	no	no
18348-89	HNRNPD	0.0533587	0.0311217	0.0864335	no	no	no	no	0.113742	0.0628156	0.0701825	no	no	no	no
15480-2	VNN2	-0.0517998	0.0302347	0.0866657	no	no	no	no	-0.246885	0.062214	7.23821e-05	yes	no	yes	no
3820-68	MAPKAPK2	-0.053393	0.0311707	0.0867264	no	no	no	no	-0.107561	0.0628324	0.0869213	no	no	no	no
13510-7	ATP2A3	0.0534421	0.0312162	0.086897	no	no	no	no	-0.0764184	0.063037	0.225406	no	no	no	no
9989-12	LRRC24	0.0535925	0.0313544	0.0874054	no	no	no	no	-0.0922187	0.063326	0.145322	no	no	no	no
14066-49	MAGI2	0.0526531	0.0308372	0.0877378	no	no	no	no	-0.0503235	0.0628846	0.423564	no	no	no	no
15535-3	PRSS27	-0.0529342	0.0310338	0.0880648	no	no	no	no	-0.00401315	0.0629503	0.949168	no	no	no	no
2516-57	CCL21	-0.0519059	0.030437	0.0881281	no	no	no	no	0.216223	0.062407	0.000530766	no	no	no	no
11837-7	TNFRSF18	0.0537445	0.0315524	0.0885041	no	no	no	no	-0.0620609	0.0636363	0.329439	no	no	no	no
5129-12	SCARF1	0.0523127	0.0307241	0.0886315	no	no	no	no	-0.185654	0.0621151	0.00280005	no	no	no	no
4551-72	ADGRG5	0.053218	0.0312631	0.0887059	no	no	no	no	-0.0289833	0.0633034	0.647062	no	no	no	no
12459-13	PLEKHA1	0.0518719	0.0305692	0.0897213	no	no	no	no	-0.0106999	0.0621573	0.863326	no	no	no	no
18899-82	HDGFRP3	0.0533322	0.0314505	0.0899331	no	no	no	no	-0.0349899	0.0635864	0.582132	no	no	no	no
16856-79	MAPRE2	-0.0529478	0.0312311	0.0900074	no	no	no	no	-0.103438	0.0628228	0.0996588	no	no	no	no
7203-125	RFNG	0.0528793	0.0312361	0.0904762	no	no	no	no	-0.0459707	0.0629383	0.46514	no	no	no	no
6281-51	ST3GAL2	0.0529568	0.0312916	0.0905761	no	no	no	no	0.0857364	0.062789	0.172106	no	no	no	no
2860-19	KPNA2	-0.052431	0.0309822	0.0905901	no	no	no	no	-0.268339	0.0627535	1.90215e-05	yes	yes	yes	no
13062-4	GMFG	0.0522899	0.0309178	0.0907882	no	no	no	no	-0.103287	0.0622856	0.0972609	no	no	no	no
8355-80	ISM1	0.052859	0.0312595	0.0908412	no	no	no	no	-0.0431112	0.0633298	0.496035	no	no	no	no
17332-3	ADPRHL2	0.0525922	0.0311091	0.0909185	no	no	no	no	0.0363198	0.0628361	0.563259	no	no	no	no
13990-1	PC	0.0529245	0.0313363	0.0912345	no	no	no	no	0.108035	0.0632093	0.0874195	no	no	no	no
3309-2	FCGR2A	0.0492917	0.0292066	0.0914704	no	no	no	no	-0.0438743	0.0613795	0.47473	no	no	no	no
2731-29	POR	0.0522627	0.0309796	0.091603	no	no	no	no	0.17282	0.062566	0.0057414	no	no	no	no
14326-4	UBE2E1	0.0525692	0.0311717	0.0917113	no	no	no	no	-0.0502115	0.0629519	0.425093	no	no	no	no
6393-63	HSP90B1	0.052765	0.0312881	0.0917144	no	no	no	no	-0.046743	0.0631721	0.459343	no	no	no	no
5272-55	SHC1	0.0512763	0.0304255	0.0919291	no	no	no	no	-0.04646	0.0616325	0.450956	no	no	no	no
14324-52	SMC3	0.0523413	0.0310765	0.0921289	no	no	no	no	0.0266888	0.0625239	0.669483	no	no	no	no
7835-2	BNIP3L	-0.0528016	0.0313499	0.0921305	no	no	no	no	-0.0363689	0.0628935	0.563087	no	no	no	no
5909-51	NME1	0.0515552	0.030611	0.0921422	no	no	no	no	-0.063931	0.0617843	0.300788	no	no	no	no
4397-26	IFNL2	0.0527684	0.0313459	0.092293	no	no	no	no	-0.0502355	0.063319	0.427562	no	no	no	no
3201-49	KLK5	0.0530947	0.0315431	0.092328	no	no	no	no	-0.115342	0.0635149	0.0693726	no	no	no	no
7108-7	SMIM24	0.0526396	0.0312929	0.0925379	no	no	no	no	-0.0995534	0.0630007	0.114062	no	no	no	no
5337-64	CD86	-0.0528975	0.031447	0.0925457	no	no	no	no	-0.145971	0.0631429	0.0207912	no	no	no	no
3365-7	DKK4	0.0517387	0.0307766	0.0927422	no	no	no	no	-0.167641	0.0623927	0.00721242	no	no	no	no
14619-8	ZNF526	0.0525187	0.0312793	0.0931473	no	no	no	no	-0.0636404	0.0629697	0.312184	no	no	no	no
18327-6	SNX5	0.050813	0.0302762	0.0932861	no	no	no	no	-0.0958073	0.0615942	0.119837	no	no	no	no
3069-52	IGHM|IGJ|IGK@|IGL@	-0.0518565	0.0309263	0.0935859	no	no	no	no	-0.356436	0.0626293	1.26148e-08	yes	no	yes	no
9730-22	GHDC	0.0529826	0.0315987	0.0935948	no	no	no	no	-0.132432	0.0634957	0.0370069	no	no	no	no
19260-4	GIPC1	0.0527666	0.0314943	0.0938489	no	no	no	no	-0.0562209	0.0636284	0.376922	no	no	no	no
9412-52	ACVR2B	0.0523865	0.0312791	0.0939718	no	no	no	no	-0.0576854	0.0632224	0.361548	no	no	no	no
18928-10	S100Z	0.0529947	0.0316441	0.0939909	no	no	no	no	-0.0913104	0.0634836	0.15034	no	no	no	no
19506-6	GLYAT	0.0518717	0.0309751	0.0940076	no	no	no	no	0.14116	0.0628706	0.0247522	no	no	no	no
10798-4	CD300E	0.0525066	0.0313743	0.0942179	no	no	no	no	0.00675008	0.0629549	0.914614	no	no	no	no
8869-5	BTN2A1	0.0519951	0.0310754	0.0942892	no	no	no	no	-0.105626	0.062973	0.093479	no	no	no	no
12881-17	RDH16	0.0522607	0.0312421	0.0943741	no	no	no	no	0.0591558	0.0630724	0.348294	no	no	no	no
7976-19	FRRS1L	0.0526662	0.031521	0.0947556	no	no	no	no	-0.0397578	0.0633987	0.530589	no	no	no	no
19558-10	LRP4	-0.0512919	0.0307213	0.0950015	no	no	no	no	-0.353934	0.0623923	1.4055e-08	yes	no	yes	no
4301-58	TK1	0.0520764	0.0312006	0.0951008	no	no	no	no	-0.0432387	0.0629105	0.49189	no	no	no	no
9923-6	SOS1	0.0524209	0.031442	0.0954692	no	no	no	no	-0.0329811	0.0633664	0.602727	no	no	no	no
15370-5	BOLA1	0.0519215	0.0311474	0.0955214	no	no	no	no	0.0141108	0.0631459	0.823175	no	no	no	no
5090-49	LILRB1	0.050688	0.0304139	0.0955927	no	no	no	no	-0.328623	0.0621493	1.23903e-07	yes	yes	yes	yes
17175-5	MAP2K6	-0.0516017	0.0310111	0.0961167	no	no	no	no	-0.0728962	0.062456	0.243146	no	no	no	no
9196-8	LGALS7	0.0517651	0.0311521	0.0965754	no	no	no	no	0.145947	0.0628794	0.0202832	no	no	no	no
19228-11	BAG2	0.0511389	0.030776	0.096583	no	no	no	no	-0.151458	0.0622211	0.0149251	no	no	no	no
5807-77	CD70	0.0517141	0.0312091	0.097515	no	no	no	no	-0.077565	0.0627613	0.216506	no	no	no	no
18307-71	PPA2	0.0518934	0.0313323	0.0976755	no	no	no	no	-0.0124927	0.06305	0.842936	no	no	no	no
4429-51	CHST6	0.0518388	0.0313201	0.0978979	no	no	no	no	-0.00295558	0.0631277	0.962658	no	no	no	no
6421-52	IFNA16	-0.0520823	0.0314968	0.0982144	no	no	no	no	0.0102758	0.0632008	0.870842	no	no	no	no
9008-6	PRRG1	0.0507531	0.0307257	0.0985723	no	no	no	no	-0.0135293	0.0622664	0.82799	no	no	no	no
4143-74	XCL1	0.0514196	0.0311679	0.0989917	no	no	no	no	-0.0976971	0.062979	0.120838	no	no	no	no
3341-33	ABL1	0.0519728	0.0315059	0.0990202	no	no	no	no	-0.0799874	0.0635229	0.207962	no	no	no	no
16621-77	APOA1BP	0.0512792	0.0311178	0.0993723	no	no	no	no	-0.0605369	0.0627254	0.334489	no	no	no	no
10761-5	TMED2	0.0514067	0.0312935	0.100439	no	no	no	no	0.0353877	0.0630032	0.574333	no	no	no	no
13610-9	MAGEA10	0.051199	0.0311877	0.100665	no	no	no	no	0.0913415	0.0628633	0.146218	no	no	no	no
3466-8	PRKACA	0.0507227	0.0309095	0.100796	no	no	no	no	-0.0781009	0.0624102	0.210784	no	no	no	no
4493-92	IL11	0.0510126	0.0311259	0.101232	no	no	no	no	-0.073189	0.0631656	0.246585	no	no	no	no
16919-1	DBI	0.0509601	0.0310952	0.101246	no	no	no	no	-0.073959	0.0626199	0.237572	no	no	no	no
12658-72	PANK3	0.0511843	0.0312571	0.101521	no	no	no	no	0.0523041	0.0630171	0.40654	no	no	no	no
16875-13	MAGOHB	0.0512119	0.0312973	0.101776	no	no	no	no	0.114898	0.0629473	0.067954	no	no	no	no
10506-53	PGRMC2	-0.0508951	0.0311203	0.101959	no	no	no	no	-0.145803	0.0626584	0.019968	no	no	no	no
5112-73	CD200	0.0515379	0.0315376	0.102223	no	no	no	no	-0.0327564	0.0636396	0.606751	no	no	no	no
10900-272	STMN2	0.0509351	0.0311734	0.102274	no	no	no	no	-0.0123577	0.0631121	0.844763	no	no	no	no
2704-74	TNFRSF13B	0.0504346	0.0308835	0.102456	no	no	no	no	0.0172481	0.0624784	0.782498	no	no	no	no
18228-30	NOP16	0.0506018	0.0310144	0.102772	no	no	no	no	3.99332e-05	0.0629616	0.999494	no	no	no	no
4156-74	TGFB2	0.0507606	0.031112	0.102775	no	no	no	no	-0.199695	0.062845	0.00148513	no	no	no	no
14121-24	TNFRSF10D	0.0512357	0.0314059	0.102806	no	no	no	no	-0.00508159	0.0632146	0.93593	no	no	no	no
10848-137	BTNL3	0.051175	0.0313786	0.102914	no	no	no	no	-0.08776	0.0632602	0.165354	no	no	no	no
16607-78	GSN	0.04981	0.0305692	0.103225	no	no	no	no	0.0319208	0.0613273	0.602716	no	no	no	no
5441-67	TNNI3	0.0513733	0.0315416	0.103367	no	no	no	no	-0.106259	0.0632781	0.0931055	no	no	no	no
10731-10	HS3ST5	0.0511993	0.0314358	0.103378	no	no	no	no	0.0557257	0.0632996	0.37867	no	no	no	no
15385-116	FABP2	0.0506715	0.0311181	0.103448	no	no	no	no	0.00359	0.0631971	0.954699	no	no	no	no
17355-56	SYT4	0.0495184	0.0305037	0.104513	no	no	no	no	-0.165704	0.0617654	0.00730088	no	no	no	no
13027-20	CBX7	0.0506046	0.0311844	0.104642	no	no	no	no	-0.00392329	0.0630243	0.950363	no	no	no	no
6247-9	SIRPB1	0.0495116	0.0305195	0.104741	no	no	no	no	0.129886	0.0627716	0.038529	no	no	no	no
7246-4	FREM2	0.0507165	0.0313292	0.105485	no	no	no	no	-0.0987113	0.0631891	0.118251	no	no	no	no
5462-62	FCN3	-0.0503069	0.0310808	0.105537	no	no	no	no	0.228572	0.0628851	0.000278242	yes	no	yes	no
6629-3	DEFB1	0.0494587	0.0306356	0.106436	no	no	no	no	0.234149	0.062489	0.000178934	yes	no	yes	no
10917-40	GNGT2	0.0510308	0.0316279	0.106642	no	no	no	no	-0.0273787	0.0634639	0.666173	no	no	no	no
3197-70	IDE	0.050055	0.0310288	0.106705	no	no	no	no	0.101449	0.062772	0.106061	no	no	no	no
3291-30	FCER2	0.0496645	0.0307982	0.106836	no	no	no	no	-0.100965	0.0629797	0.108905	no	no	no	no
7253-6	QKI	0.0510109	0.0316373	0.106882	no	no	no	no	-0.0864901	0.0635921	0.173806	no	no	no	no
6415-90	CPN2	0.0495064	0.0307594	0.107514	no	no	no	no	-0.27008	0.0626826	1.6422e-05	yes	no	yes	no
11659-31	CLINT1	0.0480972	0.0298898	0.107583	no	no	no	no	-0.09214	0.0607273	0.129197	no	no	no	no
6930-95	ST8SIA6	0.0504622	0.0313612	0.107602	no	no	no	no	-0.0325225	0.063319	0.607511	no	no	no	no
11160-56	RNF122	0.0503982	0.0313278	0.107674	no	no	no	no	-0.000181578	0.0631597	0.997706	no	no	no	no
17802-4	NANS	0.0502791	0.0312674	0.107827	no	no	no	no	0.0167111	0.062968	0.790709	no	no	no	no
4829-43	SFN	0.0496949	0.0309352	0.108181	no	no	no	no	0.360271	0.0622252	7.04747e-09	yes	yes	yes	yes
7115-5	SEMG1	0.0470063	0.0292827	0.108437	no	no	no	no	-0.41982	0.0609305	5.57374e-12	yes	yes	yes	yes
19243-2	PFDN2	0.0500392	0.0311801	0.108528	no	no	no	no	-0.0712338	0.0628795	0.257272	no	no	no	no
6456-17	PSG6	0.0498361	0.0310587	0.108587	no	no	no	no	-0.0531326	0.062646	0.39636	no	no	no	no
11177-16	KRT5	-0.0485528	0.0302614	0.108615	no	no	no	no	0.493888	0.0611819	6.89021e-16	yes	yes	yes	yes
2823-7	COMMD7	0.0488383	0.0304662	0.108928	no	no	no	no	-0.0725789	0.0615037	0.237971	no	no	no	no
11173-29	MILR1	0.0505275	0.0315381	0.109131	no	no	no	no	-0.061786	0.0636333	0.331563	no	no	no	no
7197-2	DNAJC15	0.0501316	0.0313846	0.110192	no	no	no	no	-0.109063	0.0631163	0.0839951	no	no	no	no
9719-145	MMP16	0.0500239	0.0313368	0.110415	no	no	no	no	-0.121607	0.0631174	0.0540198	no	no	no	no
10396-6	MCL1	0.0505246	0.0316527	0.11044	no	no	no	no	-0.00115093	0.0635009	0.985539	no	no	no	no
3025-50	FGF2	0.049884	0.0312533	0.110462	no	no	no	no	0.0132948	0.0632762	0.833583	no	no	no	no
8045-3	KIR3DL3	-0.0504892	0.0316404	0.110551	no	no	no	no	-0.0493204	0.0636075	0.438112	no	no	no	no
17495-141	SIRT3	0.0497175	0.031169	0.110692	no	no	no	no	-0.14112	0.0632083	0.0255739	no	no	no	no
5223-59	GCKR	0.0499775	0.0313506	0.110903	no	no	no	no	-0.0242986	0.0632626	0.700911	no	no	no	no
17514-48	RAB21	0.0485958	0.030496	0.111045	no	no	no	no	-0.084465	0.0615607	0.170045	no	no	no	no
9802-27	PNPLA2	0.0489056	0.0307101	0.111274	no	no	no	no	0.0195985	0.06191	0.751574	no	no	no	no
18193-165	MORF4L1	0.0497391	0.0313023	0.112062	no	no	no	no	-0.101336	0.0631391	0.108502	no	no	no	no
10955-4	CLEC10A	0.0499826	0.0314738	0.112271	no	no	no	no	-0.0444749	0.0633048	0.482335	no	no	no	no
8991-115	FCRL4	-0.0494929	0.0311878	0.112528	no	no	no	no	-0.0917608	0.0630859	0.145797	no	no	no	no
11280-6	GAD1	-0.0499221	0.0314947	0.112945	no	no	no	no	-0.121578	0.0633052	0.0547943	no	no	no	no
12365-108	RUVBL1	0.0495263	0.0312942	0.113512	no	no	no	no	0.0916684	0.0633239	0.147726	no	no	no	no
16908-5	OMG	0.0485194	0.0307106	0.114132	no	no	no	no	-0.390615	0.0621202	3.21463e-10	yes	no	yes	no
4280-47	PSMA2	0.0493773	0.0312706	0.114328	no	no	no	no	0.0439551	0.0629049	0.484705	no	no	no	no
8845-2	ADAMTS3	-0.049108	0.0311238	0.114605	no	no	no	no	-0.036313	0.0629835	0.564245	no	no	no	no
17156-72	DCLK1	0.0491268	0.0312843	0.116338	no	no	no	no	0.114335	0.0633519	0.0711125	no	no	no	no
7761-125	CHKB	0.0472089	0.0300816	0.116564	no	no	no	no	-0.0278019	0.0608524	0.647761	no	no	no	no
9853-3	IFIT2	0.0497836	0.0317328	0.116686	no	no	no	no	-0.0160492	0.0637179	0.801134	no	no	no	no
9753-17	EZR	0.0471485	0.0300644	0.116823	no	no	no	no	-0.142524	0.0608587	0.0191863	no	no	no	no
3622-33	LGMN	0.0491901	0.0313942	0.11715	no	no	no	no	0.0145002	0.0631468	0.818382	no	no	no	no
8100-15	ADM2	0.0487422	0.0311118	0.11719	no	no	no	no	-0.0446966	0.0633688	0.480598	no	no	no	no
7890-68	DPP10	0.0491586	0.0314106	0.117575	no	no	no	no	-0.0989244	0.0633498	0.118392	no	no	no	no
10990-21	LRRK2	0.0487705	0.0311644	0.117597	no	no	no	no	0.0367418	0.0625213	0.556755	no	no	no	no
18886-28	DSCAML1	0.0493957	0.0315803	0.117787	no	no	no	no	-0.0948038	0.0635391	0.135684	no	no	no	no
11531-24	C10orf54	-0.0483353	0.0309122	0.117903	no	no	no	no	-0.0160291	0.0626815	0.798164	no	no	no	no
13636-20	NAP1L1	0.0477394	0.0305352	0.117953	no	no	no	no	-0.0437754	0.061756	0.47842	no	no	no	no
13634-209	PIR	0.0482452	0.0308741	0.118137	no	no	no	no	0.00182745	0.0628694	0.976811	no	no	no	no
11567-23	ZNF10	0.0484526	0.0310077	0.118147	no	no	no	no	0.00667609	0.0627512	0.915273	no	no	no	no
16620-26	LY75	0.0468266	0.0299691	0.118172	no	no	no	no	-0.0484142	0.0622933	0.437042	no	no	no	no
12368-18	KAT2B	0.0488374	0.0312617	0.118238	no	no	no	no	0.0102096	0.0631226	0.871508	no	no	no	no
15608-5	RPS6KB1	-0.0486644	0.0311565	0.118303	no	no	no	no	-0.0605983	0.0629358	0.335618	no	no	no	no
12671-35	SULT1B1	0.0486081	0.0311625	0.118801	no	no	no	no	0.0498666	0.0632592	0.430527	no	no	no	no
17820-170	MLF1	0.0487465	0.0312729	0.119057	no	no	no	no	-0.046352	0.0632696	0.463796	no	no	no	no
18873-8	CEACAM8	0.0478992	0.030827	0.12023	no	no	no	no	0.125988	0.062954	0.045363	no	no	no	no
15363-32	APOA5	0.0480963	0.030964	0.120353	no	no	no	no	-0.325584	0.0627691	2.13696e-07	yes	no	yes	no
5030-52	SIRT2	0.0487634	0.0314314	0.120801	no	no	no	no	-0.0343165	0.0634442	0.588582	no	no	no	no
6378-2	C5orf38	0.0475937	0.0307022	0.1211	no	no	no	no	0.140212	0.0627502	0.0254532	no	no	no	no
13603-7	RFESD	0.0481477	0.0310602	0.121107	no	no	no	no	0.31394	0.0627035	5.53573e-07	yes	yes	yes	yes
11145-72	KIAA1549L	0.0487215	0.0314436	0.121265	no	no	no	no	-0.0605084	0.0634454	0.340232	no	no	no	no
18267-74	CARD17	0.047829	0.030935	0.122078	no	no	no	no	-0.0669941	0.0627311	0.28554	no	no	no	no
2421-7	BDNF	0.0477743	0.0308997	0.122079	no	no	no	no	-0.12274	0.0625204	0.0496222	no	no	no	no
5465-32	HS6ST1	0.0481722	0.0311664	0.12219	no	no	no	no	-0.345007	0.0626371	3.62872e-08	yes	yes	yes	yes
6962-5	HLA-DRB3	0.0486532	0.0314849	0.122277	no	no	no	no	0.0290536	0.0635081	0.647327	no	no	no	no
8004-15	GAPDHS	-0.0472644	0.0306003	0.122449	no	no	no	no	0.484293	0.0615223	3.49493e-15	yes	yes	yes	yes
9168-31	CCL26	0.0482489	0.0312468	0.122558	no	no	no	no	0.0040458	0.0628437	0.948669	no	no	no	no
8253-2	POMGNT1	0.0486476	0.0315164	0.122694	no	no	no	no	-0.114181	0.0633957	0.0716909	no	no	no	no
7755-37	ITGB5	0.0483352	0.0313708	0.123373	no	no	no	no	-0.136923	0.0630923	0.0299922	no	no	no	no
14283-12	RAB14	0.047909	0.0311121	0.123589	no	no	no	no	0.0334964	0.0625715	0.592422	no	no	no	no
14334-3	RCVRN	0.0474679	0.0308345	0.123697	no	no	no	no	-0.0148284	0.0622201	0.811631	no	no	no	no
12869-68	DDX6	0.0476603	0.0309915	0.124085	no	no	no	no	-0.0817753	0.0625427	0.191039	no	no	no	no
19620-16	DLG2	0.0471674	0.0306787	0.124179	no	no	no	no	-0.0868849	0.0620338	0.161332	no	no	no	no
2826-53	EDA	0.0478171	0.0311332	0.124567	no	no	no	no	-0.12525	0.0628451	0.0462627	no	no	no	no
18386-36	GLRX	0.0480806	0.0313054	0.124574	no	no	no	no	-0.0209434	0.0632536	0.740568	no	no	no	no
4474-19	RPS27A	0.0477757	0.0311082	0.124589	no	no	no	no	-0.0246756	0.0631688	0.696071	no	no	no	no
9934-29	PITPNA	0.0472782	0.0307893	0.124651	no	no	no	no	0.151005	0.0623844	0.0154964	no	no	no	no
15446-25	NRG1	-0.0483728	0.0315167	0.124825	no	no	no	no	-0.116821	0.0634871	0.0657566	no	no	no	no
13078-3	CETN2	0.0481933	0.0314488	0.125414	no	no	no	no	0.107689	0.0632297	0.0885417	no	no	no	no
19229-92	HOMER1	0.0471441	0.0308002	0.125858	no	no	no	no	-0.112889	0.0628013	0.0722481	no	no	no	no
13583-19	APAF1	0.0474015	0.0309772	0.125966	no	no	no	no	0.111297	0.0626078	0.0754557	no	no	no	no
3035-80	IL19	0.0477029	0.0311762	0.12599	no	no	no	no	0.135155	0.0632929	0.0327296	no	no	no	no
6580-29	PZP	0.0325535	0.0212809	0.126091	no	no	no	no	-1.463	0.0433498	1.11972e-249	yes	no	yes	no
7886-26	SPTLC1	0.0469224	0.0307108	0.126542	no	no	no	no	0.00156032	0.0621934	0.979985	no	no	no	no
8795-48	TFRC	-0.0473586	0.0310058	0.126658	no	no	no	no	0.0154673	0.063231	0.806754	no	no	no	no
8273-84	IL31RA	0.0477074	0.0312358	0.126678	no	no	no	no	-0.0599721	0.0628549	0.340015	no	no	no	no
14624-51	CTCF	0.0478693	0.031359	0.126887	no	no	no	no	-0.0825096	0.0634348	0.193361	no	no	no	no
10710-23	ZPBP2	-0.0480356	0.0314699	0.126912	no	no	no	no	-0.0885528	0.0633225	0.16198	no	no	no	no
13544-9	HMHA1	0.0470382	0.0308294	0.12707	no	no	no	no	-0.0250995	0.0622548	0.686821	no	no	no	no
18938-3	VLDLR	0.0469759	0.0308023	0.12724	no	no	no	no	-0.0520003	0.0618461	0.400459	no	no	no	no
6168-11	TP53	0.0470032	0.0309018	0.128247	no	no	no	no	0.0112876	0.0624018	0.856457	no	no	no	no
2838-53	MMP17	0.0471532	0.0310085	0.128347	no	no	no	no	0.0183199	0.0625624	0.769655	no	no	no	no
3007-7	SIGLEC9	0.0438268	0.0288212	0.12835	no	no	no	no	-0.209169	0.060847	0.000586867	no	no	no	no
4230-1	EIF4G2	-0.047372	0.0311536	0.128362	no	no	no	no	-0.0618843	0.0628363	0.324697	no	no	no	no
19280-29	UBE2D3	0.0476102	0.0313385	0.128706	no	no	no	no	0.0756943	0.0631274	0.2305	no	no	no	no
17696-1	TICAM2	-0.0477555	0.0314467	0.128859	no	no	no	no	-0.175712	0.0631002	0.00535859	no	no	no	no
9907-216	TNKS	0.0467518	0.0307949	0.128973	no	no	no	no	-0.0684166	0.0627762	0.27578	no	no	no	no
5764-4	GALNT2	0.0478551	0.0315227	0.128985	no	no	no	no	-0.0497961	0.0635442	0.433248	no	no	no	no
12676-1	PACSIN1	0.0463375	0.0305384	0.129178	no	no	no	no	-0.111443	0.0616912	0.0708446	no	no	no	no
9568-289	FCAMR	-0.0479287	0.031602	0.129359	no	no	no	no	-0.0105135	0.0633993	0.868291	no	no	no	no
9366-54	IL21R	0.0474121	0.0312748	0.129524	no	no	no	no	0.016887	0.0631081	0.789016	no	no	no	no
8258-22	UXS1	-0.0466557	0.0307989	0.12981	no	no	no	no	0.225751	0.0624337	0.000299356	yes	no	yes	no
12875-28	UBTD2	0.0473866	0.0312874	0.129884	no	no	no	no	-0.0339988	0.0630626	0.589799	no	no	no	no
5076-53	EPHA10	0.0468581	0.0309459	0.129977	no	no	no	no	-0.268185	0.0625911	1.8298e-05	yes	no	yes	no
12477-42	TSN	0.0467168	0.0309053	0.130633	no	no	no	no	0.273833	0.062291	1.10251e-05	yes	yes	yes	yes
14098-28	CARS	0.0470992	0.0311604	0.13066	no	no	no	no	0.00410525	0.0628776	0.947944	no	no	no	no
14229-5	MOCS3	0.0465377	0.0307992	0.130787	no	no	no	no	-0.0125221	0.0618229	0.839489	no	no	no	no
7717-95	CFTR	-0.0476859	0.0315837	0.131088	no	no	no	no	0.00372946	0.0634581	0.953135	no	no	no	no
11360-39	RRM1	0.0469141	0.0310924	0.131334	no	no	no	no	0.118176	0.063144	0.0612723	no	no	no	no
12593-33	PDRG1	0.0467473	0.0309943	0.131489	no	no	no	no	-0.0698779	0.0625352	0.263816	no	no	no	no
17343-6	SNPH	0.0468052	0.0310475	0.131673	no	no	no	no	-0.0576486	0.0627486	0.35824	no	no	no	no
19272-9	PEF1	-0.0422371	0.0280266	0.131802	no	no	no	no	0.542971	0.0591537	4.35192e-20	yes	no	yes	no
17333-20	ACADM	-0.0460395	0.0306104	0.132568	no	no	no	no	-0.0216044	0.0622214	0.728427	no	no	no	no
3459-49	PDGFRB	0.0449402	0.0298801	0.132577	no	no	no	no	-0.0341648	0.0622161	0.582915	no	no	no	no
17475-18	PBK	0.0468354	0.0311476	0.132669	no	no	no	no	-0.0138661	0.062682	0.824927	no	no	no	no
11146-4	TBX22	0.0474581	0.0315852	0.132957	no	no	no	no	-0.0486405	0.0634432	0.443273	no	no	no	no
13612-7	CYTIP	-0.0468616	0.0312093	0.133219	no	no	no	no	-0.14918	0.0629606	0.0178164	no	no	no	no
13132-14	SEMA5A	0.046543	0.0310019	0.13328	no	no	no	no	-0.0960567	0.063146	0.128214	no	no	no	no
10880-38	FAM163B	0.0461351	0.0307482	0.133506	no	no	no	no	0.149861	0.0624633	0.0164318	no	no	no	no
12409-90	RAB7B	0.0471677	0.0314469	0.133636	no	no	no	no	-0.0349033	0.0634565	0.582295	no	no	no	no
12020-39	BPGM	0.0449468	0.0299971	0.134038	no	no	no	no	0.673658	0.060219	4.73167e-29	yes	yes	yes	yes
3521-16	CGA|TSHB	0.0471576	0.031529	0.134735	no	no	no	no	0.0170568	0.0634596	0.788098	no	no	no	no
16857-2	RAB2A	0.0458907	0.0307113	0.135108	no	no	no	no	0.00457045	0.061968	0.941205	no	no	no	no
5063-12	CD244	0.0465871	0.0313074	0.136737	no	no	no	no	-0.16657	0.0631595	0.00835724	no	no	no	no
2647-66	GDI2	0.046069	0.0309708	0.136884	no	no	no	no	-0.0171221	0.0626336	0.78457	no	no	no	no
9249-17	TMEM9	0.0467221	0.0314117	0.136907	no	no	no	no	-0.0055282	0.0633196	0.930428	no	no	no	no
19258-24	GCDH	-0.0457863	0.0308444	0.137695	no	no	no	no	0.0636639	0.0623587	0.307287	no	no	no	no
14127-240	IFNB1	0.0438017	0.0295264	0.137948	no	no	no	no	0.0780147	0.0592351	0.187827	no	no	no	no
14025-18	TNFRSF9	0.0464293	0.0313045	0.138034	no	no	no	no	-0.0438232	0.0630288	0.486874	no	no	no	no
13682-47	CSF1R	0.044392	0.0299522	0.138315	no	no	no	no	-0.395788	0.0615073	1.23631e-10	yes	no	yes	no
13519-112	ARHGEF25	0.0464802	0.0313948	0.138738	no	no	no	no	-0.17257	0.0632034	0.00632583	no	no	no	no
13720-95	PRTN3	0.0448625	0.0303026	0.138745	no	no	no	no	-0.0992358	0.0626	0.112912	no	no	no	no
13666-222	CA10	-0.0457306	0.0308924	0.138787	no	no	no	no	-0.31898	0.0626508	3.55432e-07	yes	yes	yes	yes
13618-15	MAD1L1	0.0458808	0.0310124	0.139025	no	no	no	no	-0.100895	0.0626505	0.107303	no	no	no	no
14670-1	SKIL	0.0434763	0.0293893	0.139053	no	no	no	no	-0.0974614	0.0594652	0.101221	no	no	no	no
7127-3	APOA2	-0.0456074	0.0308447	0.139245	no	no	no	no	0.0933452	0.0630954	0.139026	no	no	no	no
13566-2	SSU72	-0.0460559	0.0311537	0.139316	no	no	no	no	-0.12307	0.0630838	0.0510698	no	no	no	no
6966-144	STX1B	0.0459179	0.0310951	0.139758	no	no	no	no	-0.0230833	0.0630162	0.714136	no	no	no	no
18241-18	CPOX	0.045644	0.0309392	0.140137	no	no	no	no	0.185346	0.0629088	0.00321637	no	no	no	no
10035-6	DUSP4	0.046188	0.0313211	0.140304	no	no	no	no	-0.051638	0.0629509	0.412051	no	no	no	no
17816-58	NCALD	0.04609	0.0312552	0.140311	no	no	no	no	-0.0734569	0.0628921	0.242813	no	no	no	no
16599-38	GPN1	-0.0460428	0.0312281	0.140374	no	no	no	no	-0.040012	0.0629806	0.525229	no	no	no	no
5749-53	CLPS	-0.0464144	0.0314883	0.140476	no	no	no	no	-0.0650524	0.0636737	0.306946	no	no	no	no
8971-9	NRXN1	-0.0435891	0.029631	0.141274	no	no	no	no	-0.0748131	0.0618977	0.226794	no	no	no	no
8909-77	GNPDA1	0.0458549	0.0311725	0.14129	no	no	no	no	0.0933852	0.063354	0.140475	no	no	no	no
19239-5	ARF1	-0.0453802	0.0308599	0.141419	no	no	no	no	0.142613	0.0624319	0.0223538	no	no	no	no
3873-51	TPO	0.0455974	0.0310081	0.141426	no	no	no	no	-0.0177506	0.0625969	0.77674	no	no	no	no
3888-8	ING1	0.0452601	0.030824	0.142012	no	no	no	no	0.0511223	0.0624914	0.413318	no	no	no	no
13384-110	FH	-0.0459743	0.0313964	0.143107	no	no	no	no	-0.00748841	0.0631612	0.905624	no	no	no	no
9582-93	SUSD1	0.046132	0.03158	0.144071	no	no	no	no	-0.0401183	0.0633551	0.526584	no	no	no	no
12347-29	CCM2	0.044305	0.0303377	0.144182	no	no	no	no	-0.0470468	0.0611706	0.44183	no	no	no	no
9835-16	ALDH1A3	0.045129	0.0309029	0.144195	no	no	no	no	0.0197273	0.0625478	0.752462	no	no	no	no
6527-1	TRIL	0.0458242	0.0313858	0.144282	no	no	no	no	-0.124916	0.0631177	0.0478053	no	no	no	no
2760-2	FAM107A	0.0458346	0.0314292	0.144746	no	no	no	no	0.0118265	0.0631869	0.85153	no	no	no	no
5703-26	OLFM1	0.0453968	0.0311442	0.144942	no	no	no	no	-0.264616	0.0628979	2.58707e-05	yes	no	yes	no
5029-3	FAP	0.0458683	0.0314844	0.145156	no	no	no	no	0.154926	0.0634489	0.0146164	no	no	no	no
7927-16	ST6GALNAC5	0.0459858	0.0315932	0.145514	no	no	no	no	-0.176352	0.0634828	0.00547023	no	no	no	no
11260-47	SUN5	0.045571	0.0313119	0.145562	no	no	no	no	-0.175668	0.0632495	0.00547984	no	no	no	no
5900-11	HINT1	0.0454628	0.0312408	0.145603	no	no	no	no	0.0633519	0.0631597	0.31584	no	no	no	no
9773-15	RNF149	0.0453862	0.031212	0.145912	no	no	no	no	-0.103069	0.0626168	0.0997584	no	no	no	no
7917-17	CPD	0.0451031	0.0310276	0.146044	no	no	no	no	-0.0372663	0.0627533	0.552609	no	no	no	no
5002-76	MMP14	0.0453056	0.0311757	0.146159	no	no	no	no	-0.217054	0.062544	0.000519643	no	no	no	no
13073-14	ANP32A	0.0447483	0.0308448	0.146847	no	no	no	no	0.116047	0.0621024	0.0616731	no	no	no	no
5100-53	SCARB2	0.0457281	0.0315355	0.147044	no	no	no	no	-0.0495082	0.0633891	0.434791	no	no	no	no
7784-1	KNG1	0.0445025	0.0306964	0.147125	no	no	no	no	-0.263587	0.0622059	2.26185e-05	yes	no	yes	no
9513-9	FGF22	0.045579	0.0314457	0.147212	no	no	no	no	-0.0433992	0.0631473	0.491913	no	no	no	no
17812-2	PTP4A1	-0.0453573	0.0312941	0.147229	no	no	no	no	-0.0884028	0.0628542	0.159583	no	no	no	no
10370-21	STAT1	0.044877	0.03097	0.147325	no	no	no	no	0.0391242	0.0625166	0.531432	no	no	no	no
10490-3	RPN1	0.0455474	0.0314337	0.147339	no	no	no	no	0.0100222	0.063177	0.873956	no	no	no	no
9081-39	SLC30A3	0.0452082	0.0312193	0.147594	no	no	no	no	-0.0576929	0.0626315	0.356973	no	no	no	no
9744-139	DNAJA4	0.0446063	0.0308287	0.147923	no	no	no	no	0.0862691	0.0625419	0.167777	no	no	no	no
19282-3	RAB13	-0.0445109	0.0307778	0.14812	no	no	no	no	0.0963431	0.0624398	0.122837	no	no	no	no
9836-20	DCK	0.0450953	0.0311825	0.148129	no	no	no	no	0.065023	0.0627568	0.30015	no	no	no	no
9954-2	NPIPB3	0.0453275	0.0313463	0.14817	no	no	no	no	-0.0490076	0.0632005	0.438085	no	no	no	no
4453-83	LRRTM3	0.0451714	0.0312419	0.148216	no	no	no	no	-0.18297	0.0631228	0.00374781	no	no	no	no
19183-164	RPL12	0.0450213	0.0311417	0.148263	no	no	no	no	0.203476	0.0626041	0.00115322	no	no	no	no
18179-56	SMS	0.0444032	0.0307345	0.148532	no	no	no	no	-0.134862	0.0623936	0.030659	no	no	no	no
15495-9	FOLR3	0.0452594	0.031336	0.148647	no	no	no	no	-0.0741179	0.0635957	0.243835	no	no	no	no
6913-189	HMGB2	0.0455525	0.031582	0.149203	no	no	no	no	-0.0175279	0.0635042	0.782539	no	no	no	no
9333-59	ERP27	0.0455215	0.031565	0.149259	no	no	no	no	-0.0049579	0.063412	0.937681	no	no	no	no
7097-8	CDY1	0.0452875	0.0314233	0.149525	no	no	no	no	-0.0837507	0.0632784	0.18566	no	no	no	no
6371-50	ANGPTL7	0.0452172	0.0313979	0.14983	no	no	no	no	-0.0304747	0.0633207	0.630321	no	no	no	no
9378-6	FIBCD1	0.0447738	0.0311018	0.149984	no	no	no	no	-0.0303157	0.062511	0.6277	no	no	no	no
10588-39	ST3GAL5	-0.0449637	0.0313379	0.151344	no	no	no	no	-0.0431765	0.063099	0.493807	no	no	no	no
19266-35	G3BP1	0.0447268	0.0311877	0.151539	no	no	no	no	-0.0600076	0.0628191	0.339454	no	no	no	no
9287-6	SPR	0.0445955	0.0311038	0.15164	no	no	no	no	0.0306724	0.0629993	0.626352	no	no	no	no
4123-60	FGF4	0.0442095	0.0308612	0.151993	no	no	no	no	-0.0416141	0.062849	0.507889	no	no	no	no
19253-82	RAB2B	0.0446349	0.0311719	0.152173	no	no	no	no	-0.00892203	0.0626467	0.88675	no	no	no	no
15431-31	OTC	0.0447619	0.0312684	0.152276	no	no	no	no	0.178256	0.0630375	0.00468738	no	no	no	no
13625-19	SSB	-0.0447786	0.0313199	0.152799	no	no	no	no	-0.117211	0.0633862	0.0644348	no	no	no	no
9339-204	FKBP2	0.0437984	0.0306773	0.153374	no	no	no	no	0.00980454	0.0619696	0.874287	no	no	no	no
19287-59	DENR	0.0440038	0.0308396	0.153621	no	no	no	no	0.0368925	0.0624948	0.55497	no	no	no	no
9526-3	CLPSL1	0.0450111	0.0315526	0.153712	no	no	no	no	-0.0302509	0.063683	0.63477	no	no	no	no
9340-17	FKBP14	0.0441512	0.0309763	0.154064	no	no	no	no	-0.0751776	0.0627024	0.230544	no	no	no	no
18824-7	EIF4A2	0.043624	0.0306097	0.154108	no	no	no	no	0.0321233	0.0620138	0.604456	no	no	no	no
13374-4	DEFB113	-0.0446711	0.0313529	0.15422	no	no	no	no	-0.0372255	0.0632559	0.556203	no	no	no	no
12970-35	STAU2	0.0444575	0.0312192	0.154434	no	no	no	no	0.0629792	0.0631376	0.318527	no	no	no	no
10012-5	SPDEF	0.04413	0.031013	0.154751	no	no	no	no	-0.0134633	0.0623749	0.829108	no	no	no	no
9831-12	G3BP2	0.0441777	0.0310537	0.154845	no	no	no	no	-0.104346	0.0626699	0.0959107	no	no	no	no
6274-15	WSCD2	-0.0445221	0.031299	0.154887	no	no	no	no	0.0697596	0.0628965	0.26738	no	no	no	no
5347-59	CCNB1	0.0443235	0.0311624	0.154928	no	no	no	no	-0.0438401	0.0629023	0.48583	no	no	no	no
18458-4	PTGES2	0.0439286	0.0309054	0.155204	no	no	no	no	-0.0164665	0.0623373	0.791663	no	no	no	no
5822-22	GDNF	0.0444325	0.0312819	0.155494	no	no	no	no	-0.0591187	0.0633195	0.35048	no	no	no	no
11350-30	STUB1	0.0437768	0.0308285	0.155605	no	no	no	no	-0.00727111	0.0622442	0.907006	no	no	no	no
14048-7	IL1RAP	-0.041281	0.0290931	0.155919	no	no	no	no	-0.472997	0.0605787	5.81161e-15	yes	yes	yes	no
18202-22	CD37	0.0439255	0.0309857	0.156305	no	no	no	no	-0.0144976	0.0627089	0.817168	no	no	no	no
18290-6	ANXA8	0.0442969	0.0312504	0.156341	no	no	no	no	0.0484523	0.0630875	0.442477	no	no	no	no
14056-4	CGA	0.0431929	0.0304886	0.156574	no	no	no	no	-0.463788	0.0615925	5.07602e-14	yes	yes	yes	yes
13416-8	TMEM132D	0.0409033	0.0288903	0.15683	no	no	no	no	-0.714392	0.059099	1.22158e-33	yes	yes	yes	yes
4146-58	NTF4	0.0441041	0.0311711	0.157096	no	no	no	no	-0.185732	0.0629459	0.00317091	no	no	no	no
10015-119	KCNAB2	0.0443045	0.0313322	0.157354	no	no	no	no	0.0442104	0.0631743	0.484042	no	no	no	no
5035-7	TYMS	0.0443949	0.0314011	0.15742	no	no	no	no	-0.0851069	0.0629961	0.1767	no	no	no	no
13672-3	HSPA6	0.0435168	0.0308027	0.157727	no	no	no	no	0.0194283	0.0620723	0.754285	no	no	no	no
6948-82	FIG4	0.0443431	0.0314098	0.158021	no	no	no	no	0.0777735	0.0630263	0.217208	no	no	no	no
12968-2	CSRP2	0.0418969	0.0297061	0.158426	no	no	no	no	-0.0350482	0.0596076	0.556544	no	no	no	no
16836-1	CFHR3	0.0440753	0.0312789	0.158803	no	no	no	no	-0.094869	0.0631997	0.13333	no	no	no	no
3363-31	CSK	0.0432374	0.0306919	0.158907	no	no	no	no	-0.102276	0.06209	0.0995113	no	no	no	no
18398-1	AKR1D1	0.0438164	0.0311093	0.158993	no	no	no	no	0.368179	0.0627664	4.46791e-09	yes	no	yes	no
14254-27	PTPN4	0.0431042	0.0306143	0.159138	no	no	no	no	-0.0709017	0.0618897	0.251955	no	no	no	no
17462-19	IRF1	0.0441023	0.0313416	0.159384	no	no	no	no	0.0674574	0.0632881	0.286479	no	no	no	no
5491-12	SPOCK2	0.0442563	0.031463	0.159541	no	no	no	no	0.0320816	0.0634284	0.613003	no	no	no	no
10814-7	CD1A	0.0437083	0.0310771	0.159591	no	no	no	no	-0.0744023	0.0623462	0.232723	no	no	no	no
13986-6	LANCL1	-0.0434221	0.0308757	0.15962	no	no	no	no	0.120709	0.0625496	0.0536297	no	no	no	no
3825-18	MAPK8	0.0435275	0.0309541	0.159666	no	no	no	no	-0.0181781	0.0626213	0.771598	no	no	no	no
11422-2	DLX3	-0.0434539	0.030917	0.159872	no	no	no	no	-0.0165434	0.0623606	0.790789	no	no	no	no
7247-1	GORAB	0.0440882	0.0313719	0.15992	no	no	no	no	-0.101963	0.0630447	0.105813	no	no	no	no
14007-22	PAPSS1	-0.0430121	0.0306972	0.161162	no	no	no	no	-0.00253416	0.0621218	0.967461	no	no	no	no
2737-22	NOV	0.0436962	0.0312067	0.161449	no	no	no	no	-0.031615	0.0628419	0.614902	no	no	no	no
13605-16	ANXA10	0.0434776	0.0310618	0.161599	no	no	no	no	0.0282698	0.0623898	0.650465	no	no	no	no
14157-21	YWHAE	-0.0432842	0.0309561	0.16204	no	no	no	no	-0.127067	0.0621034	0.0407505	no	no	no	no
8479-4	MMP10	0.0439799	0.031459	0.162111	no	no	no	no	0.00937455	0.0636309	0.882874	no	no	no	no
11194-6	SIT1	-0.0442488	0.0316705	0.162364	no	no	no	no	-0.020514	0.0636914	0.747388	no	no	no	no
13967-14	TXNRD1	0.0433209	0.0310127	0.162451	no	no	no	no	-0.00818778	0.0627818	0.896237	no	no	no	no
6932-42	ITGA5	0.0437095	0.0313039	0.162626	no	no	no	no	-0.0401383	0.0630751	0.524544	no	no	no	no
9838-4	SMAD1	-0.0434985	0.0311599	0.162722	no	no	no	no	-0.0945118	0.0627792	0.132205	no	no	no	no
12504-26	LMOD1	0.043911	0.0314926	0.163219	no	no	no	no	0.0595465	0.063294	0.346811	no	no	no	no
10584-7	NDUFS4	0.043213	0.0310061	0.16341	no	no	no	no	-0.00878793	0.0631067	0.889249	no	no	no	no
12581-39	IMPA2	-0.0437246	0.0314085	0.163884	no	no	no	no	-0.0122134	0.063011	0.846309	no	no	no	no
10975-59	MUCL1	-0.0430239	0.0309269	0.164181	no	no	no	no	-0.135943	0.0622636	0.0290107	no	no	no	no
18831-6	LRIG1	0.0426107	0.030664	0.16465	no	no	no	no	-0.319605	0.0624706	3.11947e-07	yes	no	yes	no
6399-52	DEFB107A	0.0437758	0.0315125	0.164786	no	no	no	no	-0.0676763	0.0634393	0.286067	no	no	no	no
19572-10	CEBPG	0.0434591	0.0313115	0.165149	no	no	no	no	-0.0887493	0.0630965	0.159556	no	no	no	no
9840-2	CDC42	-0.0432375	0.0311537	0.165175	no	no	no	no	-0.0934678	0.0628081	0.136712	no	no	no	no
12457-10	ADI1	0.0437941	0.0315757	0.165455	no	no	no	no	-0.0814049	0.0636781	0.201115	no	no	no	no
2811-27	ANGPT1	0.042253	0.0304824	0.165702	no	no	no	no	-0.0864662	0.0617353	0.161335	no	no	no	no
2960-66	CFP	-0.0423878	0.0305822	0.165739	no	no	no	no	-0.0126364	0.0622165	0.839054	no	no	no	no
5988-49	TNFSF14	-0.0432128	0.0311887	0.165891	no	no	no	no	0.000782547	0.0627716	0.990053	no	no	no	no
9327-3	LYPD1	0.0432405	0.0312159	0.165989	no	no	no	no	-0.018476	0.062835	0.768728	no	no	no	no
11067-13	BGLAP	-0.0435203	0.0314202	0.166021	no	no	no	no	0.135301	0.0630345	0.0318365	no	no	no	no
3373-5	GZMH	0.0431191	0.031168	0.166529	no	no	no	no	-0.0822908	0.0631264	0.192374	no	no	no	no
3889-64	LMNB1	0.0429373	0.0310615	0.16687	no	no	no	no	-0.00360106	0.0628509	0.95431	no	no	no	no
13509-5	SCAMP5	-0.0430135	0.0311177	0.166885	no	no	no	no	-0.0231881	0.0630208	0.712915	no	no	no	no
19212-4	DMBT1	0.0434564	0.031447	0.167004	no	no	no	no	-0.0348565	0.0633743	0.582312	no	no	no	no
16814-13	FHL1	0.0431365	0.0312216	0.167088	no	no	no	no	-0.0372405	0.0626361	0.552142	no	no	no	no
9474-22	ASGR2	-0.0436091	0.0316393	0.168105	no	no	no	no	-0.123814	0.0634741	0.0511015	no	no	no	no
3182-38	ENTPD1	0.0428507	0.0311017	0.168277	no	no	no	no	-0.0480649	0.0626512	0.442973	no	no	no	no
12667-2	GDA	0.0427965	0.0310655	0.16832	no	no	no	no	-0.0266529	0.0630647	0.672567	no	no	no	no
3461-58	BCAN	-0.0427106	0.0310156	0.168491	no	no	no	no	-0.277867	0.0627253	9.42727e-06	yes	yes	yes	no
19392-6	DDAH1	0.0424961	0.0308671	0.168592	no	no	no	no	-0.0527229	0.062857	0.401596	no	no	no	no
12635-9	TRDMT1	-0.0426065	0.0309578	0.168736	no	no	no	no	-0.0922465	0.0626595	0.14097	no	no	no	no
5201-50	PDE9A	0.0435188	0.0316751	0.169468	no	no	no	no	-0.00900878	0.0635458	0.887263	no	no	no	no
17774-38	SNRPD3	-0.0428955	0.0312599	0.169995	no	no	no	no	-0.0482689	0.0628195	0.442265	no	no	no	no
15404-3	IFNA21	-0.0431076	0.0314607	0.170623	no	no	no	no	-0.0278743	0.0636497	0.661435	no	no	no	no
17202-37	PDCD4	0.0424996	0.0310284	0.17078	no	no	no	no	-0.00705271	0.0631083	0.911017	no	no	no	no
11439-88	RHPN2	0.0428914	0.0313374	0.171094	no	no	no	no	0.0427822	0.0630464	0.497402	no	no	no	no
8035-6	C1orf198	-0.04287	0.031346	0.171426	no	no	no	no	-0.155519	0.0631539	0.0137956	no	no	no	no
10372-18	STAT6	0.0414339	0.0303032	0.171527	no	no	no	no	-0.0428223	0.0615463	0.486571	no	no	no	no
10825-12	VSIG10	0.0432081	0.0316242	0.171845	no	no	no	no	0.01165	0.0635904	0.854638	no	no	no	no
2829-19	IL27|EBI3	0.0429587	0.0314503	0.171962	no	no	no	no	0.0381946	0.0634536	0.547222	no	no	no	no
8272-22	HSD17B7	0.0426777	0.031258	0.172147	no	no	no	no	-0.0451641	0.0633746	0.476061	no	no	no	no
8818-13	IFNGR2	0.0426258	0.0312278	0.172254	no	no	no	no	-0.134542	0.063195	0.0332539	no	no	no	no
17451-13	BCL2L11	0.0428381	0.0314023	0.172515	no	no	no	no	0.013956	0.0630604	0.82485	no	no	no	no
9757-29	ENAH	-0.042621	0.0312851	0.17309	no	no	no	no	-0.135754	0.0628771	0.0308472	no	no	no	no
11952-1	IGDCC3	0.0425324	0.0312204	0.173095	no	no	no	no	0.0315868	0.0631119	0.616731	no	no	no	no
2247-20	PROK1	0.0426344	0.0313312	0.173587	no	no	no	no	-0.0995036	0.063339	0.11619	no	no	no	no
17680-12	EPHB1	0.0424766	0.0312339	0.173845	no	no	no	no	0.0455059	0.0632755	0.472035	no	no	no	no
17814-8	BPNT1	-0.0421874	0.0310665	0.174473	no	no	no	no	-0.16292	0.0626909	0.00935554	no	no	no	no
8953-47	HDGF	0.0422259	0.0311276	0.174927	no	no	no	no	0.143619	0.0629098	0.0224341	no	no	no	no
7267-2	SPTLC2	0.0420922	0.0310734	0.175543	no	no	no	no	-0.0101572	0.062675	0.871257	no	no	no	no
13485-20	TMEM87B	0.0418197	0.0308906	0.1758	no	no	no	no	0.00410616	0.0626249	0.947722	no	no	no	no
15612-5	LIN7B	0.0422153	0.0311943	0.175959	no	no	no	no	0.0527534	0.0629247	0.40183	no	no	no	no
19168-71	PSTPIP1	0.0426303	0.0315242	0.176278	no	no	no	no	0.0330196	0.0632432	0.601596	no	no	no	no
3187-52	CRISP3	0.0425735	0.0315038	0.176575	no	no	no	no	-0.0397842	0.063433	0.530538	no	no	no	no
17341-89	ACAT2	0.0416332	0.0308451	0.177095	no	no	no	no	-0.0635336	0.0626367	0.31043	no	no	no	no
15521-4	CLSTN1	0.0408176	0.0302473	0.177189	no	no	no	no	-0.309885	0.0620434	5.89401e-07	yes	no	yes	no
4908-6	ENG	-0.0416056	0.0308417	0.177336	no	no	no	no	-0.115498	0.0627503	0.0656819	no	no	no	no
18215-5	THG1L	0.041155	0.0305657	0.178159	no	no	no	no	0.255553	0.0621883	3.96771e-05	yes	no	yes	no
7070-25	KEL	0.0423708	0.0315078	0.178698	no	no	no	no	-0.077559	0.0636419	0.222966	no	no	no	no
6367-66	FMOD	-0.0420966	0.0313383	0.179176	no	no	no	no	-0.0967267	0.0633087	0.126548	no	no	no	no
17852-5	PPME1	0.0418338	0.0311626	0.179455	no	no	no	no	0.00967346	0.0627327	0.877451	no	no	no	no
14095-1	KLRK1	-0.0423859	0.0316052	0.179886	no	no	no	no	-0.0264624	0.0636032	0.67737	no	no	no	no
7089-42	SYT11	0.0417083	0.0311257	0.180247	no	no	no	no	-0.0118443	0.0631449	0.851211	no	no	no	no
5264-65	CALR	0.042317	0.0315818	0.180272	no	no	no	no	-0.0157665	0.0635757	0.804138	no	no	no	no
3844-2	PPIA	0.0414398	0.0309642	0.180794	no	no	no	no	-0.155145	0.0623287	0.0128049	no	no	no	no
19311-15	CRYGS	0.041981	0.0313744	0.180875	no	no	no	no	-0.0614772	0.063235	0.330951	no	no	no	no
2979-8	CXCL5	0.041421	0.0309613	0.180952	no	no	no	no	-0.23257	0.0626723	0.000206529	yes	yes	yes	yes
15588-17	GLA	0.0418051	0.0312508	0.180986	no	no	no	no	0.20014	0.0630575	0.00150395	no	no	no	no
5755-29	GIP	0.042097	0.0314879	0.181247	no	no	no	no	-0.122357	0.0634952	0.0539772	no	no	no	no
19267-14	HAGH	0.0415024	0.0310609	0.181496	no	no	no	no	0.216559	0.0627052	0.000553139	no	no	no	no
9015-1	PRG3	-0.0417669	0.0312809	0.181804	no	no	no	no	-0.0273774	0.0633368	0.665559	no	no	no	no
17796-15	IMPA1	0.042187	0.0315998	0.181863	no	no	no	no	-0.0477725	0.0635546	0.452246	no	no	no	no
6969-14	WFDC5	0.0417271	0.0312809	0.18222	no	no	no	no	-0.0577528	0.062755	0.357421	no	no	no	no
3042-7	MB	0.0396923	0.0297566	0.182237	no	no	no	no	0.663305	0.0600044	2.09038e-28	yes	yes	yes	yes
9525-1	PTK7	0.0415671	0.0311947	0.182695	no	no	no	no	-0.180194	0.0630656	0.00427337	no	no	no	no
13966-30	MYOM3	0.0413525	0.0310933	0.183536	no	no	no	no	0.180708	0.0624573	0.00381209	no	no	no	no
7991-54	IQCF1	-0.0419009	0.0315234	0.183782	no	no	no	no	0.0672337	0.0633236	0.28835	no	no	no	no
14120-2	RNF43	0.0418218	0.031464	0.183783	no	no	no	no	0.00820252	0.0632766	0.896859	no	no	no	no
15580-2	EPHA7	0.0417321	0.0314021	0.183862	no	no	no	no	0.0452956	0.063394	0.474913	no	no	no	no
8897-3	LRRC37A2	-0.0418289	0.0315013	0.18423	no	no	no	no	-0.0555152	0.0631973	0.379704	no	no	no	no
16899-59	OSBPL9	0.0417906	0.0314923	0.184505	no	no	no	no	0.0556605	0.063292	0.379172	no	no	no	no
8261-51	STOM	0.0416968	0.0314485	0.184881	no	no	no	no	0.012301	0.0635376	0.846488	no	no	no	no
7139-14	SLITRK4	0.0335436	0.0253271	0.185365	no	no	no	no	1.18859	0.0514979	7.29178e-118	yes	yes	yes	yes
2333-72	TGFB1	0.0405642	0.0307371	0.186931	no	no	no	no	-0.0085335	0.0622288	0.890927	no	no	no	no
5490-53	SPOCK1	0.0413716	0.0314241	0.187987	no	no	no	no	-0.0792683	0.0633944	0.211154	no	no	no	no
9116-28	HEPACAM2	0.0410671	0.0312153	0.188304	no	no	no	no	-0.0888797	0.0628268	0.157163	no	no	no	no
12438-127	MPG	0.0413298	0.0314156	0.188314	no	no	no	no	-0.00987351	0.063109	0.875677	no	no	no	no
7857-22	NTS	0.0410143	0.0311915	0.188537	no	no	no	no	-0.00720196	0.0632431	0.909335	no	no	no	no
9329-28	TREML1	-0.0405458	0.0308439	0.188662	no	no	no	no	-0.11042	0.0627152	0.0782967	no	no	no	no
5098-79	KLRF1	0.040986	0.0311871	0.188779	no	no	no	no	-0.0717856	0.0630746	0.255076	no	no	no	no
8948-13	ADAM19	-0.0415826	0.0316429	0.188806	no	no	no	no	-0.0689808	0.0634813	0.2772	no	no	no	no
13941-82	FARS2	0.0409528	0.0311764	0.188987	no	no	no	no	0.0633209	0.0631071	0.315674	no	no	no	no
5656-53	ENDOU	-0.0408057	0.0310696	0.18906	no	no	no	no	0.199837	0.0630892	0.00153742	no	no	no	no
11669-39	SLCO5A1	0.0411686	0.0313693	0.189391	no	no	no	no	-0.0436746	0.0632735	0.490036	no	no	no	no
18392-19	MAT2B	0.0407665	0.0310712	0.189509	no	no	no	no	-0.340288	0.0625831	5.40711e-08	yes	no	yes	no
15482-12	A2ML1	-0.0415476	0.0317033	0.190022	no	no	no	no	-0.0160875	0.0636024	0.800316	no	no	no	no
12395-86	DARS2	-0.0403062	0.0307614	0.1901	no	no	no	no	-0.0250233	0.062196	0.687441	no	no	no	no
6454-38	ARHGDIA	0.040669	0.0310545	0.190331	no	no	no	no	0.0169017	0.0626493	0.787328	no	no	no	no
6409-57	ADGRF5	0.0397063	0.0303516	0.190801	no	no	no	no	0.0664518	0.0627113	0.289306	no	no	no	no
15412-40	BIRC7	0.0412564	0.0315499	0.19099	no	no	no	no	-0.0997667	0.0634951	0.116125	no	no	no	no
7713-102	FMR1	0.0402109	0.0307829	0.191459	no	no	no	no	-0.0392027	0.0622076	0.528569	no	no	no	no
8353-15	SCN2B	0.0408168	0.0312705	0.191798	no	no	no	no	-0.185344	0.0632066	0.00336404	no	no	no	no
18864-7	PRSS3	0.0399197	0.030609	0.192172	no	no	no	no	0.321644	0.0623067	2.43968e-07	yes	no	yes	no
18304-19	BCCIP	0.0408331	0.0313405	0.192614	no	no	no	no	0.0291739	0.0632267	0.644499	no	no	no	no
13518-5	ASAP2	0.0408204	0.0313483	0.192863	no	no	no	no	0.0381743	0.063284	0.546361	no	no	no	no
6064-4	ERP44	0.040206	0.030919	0.193476	no	no	no	no	-0.0249941	0.0623952	0.688732	no	no	no	no
13975-56	PPFIA1	0.0393391	0.0302586	0.193567	no	no	no	no	-0.0506975	0.0614182	0.409118	no	no	no	no
3809-1	FGFR3	0.0401233	0.0308767	0.193784	no	no	no	no	-0.0245942	0.0623137	0.693077	no	no	no	no
9231-23	IMPAD1	0.0388708	0.0299231	0.193935	no	no	no	no	-0.509252	0.0610904	7.68198e-17	yes	yes	yes	yes
18208-3	CCNB2	0.0401263	0.0309118	0.194256	no	no	no	no	-0.0190649	0.0621169	0.758904	no	no	no	no
5825-49	IFNGR1	0.0405749	0.0312753	0.194512	no	no	no	no	-0.123266	0.063184	0.0510691	no	no	no	no
5460-60	DDX19B	0.0398224	0.0306979	0.194549	no	no	no	no	-0.0379731	0.0620094	0.540289	no	no	no	no
19207-119	ADK	0.0402848	0.0310594	0.194622	no	no	no	no	0.077381	0.0627986	0.217872	no	no	no	no
8044-90	XG	0.0404761	0.0312425	0.195132	no	no	no	no	-0.309453	0.0627537	8.17098e-07	yes	yes	yes	yes
17432-25	AK4	0.039714	0.0307312	0.196252	no	no	no	no	-0.017222	0.0617538	0.780336	no	no	no	no
9739-4	MSH2	-0.0407491	0.0315358	0.196304	no	no	no	no	-0.0219208	0.0634058	0.729551	no	no	no	no
9183-7	IFNAR1	0.0404562	0.0313299	0.1966	no	no	no	no	-0.126317	0.0632607	0.0458498	no	no	no	no
16918-198	TLR3	-0.0405434	0.031448	0.197322	no	no	no	no	-0.102086	0.0632905	0.106751	no	no	no	no
12453-161	NXF1	0.0401043	0.0311519	0.197962	no	no	no	no	-0.0286412	0.0629194	0.648961	no	no	no	no
8864-59	CENPW	-0.0401313	0.0311767	0.198018	no	no	no	no	0.0691607	0.0630143	0.272406	no	no	no	no
5534-49	TNFRSF10B	0.0399653	0.0310661	0.198283	no	no	no	no	-0.0374352	0.0628635	0.55151	no	no	no	no
11454-87	EIF3G	0.0401973	0.0312661	0.198565	no	no	no	no	-0.0788722	0.0629795	0.210443	no	no	no	no
6455-52	HAPLN4	0.0404535	0.0314767	0.198727	no	no	no	no	-0.124671	0.0635117	0.0496497	no	no	no	no
5798-3	BID	0.0397046	0.0309512	0.199558	no	no	no	no	0.00247726	0.0624241	0.968345	no	no	no	no
13604-27	NEURL1	0.0396223	0.0308974	0.199709	no	no	no	no	-0.0241483	0.0620859	0.697313	no	no	no	no
3346-72	AURKB	0.039884	0.0311229	0.200018	no	no	no	no	-0.055579	0.0626062	0.374672	no	no	no	no
17152-10	KIR2DS4	0.0398619	0.0311182	0.200199	no	no	no	no	-0.0343275	0.0627864	0.584561	no	no	no	no
11681-8	AGFG1	0.0392946	0.0307551	0.201369	no	no	no	no	-0.109193	0.0622773	0.0795449	no	no	no	no
19252-67	PSMB2	0.0399785	0.031295	0.201435	no	no	no	no	0.00413806	0.0632709	0.947854	no	no	no	no
18343-10	DECR2	0.0393745	0.0308237	0.201458	no	no	no	no	0.0503802	0.0630176	0.424022	no	no	no	no
13570-43	HDLBP	0.0391889	0.0306792	0.201468	no	no	no	no	0.0642484	0.062289	0.302327	no	no	no	no
13602-6	NHP2L1	0.039777	0.0311547	0.201688	no	no	no	no	0.11767	0.0626948	0.0605363	no	no	no	no
2607-54	CRLF1|CLCF1	0.0403798	0.0316274	0.201696	no	no	no	no	-0.151555	0.0634628	0.0169363	no	no	no	no
3189-61	TMPRSS15	0.0400631	0.0314118	0.202162	no	no	no	no	-0.0590776	0.0632934	0.350617	no	no	no	no
10830-5	EFCAB14	0.0396308	0.0310828	0.202306	no	no	no	no	-0.138739	0.0626731	0.0268502	no	no	no	no
15468-14	CFHR1	0.0391507	0.0307116	0.202385	no	no	no	no	0.316934	0.0626181	4.16235e-07	yes	no	yes	no
16802-31	OCIAD1	0.0396633	0.0311167	0.202429	no	no	no	no	-0.0144075	0.0625496	0.81783	no	no	no	no
8429-16	AXIN2	0.0398902	0.0313217	0.202818	no	no	no	no	-0.00361734	0.0633994	0.9545	no	no	no	no
7753-21	HTATIP2	0.0386839	0.0303774	0.20286	no	no	no	no	-0.0984292	0.062066	0.112767	no	no	no	no
12779-30	PRDM4	-0.0395788	0.031132	0.203614	no	no	no	no	-0.0488376	0.0627217	0.436192	no	no	no	no
19286-30	MYL5	0.0398511	0.0313798	0.204099	no	no	no	no	-0.105005	0.0632333	0.0967951	no	no	no	no
4267-81	PES1	0.0399512	0.0314783	0.204381	no	no	no	no	-0.0803516	0.0633201	0.20445	no	no	no	no
12867-40	DYNLT3	0.0398586	0.0314333	0.204784	no	no	no	no	-0.0338999	0.0633719	0.592694	no	no	no	no
7060-2	ERO1L	0.0399076	0.0314737	0.20481	no	no	no	no	-0.101309	0.0632538	0.109238	no	no	no	no
7071-23	MAN1B1	0.039683	0.0313007	0.20487	no	no	no	no	0.0632876	0.0631443	0.316213	no	no	no	no
3077-66	F10	-0.039019	0.0307897	0.205057	no	no	no	no	-0.133531	0.0628627	0.0336564	no	no	no	no
18385-4	PSMD10	0.0395276	0.0312011	0.205203	no	no	no	no	-0.0157634	0.0627487	0.801648	no	no	no	no
13691-10	SLC5A8	-0.0387085	0.0305998	0.205875	no	no	no	no	0.116217	0.0625301	0.0630873	no	no	no	no
8397-147	QSOX2	0.0369966	0.0292546	0.205999	no	no	no	no	0.536915	0.0604781	6.81659e-19	yes	yes	yes	yes
5255-22	PDE4D	0.0398354	0.0315054	0.206086	no	no	no	no	0.0380226	0.0632898	0.547993	no	no	no	no
9282-12	CRISP2	0.0327885	0.0259402	0.206229	no	no	no	no	0.955349	0.0544284	5.70211e-69	yes	yes	yes	yes
7054-87	CLEC2D	0.0394342	0.0312065	0.206355	no	no	no	no	0.0108161	0.0630817	0.863861	no	no	no	no
14633-26	TMEM185A	0.039027	0.0309024	0.206621	no	no	no	no	-0.0163587	0.0621053	0.79224	no	no	no	no
16781-2	ENGASE	0.0387854	0.030715	0.206678	no	no	no	no	0.124018	0.0628368	0.0484216	no	no	no	no
9959-60	TMEM59L	0.039133	0.0309928	0.206716	no	no	no	no	-0.0912502	0.0625555	0.144646	no	no	no	no
9735-44	CD96	0.0398425	0.0315774	0.207042	no	no	no	no	0.052303	0.0634856	0.410022	no	no	no	no
5637-81	NTNG1	0.0394176	0.0312708	0.20748	no	no	no	no	-0.261534	0.0630751	3.37763e-05	yes	yes	yes	yes
2649-77	ICAM3	0.0394102	0.0312923	0.207879	no	no	no	no	-0.0320181	0.0628434	0.610408	no	no	no	no
16060-99	NID2	0.0388037	0.0308438	0.208366	no	no	no	no	-0.10557	0.0624684	0.0910331	no	no	no	no
11303-7	SAMHD1	0.0392267	0.031201	0.208671	no	no	no	no	0.0206479	0.0629048	0.742729	no	no	no	no
18257-64	SRP19	0.0391611	0.031187	0.20923	no	no	no	no	0.133361	0.0625667	0.0330485	no	no	no	no
19116-1	MUTED	0.039102	0.0311502	0.20938	no	no	no	no	-0.0448865	0.0629163	0.475579	no	no	no	no
8405-108	ADAM10	-0.0397081	0.0316406	0.209489	no	no	no	no	0.0497652	0.0637738	0.435191	no	no	no	no
11288-26	NT5C2	0.038635	0.0307996	0.209697	no	no	no	no	-0.0562077	0.0625565	0.368913	no	no	no	no
14047-78	BDNF	0.0385341	0.0307377	0.209972	no	no	no	no	-0.202159	0.0621516	0.00114323	no	no	no	no
18897-31	HDAC2	0.0388418	0.0309875	0.210036	no	no	no	no	0.0427535	0.0628416	0.49629	no	no	no	no
15448-47	SQSTM1	-0.0394695	0.0315077	0.210317	no	no	no	no	-0.0216187	0.0635183	0.73359	no	no	no	no
8970-9	RIPK2	0.0383763	0.0306539	0.210598	no	no	no	no	-0.0785521	0.0624661	0.208567	no	no	no	no
7193-98	PCDHAC1	0.0379124	0.0302838	0.210605	no	no	no	no	0.137524	0.0616924	0.0258011	no	no	no	no
3209-69	MEPE	0.0393619	0.0314543	0.210789	no	no	no	no	-0.0518232	0.0632089	0.412289	no	no	no	no
4392-54	FGF12	0.0392675	0.0313935	0.211001	no	no	no	no	-0.0558373	0.0632109	0.377047	no	no	no	no
8905-20	KCNMB3	-0.0384975	0.0307815	0.211054	no	no	no	no	0.292849	0.0623858	2.6771e-06	yes	no	yes	no
8244-16	FUT8	0.0380071	0.0304441	0.211877	no	no	no	no	-0.107515	0.0624101	0.0849382	no	no	no	no
9207-60	CRYZL1	0.039176	0.031402	0.212191	no	no	no	no	0.0635707	0.0633752	0.31582	no	no	no	no
12576-21	MAGEA3	-0.0392029	0.0314584	0.212696	no	no	no	no	-0.0604966	0.0633709	0.339758	no	no	no	no
9220-7	EPHB3	0.0394364	0.0316461	0.212702	no	no	no	no	-0.0137426	0.0636401	0.829033	no	no	no	no
3839-60	AIP	-0.0387931	0.0311367	0.212801	no	no	no	no	-0.100125	0.0628646	0.111226	no	no	no	no
7069-9	TSNARE1	0.0386261	0.0310171	0.213016	no	no	no	no	-0.033822	0.0622939	0.587169	no	no	no	no
3361-26	CD207	0.0389399	0.0313365	0.214002	no	no	no	no	-0.0352653	0.0632618	0.57722	no	no	no	no
8366-19	C1orf115	0.038966	0.0313696	0.214178	no	no	no	no	-0.035875	0.0630862	0.569582	no	no	no	no
3059-50	TNFSF13B	0.0389532	0.0313958	0.214712	no	no	no	no	-0.155536	0.0630416	0.0136173	no	no	no	no
17857-6	ACADL	0.0391477	0.0315803	0.215115	no	no	no	no	0.0248642	0.0636051	0.69586	no	no	no	no
2732-58	NANOG	0.0389194	0.0314239	0.215521	no	no	no	no	-0.0739186	0.0635363	0.244664	no	no	no	no
16320-139	CD320	0.0390102	0.0315569	0.216389	no	no	no	no	-0.0554278	0.0633087	0.381292	no	no	no	no
14136-234	CD93	0.0387569	0.0313866	0.216896	no	no	no	no	0.100624	0.063484	0.112961	no	no	no	no
11161-5	SPG20	-0.03816	0.0309654	0.217821	no	no	no	no	0.104729	0.0625855	0.0942543	no	no	no	no
8664-36	PKDCC	0.0382507	0.0310502	0.217987	no	no	no	no	0.0155468	0.0624154	0.803295	no	no	no	no
8236-8	C18orf32	0.0388278	0.0315638	0.218647	no	no	no	no	-0.161607	0.0633227	0.0107071	no	no	no	no
6625-31	ATAD1	-0.038416	0.0312293	0.218649	no	no	no	no	0.0419756	0.0629862	0.505139	no	no	no	no
12445-50	ANKRD27	0.0367822	0.0299428	0.21929	no	no	no	no	-0.062256	0.0608634	0.306364	no	no	no	no
12455-48	MYNN	0.0386073	0.0314507	0.219616	no	no	no	no	-0.0489772	0.0631432	0.437954	no	no	no	no
15452-5	NT5E	0.0377137	0.0307357	0.219811	no	no	no	no	-0.320938	0.0624091	2.71117e-07	yes	no	yes	no
16315-105	FLT1	0.0383352	0.0312436	0.219831	no	no	no	no	0.0792308	0.062983	0.208402	no	no	no	no
5096-51	KIR3DL2	0.0387292	0.0315747	0.219977	no	no	no	no	-0.00586798	0.0634164	0.926276	no	no	no	no
7982-10	MRPL32	0.0386155	0.0314844	0.220011	no	no	no	no	-0.0551387	0.0633416	0.384029	no	no	no	no
10344-334	IL10RA	0.0384913	0.0314099	0.220406	no	no	no	no	-0.0417359	0.0633257	0.509853	no	no	no	no
3431-54	EPHA1	0.0365535	0.0298578	0.220856	no	no	no	no	0.506623	0.0611243	1.14777e-16	yes	no	yes	no
3797-1	CDH2	0.0385503	0.0314928	0.220915	no	no	no	no	-0.0105331	0.0633347	0.867914	no	no	no	no
6230-56	CER1	0.0382459	0.0312547	0.221072	no	no	no	no	-0.114776	0.0632605	0.0696249	no	no	no	no
8976-13	B4GALNT1	-0.0387169	0.0316405	0.221084	no	no	no	no	-0.0350248	0.0634765	0.581102	no	no	no	no
3381-24	LYN	0.0373598	0.0305493	0.221355	no	no	no	no	-0.0995274	0.0617516	0.107019	no	no	no	no
3401-8	PTPN2	0.0383851	0.031396	0.221476	no	no	no	no	-0.0728639	0.0630682	0.24796	no	no	no	no
5888-29	EIF5A	0.0380247	0.0311029	0.221502	no	no	no	no	-0.0324272	0.0628636	0.60597	no	no	no	no
5677-15	C2orf66	-0.038511	0.0315018	0.221518	no	no	no	no	-0.0569619	0.0634762	0.36952	no	no	no	no
19144-9	TCF4	-0.0382422	0.0312834	0.221539	no	no	no	no	-0.0693073	0.0629818	0.271143	no	no	no	no
5734-13	PVRL4	0.0383681	0.0313989	0.221725	no	no	no	no	0.00448864	0.0635909	0.943727	no	no	no	no
6975-52	SNAPIN	0.0380334	0.0311701	0.222394	no	no	no	no	-0.0467855	0.0627878	0.45619	no	no	no	no
2192-63	CCL27	0.0381753	0.0313067	0.222693	no	no	no	no	-0.00556459	0.0631285	0.92976	no	no	no	no
12703-6	NEK7	-0.0378921	0.0310757	0.222712	no	no	no	no	-0.118433	0.0625066	0.0581278	no	no	no	no
18187-16	ASPA	0.0383102	0.0314775	0.223579	no	no	no	no	0.0966799	0.0632473	0.126363	no	no	no	no
12843-6	ZNF410	0.0385227	0.0316573	0.223655	no	no	no	no	-0.0376009	0.0636432	0.554649	no	no	no	no
19257-11	CLTA	0.0377102	0.0309899	0.223659	no	no	no	no	-0.126493	0.0624716	0.0428874	no	no	no	no
14149-9	IL36B	0.0383014	0.0314874	0.223831	no	no	no	no	-0.0857083	0.0633052	0.175771	no	no	no	no
15511-37	NPTXR	-0.0370339	0.0305153	0.224893	no	no	no	no	-0.393061	0.0619473	2.22302e-10	yes	no	yes	no
6921-24	B4GALT3	0.0377941	0.0311434	0.224919	no	no	no	no	-0.0299428	0.0631915	0.635613	no	no	no	no
9899-28	KIF1C	0.0382	0.0314968	0.225199	no	no	no	no	-0.0208672	0.063507	0.742472	no	no	no	no
11185-145	GCH1	0.0378986	0.0312689	0.225504	no	no	no	no	0.116468	0.0628559	0.0638912	no	no	no	no
5704-74	GZMM	-0.0379056	0.031321	0.22619	no	no	no	no	-0.106995	0.0630298	0.0895961	no	no	no	no
10014-31	SNAI2	0.0380322	0.0314381	0.226376	no	no	no	no	0.0710234	0.0632641	0.261587	no	no	no	no
9778-45	TMEM52B	0.0382728	0.0316511	0.226582	no	no	no	no	-0.0529137	0.0637354	0.406421	no	no	no	no
8828-21	ESRP1	0.0377837	0.0312475	0.226595	no	no	no	no	0.00850639	0.0630817	0.892733	no	no	no	no
15325-14	GAP43	-0.0378022	0.0312649	0.226627	no	no	no	no	-0.140012	0.0629139	0.0260512	no	no	no	no
4706-17	EPB41	0.037473	0.030998	0.226707	no	no	no	no	0.0904433	0.0628192	0.149941	no	no	no	no
7117-21	SERPINI2	0.0374724	0.0310272	0.227152	no	no	no	no	-0.0356326	0.0628814	0.570943	no	no	no	no
9937-7	GJA1	0.0379244	0.0314617	0.228044	no	no	no	no	-0.0224542	0.0633453	0.722984	no	no	no	no
3892-21	MED1	0.0375748	0.0311882	0.22829	no	no	no	no	0.0125917	0.0629638	0.841494	no	no	no	no
6049-64	PTPRS	0.037262	0.0309305	0.228319	no	no	no	no	0.0710765	0.0625878	0.256112	no	no	no	no
19275-68	IDH3G	-0.0371902	0.0308751	0.228382	no	no	no	no	0.0862625	0.062435	0.167083	no	no	no	no
8758-2	PCDHA7	-0.0381309	0.0316616	0.228463	no	no	no	no	-0.0100666	0.0635315	0.874101	no	no	no	no
12756-3	BACH2	-0.0379133	0.0314941	0.228658	no	no	no	no	0.0905293	0.0634145	0.153413	no	no	no	no
13657-2	PNKP	-0.0374024	0.0311152	0.22934	no	no	no	no	-0.0429803	0.0628976	0.494393	no	no	no	no
8894-80	HNRNPAB	0.0373177	0.0310801	0.229871	no	no	no	no	-0.00310533	0.0628841	0.960615	no	no	no	no
17760-128	WDR5	0.0373467	0.0311362	0.230348	no	no	no	no	-0.0782736	0.0626664	0.211646	no	no	no	no
11425-31	RUFY1	-0.0372739	0.0311254	0.231096	no	no	no	no	0.0968439	0.0629245	0.123793	no	no	no	no
16807-35	TNNT3	0.0371343	0.0310137	0.231171	no	no	no	no	0.101963	0.0625598	0.103134	no	no	no	no
19437-61	VEGFA	0.0374161	0.0312709	0.231496	no	no	no	no	-0.0866063	0.0633688	0.171718	no	no	no	no
12499-108	SH3GL2	0.0370075	0.0309362	0.231599	no	no	no	no	-0.0192246	0.062616	0.758825	no	no	no	no
15364-101	APOC1	0.0366148	0.030625	0.231859	no	no	no	no	-0.4002	0.0616848	8.70846e-11	yes	no	yes	no
9738-7	FAF2	0.0361807	0.0302665	0.23193	no	no	no	no	-0.12055	0.0613063	0.0492568	no	no	no	no
5004-69	MAPK11	0.0376871	0.0315638	0.232478	no	no	no	no	-0.0431617	0.0634282	0.496199	no	no	no	no
13041-47	TRAF4	0.0370822	0.031074	0.232731	no	no	no	no	-0.0778749	0.0629247	0.215868	no	no	no	no
7018-10	TSR3	0.0369064	0.0309385	0.23291	no	no	no	no	-0.0566109	0.0622181	0.362887	no	no	no	no
13589-10	APBB3	-0.0374602	0.0314439	0.233522	no	no	no	no	-0.0166832	0.0632419	0.791934	no	no	no	no
15613-16	PNLIP	-0.037077	0.0311261	0.23358	no	no	no	no	-0.00203901	0.0632995	0.974303	no	no	no	no
12743-18	BAG5	0.037599	0.0315652	0.233593	no	no	no	no	-0.0673145	0.0633898	0.288275	no	no	no	no
5730-60	CXCL14	0.0366406	0.0307641	0.233647	no	no	no	no	-0.00462704	0.0622871	0.940783	no	no	no	no
5227-60	PDK1	-0.0363167	0.0305012	0.233784	no	no	no	no	-0.068642	0.0620963	0.268981	no	no	no	no
13745-10	PKD2	0.0371387	0.0312141	0.234122	no	no	no	no	-0.116239	0.0631525	0.0656784	no	no	no	no
3847-56	ETHE1	0.0371582	0.0312355	0.234198	no	no	no	no	-0.0625058	0.0632164	0.322781	no	no	no	no
3738-54	CSF1	0.0371804	0.0312608	0.234298	no	no	no	no	-0.0244604	0.0629106	0.697416	no	no	no	no
13599-15	RABEPK	0.0372183	0.0313067	0.234508	no	no	no	no	-0.0317961	0.063055	0.614079	no	no	no	no
10042-8	SGK3	0.0370668	0.0311861	0.23461	no	no	no	no	-0.118237	0.0629335	0.0602775	no	no	no	no
15641-20	TMEFF1	0.0365219	0.0307294	0.234637	no	no	no	no	-0.219841	0.0623243	0.00041971	no	no	no	no
11368-32	AK2	0.0369263	0.0310862	0.234885	no	no	no	no	-0.136963	0.0626563	0.02882	no	no	no	no
19290-5	HPRT1	0.036466	0.0307209	0.235223	no	no	no	no	0.0300749	0.0623184	0.62938	no	no	no	no
5629-58	KLRC1	-0.037348	0.0315096	0.235903	no	no	no	no	-0.00532473	0.063546	0.933221	no	no	no	no
12621-55	PPP2R1A	-0.0366195	0.0308966	0.235928	no	no	no	no	0.0420493	0.0624687	0.500867	no	no	no	no
5102-55	MICB	0.0367955	0.0310733	0.236354	no	no	no	no	-0.0363729	0.0634618	0.566545	no	no	no	no
17403-14	ACADSB	-0.0366786	0.0309975	0.236699	no	no	no	no	-0.0156001	0.0625899	0.803173	no	no	no	no
7110-2	DNAJB11	0.0368016	0.0311197	0.236975	no	no	no	no	-0.0275279	0.062817	0.661224	no	no	no	no
16035-8	FLT4	-0.0362361	0.0306626	0.237298	no	no	no	no	-0.158768	0.0623829	0.0109263	no	no	no	no
12595-11	TMOD1	0.0357338	0.0302998	0.238262	no	no	no	no	0.397368	0.0611739	8.26362e-11	yes	yes	yes	yes
9118-7	PSD2	-0.0364148	0.0308797	0.2383	no	no	no	no	-0.181604	0.0629622	0.00392241	no	no	no	no
17377-1	AKR1C3	0.0366267	0.03107	0.238459	no	no	no	no	0.174959	0.0630659	0.0055334	no	no	no	no
10432-3	KIAA1644	0.03639	0.0309675	0.239953	no	no	no	no	-0.0667382	0.0631146	0.290323	no	no	no	no
3488-64	CAT	0.0355781	0.0302814	0.240028	no	no	no	no	0.515735	0.060762	2.10616e-17	yes	yes	yes	yes
17854-33	NAA10	0.0355594	0.0303085	0.240696	no	no	no	no	-0.0322613	0.0613778	0.599154	no	no	no	no
13946-8	DDX23	0.0366156	0.031219	0.240851	no	no	no	no	0.0465359	0.0629322	0.459627	no	no	no	no
15405-23	IFNA4	0.036817	0.0313964	0.240935	no	no	no	no	-0.00384857	0.0632728	0.951499	no	no	no	no
8242-9	CLEC2L	0.037039	0.0316018	0.241176	no	no	no	no	-0.0367308	0.0636538	0.563912	no	no	no	no
3710-49	PLG	0.0352302	0.0300614	0.24122	no	no	no	no	-0.505576	0.0613279	1.66793e-16	yes	yes	yes	yes
17511-10	RPP30	0.0364729	0.0311348	0.241417	no	no	no	no	-0.0507845	0.0629054	0.419485	no	no	no	no
4900-8	C3	-0.0347038	0.0296294	0.241493	no	no	no	no	-0.0804624	0.0595343	0.176526	no	no	no	no
8817-29	CENPV	-0.037092	0.0316812	0.241683	no	no	no	no	0.0250449	0.0636769	0.694088	no	no	no	no
4925-54	MMP13	0.0367258	0.0313873	0.241968	no	no	no	no	-0.127399	0.0631375	0.0436118	no	no	no	no
4292-5	NAPA	0.0362029	0.0309627	0.242306	no	no	no	no	-0.0598458	0.0626961	0.339812	no	no	no	no
7748-11	NDUFV2	-0.0360962	0.0308745	0.242352	no	no	no	no	0.0451389	0.0625923	0.470813	no	no	no	no
11616-9	HSF1	0.0365876	0.0313196	0.242726	no	no	no	no	0.133189	0.0628889	0.0341886	no	no	no	no
11544-39	PHF3	0.0359276	0.0307573	0.242766	no	no	no	no	-0.0673537	0.0621666	0.278614	no	no	no	no
18863-176	CHST2	-0.0370628	0.0317318	0.242805	no	no	no	no	-0.01172	0.0636595	0.853932	no	no	no	no
12463-7	KLHL13	0.0367312	0.0314556	0.242922	no	no	no	no	0.033877	0.0631494	0.591642	no	no	no	no
10462-14	INSL5	0.0362062	0.03101	0.242982	no	no	no	no	0.142956	0.063227	0.0237598	no	no	no	no
7132-55	C1QL4	0.0367067	0.0314753	0.243531	no	no	no	no	-0.0558745	0.0633374	0.377683	no	no	no	no
18294-26	SOX2	0.0366603	0.031448	0.243719	no	no	no	no	-0.108002	0.0633736	0.0883409	no	no	no	no
16755-195	GDF3	0.0360783	0.0309788	0.244177	no	no	no	no	-0.0504724	0.0627208	0.420983	no	no	no	no
17765-3	SNUPN	0.0361262	0.0310703	0.244941	no	no	no	no	0.0706883	0.0628439	0.260664	no	no	no	no
8840-61	C1S	0.0357846	0.0308123	0.245491	no	no	no	no	-0.19104	0.062475	0.00222926	no	no	no	no
14021-81	MED4	0.0363899	0.0313403	0.245592	no	no	no	no	0.0575505	0.0634135	0.364119	no	no	no	no
9090-9	SYTL4	0.0354427	0.0305741	0.246359	no	no	no	no	-0.243603	0.0616928	7.85969e-05	yes	no	no	no
13711-10	CLTC	0.0361177	0.031166	0.246505	no	no	no	no	-0.124067	0.0630588	0.0491272	no	no	no	no
17673-34	CA5B	0.0356594	0.0307753	0.246577	no	no	no	no	-0.0105918	0.0621253	0.864624	no	no	no	no
4306-4	TKT	0.0359393	0.031077	0.247493	no	no	no	no	-0.0506616	0.062604	0.418378	no	no	no	no
16597-11	GLRX5	0.0361963	0.0313001	0.247506	no	no	no	no	0.00403807	0.0633567	0.949181	no	no	no	no
12577-100	FEN1	-0.036331	0.0314875	0.248572	no	no	no	no	-0.1029	0.063182	0.103392	no	no	no	no
19111-10	UBE2M	0.0358684	0.0311152	0.249009	no	no	no	no	-0.103675	0.062511	0.0972158	no	no	no	no
9313-27	CBLN1	0.0338659	0.029428	0.249813	no	no	no	no	-0.207664	0.0616729	0.000759417	no	no	no	no
6631-17	COL9A1	0.0358308	0.0311509	0.250048	no	no	no	no	-0.00883473	0.0630714	0.888601	no	no	no	no
13464-8	NRAC	-0.0360833	0.0313764	0.250138	no	no	no	no	-0.192572	0.0630941	0.00227218	no	no	no	no
9026-40	BTNL8	0.0360178	0.031321	0.250162	no	no	no	no	-0.0394135	0.0631351	0.532449	no	no	no	no
2750-3	APOA1	-0.0355853	0.0309712	0.250564	no	no	no	no	0.343407	0.0624077	3.74149e-08	yes	no	yes	no
11441-11	PYGL	0.0354115	0.0308219	0.250593	no	no	no	no	-0.0801976	0.0624336	0.198957	no	no	no	no
13988-67	NMRAL1	0.035908	0.0312622	0.250718	no	no	no	no	0.0309977	0.0630546	0.623002	no	no	no	no
[truncated: 2,246 more rows]
