# Supplementary material for: Integrated methylome and phenome study of the circulating proteome reveals markers pertinent to brain health
Source: Nat Commun. 2022 Aug 9;13:4670. doi: 10.1038/s41467-022-32319-8 (PMC9363452; doi:10.1038/s41467-022-32319-8)
Supplement: Supplementary file 16 — Supplementary Data 13 [file 41467_2022_32319_MOESM16_ESM.xlsx]

## Sheet: Supplementary Data 13
Supplementary Data 13. Brain imaging marker associations with circulating plasma proteins in the Generation Scotland (maximum n=1,065) sample.
Scaled beta coeficients, standard errors (SE) and P values are summarised for each of the 4,235 SOMAmer levels in relation to seven brain imaging variables.
95 associations between the levels of 60 unqiue proteins and brain imaging measures had P < 3.5x10-4 (eqivalent to 0.05 / 143 SOMAmer componenets as derived from PCA on all SOMAmers).
The results were generated through linear regression and were adjusted for mutiple testing correction (P < 3.5x10-4).
SeqId	Gene of Protein	UniProt Full Name	Phenotype 1	n	Beta	SE	P	Phenotype 2	n	Beta	SE	P	Phenotype 3	n	Beta	SE	P	Phenotype 4	n	Beta	SE	P	Phenotype 5	n	Beta	SE	P	Phenotype 6	n	Beta	SE	P	Phenotype 7	n	Beta	SE	P
15470-11	HEXB	Beta-hexosaminidase subunit beta	Relative Brain Age	963	0.146707	0.0312241	2.62068e-06	Global Grey Matter Volume	940	-0.212512	0.0625743	0.00068342	General Fractional Anisotropy	921	-0.157996	0.0415683	0.000144178	General Mean Diffusivity	920	0.113254	0.0374414	0.00248779	Fazkeas White Matter Score	937	0.0352146	0.0344599	0.306828	White Matter Hyperintensity Volume	927	0.105007	0.0392104	0.00740579	Whole Brain Volume	939	-0.169056	0.0590598	0.0042038
5644-60	RNASE4	Ribonuclease 4	Relative Brain Age	963	0.145146	0.0309627	2.76171e-06	Global Grey Matter Volume	940	-0.188565	0.062052	0.00237504	General Fractional Anisotropy	921	-0.0980357	0.0411223	0.0171254	General Mean Diffusivity	920	0.0844966	0.0371161	0.0228134	Fazkeas White Matter Score	937	0.0684508	0.0340704	0.0445264	White Matter Hyperintensity Volume	927	0.136576	0.038566	0.000398062	Whole Brain Volume	939	-0.111331	0.0586215	0.0575441
4763-31	AFM	Afamin	Relative Brain Age	963	0.144501	0.0316637	5.02778e-06	Global Grey Matter Volume	940	-0.138899	0.0630776	0.0276631	General Fractional Anisotropy	921	-0.0542541	0.0420719	0.197205	General Mean Diffusivity	920	0.0482979	0.0381042	0.204969	Fazkeas White Matter Score	937	-0.00218008	0.0348867	0.950172	White Matter Hyperintensity Volume	927	0.0356775	0.0396506	0.368228	Whole Brain Volume	939	-0.0982323	0.0593753	0.0980398
9316-67	WFDC1	WAP four-disulfide core domain protein 1	Relative Brain Age	963	0.141925	0.0320227	9.33557e-06	Global Grey Matter Volume	940	-0.147383	0.0640506	0.0213896	General Fractional Anisotropy	921	-0.125289	0.0425377	0.00322587	General Mean Diffusivity	920	0.130377	0.0383327	0.000670896	Fazkeas White Matter Score	937	0.0806415	0.0351308	0.0217065	White Matter Hyperintensity Volume	927	0.118008	0.0397127	0.00296317	Whole Brain Volume	939	-0.133106	0.0602759	0.0272245
6383-90	TLL1	Tolloid-like protein 1	Relative Brain Age	963	0.137402	0.0320482	1.80829e-05	Global Grey Matter Volume	940	-0.106859	0.0641529	0.0957754	General Fractional Anisotropy	921	-0.0583719	0.0425796	0.170409	General Mean Diffusivity	920	0.0451775	0.038515	0.240802	Fazkeas White Matter Score	937	0.0139971	0.0354003	0.692552	White Matter Hyperintensity Volume	927	0.0490589	0.0402916	0.223378	Whole Brain Volume	939	-0.0155966	0.0605527	0.796738
15426-5	NEU1	Sialidase-1	Relative Brain Age	963	0.138679	0.0324194	1.88873e-05	Global Grey Matter Volume	940	-0.278219	0.0647314	1.723e-05	General Fractional Anisotropy	921	-0.176106	0.0428505	3.96043e-05	General Mean Diffusivity	920	0.104745	0.0389115	0.00710487	Fazkeas White Matter Score	937	0.0435226	0.0354623	0.219713	White Matter Hyperintensity Volume	927	0.11942	0.040689	0.00333608	Whole Brain Volume	939	-0.188029	0.0612365	0.00213673
19601-15	ASB9	Ankyrin repeat and SOCS box protein 9	Relative Brain Age	963	0.123035	0.029207	2.52539e-05	Global Grey Matter Volume	940	-0.201521	0.0579658	0.000507914	General Fractional Anisotropy	921	-0.163312	0.0385944	2.32151e-05	General Mean Diffusivity	920	0.148531	0.0348518	2.02804e-05	Fazkeas White Matter Score	937	0.121127	0.0319155	0.000147501	White Matter Hyperintensity Volume	927	0.149085	0.0361818	3.78151e-05	Whole Brain Volume	939	-0.202032	0.0545929	0.000215012
6379-62	ADAMTSL2	ADAMTS-like protein 2	Relative Brain Age	963	0.132467	0.0315837	2.73909e-05	Global Grey Matter Volume	940	-0.198519	0.0630124	0.00163008	General Fractional Anisotropy	921	-0.142161	0.0419989	0.000712105	General Mean Diffusivity	920	0.0837091	0.0379566	0.0274268	Fazkeas White Matter Score	937	0.0744933	0.034425	0.0304696	White Matter Hyperintensity Volume	927	0.117231	0.0394226	0.0029424	Whole Brain Volume	939	-0.101028	0.0595639	0.0898621
19377-14	OLFM2	Noelin-2	Relative Brain Age	963	0.127658	0.0314151	4.83233e-05	Global Grey Matter Volume	940	-0.143512	0.0631541	0.0230619	General Fractional Anisotropy	921	-0.183472	0.0417534	1.11191e-05	General Mean Diffusivity	920	0.117515	0.0376292	0.00179033	Fazkeas White Matter Score	937	0.0349861	0.0341522	0.305639	White Matter Hyperintensity Volume	927	0.077746	0.0393713	0.0483033	Whole Brain Volume	939	-0.126034	0.05924	0.033378
16614-27	RSPO1	R-spondin-1	Relative Brain Age	963	0.123903	0.0305908	5.1148e-05	Global Grey Matter Volume	940	-0.163577	0.0609539	0.00728311	General Fractional Anisotropy	921	-0.160019	0.0404367	7.58123e-05	General Mean Diffusivity	920	0.141811	0.0366072	0.000107124	Fazkeas White Matter Score	937	0.0546502	0.0337049	0.104925	White Matter Hyperintensity Volume	927	0.132701	0.0380919	0.000494538	Whole Brain Volume	939	-0.163264	0.0574495	0.00448511
4811-33	ITIH4	Inter-alpha-trypsin inhibitor heavy chain H4	Relative Brain Age	963	0.12703	0.03187	6.7235e-05	Global Grey Matter Volume	940	-0.145351	0.0633936	0.0218577	General Fractional Anisotropy	921	-0.06252	0.0424962	0.14124	General Mean Diffusivity	920	0.0769671	0.0383298	0.0446408	Fazkeas White Matter Score	937	0.0583514	0.034934	0.0948539	White Matter Hyperintensity Volume	927	0.123424	0.0394878	0.00177425	Whole Brain Volume	939	-0.0677938	0.0598384	0.257236
10818-36	SMPD1	Sphingomyelin phosphodiesterase	Relative Brain Age	963	0.126456	0.0322164	8.66561e-05	Global Grey Matter Volume	940	-0.192387	0.0643106	0.00277589	General Fractional Anisotropy	921	-0.154087	0.042689	0.00030675	General Mean Diffusivity	920	0.128065	0.038546	0.00089252	Fazkeas White Matter Score	937	0.0451849	0.0353473	0.201139	White Matter Hyperintensity Volume	927	0.0815032	0.0404088	0.0436989	Whole Brain Volume	939	-0.14703	0.0607067	0.0154362
17691-1	TPP1	Tripeptidyl-peptidase 1	Relative Brain Age	963	0.126934	0.0325055	9.42242e-05	Global Grey Matter Volume	940	-0.233307	0.0649497	0.000327993	General Fractional Anisotropy	921	-0.0977661	0.0432349	0.023742	General Mean Diffusivity	920	0.103673	0.0390463	0.00792784	Fazkeas White Matter Score	937	0.0413355	0.0357953	0.248183	White Matter Hyperintensity Volume	927	0.107088	0.0407536	0.00859685	Whole Brain Volume	939	-0.148708	0.0613773	0.0153996
4930-21	STC1	Stanniocalcin-1	Relative Brain Age	963	0.121087	0.0313852	0.000114275	Global Grey Matter Volume	940	-0.299225	0.0621189	1.45749e-06	General Fractional Anisotropy	921	-0.127335	0.041577	0.00219405	General Mean Diffusivity	920	0.117712	0.0374837	0.00168749	Fazkeas White Matter Score	937	0.0357674	0.0343382	0.297588	White Matter Hyperintensity Volume	927	0.125622	0.0391483	0.00133253	Whole Brain Volume	939	-0.184861	0.0588061	0.00166898
8309-12	HYAL1	Hyaluronidase-1	Relative Brain Age	963	0.122778	0.0323012	0.000144099	Global Grey Matter Volume	940	-0.159547	0.0646945	0.0136569	General Fractional Anisotropy	921	-0.153411	0.0427961	0.000337481	General Mean Diffusivity	920	0.123818	0.0386593	0.00136091	Fazkeas White Matter Score	937	0.0523503	0.0353871	0.139044	White Matter Hyperintensity Volume	927	0.118512	0.0404834	0.003418	Whole Brain Volume	939	-0.107909	0.061043	0.0771034
8989-40	SCUBE1	Signal peptide, CUB and EGF-like domain-containing protein 1	Relative Brain Age	963	0.114142	0.0302225	0.000158894	Global Grey Matter Volume	940	-0.096262	0.0606115	0.112246	General Fractional Anisotropy	921	-0.10595	0.0402173	0.00842741	General Mean Diffusivity	920	0.0580673	0.0363247	0.109918	Fazkeas White Matter Score	937	0.00756543	0.0332255	0.81988	White Matter Hyperintensity Volume	927	0.011574	0.0379664	0.760481	Whole Brain Volume	939	-0.0535379	0.0570981	0.348425
9216-100	PLXNB2	Plexin-B2	Relative Brain Age	963	0.119395	0.0317247	0.000167581	Global Grey Matter Volume	940	-0.0785011	0.0638194	0.218678	General Fractional Anisotropy	921	-0.0637339	0.0425214	0.133908	General Mean Diffusivity	920	0.0830253	0.0382462	0.0299455	Fazkeas White Matter Score	937	0.0292722	0.0346902	0.398771	White Matter Hyperintensity Volume	927	0.0876273	0.0397306	0.0274166	Whole Brain Volume	939	-0.0356058	0.0601104	0.553623
11178-21	SVEP1	Sushi, von Willebrand factor type A, EGF and pentraxin domain-containing protein 1	Relative Brain Age	963	0.112777	0.0299968	0.000170167	Global Grey Matter Volume	940	-0.199123	0.0596281	0.000839537	General Fractional Anisotropy	921	-0.155879	0.0395612	8.14135e-05	General Mean Diffusivity	920	0.117844	0.0358699	0.00101867	Fazkeas White Matter Score	937	0.103573	0.0327533	0.00156582	White Matter Hyperintensity Volume	927	0.151748	0.037	4.10851e-05	Whole Brain Volume	939	-0.136051	0.0563533	0.0157676
7638-30	LMAN2	Vesicular integral-membrane protein VIP36	Relative Brain Age	963	0.118832	0.032104	0.000214365	Global Grey Matter Volume	940	-0.190207	0.0638846	0.00290741	General Fractional Anisotropy	921	-0.0949222	0.0423634	0.025048	General Mean Diffusivity	920	0.0831678	0.0382222	0.0295626	Fazkeas White Matter Score	937	0.0589007	0.0350367	0.0927408	White Matter Hyperintensity Volume	927	0.103034	0.0397138	0.0094756	Whole Brain Volume	939	-0.0676402	0.0602981	0.261963
11109-56	SVEP1	Sushi, von Willebrand factor type A, EGF and pentraxin domain-containing protein 1	Relative Brain Age	963	0.110176	0.0299441	0.000233793	Global Grey Matter Volume	940	-0.18474	0.0596209	0.00194449	General Fractional Anisotropy	921	-0.149724	0.0395011	0.000150417	General Mean Diffusivity	920	0.129373	0.0357471	0.000295621	Fazkeas White Matter Score	937	0.0973825	0.0327496	0.00294376	White Matter Hyperintensity Volume	927	0.134749	0.0370486	0.000275728	Whole Brain Volume	939	-0.140023	0.0562897	0.0128627
8352-26	SIGLEC12	Sialic acid-binding Ig-like lectin 12	Relative Brain Age	963	0.118581	0.0324039	0.000252729	Global Grey Matter Volume	940	-0.175514	0.0646421	0.00662432	General Fractional Anisotropy	921	-0.0748016	0.0430044	0.0819653	General Mean Diffusivity	920	0.0499003	0.0388393	0.198866	Fazkeas White Matter Score	937	0.0235112	0.0355772	0.508709	White Matter Hyperintensity Volume	927	0.0819158	0.0405377	0.0433074	Whole Brain Volume	939	-0.0725542	0.0610167	0.234405
2516-57	CCL21	C-C motif chemokine 21	Relative Brain Age	963	0.11843	0.0323919	0.000256027	Global Grey Matter Volume	940	-0.177573	0.064957	0.00626268	General Fractional Anisotropy	921	-0.155059	0.0430631	0.000317312	General Mean Diffusivity	920	0.101676	0.0388358	0.00884168	Fazkeas White Matter Score	937	0.0209146	0.0353795	0.55442	White Matter Hyperintensity Volume	927	0.108964	0.040621	0.00730834	Whole Brain Volume	939	-0.139727	0.0612315	0.0224926
3179-51	CTSA	Lysosomal protective protein	Relative Brain Age	963	0.117137	0.0324225	0.000302876	Global Grey Matter Volume	940	-0.147291	0.0646592	0.0227295	General Fractional Anisotropy	921	-0.0618527	0.0428488	0.148876	General Mean Diffusivity	920	0.0443869	0.0387704	0.252264	Fazkeas White Matter Score	937	0.0269541	0.0354068	0.446497	White Matter Hyperintensity Volume	927	0.0676017	0.040218	0.0927862	Whole Brain Volume	939	-0.0839885	0.0609629	0.168296
5000-52	LGALS3BP	Galectin-3-binding protein	Relative Brain Age	963	0.115386	0.0319492	0.000304365	Global Grey Matter Volume	940	-0.103616	0.0635382	0.102941	General Fractional Anisotropy	921	-0.0725776	0.0424624	0.0874103	General Mean Diffusivity	920	0.106779	0.0382759	0.0052753	Fazkeas White Matter Score	937	0.0556212	0.0350904	0.112947	White Matter Hyperintensity Volume	927	0.157138	0.0392808	6.32419e-05	Whole Brain Volume	939	-0.0402267	0.059946	0.502189
4374-45	GDF15	Growth/differentiation factor 15	Relative Brain Age	963	0.0971801	0.0272056	0.000354177	Global Grey Matter Volume	940	-0.183288	0.0541599	0.000713842	General Fractional Anisotropy	921	-0.141022	0.0356463	7.61655e-05	General Mean Diffusivity	920	0.119576	0.0322553	0.000209582	Fazkeas White Matter Score	937	0.0845518	0.0297044	0.00442113	White Matter Hyperintensity Volume	927	0.159885	0.033628	1.9891e-06	Whole Brain Volume	939	-0.159169	0.0510733	0.0018303
7928-183	TPST1	Protein-tyrosine sulfotransferase 1	Relative Brain Age	963	0.111719	0.0315083	0.000391587	Global Grey Matter Volume	940	-0.151006	0.0628426	0.0162646	General Fractional Anisotropy	921	-0.159782	0.0416807	0.000126341	General Mean Diffusivity	920	0.0654351	0.0378619	0.0839424	Fazkeas White Matter Score	937	0.0764467	0.0343888	0.026215	White Matter Hyperintensity Volume	927	0.0868787	0.0392691	0.0269393	Whole Brain Volume	939	-0.0860013	0.0593414	0.147264
3343-1	ACY1	Aminoacylase-1	Relative Brain Age	963	0.110996	0.0313831	0.000405001	Global Grey Matter Volume	940	-0.0788	0.0628966	0.21026	General Fractional Anisotropy	921	-0.0368135	0.041882	0.379411	General Mean Diffusivity	920	0.0632298	0.0378043	0.0944146	Fazkeas White Matter Score	937	-0.0027121	0.0344113	0.93718	White Matter Hyperintensity Volume	927	0.0685986	0.0391483	0.0797264	Whole Brain Volume	939	-0.0227404	0.0592848	0.701291
5307-12	F9	Coagulation factor IX	Relative Brain Age	963	0.111961	0.0319179	0.000451862	Global Grey Matter Volume	940	-0.133496	0.0635495	0.0356711	General Fractional Anisotropy	921	-0.073195	0.0425522	0.0854098	General Mean Diffusivity	920	0.0326894	0.0384602	0.39535	Fazkeas White Matter Score	937	0.0460475	0.0349734	0.187957	White Matter Hyperintensity Volume	927	0.0982564	0.0397379	0.0134129	Whole Brain Volume	939	-0.0376055	0.0598853	0.530031
7784-1	KNG1	Kininogen-1	Relative Brain Age	963	0.112165	0.0320387	0.000463642	Global Grey Matter Volume	940	-0.146863	0.0636299	0.0209951	General Fractional Anisotropy	921	-0.0400401	0.0425064	0.346203	General Mean Diffusivity	920	0.0189618	0.0384672	0.622058	Fazkeas White Matter Score	937	0.0421284	0.0350505	0.229389	White Matter Hyperintensity Volume	927	0.0620982	0.0398497	0.119159	Whole Brain Volume	939	-0.0690839	0.0599772	0.249388
9357-4	CREG1	Protein CREG1	Relative Brain Age	963	0.113974	0.0327739	0.000505953	Global Grey Matter Volume	940	-0.149095	0.0655214	0.0228752	General Fractional Anisotropy	921	-0.079492	0.0433538	0.0667189	General Mean Diffusivity	920	0.0442964	0.0392197	0.258711	Fazkeas White Matter Score	937	-0.0177887	0.035874	0.619988	White Matter Hyperintensity Volume	927	0.0112038	0.0410692	0.785005	Whole Brain Volume	939	-0.0646654	0.061755	0.29504
18289-16	CCL15	C-C motif chemokine 15	Relative Brain Age	963	0.109919	0.0316133	0.000507089	Global Grey Matter Volume	940	-0.136265	0.0636847	0.0323803	General Fractional Anisotropy	921	-0.0572061	0.0421595	0.174814	General Mean Diffusivity	920	0.0503316	0.0377732	0.182707	Fazkeas White Matter Score	937	0.0302346	0.034399	0.379435	White Matter Hyperintensity Volume	927	0.057517	0.0395232	0.145594	Whole Brain Volume	939	-0.0616295	0.0599701	0.304105
4876-32	F9	Coagulation factor IX	Relative Brain Age	963	0.110516	0.0318729	0.000525496	Global Grey Matter Volume	940	-0.126569	0.0633873	0.0458517	General Fractional Anisotropy	921	-0.0649944	0.0424487	0.125738	General Mean Diffusivity	920	0.0325327	0.0383724	0.396541	Fazkeas White Matter Score	937	0.0464921	0.0349191	0.18305	White Matter Hyperintensity Volume	927	0.098806	0.0396709	0.0127512	Whole Brain Volume	939	-0.0267615	0.0597294	0.654121
17172-19	STATH	Statherin	Relative Brain Age	963	0.112607	0.0327723	0.000590277	Global Grey Matter Volume	940	-0.206281	0.0653647	0.00160028	General Fractional Anisotropy	921	-0.0369156	0.0437225	0.398493	General Mean Diffusivity	920	0.0530609	0.0394854	0.17901	Fazkeas White Matter Score	937	0.0266601	0.0356606	0.454697	White Matter Hyperintensity Volume	927	0.0345942	0.0409031	0.397686	Whole Brain Volume	939	-0.115895	0.0617743	0.0606406
8250-2	PTPRJ	Receptor-type tyrosine-protein phosphatase eta	Relative Brain Age	963	0.11008	0.0320386	0.000590708	Global Grey Matter Volume	940	-0.0603195	0.0641109	0.346776	General Fractional Anisotropy	921	-0.114225	0.0423727	0.00702344	General Mean Diffusivity	920	0.0882842	0.0384179	0.021562	Fazkeas White Matter Score	937	0.0383728	0.0352735	0.276654	White Matter Hyperintensity Volume	927	0.0557623	0.0402022	0.165428	Whole Brain Volume	939	-0.0563238	0.060438	0.351375
3316-58	SERPIND1	Heparin cofactor 2	Relative Brain Age	963	0.107563	0.0315314	0.000646548	Global Grey Matter Volume	940	-0.147028	0.0626233	0.0188835	General Fractional Anisotropy	921	-0.0975937	0.0419263	0.0199258	General Mean Diffusivity	920	0.0281535	0.0378907	0.457471	Fazkeas White Matter Score	937	0.0665042	0.0345075	0.0539501	White Matter Hyperintensity Volume	927	0.103581	0.0390671	0.00801693	Whole Brain Volume	939	-0.0318502	0.0591019	0.589953
9235-3	PLXDC1	Plexin domain-containing protein 1	Relative Brain Age	963	0.109668	0.0323664	0.000703194	Global Grey Matter Volume	940	-0.160931	0.0644241	0.0124899	General Fractional Anisotropy	921	-0.0678822	0.0430595	0.114917	General Mean Diffusivity	920	0.102298	0.0386322	0.00809706	Fazkeas White Matter Score	937	0.09535	0.0351634	0.00669541	White Matter Hyperintensity Volume	927	0.132908	0.0400991	0.000918107	Whole Brain Volume	939	-0.111641	0.0607365	0.0660443
3616-3	GNS	N-acetylglucosamine-6-sulfatase	Relative Brain Age	963	0.109653	0.0324414	0.000724774	Global Grey Matter Volume	940	-0.137814	0.0647803	0.0333863	General Fractional Anisotropy	921	-0.0431099	0.0428255	0.314108	General Mean Diffusivity	920	0.0919683	0.0386971	0.017472	Fazkeas White Matter Score	937	0.0347955	0.0353932	0.325552	White Matter Hyperintensity Volume	927	0.06319	0.0401404	0.115435	Whole Brain Volume	939	-0.114851	0.0610734	0.0600339
9021-1	HAVCR1	Hepatitis A virus cellular receptor 1	Relative Brain Age	963	0.102069	0.0302946	0.000753789	Global Grey Matter Volume	940	-0.111683	0.0603236	0.0641127	General Fractional Anisotropy	921	-0.0925341	0.0400895	0.0209886	General Mean Diffusivity	920	0.134551	0.0360746	0.000191641	Fazkeas White Matter Score	937	0.1281	0.0327677	9.25437e-05	White Matter Hyperintensity Volume	927	0.170436	0.037325	4.96509e-06	Whole Brain Volume	939	-0.0697044	0.0568839	0.220432
8427-118	RSPO3	R-spondin-3	Relative Brain Age	963	0.106441	0.0322677	0.000971418	Global Grey Matter Volume	940	-0.119118	0.0642616	0.0637917	General Fractional Anisotropy	921	-0.066852	0.04277	0.118039	General Mean Diffusivity	920	0.0323212	0.0387506	0.404233	Fazkeas White Matter Score	937	0.0489907	0.0353597	0.165901	White Matter Hyperintensity Volume	927	0.0910133	0.0401397	0.0233649	Whole Brain Volume	939	-0.0725686	0.0606128	0.23121
17342-13	AGR3	Anterior gradient protein 3	Relative Brain Age	963	0.105725	0.032166	0.00101316	Global Grey Matter Volume	940	-0.142383	0.0634121	0.024745	General Fractional Anisotropy	921	-0.0847233	0.0422718	0.0450434	General Mean Diffusivity	920	0.0869553	0.0383301	0.0232931	Fazkeas White Matter Score	937	0.0205253	0.0352344	0.560205	White Matter Hyperintensity Volume	927	0.0418103	0.0397341	0.292683	Whole Brain Volume	939	-0.136108	0.059782	0.022802
11516-7	FABP1	Fatty acid-binding protein, liver	Relative Brain Age	963	0.104853	0.0319063	0.00101518	Global Grey Matter Volume	940	-0.165875	0.0632675	0.00874668	General Fractional Anisotropy	921	-0.0873069	0.0423463	0.0392327	General Mean Diffusivity	920	0.035403	0.0383775	0.356271	Fazkeas White Matter Score	937	0.0330049	0.0346467	0.340785	White Matter Hyperintensity Volume	927	0.0855658	0.0394913	0.0302577	Whole Brain Volume	939	-0.127287	0.0595525	0.0325664
4413-3	SLPI	Antileukoproteinase	Relative Brain Age	963	0.099133	0.0302336	0.00104213	Global Grey Matter Volume	940	-0.133143	0.0604791	0.0277028	General Fractional Anisotropy	921	-0.0662893	0.0401393	0.0986405	General Mean Diffusivity	920	0.0849587	0.0361581	0.0187915	Fazkeas White Matter Score	937	0.0999423	0.0328229	0.00232763	White Matter Hyperintensity Volume	927	0.123909	0.0376603	0.00100125	Whole Brain Volume	939	-0.0869637	0.0568995	0.12642
14614-41	NCMAP	Noncompact myelin-associated protein	Relative Brain Age	963	0.104771	0.0319816	0.00105294	Global Grey Matter Volume	940	-0.124061	0.0641754	0.0532175	General Fractional Anisotropy	921	-0.0228421	0.0428003	0.593556	General Mean Diffusivity	920	0.0221899	0.0384454	0.563818	Fazkeas White Matter Score	937	0.0603086	0.0349186	0.0841459	White Matter Hyperintensity Volume	927	0.0734178	0.0402777	0.0683355	Whole Brain Volume	939	-0.0413213	0.0605107	0.494685
6321-65	PCDHGA10	Protocadherin gamma-A10	Relative Brain Age	963	0.1027	0.0314995	0.00111263	Global Grey Matter Volume	940	-0.067838	0.0627633	0.279762	General Fractional Anisotropy	921	-0.0432415	0.0418227	0.301173	General Mean Diffusivity	920	0.0709848	0.0378732	0.0608924	Fazkeas White Matter Score	937	0.0150756	0.0346	0.663047	White Matter Hyperintensity Volume	927	0.0705591	0.0394353	0.0735764	Whole Brain Volume	939	-0.0383888	0.0591987	0.516678
3336-50	TFPI	Tissue factor pathway inhibitor	Relative Brain Age	963	0.103051	0.0316783	0.00114168	Global Grey Matter Volume	940	-0.111887	0.0632821	0.0770492	General Fractional Anisotropy	921	-0.0504945	0.0420341	0.229644	General Mean Diffusivity	920	0.000576872	0.038011	0.987891	Fazkeas White Matter Score	937	0.0589063	0.0346081	0.0887372	White Matter Hyperintensity Volume	927	0.0722475	0.0395006	0.0673962	Whole Brain Volume	939	-0.015423	0.0596952	0.796127
8973-23	FCRL4	Fc receptor-like protein 4	Relative Brain Age	963	-0.104096	0.0320083	0.00114534	Global Grey Matter Volume	940	0.105494	0.0641264	0.0999497	General Fractional Anisotropy	921	0.0410228	0.0423165	0.332332	General Mean Diffusivity	920	-0.0210225	0.0380732	0.580839	Fazkeas White Matter Score	937	0.00136814	0.0344263	0.9683	White Matter Hyperintensity Volume	927	-0.0569466	0.0397701	0.152174	Whole Brain Volume	939	0.071627	0.0603884	0.235581
18342-2	PSAT1	Phosphoserine aminotransferase	Relative Brain Age	963	0.102308	0.0314865	0.00115706	Global Grey Matter Volume	940	-0.101065	0.0629078	0.108153	General Fractional Anisotropy	921	-0.0696632	0.0417312	0.0950517	General Mean Diffusivity	920	0.0517039	0.0378074	0.17145	Fazkeas White Matter Score	937	-0.0355977	0.0344744	0.301798	White Matter Hyperintensity Volume	927	0.0260654	0.0394169	0.508437	Whole Brain Volume	939	-0.0760395	0.0593016	0.199755
4718-5	PPIB	Peptidyl-prolyl cis-trans isomerase B	Relative Brain Age	963	0.104512	0.0324572	0.001282	Global Grey Matter Volume	940	-0.0844009	0.0643199	0.189451	General Fractional Anisotropy	921	-0.0490495	0.0429548	0.253502	General Mean Diffusivity	920	0.0672105	0.0389372	0.084325	Fazkeas White Matter Score	937	0.0676697	0.0355186	0.0567553	White Matter Hyperintensity Volume	927	0.0943541	0.0401439	0.0187534	Whole Brain Volume	939	-0.00589174	0.060663	0.922629
6629-3	DEFB1	Beta-defensin 1	Relative Brain Age	963	0.103241	0.0320697	0.00128524	Global Grey Matter Volume	940	-0.0540473	0.0640812	0.398994	General Fractional Anisotropy	921	-0.0642453	0.0425174	0.130779	General Mean Diffusivity	920	0.0729663	0.0383707	0.0572215	Fazkeas White Matter Score	937	0.0476037	0.0350696	0.174652	White Matter Hyperintensity Volume	927	0.0659758	0.0400892	0.0998205	Whole Brain Volume	939	-0.0120424	0.0603436	0.841821
4913-78	CCL16	C-C motif chemokine 16	Relative Brain Age	963	0.0991818	0.0308794	0.00131857	Global Grey Matter Volume	940	-0.207881	0.0609967	0.000654236	General Fractional Anisotropy	921	-0.10695	0.0406692	0.00854487	General Mean Diffusivity	920	0.0687986	0.0367699	0.0613374	Fazkeas White Matter Score	937	0.0312441	0.0337855	0.355081	White Matter Hyperintensity Volume	927	0.116573	0.0380863	0.00220777	Whole Brain Volume	939	-0.134554	0.0576025	0.0194957
4992-49	GRN	Progranulin	Relative Brain Age	963	0.102943	0.0321039	0.00134332	Global Grey Matter Volume	940	-0.182633	0.0639092	0.00426738	General Fractional Anisotropy	921	-0.0426133	0.0427321	0.318657	General Mean Diffusivity	920	0.0944525	0.0383969	0.0138976	Fazkeas White Matter Score	937	0.0465079	0.0349064	0.182741	White Matter Hyperintensity Volume	927	0.0850909	0.0399971	0.0333845	Whole Brain Volume	939	-0.141663	0.0602504	0.0187112
15539-15	SLITRK1	SLIT and NTRK-like protein 1	Relative Brain Age	963	-0.098061	0.0307422	0.00142381	Global Grey Matter Volume	940	0.286544	0.0598752	1.70399e-06	General Fractional Anisotropy	921	0.0970315	0.0405278	0.0166568	General Mean Diffusivity	920	-0.00925069	0.0367062	0.801026	Fazkeas White Matter Score	937	0.00842251	0.0336907	0.802591	White Matter Hyperintensity Volume	927	-0.0732357	0.0378243	0.0528424	Whole Brain Volume	939	0.171706	0.0568257	0.0025142
18935-14	TLR5	Toll-like receptor 5	Relative Brain Age	963	0.0990804	0.0312648	0.00152927	Global Grey Matter Volume	940	-0.133208	0.0622798	0.0324469	General Fractional Anisotropy	921	-0.00814173	0.0415019	0.844471	General Mean Diffusivity	920	0.0163307	0.0374831	0.663068	Fazkeas White Matter Score	937	0.0220052	0.0340616	0.518253	White Matter Hyperintensity Volume	927	0.0879742	0.0388499	0.0235456	Whole Brain Volume	939	-0.0499153	0.0587969	0.395912
9416-77	CPM	Carboxypeptidase M	Relative Brain Age	963	0.0997308	0.031666	0.00163575	Global Grey Matter Volume	940	-0.090973	0.0635526	0.152298	General Fractional Anisotropy	921	-0.125999	0.0420847	0.00275411	General Mean Diffusivity	920	0.0660503	0.0380112	0.0822717	Fazkeas White Matter Score	937	0.0291874	0.0347267	0.400634	White Matter Hyperintensity Volume	927	0.113364	0.0395504	0.0041529	Whole Brain Volume	939	-0.00599534	0.059773	0.920105
7141-21	MGAT4B	Alpha-1,3-mannosyl-glycoprotein 4-beta-N-acetylglucosaminyltransferase B	Relative Brain Age	963	0.102518	0.032709	0.00172299	Global Grey Matter Volume	940	-0.0790539	0.0654876	0.227371	General Fractional Anisotropy	921	-0.0995883	0.0434731	0.0219747	General Mean Diffusivity	920	0.0588322	0.0392818	0.134212	Fazkeas White Matter Score	937	0.0610401	0.0356893	0.0872067	White Matter Hyperintensity Volume	927	0.0844165	0.0409422	0.0392223	Whole Brain Volume	939	-0.0511944	0.0616079	0.40599
16828-8	COL6A1	Collagen alpha-1(VI) chain	Relative Brain Age	963	0.101142	0.0324072	0.00180247	Global Grey Matter Volume	940	-0.0538831	0.0648979	0.406383	General Fractional Anisotropy	921	-0.097563	0.0428553	0.022812	General Mean Diffusivity	920	0.102863	0.0384944	0.0075366	Fazkeas White Matter Score	937	0.0173691	0.0352063	0.621764	White Matter Hyperintensity Volume	927	0.0365581	0.0403658	0.36511	Whole Brain Volume	939	-0.070518	0.0610538	0.248085
15503-15	LEFTY2	Left-right determination factor 2	Relative Brain Age	963	0.0950889	0.0305155	0.0018327	Global Grey Matter Volume	940	-0.185516	0.0606372	0.00221748	General Fractional Anisotropy	921	-0.146689	0.040196	0.000262918	General Mean Diffusivity	920	0.0710376	0.0364396	0.0512404	Fazkeas White Matter Score	937	0.092383	0.0331192	0.00528047	White Matter Hyperintensity Volume	927	0.109306	0.0377043	0.0037432	Whole Brain Volume	939	-0.128642	0.0572614	0.0246667
7179-69	NFASC	Neurofascin	Relative Brain Age	963	0.0970231	0.0312532	0.00190653	Global Grey Matter Volume	940	-0.0915833	0.0623952	0.14216	General Fractional Anisotropy	921	-0.0879205	0.0412961	0.0332523	General Mean Diffusivity	920	0.0711813	0.0373592	0.056738	Fazkeas White Matter Score	937	0.0318962	0.0341404	0.350167	White Matter Hyperintensity Volume	927	0.104056	0.038883	0.00744782	Whole Brain Volume	939	0.014852	0.0588686	0.800817
5722-78	PRCP	Lysosomal Pro-X carboxypeptidase	Relative Brain Age	963	0.0986349	0.0322012	0.00219073	Global Grey Matter Volume	940	-0.145547	0.064239	0.0234695	General Fractional Anisotropy	921	-0.0750785	0.0425057	0.0773431	General Mean Diffusivity	920	0.0614071	0.0384324	0.110088	Fazkeas White Matter Score	937	0.0106472	0.0351929	0.762243	White Matter Hyperintensity Volume	927	0.0553554	0.0402569	0.169115	Whole Brain Volume	939	-0.0683349	0.0606647	0.259981
13940-19	IFI16	Gamma-interferon-inducible protein 16	Relative Brain Age	963	0.0967606	0.0315996	0.002198	Global Grey Matter Volume	940	-0.129554	0.0629725	0.0396566	General Fractional Anisotropy	921	-0.0318617	0.0417444	0.44531	General Mean Diffusivity	920	0.0537632	0.0377323	0.154198	Fazkeas White Matter Score	937	0.0101295	0.0343558	0.768115	White Matter Hyperintensity Volume	927	0.0572232	0.0393051	0.145428	Whole Brain Volume	939	-0.0895936	0.0593014	0.130835
4129-72	CFB	Complement factor B	Relative Brain Age	963	0.0971681	0.0318502	0.0022824	Global Grey Matter Volume	940	-0.17667	0.062588	0.00476137	General Fractional Anisotropy	921	-0.0307995	0.0423226	0.466777	General Mean Diffusivity	920	0.0150683	0.0382881	0.693913	Fazkeas White Matter Score	937	0.0306984	0.0347573	0.377116	White Matter Hyperintensity Volume	927	0.0812292	0.0391599	0.0380517	Whole Brain Volume	939	-0.0642032	0.0591931	0.278081
10666-7	GNPTG	N-acetylglucosamine-1-phosphotransferase subunit gamma	Relative Brain Age	963	0.0957744	0.031425	0.00230591	Global Grey Matter Volume	940	-0.127327	0.0626105	0.0419882	General Fractional Anisotropy	921	-0.0811347	0.041702	0.0517047	General Mean Diffusivity	920	0.0415299	0.0378031	0.27195	Fazkeas White Matter Score	937	0.0665302	0.0344607	0.0535314	White Matter Hyperintensity Volume	927	0.135352	0.0390436	0.000526942	Whole Brain Volume	939	-0.0651805	0.0591336	0.27035
3169-70	IDUA	Alpha-L-iduronidase	Relative Brain Age	963	0.100444	0.0329847	0.00232546	Global Grey Matter Volume	940	-0.143879	0.0657188	0.028574	General Fractional Anisotropy	921	-0.0531915	0.0435958	0.222425	General Mean Diffusivity	920	0.0245502	0.0393486	0.532683	Fazkeas White Matter Score	937	0.0437768	0.0357797	0.221137	White Matter Hyperintensity Volume	927	0.0648249	0.0408183	0.112257	Whole Brain Volume	939	-0.113212	0.0619413	0.0675895
8024-64	TPST2	Protein-tyrosine sulfotransferase 2	Relative Brain Age	963	0.0997935	0.032836	0.00237249	Global Grey Matter Volume	940	-0.162658	0.0652091	0.012617	General Fractional Anisotropy	921	-0.0747729	0.0432881	0.0841082	General Mean Diffusivity	920	0.00921973	0.0392801	0.814428	Fazkeas White Matter Score	937	0.0184412	0.0360706	0.609173	White Matter Hyperintensity Volume	927	0.03921	0.0407707	0.336191	Whole Brain Volume	939	-0.0816842	0.0615332	0.18435
9525-1	PTK7	Inactive tyrosine-protein kinase 7	Relative Brain Age	963	0.0987194	0.032509	0.00239195	Global Grey Matter Volume	940	-0.101433	0.0649776	0.118513	General Fractional Anisotropy	921	-0.081358	0.0431438	0.0593299	General Mean Diffusivity	920	0.0629869	0.0390716	0.106943	Fazkeas White Matter Score	937	0.0738032	0.035538	0.0378256	White Matter Hyperintensity Volume	927	0.11086	0.0404087	0.00607925	Whole Brain Volume	939	-0.0778712	0.0612713	0.203755
15513-108	PRSS8	Prostasin	Relative Brain Age	963	0.0966632	0.031885	0.00243247	Global Grey Matter Volume	940	-0.123286	0.0634766	0.0521091	General Fractional Anisotropy	921	-0.148783	0.0419175	0.000386068	General Mean Diffusivity	920	0.0886436	0.0380111	0.0196981	Fazkeas White Matter Score	937	0.0404333	0.0348318	0.245717	White Matter Hyperintensity Volume	927	0.0736588	0.039585	0.062776	Whole Brain Volume	939	-0.0906845	0.0597682	0.129198
15562-24	GUSB	Beta-glucuronidase	Relative Brain Age	963	0.0957193	0.0316176	0.0024666	Global Grey Matter Volume	940	-0.164584	0.062903	0.00888431	General Fractional Anisotropy	921	-0.0247079	0.0417405	0.553889	General Mean Diffusivity	920	0.00932969	0.0377868	0.804983	Fazkeas White Matter Score	937	-0.0048932	0.0344737	0.887127	White Matter Hyperintensity Volume	927	0.0403586	0.0393241	0.304747	Whole Brain Volume	939	-0.0814215	0.0593823	0.170331
9191-8	TFF2	Trefoil factor 2	Relative Brain Age	963	0.0922546	0.0310541	0.00297059	Global Grey Matter Volume	940	-0.179567	0.0618502	0.00369308	General Fractional Anisotropy	921	-0.123303	0.041101	0.00269991	General Mean Diffusivity	920	0.118503	0.0369277	0.00133168	Fazkeas White Matter Score	937	0.0810296	0.0335978	0.0158759	White Matter Hyperintensity Volume	927	0.0746309	0.0384649	0.0523515	Whole Brain Volume	939	-0.183442	0.0581841	0.00161724
6414-8	OAF	Out at first protein homolog	Relative Brain Age	963	0.093559	0.0316479	0.00311411	Global Grey Matter Volume	940	-0.182904	0.0629234	0.00365177	General Fractional Anisotropy	921	-0.094925	0.0419058	0.0235002	General Mean Diffusivity	920	0.11652	0.0375489	0.00191467	Fazkeas White Matter Score	937	0.101363	0.0344817	0.00328604	White Matter Hyperintensity Volume	927	0.15564	0.0391194	6.93234e-05	Whole Brain Volume	939	-0.100902	0.0593584	0.0891547
12574-36	EDN2	Endothelin-2	Relative Brain Age	963	0.0968086	0.0327544	0.00312074	Global Grey Matter Volume	940	-0.185559	0.0651403	0.00439112	General Fractional Anisotropy	921	-0.126466	0.0433555	0.00353465	General Mean Diffusivity	920	0.130563	0.0392291	0.000873994	Fazkeas White Matter Score	937	0.0314997	0.0359789	0.3813	White Matter Hyperintensity Volume	927	0.0567066	0.0409881	0.166515	Whole Brain Volume	939	-0.108322	0.0615042	0.0782032
10424-31	NPDC1	Neural proliferation differentiation and control protein 1	Relative Brain Age	963	0.095066	0.0322031	0.0031564	Global Grey Matter Volume	940	-0.0978741	0.0644498	0.12886	General Fractional Anisotropy	921	-0.047142	0.0429063	0.271891	General Mean Diffusivity	920	0.0840225	0.0387047	0.0299417	Fazkeas White Matter Score	937	0.0792554	0.0351419	0.0241145	White Matter Hyperintensity Volume	927	0.0889284	0.0402054	0.0269768	Whole Brain Volume	939	-0.0648231	0.0604788	0.283795
12612-37	PSMB1	Proteasome subunit beta type-1	Relative Brain Age	963	0.0945924	0.0320653	0.00317782	Global Grey Matter Volume	940	-0.122067	0.0633786	0.0541053	General Fractional Anisotropy	921	-0.0955796	0.0416382	0.0217056	General Mean Diffusivity	920	0.054314	0.0377742	0.150475	Fazkeas White Matter Score	937	-0.000230401	0.035187	0.994776	White Matter Hyperintensity Volume	927	0.0459481	0.0394594	0.244247	Whole Brain Volume	939	-0.0809807	0.0598232	0.175842
2950-57	IGFBP4	Insulin-like growth factor-binding protein 4	Relative Brain Age	963	0.0911481	0.0311256	0.00340714	Global Grey Matter Volume	940	-0.211584	0.0616166	0.00059502	General Fractional Anisotropy	921	-0.129293	0.0410751	0.00164546	General Mean Diffusivity	920	0.0965951	0.0372507	0.00951133	Fazkeas White Matter Score	937	0.0415021	0.0342125	0.225103	White Matter Hyperintensity Volume	927	0.0914989	0.0387389	0.0181795	Whole Brain Volume	939	-0.115457	0.0581204	0.0469764
13659-36	ATP13A1	Manganese-transporting ATPase 13A1	Relative Brain Age	963	0.0952766	0.0325617	0.00343317	Global Grey Matter Volume	940	-0.103445	0.0648358	0.110603	General Fractional Anisotropy	921	-0.0660676	0.0431262	0.125533	General Mean Diffusivity	920	0.115023	0.0388752	0.00308864	Fazkeas White Matter Score	937	0.110525	0.0355128	0.00185656	White Matter Hyperintensity Volume	927	0.147748	0.0402847	0.000244829	Whole Brain Volume	939	-0.0246014	0.0610972	0.687198
5028-59	CD163	Scavenger receptor cysteine-rich type 1 protein M130	Relative Brain Age	963	0.0938269	0.0321079	0.00347525	Global Grey Matter Volume	940	0.0195304	0.0643968	0.761675	General Fractional Anisotropy	921	-0.0409608	0.0428885	0.33955	General Mean Diffusivity	920	0.0628903	0.0385419	0.102735	Fazkeas White Matter Score	937	0.0253986	0.0351624	0.470096	White Matter Hyperintensity Volume	927	0.0641849	0.040176	0.110133	Whole Brain Volume	939	0.00404674	0.0605753	0.946737
7999-23	ENTPD1	Ectonucleoside triphosphate diphosphohydrolase 1	Relative Brain Age	963	0.0957796	0.0327909	0.00348995	Global Grey Matter Volume	940	-0.0280262	0.0650511	0.666589	General Fractional Anisotropy	921	-0.075241	0.043572	0.0842002	General Mean Diffusivity	920	0.107204	0.039244	0.0063003	Fazkeas White Matter Score	937	0.0596856	0.0356879	0.094439	White Matter Hyperintensity Volume	927	0.110791	0.0404229	0.00612917	Whole Brain Volume	939	-0.0320072	0.0613019	0.601584
8323-163	TFF3	Trefoil factor 3	Relative Brain Age	963	0.0912963	0.0313197	0.00355714	Global Grey Matter Volume	940	-0.184201	0.0622321	0.00307726	General Fractional Anisotropy	921	-0.119117	0.0416689	0.00425428	General Mean Diffusivity	920	0.106621	0.037524	0.00449149	Fazkeas White Matter Score	937	0.0317589	0.0342192	0.353354	White Matter Hyperintensity Volume	927	0.0962567	0.0389719	0.0135152	Whole Brain Volume	939	-0.164038	0.058601	0.00512249
3037-62	IL1B	Interleukin-1 beta	Relative Brain Age	963	0.0956257	0.0328204	0.00357283	Global Grey Matter Volume	940	-0.0416967	0.0650699	0.521653	General Fractional Anisotropy	921	-0.0290315	0.0434771	0.504299	General Mean Diffusivity	920	0.0778165	0.0393435	0.0479427	Fazkeas White Matter Score	937	0.0552138	0.0359696	0.124781	White Matter Hyperintensity Volume	927	0.0741896	0.0406082	0.067706	Whole Brain Volume	939	0.0674815	0.0612842	0.270843
18907-97	KIR3DL1	Killer cell immunoglobulin-like receptor 3DL1	Relative Brain Age	963	0.0933966	0.0320576	0.00357514	Global Grey Matter Volume	940	-0.0971142	0.063682	0.127262	General Fractional Anisotropy	921	-0.0857196	0.0427265	0.044831	General Mean Diffusivity	920	0.0459576	0.0385451	0.23314	Fazkeas White Matter Score	937	0.0577714	0.0350927	0.0997118	White Matter Hyperintensity Volume	927	0.0404846	0.039718	0.308059	Whole Brain Volume	939	-0.0352757	0.0599564	0.556293
3339-33	THBS2	Thrombospondin-2	Relative Brain Age	963	0.0940168	0.0323588	0.00366724	Global Grey Matter Volume	940	-0.216419	0.0638121	0.000695093	General Fractional Anisotropy	921	-0.130833	0.0428571	0.00226736	General Mean Diffusivity	920	0.091692	0.0388174	0.01817	Fazkeas White Matter Score	937	0.0797988	0.0351554	0.0232145	White Matter Hyperintensity Volume	927	0.137307	0.0398579	0.000571236	Whole Brain Volume	939	-0.174262	0.0602103	0.003801
15594-47	HTRA1	Serine protease HTRA1	Relative Brain Age	963	0.0911867	0.0314569	0.00374618	Global Grey Matter Volume	940	-0.190331	0.0620515	0.00215996	General Fractional Anisotropy	921	-0.094805	0.0414482	0.0221775	General Mean Diffusivity	920	0.0670757	0.0375444	0.0740073	Fazkeas White Matter Score	937	0.0877696	0.0344012	0.0107305	White Matter Hyperintensity Volume	927	0.154202	0.0387837	7.01014e-05	Whole Brain Volume	939	-0.111691	0.0586923	0.0570407
13697-51	GPD1	Glycerol-3-phosphate dehydrogenase [NAD(+)], cytoplasmic	Relative Brain Age	963	0.0933439	0.0322447	0.00379322	Global Grey Matter Volume	940	-0.0757033	0.0644631	0.240249	General Fractional Anisotropy	921	-0.0402252	0.0428343	0.347685	General Mean Diffusivity	920	0.00671819	0.038812	0.862576	Fazkeas White Matter Score	937	0.0169686	0.0353404	0.631123	White Matter Hyperintensity Volume	927	0.057409	0.04039	0.15521	Whole Brain Volume	939	-0.0117233	0.0607714	0.847031
8106-15	SSR1	Translocon-associated protein subunit alpha	Relative Brain Age	963	0.0945478	0.0326713	0.0038048	Global Grey Matter Volume	940	-0.084608	0.0648937	0.192304	General Fractional Anisotropy	921	-0.0629721	0.0432504	0.145395	General Mean Diffusivity	920	0.0531667	0.039175	0.17473	Fazkeas White Matter Score	937	0.0453983	0.0358624	0.205548	White Matter Hyperintensity Volume	927	0.0725293	0.0407105	0.0748166	Whole Brain Volume	939	0.00461444	0.0610651	0.939764
16322-10	PACAP	Marginal zone B- and B1-cell-specific protein	Relative Brain Age	963	0.0930327	0.0322629	0.00393181	Global Grey Matter Volume	940	-0.202191	0.0648834	0.00183189	General Fractional Anisotropy	921	-0.146583	0.0432007	0.000691153	General Mean Diffusivity	920	0.1071	0.0387771	0.00574588	Fazkeas White Matter Score	937	0.00472991	0.035325	0.893484	White Matter Hyperintensity Volume	927	0.119218	0.0403553	0.00313476	Whole Brain Volume	939	-0.180617	0.060939	0.00303766
17672-184	GIF	Cobalamin binding intrinsic factor	Relative Brain Age	963	0.092183	0.0319683	0.00393191	Global Grey Matter Volume	940	-0.159228	0.0640676	0.0129438	General Fractional Anisotropy	921	-0.0920993	0.0425078	0.0302621	General Mean Diffusivity	920	0.126495	0.0381142	0.0009039	Fazkeas White Matter Score	937	0.0806997	0.0345705	0.0195774	White Matter Hyperintensity Volume	927	0.0789006	0.0397448	0.0471247	Whole Brain Volume	939	-0.166375	0.0602612	0.00576417
18220-141	SRA1	Steroid receptor RNA activator 1	Relative Brain Age	963	0.0931061	0.0323938	0.00405056	Global Grey Matter Volume	940	-0.0549667	0.0646448	0.395165	General Fractional Anisotropy	921	-0.0390974	0.0429039	0.362148	General Mean Diffusivity	920	0.041718	0.0388255	0.282598	Fazkeas White Matter Score	937	0.0249048	0.0353788	0.481466	White Matter Hyperintensity Volume	927	0.0848227	0.0398783	0.033417	Whole Brain Volume	939	-0.0425852	0.0609042	0.484418
4970-55	CA2	Carbonic anhydrase 2	Relative Brain Age	963	0.0942229	0.0328853	0.00416751	Global Grey Matter Volume	940	-0.093876	0.0657917	0.153618	General Fractional Anisotropy	921	-0.0652337	0.0437043	0.135538	General Mean Diffusivity	920	0.0606375	0.0395521	0.12525	Fazkeas White Matter Score	937	0.0414732	0.0358163	0.246888	White Matter Hyperintensity Volume	927	0.0931907	0.0409222	0.0227702	Whole Brain Volume	939	-0.0380679	0.0620044	0.539245
6461-54	APOC3	Apolipoprotein C-III	Relative Brain Age	963	0.0929818	0.0325598	0.00429389	Global Grey Matter Volume	940	0.013122	0.065463	0.841129	General Fractional Anisotropy	921	-0.0641203	0.0432442	0.138141	General Mean Diffusivity	920	0.0973362	0.0389835	0.01253	Fazkeas White Matter Score	937	0.0581284	0.0355028	0.10157	White Matter Hyperintensity Volume	927	0.0221176	0.040993	0.589511	Whole Brain Volume	939	0.0179551	0.0615725	0.770586
16057-6	IGF2R	Cation-independent mannose-6-phosphate receptor	Relative Brain Age	963	0.0896165	0.031386	0.00429961	Global Grey Matter Volume	940	-0.113437	0.0624963	0.0695089	General Fractional Anisotropy	921	-0.0326303	0.0418479	0.435546	General Mean Diffusivity	920	0.00813986	0.0377728	0.829381	Fazkeas White Matter Score	937	0.0685104	0.034136	0.0447516	White Matter Hyperintensity Volume	927	0.0627624	0.0391283	0.108711	Whole Brain Volume	939	-0.0290143	0.0589611	0.622655
13496-19	HMGCS1	Hydroxymethylglutaryl-CoA synthase, cytoplasmic	Relative Brain Age	963	0.0892392	0.0313176	0.00437901	Global Grey Matter Volume	940	-0.118342	0.062312	0.0575406	General Fractional Anisotropy	921	-0.136287	0.041204	0.000940929	General Mean Diffusivity	920	0.0688445	0.0373561	0.0653399	Fazkeas White Matter Score	937	0.0241837	0.0340531	0.477595	White Matter Hyperintensity Volume	927	0.0472099	0.0386093	0.22142	Whole Brain Volume	939	-0.103725	0.0587024	0.0772354
6713-4	LRP11	Low-density lipoprotein receptor-related protein 11	Relative Brain Age	963	0.09191	0.0324317	0.00459762	Global Grey Matter Volume	940	-0.109845	0.0649185	0.0906383	General Fractional Anisotropy	921	-0.0954291	0.0433096	0.0275655	General Mean Diffusivity	920	0.118801	0.0387957	0.00219696	Fazkeas White Matter Score	937	0.041309	0.0352316	0.240997	White Matter Hyperintensity Volume	927	0.0548802	0.0404942	0.175334	Whole Brain Volume	939	-0.125822	0.061034	0.0392555
11590-5	RBM23	Probable RNA-binding protein 23	Relative Brain Age	963	0.0919846	0.0324802	0.00462553	Global Grey Matter Volume	940	-0.113218	0.0648943	0.0810447	General Fractional Anisotropy	921	-0.0699177	0.0430422	0.104291	General Mean Diffusivity	920	0.0318021	0.0389549	0.414282	Fazkeas White Matter Score	937	0.0290251	0.0353781	0.411973	White Matter Hyperintensity Volume	927	0.0845242	0.040525	0.0370031	Whole Brain Volume	939	-0.0531735	0.061175	0.384736
4874-3	ANG	Angiogenin	Relative Brain Age	963	0.0894088	0.0315802	0.00463782	Global Grey Matter Volume	940	-0.276845	0.0624782	9.37686e-06	General Fractional Anisotropy	921	-0.0663284	0.0420264	0.114507	General Mean Diffusivity	920	0.0548778	0.0377297	0.145808	Fazkeas White Matter Score	937	0.0627513	0.0345589	0.0694039	White Matter Hyperintensity Volume	927	0.105387	0.0392108	0.0071947	Whole Brain Volume	939	-0.149445	0.0591229	0.0114814
15467-10	CTHRC1	Collagen triple helix repeat-containing protein 1	Relative Brain Age	963	0.0876913	0.0311243	0.00484063	Global Grey Matter Volume	940	-0.0731539	0.061808	0.236584	General Fractional Anisotropy	921	-0.113834	0.0417566	0.0064081	General Mean Diffusivity	920	0.0661771	0.0374743	0.0774073	Fazkeas White Matter Score	937	0.0592408	0.0339672	0.0811489	White Matter Hyperintensity Volume	927	0.0286204	0.0386028	0.458446	Whole Brain Volume	939	-0.0561489	0.0581234	0.33403
19241-31	RBP5	Retinol-binding protein 5	Relative Brain Age	963	0.0902225	0.0320485	0.00487493	Global Grey Matter Volume	940	-0.12042	0.0640405	0.0600575	General Fractional Anisotropy	921	-0.105252	0.0424836	0.0132318	General Mean Diffusivity	920	0.061336	0.0384861	0.110999	Fazkeas White Matter Score	937	0.0122882	0.0350925	0.726214	White Matter Hyperintensity Volume	927	0.0725003	0.0401811	0.0711783	Whole Brain Volume	939	-0.0820146	0.0602595	0.173506
17327-3	CNPY3	Protein canopy homolog 3	Relative Brain Age	963	0.0913088	0.0325316	0.00500411	Global Grey Matter Volume	940	-0.126244	0.0646105	0.05071	General Fractional Anisotropy	921	-0.098748	0.0427854	0.0210002	General Mean Diffusivity	920	0.104416	0.0386598	0.00691559	Fazkeas White Matter Score	937	0.103792	0.0351749	0.00317002	White Matter Hyperintensity Volume	927	0.107384	0.0398475	0.0070414	Whole Brain Volume	939	-0.142102	0.0608286	0.0194861
7211-2	RNASE1	Ribonuclease pancreatic	Relative Brain Age	963	0.0863624	0.0307729	0.0050091	Global Grey Matter Volume	940	-0.19133	0.0612277	0.00177866	General Fractional Anisotropy	921	-0.0992863	0.0406731	0.0146433	General Mean Diffusivity	920	0.127689	0.0365786	0.000481578	Fazkeas White Matter Score	937	-0.00372553	0.0336757	0.91191	White Matter Hyperintensity Volume	927	0.0604016	0.038423	0.115947	Whole Brain Volume	939	-0.188294	0.057617	0.00108302
12634-79	BCAR3	Breast cancer anti-estrogen resistance protein 3	Relative Brain Age	963	0.0903996	0.032272	0.00509172	Global Grey Matter Volume	940	-0.0904267	0.0644261	0.160446	General Fractional Anisotropy	921	-0.0679895	0.0426119	0.110588	General Mean Diffusivity	920	0.0562252	0.0385716	0.144928	Fazkeas White Matter Score	937	0.025134	0.0351861	0.475033	White Matter Hyperintensity Volume	927	0.0257529	0.0398914	0.518555	Whole Brain Volume	939	-0.0540346	0.0606154	0.372696
4534-10	PRSS22	Brain-specific serine protease 4	Relative Brain Age	963	0.0911873	0.0326073	0.00516545	Global Grey Matter Volume	940	-0.141449	0.0647712	0.0289752	General Fractional Anisotropy	921	-0.084127	0.043039	0.0506222	General Mean Diffusivity	920	0.0696764	0.0389097	0.073338	Fazkeas White Matter Score	937	0.104809	0.035561	0.00320558	White Matter Hyperintensity Volume	927	0.0770065	0.0404071	0.0566805	Whole Brain Volume	939	-0.111317	0.061043	0.068214
19335-2	HN1	Jupiter microtubule associated homolog 1	Relative Brain Age	963	0.092141	0.0329942	0.00522797	Global Grey Matter Volume	940	-0.0462253	0.0661628	0.484764	General Fractional Anisotropy	921	-0.0460869	0.0437374	0.292012	General Mean Diffusivity	920	0.0640949	0.0395903	0.105457	Fazkeas White Matter Score	937	0.0193454	0.0362851	0.593929	White Matter Hyperintensity Volume	927	0.0393766	0.0412969	0.340337	Whole Brain Volume	939	0.00149702	0.0623701	0.980851
5121-3	SEMA6B	Semaphorin-6B	Relative Brain Age	963	0.0889772	0.0319544	0.00536095	Global Grey Matter Volume	940	-0.122788	0.0639898	0.0550013	General Fractional Anisotropy	921	-0.0332287	0.0424906	0.434201	General Mean Diffusivity	920	0.0610836	0.038307	0.110806	Fazkeas White Matter Score	937	0.0341914	0.0348683	0.326796	White Matter Hyperintensity Volume	927	0.0872001	0.0400509	0.0294635	Whole Brain Volume	939	-0.0808694	0.0603413	0.18018
19236-24	SUB1	Activated RNA polymerase II transcriptional coactivator p15	Relative Brain Age	963	0.0881105	0.0317478	0.0055147	Global Grey Matter Volume	940	-0.115223	0.0634733	0.0694784	General Fractional Anisotropy	921	-0.0161234	0.0420854	0.701637	General Mean Diffusivity	920	0.0311341	0.0381052	0.413896	Fazkeas White Matter Score	937	0.00490905	0.0345214	0.886919	White Matter Hyperintensity Volume	927	0.0543792	0.0395937	0.169618	Whole Brain Volume	939	-0.113294	0.0597624	0.0579951
9211-19	SERPINF1	Pigment epithelium-derived factor	Relative Brain Age	963	0.0867591	0.0314809	0.00585262	Global Grey Matter Volume	940	-0.13153	0.0624956	0.0353237	General Fractional Anisotropy	921	-0.0728899	0.0415309	0.0792465	General Mean Diffusivity	920	0.0411604	0.0376032	0.273692	Fazkeas White Matter Score	937	0.0314372	0.034428	0.361175	White Matter Hyperintensity Volume	927	0.0335268	0.0390942	0.391118	Whole Brain Volume	939	-0.0727894	0.0589905	0.217233
12987-12	SRSF7	Serine/arginine-rich splicing factor 7	Relative Brain Age	963	0.0884106	0.0321405	0.00594583	Global Grey Matter Volume	940	-0.148075	0.0635917	0.0198841	General Fractional Anisotropy	921	-0.0234821	0.0426586	0.582	General Mean Diffusivity	920	0.0130498	0.0386608	0.735705	Fazkeas White Matter Score	937	0.0261976	0.0350444	0.454729	White Matter Hyperintensity Volume	927	0.0909285	0.0396195	0.0217304	Whole Brain Volume	939	-0.104874	0.0599397	0.0801769
3234-23	CCDC80	Coiled-coil domain-containing protein 80	Relative Brain Age	963	0.0841262	0.0306083	0.00598719	Global Grey Matter Volume	940	-0.0615596	0.0610801	0.313526	General Fractional Anisotropy	921	-0.141533	0.0405255	0.000478623	General Mean Diffusivity	920	0.0711699	0.0368687	0.0535622	Fazkeas White Matter Score	937	0.117881	0.033494	0.000432407	White Matter Hyperintensity Volume	927	0.148035	0.0378884	9.34018e-05	Whole Brain Volume	939	-0.0372156	0.0575816	0.518078
13738-8	INHBA	Inhibin beta A chain	Relative Brain Age	963	0.0900932	0.0327873	0.00599949	Global Grey Matter Volume	940	-0.219695	0.0651972	0.00075248	General Fractional Anisotropy	921	-0.0992302	0.0431947	0.021603	General Mean Diffusivity	920	0.0783731	0.0390384	0.0446868	Fazkeas White Matter Score	937	0.0239361	0.0358418	0.504244	White Matter Hyperintensity Volume	927	0.0924614	0.0409698	0.0240195	Whole Brain Volume	939	-0.11246	0.0616732	0.0682313
18876-77	CHST4	Carbohydrate sulfotransferase 4	Relative Brain Age	963	0.0899657	0.0328472	0.00616421	Global Grey Matter Volume	940	-0.12217	0.0652246	0.0610588	General Fractional Anisotropy	921	-0.0541987	0.0433098	0.210781	General Mean Diffusivity	920	0.0552573	0.0391553	0.158175	Fazkeas White Matter Score	937	0.0561201	0.0357596	0.116561	White Matter Hyperintensity Volume	927	0.108906	0.0404536	0.00709982	Whole Brain Volume	939	-0.0824604	0.0614406	0.179558
12373-73	TRA2B	Transformer-2 protein homolog beta	Relative Brain Age	963	0.0885532	0.0323664	0.00621989	Global Grey Matter Volume	940	-0.153515	0.0645227	0.0173481	General Fractional Anisotropy	921	-0.0975954	0.0427779	0.0225222	General Mean Diffusivity	920	0.014847	0.0387614	0.701693	Fazkeas White Matter Score	937	0.0268701	0.0352094	0.445372	White Matter Hyperintensity Volume	927	0.0902164	0.0403353	0.0253083	Whole Brain Volume	939	-0.114781	0.0608491	0.0592525
12663-1	TST	Thiosulfate sulfurtransferase	Relative Brain Age	963	0.0886458	0.0324126	0.00623959	Global Grey Matter Volume	940	-0.156787	0.0650402	0.0159256	General Fractional Anisotropy	921	0.0354674	0.0433851	0.413641	General Mean Diffusivity	920	0.0415866	0.0388863	0.284871	Fazkeas White Matter Score	937	0.0305205	0.0352361	0.386396	White Matter Hyperintensity Volume	927	0.062426	0.0405733	0.123903	Whole Brain Volume	939	-0.0746593	0.0612079	0.222554
15633-6	RBP4	Retinol-binding protein 4	Relative Brain Age	963	0.0860971	0.0315411	0.00633962	Global Grey Matter Volume	940	-0.0714559	0.0628773	0.255775	General Fractional Anisotropy	921	-0.0314044	0.0421311	0.456032	General Mean Diffusivity	920	0.0549045	0.0379175	0.147618	Fazkeas White Matter Score	937	0.0304377	0.0345642	0.378526	White Matter Hyperintensity Volume	927	0.0498059	0.0395563	0.20799	Whole Brain Volume	939	-0.0142107	0.0590499	0.809821
3438-10	FSTL3	Follistatin-related protein 3	Relative Brain Age	963	0.0839378	0.0308249	0.00646817	Global Grey Matter Volume	940	-0.170861	0.0615195	0.0054804	General Fractional Anisotropy	921	-0.158124	0.0405487	9.63465e-05	General Mean Diffusivity	920	0.119543	0.0366682	0.00111359	Fazkeas White Matter Score	937	0.0754539	0.0336061	0.0247525	White Matter Hyperintensity Volume	927	0.119447	0.0383392	0.00183621	Whole Brain Volume	939	-0.140664	0.0580174	0.0153288
3340-53	THBS4	Thrombospondin-4	Relative Brain Age	963	0.0883424	0.0324987	0.00656108	Global Grey Matter Volume	940	-0.128318	0.0646377	0.0471244	General Fractional Anisotropy	921	-0.0933961	0.0432641	0.0308699	General Mean Diffusivity	920	0.0593621	0.0392059	0.129998	Fazkeas White Matter Score	937	0.0356159	0.0356521	0.317802	White Matter Hyperintensity Volume	927	0.0595112	0.0405033	0.141753	Whole Brain Volume	939	-0.0704035	0.0609951	0.248398
7960-53	POTEG	POTE ankyrin domain family member G	Relative Brain Age	963	0.0884542	0.0325879	0.00664106	Global Grey Matter Volume	940	-0.107561	0.0648751	0.0973229	General Fractional Anisotropy	921	-0.0654883	0.0432	0.129537	General Mean Diffusivity	920	0.0275851	0.0392008	0.481628	Fazkeas White Matter Score	937	0.0675872	0.0357236	0.058498	White Matter Hyperintensity Volume	927	0.0390821	0.0405215	0.334806	Whole Brain Volume	939	-0.0948105	0.0610819	0.120617
5463-22	GAS1	Growth arrest-specific protein 1	Relative Brain Age	963	0.0865735	0.032045	0.00690016	Global Grey Matter Volume	940	-0.129522	0.0629937	0.0397714	General Fractional Anisotropy	921	-0.120315	0.0424855	0.00462724	General Mean Diffusivity	920	0.096804	0.0384202	0.0117485	Fazkeas White Matter Score	937	0.0506158	0.0350477	0.148684	White Matter Hyperintensity Volume	927	0.0682833	0.0395	0.0838645	Whole Brain Volume	939	-0.155705	0.0592699	0.00861301
4982-54	PI3	Elafin	Relative Brain Age	963	0.0839521	0.0310994	0.00694484	Global Grey Matter Volume	940	-0.0783107	0.0620116	0.206647	General Fractional Anisotropy	921	-0.0731608	0.0413911	0.077136	General Mean Diffusivity	920	0.0622074	0.0372828	0.0952112	Fazkeas White Matter Score	937	0.0292828	0.0339109	0.387851	White Matter Hyperintensity Volume	927	0.0458646	0.0384655	0.233122	Whole Brain Volume	939	-0.0576967	0.058426	0.323389
7891-45	UGT1A6	UDP-glucuronosyltransferase 1-6	Relative Brain Age	963	0.0874696	0.0324341	0.00700008	Global Grey Matter Volume	940	-0.151697	0.0643714	0.0184439	General Fractional Anisotropy	921	-0.124564	0.0427126	0.00354188	General Mean Diffusivity	920	0.0902058	0.038681	0.0196983	Fazkeas White Matter Score	937	0.0414755	0.0353877	0.241184	White Matter Hyperintensity Volume	927	0.0840433	0.0402661	0.03687	Whole Brain Volume	939	-0.122388	0.0606989	0.0437677
4721-54	TFF3	Trefoil factor 3	Relative Brain Age	963	0.0832939	0.0308964	0.00701963	Global Grey Matter Volume	940	-0.197689	0.0613423	0.00126977	General Fractional Anisotropy	921	-0.114945	0.0410636	0.0051231	General Mean Diffusivity	920	0.104522	0.0370305	0.0047638	Fazkeas White Matter Score	937	0.0445545	0.0337078	0.186239	White Matter Hyperintensity Volume	927	0.117747	0.0383684	0.00214879	Whole Brain Volume	939	-0.185205	0.0577585	0.00134342
8839-4	MTX2	Metaxin-2	Relative Brain Age	963	0.0875099	0.0326059	0.00727757	Global Grey Matter Volume	940	-0.145301	0.0646486	0.0246047	General Fractional Anisotropy	921	-0.0577028	0.0432631	0.182281	General Mean Diffusivity	920	0.0367701	0.0391896	0.348109	Fazkeas White Matter Score	937	0.0249243	0.0356154	0.484041	White Matter Hyperintensity Volume	927	0.0636933	0.040441	0.115264	Whole Brain Volume	939	-0.0823189	0.0609744	0.176997
5636-10	MFAP4	Microfibril-associated glycoprotein 4	Relative Brain Age	963	0.0865731	0.0323288	0.00740873	Global Grey Matter Volume	940	-0.171275	0.0641552	0.00759206	General Fractional Anisotropy	921	-0.0815951	0.0427158	0.0561092	General Mean Diffusivity	920	0.0853353	0.0386576	0.0272815	Fazkeas White Matter Score	937	0.0293232	0.0354253	0.407813	White Matter Hyperintensity Volume	927	0.0619988	0.0403863	0.124749	Whole Brain Volume	939	-0.131878	0.0603572	0.0288916
3232-28	ACP5	Tartrate-resistant acid phosphatase type 5	Relative Brain Age	963	0.0844189	0.0315485	0.00745404	Global Grey Matter Volume	940	-0.127609	0.0626433	0.0416421	General Fractional Anisotropy	921	-0.0720595	0.0413487	0.0813815	General Mean Diffusivity	920	0.0390932	0.0373529	0.295288	Fazkeas White Matter Score	937	0.051331	0.034398	0.135629	White Matter Hyperintensity Volume	927	0.0834057	0.0390239	0.0325739	Whole Brain Volume	939	-0.0909156	0.0588946	0.122661
6359-50	POMGNT2	Protein O-linked-mannose beta-1,4-N-acetylglucosaminyltransferase 2	Relative Brain Age	963	0.0883799	0.0330524	0.00749679	Global Grey Matter Volume	940	-0.112792	0.065645	0.0857587	General Fractional Anisotropy	921	-0.0363409	0.0436965	0.405597	General Mean Diffusivity	920	0.0785894	0.0394893	0.0465753	Fazkeas White Matter Score	937	0.0165653	0.0361991	0.647227	White Matter Hyperintensity Volume	927	0.0668963	0.0409452	0.102301	Whole Brain Volume	939	-0.0557438	0.0619463	0.368188
12581-39	IMPA2	Inositol monophosphatase 2	Relative Brain Age	963	0.0873775	0.0327935	0.00771092	Global Grey Matter Volume	940	-0.147746	0.0644358	0.0218525	General Fractional Anisotropy	921	-0.059421	0.0432564	0.169537	General Mean Diffusivity	920	0.0541027	0.0392469	0.168042	Fazkeas White Matter Score	937	0.025246	0.0358844	0.481722	White Matter Hyperintensity Volume	927	0.064329	0.0404544	0.111798	Whole Brain Volume	939	-0.117811	0.0607513	0.0524734
15640-54	TAGLN	Transgelin	Relative Brain Age	963	0.072032	0.0271431	0.00795949	Global Grey Matter Volume	940	-0.139694	0.0536848	0.0092653	General Fractional Anisotropy	921	-0.128649	0.0358927	0.000338038	General Mean Diffusivity	920	0.09929	0.032534	0.00227408	Fazkeas White Matter Score	937	0.072457	0.029702	0.0147092	White Matter Hyperintensity Volume	927	0.112607	0.0335805	0.000798392	Whole Brain Volume	939	-0.131992	0.050614	0.00911207
13463-1	PXDN	Peroxidasin homolog	Relative Brain Age	963	0.0853471	0.03225	0.00813481	Global Grey Matter Volume	940	-0.143679	0.0643016	0.0254531	General Fractional Anisotropy	921	-0.130793	0.0425273	0.00210147	General Mean Diffusivity	920	0.0895447	0.0384452	0.0198509	Fazkeas White Matter Score	937	0.0441138	0.0352613	0.210914	White Matter Hyperintensity Volume	927	0.0901046	0.040181	0.024931	Whole Brain Volume	939	-0.130857	0.060594	0.0308058
19127-1	HSPB6	Heat shock protein beta-6	Relative Brain Age	963	0.0775925	0.0293673	0.00823844	Global Grey Matter Volume	940	-0.142877	0.0581381	0.0139888	General Fractional Anisotropy	921	-0.0859609	0.0386351	0.0260851	General Mean Diffusivity	920	0.105681	0.0347921	0.0023855	Fazkeas White Matter Score	937	0.0429317	0.0320815	0.180829	White Matter Hyperintensity Volume	927	0.0892976	0.0363036	0.0139035	Whole Brain Volume	939	-0.137838	0.054778	0.0118594
5452-71	ASGR1	Asialoglycoprotein receptor 1	Relative Brain Age	963	0.0860239	0.0325629	0.00824724	Global Grey Matter Volume	940	-0.202116	0.0648906	0.00184124	General Fractional Anisotropy	921	-0.168511	0.042948	8.72313e-05	General Mean Diffusivity	920	0.0811618	0.0389512	0.0371892	Fazkeas White Matter Score	937	0.0442483	0.0353673	0.210895	White Matter Hyperintensity Volume	927	0.114952	0.0405138	0.00454905	Whole Brain Volume	939	-0.132653	0.0611795	0.0301395
7156-2	FUT10	Alpha-(1,3)-fucosyltransferase 10	Relative Brain Age	963	0.0803081	0.0304453	0.00834501	Global Grey Matter Volume	940	-0.000713741	0.0605013	0.990587	General Fractional Anisotropy	921	-0.0536604	0.0403405	0.183456	General Mean Diffusivity	920	0.0445755	0.0363119	0.219607	Fazkeas White Matter Score	937	0.0233374	0.0331381	0.481279	White Matter Hyperintensity Volume	927	0.0289165	0.0377811	0.444051	Whole Brain Volume	939	-0.0297411	0.0568925	0.601141
18830-1	ITLN1	Intelectin-1	Relative Brain Age	963	0.0799475	0.0303424	0.00841766	Global Grey Matter Volume	940	-0.133397	0.0600468	0.0263133	General Fractional Anisotropy	921	-0.055016	0.0401866	0.170995	General Mean Diffusivity	920	0.0654265	0.0362851	0.0713689	Fazkeas White Matter Score	937	-0.0246524	0.0331544	0.457141	White Matter Hyperintensity Volume	927	0.0317629	0.0378786	0.401724	Whole Brain Volume	939	-0.102429	0.056634	0.0705121
15376-134	CTSE	Cathepsin E	Relative Brain Age	963	0.0856595	0.032566	0.00853016	Global Grey Matter Volume	940	-0.0924867	0.0648662	0.153924	General Fractional Anisotropy	921	-0.0549257	0.0428182	0.199575	General Mean Diffusivity	920	0.0605664	0.0386842	0.117428	Fazkeas White Matter Score	937	0.0967026	0.035361	0.00624319	White Matter Hyperintensity Volume	927	0.0982648	0.0405306	0.0153313	Whole Brain Volume	939	-0.038614	0.0611258	0.527574
17515-6	HSPA13	Heat shock 70 kDa protein 13	Relative Brain Age	963	0.086772	0.0330401	0.00863283	Global Grey Matter Volume	940	-0.110814	0.0653256	0.0898215	General Fractional Anisotropy	921	-0.0544677	0.0436045	0.211617	General Mean Diffusivity	920	0.0467901	0.0394019	0.235027	Fazkeas White Matter Score	937	0.0272694	0.0360888	0.449876	White Matter Hyperintensity Volume	927	0.0709519	0.0410242	0.0837169	Whole Brain Volume	939	-0.0472337	0.0616142	0.443317
7935-26	LARGE	LARGE xylosyl- and glucuronyltransferase 1	Relative Brain Age	963	0.0825107	0.0315096	0.00882938	Global Grey Matter Volume	940	-0.0622018	0.0627316	0.321415	General Fractional Anisotropy	921	-0.0493664	0.0416777	0.236223	General Mean Diffusivity	920	0.127906	0.0374916	0.000645842	Fazkeas White Matter Score	937	0.0701051	0.0344693	0.0419678	White Matter Hyperintensity Volume	927	0.0955609	0.0389636	0.0141842	Whole Brain Volume	939	0.00578174	0.0591064	0.922076
13947-371	NUDT12	Peroxisomal NADH pyrophosphatase NUDT12	Relative Brain Age	963	0.0859519	0.0328382	0.00885921	Global Grey Matter Volume	940	-0.125666	0.065497	0.0550292	General Fractional Anisotropy	921	-0.0177395	0.0436277	0.684294	General Mean Diffusivity	920	-0.0131833	0.0394343	0.738145	Fazkeas White Matter Score	937	0.0159409	0.0358317	0.656404	White Matter Hyperintensity Volume	927	0.0254975	0.0407962	0.531974	Whole Brain Volume	939	-0.0800863	0.0616913	0.194226
2597-8	VEGFA	Vascular endothelial growth factor A	Relative Brain Age	963	0.0841615	0.0322138	0.00898589	Global Grey Matter Volume	940	-0.13119	0.0639819	0.0403235	General Fractional Anisotropy	921	-0.0596171	0.0428117	0.163758	General Mean Diffusivity	920	0.00102355	0.0387141	0.978907	Fazkeas White Matter Score	937	0.0470767	0.0349495	0.177983	White Matter Hyperintensity Volume	927	0.104468	0.0396829	0.00847392	Whole Brain Volume	939	-0.104245	0.0602689	0.0836901
11174-8	THSD7A	Thrombospondin type-1 domain-containing protein 7A	Relative Brain Age	963	0.0856281	0.0328785	0.00920414	Global Grey Matter Volume	940	-0.0967957	0.0655775	0.139931	General Fractional Anisotropy	921	-0.12502	0.0432627	0.00385503	General Mean Diffusivity	920	0.104248	0.0391126	0.00769094	Fazkeas White Matter Score	937	0.0283124	0.0358644	0.429861	White Matter Hyperintensity Volume	927	0.0890117	0.041003	0.029942	Whole Brain Volume	939	-0.0558713	0.0617821	0.365821
5231-79	PCSK9	Proprotein convertase subtilisin/kexin type 9	Relative Brain Age	963	0.0822301	0.031617	0.00930028	Global Grey Matter Volume	940	-0.0779148	0.0630083	0.216243	General Fractional Anisotropy	921	-0.1348	0.0412308	0.00107773	General Mean Diffusivity	920	0.0261577	0.0374633	0.485038	Fazkeas White Matter Score	937	0.089923	0.0345041	0.00915658	White Matter Hyperintensity Volume	927	0.0723622	0.0392476	0.0652215	Whole Brain Volume	939	-0.052653	0.0593589	0.375064
11214-40	DNAJB9	DnaJ homolog subfamily B member 9	Relative Brain Age	963	0.0836437	0.0321677	0.00931603	Global Grey Matter Volume	940	-0.123637	0.0639559	0.0532158	General Fractional Anisotropy	921	-0.100961	0.0423873	0.0172249	General Mean Diffusivity	920	0.0586316	0.0384346	0.127137	Fazkeas White Matter Score	937	0.08178	0.03497	0.0193573	White Matter Hyperintensity Volume	927	0.144869	0.039826	0.000275248	Whole Brain Volume	939	-0.0277132	0.0603915	0.646312
8099-42	SPON2	Spondin-2	Relative Brain Age	963	0.0827561	0.0318354	0.00933599	Global Grey Matter Volume	940	-0.203873	0.0632812	0.00127436	General Fractional Anisotropy	921	-0.146858	0.041975	0.000467523	General Mean Diffusivity	920	0.118314	0.0379295	0.00181268	Fazkeas White Matter Score	937	0.0362659	0.0348972	0.298702	White Matter Hyperintensity Volume	927	0.114136	0.0397122	0.00405197	Whole Brain Volume	939	-0.223027	0.0595143	0.000178643
8304-50	TNFRSF11B	Tumor necrosis factor receptor superfamily member 11B	Relative Brain Age	963	0.0778058	0.0300469	0.00961214	Global Grey Matter Volume	940	-0.214984	0.0594159	0.000296552	General Fractional Anisotropy	921	-0.136859	0.0393174	0.000499794	General Mean Diffusivity	920	0.117856	0.0355714	0.000922297	Fazkeas White Matter Score	937	0.11525	0.0327266	0.000428956	White Matter Hyperintensity Volume	927	0.154136	0.0371751	3.38005e-05	Whole Brain Volume	939	-0.202569	0.0559848	0.000296563
4971-1	CTSZ	Cathepsin Z	Relative Brain Age	963	0.0826545	0.032063	0.00994097	Global Grey Matter Volume	940	-0.110059	0.0641288	0.0861225	General Fractional Anisotropy	921	-0.0987133	0.0423137	0.0196539	General Mean Diffusivity	920	0.0626464	0.0382035	0.101045	Fazkeas White Matter Score	937	0.033531	0.0350263	0.338412	White Matter Hyperintensity Volume	927	0.0627121	0.0401095	0.11793	Whole Brain Volume	939	-0.0691367	0.0604098	0.252432
14139-16	NRG4	Pro-neuregulin-4, membrane-bound isoform	Relative Brain Age	963	0.0846231	0.0328505	0.009995	Global Grey Matter Volume	940	-0.0743497	0.0653339	0.255122	General Fractional Anisotropy	921	-0.029476	0.0435904	0.49891	General Mean Diffusivity	920	0.0313688	0.039466	0.426712	Fazkeas White Matter Score	937	0.0327274	0.0359451	0.362567	White Matter Hyperintensity Volume	927	0.050679	0.0409834	0.216245	Whole Brain Volume	939	-0.0479952	0.0615361	0.435419
6415-90	CPN2	Carboxypeptidase N subunit 2	Relative Brain Age	963	0.0839812	0.0326056	0.0100047	Global Grey Matter Volume	940	-0.0794944	0.0654227	0.224333	General Fractional Anisotropy	921	-0.0400553	0.0433479	0.355464	General Mean Diffusivity	920	0.0431654	0.0390402	0.268872	Fazkeas White Matter Score	937	0.010257	0.0354116	0.772083	White Matter Hyperintensity Volume	927	0.0414336	0.0410093	0.31233	Whole Brain Volume	939	-0.0193055	0.0615906	0.75394
4314-12	DCTPP1	dCTP pyrophosphatase 1	Relative Brain Age	963	0.0822615	0.0319422	0.0100146	Global Grey Matter Volume	940	0.018619	0.0636055	0.769732	General Fractional Anisotropy	921	-0.00481769	0.042357	0.909444	General Mean Diffusivity	920	-0.0116079	0.0383003	0.761833	Fazkeas White Matter Score	937	0.0446528	0.0349036	0.200785	White Matter Hyperintensity Volume	927	0.0375826	0.0397678	0.344632	Whole Brain Volume	939	0.0372307	0.0599055	0.534276
15511-37	NPTXR	Neuronal pentraxin receptor	Relative Brain Age	963	-0.0815112	0.0316749	0.0100714	Global Grey Matter Volume	940	0.226951	0.0625869	0.00028766	General Fractional Anisotropy	921	0.135068	0.0413351	0.00108453	General Mean Diffusivity	920	-0.0430687	0.0374156	0.249695	Fazkeas White Matter Score	937	-0.0376283	0.0346271	0.277182	White Matter Hyperintensity Volume	927	-0.11096	0.0391665	0.00461088	Whole Brain Volume	939	0.162929	0.0591421	0.00587153
18173-11	AKR7A3	Aflatoxin B1 aldehyde reductase member 3	Relative Brain Age	963	0.0818075	0.0320329	0.0106536	Global Grey Matter Volume	940	-0.0719972	0.0638814	0.259724	General Fractional Anisotropy	921	-0.061366	0.0424151	0.147954	General Mean Diffusivity	920	0.0363634	0.0383721	0.343307	Fazkeas White Matter Score	937	-0.0146838	0.0348888	0.673847	White Matter Hyperintensity Volume	927	0.0421988	0.039956	0.290908	Whole Brain Volume	939	-0.0550327	0.060198	0.360614
3477-63	NTRK1	High affinity nerve growth factor receptor	Relative Brain Age	963	0.0832399	0.0326063	0.0106837	Global Grey Matter Volume	940	-0.0578659	0.0649945	0.373294	General Fractional Anisotropy	921	-2.71286e-05	0.0431612	0.999498	General Mean Diffusivity	920	0.0344977	0.0391154	0.377806	Fazkeas White Matter Score	937	0.073737	0.035634	0.0385188	White Matter Hyperintensity Volume	927	0.0827374	0.0405249	0.0411869	Whole Brain Volume	939	0.0317312	0.0612286	0.60429
11237-49	PCOLCE	Procollagen C-endopeptidase enhancer 1	Relative Brain Age	963	0.0804841	0.0315335	0.0107004	Global Grey Matter Volume	940	-0.113618	0.062462	0.0689112	General Fractional Anisotropy	921	-0.111348	0.0422374	0.00838314	General Mean Diffusivity	920	0.0603285	0.0379949	0.112331	Fazkeas White Matter Score	937	0.0477879	0.0343551	0.164226	White Matter Hyperintensity Volume	927	0.0282477	0.0390585	0.469548	Whole Brain Volume	939	-0.0885455	0.0587894	0.132029
7648-9	MYBPC1	Myosin-binding protein C, slow-type	Relative Brain Age	963	0.0790314	0.0310039	0.0108008	Global Grey Matter Volume	940	-0.136225	0.0613271	0.0263319	General Fractional Anisotropy	921	-0.0519683	0.0409133	0.204012	General Mean Diffusivity	920	0.0451134	0.0370788	0.223723	Fazkeas White Matter Score	937	0.0380268	0.0339363	0.262487	White Matter Hyperintensity Volume	927	0.0423165	0.0384722	0.271365	Whole Brain Volume	939	-0.146231	0.0577425	0.0113265
11147-17	TREML1	Trem-like transcript 1 protein	Relative Brain Age	963	0.0835483	0.0328073	0.0108766	Global Grey Matter Volume	940	-0.103529	0.065604	0.114545	General Fractional Anisotropy	921	-0.0785415	0.0433697	0.0701446	General Mean Diffusivity	920	0.0426316	0.0392607	0.27754	Fazkeas White Matter Score	937	0.0715582	0.0357139	0.0451073	White Matter Hyperintensity Volume	927	0.0654789	0.0408632	0.109068	Whole Brain Volume	939	-0.0630762	0.0618459	0.30778
5350-14	GPC6	Glypican-6	Relative Brain Age	963	0.0834582	0.0328102	0.0109696	Global Grey Matter Volume	940	-0.111963	0.0653097	0.0864658	General Fractional Anisotropy	921	-0.0141003	0.0433927	0.745221	General Mean Diffusivity	920	0.0271121	0.0392063	0.489236	Fazkeas White Matter Score	937	0.0470714	0.0356201	0.18634	White Matter Hyperintensity Volume	927	0.0876231	0.0404799	0.0304178	Whole Brain Volume	939	-0.0170854	0.0615769	0.781423
9244-27	PPT1	Palmitoyl-protein thioesterase 1	Relative Brain Age	963	0.0835934	0.0328854	0.0110232	Global Grey Matter Volume	940	-0.128947	0.0656575	0.0495385	General Fractional Anisotropy	921	0.0040177	0.0435773	0.926541	General Mean Diffusivity	920	-0.0103881	0.0394753	0.792432	Fazkeas White Matter Score	937	0.00653008	0.0357809	0.855189	White Matter Hyperintensity Volume	927	0.0163778	0.0406508	0.687029	Whole Brain Volume	939	-0.0796157	0.0618924	0.198318
4151-6	PLG	Plasminogen	Relative Brain Age	963	0.0809393	0.0319042	0.0111823	Global Grey Matter Volume	940	-0.106193	0.0635819	0.0948851	General Fractional Anisotropy	921	-0.033654	0.0422766	0.426007	General Mean Diffusivity	920	0.0306376	0.0380791	0.421064	Fazkeas White Matter Score	937	0.0556312	0.0348514	0.110434	White Matter Hyperintensity Volume	927	0.102942	0.0397493	0.00960381	Whole Brain Volume	939	-0.0475847	0.0597782	0.426019
4435-66	ENPP7	Ectonucleotide pyrophosphatase/phosphodiesterase family member 7	Relative Brain Age	963	0.0808676	0.0319028	0.0112509	Global Grey Matter Volume	940	-0.0726402	0.0643671	0.259096	General Fractional Anisotropy	921	-0.0996747	0.042501	0.0190152	General Mean Diffusivity	920	0.0633148	0.0381732	0.0971927	Fazkeas White Matter Score	937	-0.0170526	0.0346336	0.622457	White Matter Hyperintensity Volume	927	0.0324337	0.0401469	0.419162	Whole Brain Volume	939	-0.0164338	0.0605679	0.786138
9715-15	IGSF3	Immunoglobulin superfamily member 3	Relative Brain Age	963	0.0805215	0.0318112	0.0113662	Global Grey Matter Volume	940	-0.128259	0.0632945	0.0427251	General Fractional Anisotropy	921	-0.0657434	0.0421129	0.118495	General Mean Diffusivity	920	0.0657067	0.0380817	0.084453	Fazkeas White Matter Score	937	0.0198927	0.0347491	0.567007	White Matter Hyperintensity Volume	927	0.0508114	0.0394638	0.197905	Whole Brain Volume	939	-0.0583651	0.0597569	0.328713
9754-33	NQO2	Ribosyldihydronicotinamide dehydrogenase [quinone]	Relative Brain Age	963	-0.0832954	0.0329191	0.0113962	Global Grey Matter Volume	940	0.0925663	0.0657932	0.159448	General Fractional Anisotropy	921	0.0597753	0.0436346	0.170716	General Mean Diffusivity	920	-0.0556636	0.039386	0.157573	Fazkeas White Matter Score	937	-0.0175799	0.0358715	0.624078	White Matter Hyperintensity Volume	927	-0.0452245	0.0410154	0.270192	Whole Brain Volume	939	0.126482	0.0619078	0.0410453
2789-26	MMP7	Matrilysin	Relative Brain Age	963	0.0763495	0.0301778	0.0114066	Global Grey Matter Volume	940	-0.0971808	0.0601813	0.106354	General Fractional Anisotropy	921	-0.116862	0.039852	0.0033636	General Mean Diffusivity	920	0.117804	0.0359749	0.00105807	Fazkeas White Matter Score	937	0.0785337	0.0327885	0.0166131	White Matter Hyperintensity Volume	927	0.141775	0.0374276	0.00015187	Whole Brain Volume	939	-0.0689143	0.0567385	0.224521
13436-54	MAZ	Myc-associated zinc finger protein	Relative Brain Age	963	0.0817656	0.032366	0.0115277	Global Grey Matter Volume	940	-0.0819714	0.0645737	0.204289	General Fractional Anisotropy	921	-0.0468138	0.0428686	0.274819	General Mean Diffusivity	920	0.0558348	0.0388302	0.150457	Fazkeas White Matter Score	937	0.0181178	0.0354313	0.609106	White Matter Hyperintensity Volume	927	0.0444164	0.0404438	0.272107	Whole Brain Volume	939	-0.0877239	0.0608121	0.14915
6649-51	NTN1	Netrin-1	Relative Brain Age	963	0.0783164	0.0310209	0.0115818	Global Grey Matter Volume	940	-0.0920435	0.0620222	0.137798	General Fractional Anisotropy	921	-0.0752292	0.041356	0.0689014	General Mean Diffusivity	920	0.0117964	0.0373755	0.752293	Fazkeas White Matter Score	937	0.0474757	0.033671	0.158542	White Matter Hyperintensity Volume	927	0.0898227	0.038543	0.0197821	Whole Brain Volume	939	-0.0347649	0.0584476	0.551974
14747-9	CRLF1	Cytokine receptor-like factor 1	Relative Brain Age	963	0.0814076	0.0322563	0.0116103	Global Grey Matter Volume	940	-0.159151	0.0641391	0.0130891	General Fractional Anisotropy	921	-0.0846464	0.0429906	0.0489588	General Mean Diffusivity	920	0.0745285	0.0389465	0.0556695	Fazkeas White Matter Score	937	0.0547584	0.0353888	0.121781	White Matter Hyperintensity Volume	927	0.0384395	0.0404805	0.342325	Whole Brain Volume	939	-0.0944027	0.060445	0.118336
13427-66	MAN1C1	Mannosyl-oligosaccharide 1,2-alpha-mannosidase IC	Relative Brain Age	963	0.082365	0.032706	0.0117908	Global Grey Matter Volume	940	0.0207554	0.0655045	0.751354	General Fractional Anisotropy	921	-0.0454009	0.0431311	0.292512	General Mean Diffusivity	920	0.0349526	0.0390372	0.370591	Fazkeas White Matter Score	937	0.0515131	0.0355822	0.147695	White Matter Hyperintensity Volume	927	0.0791982	0.0407483	0.0519441	Whole Brain Volume	939	0.0742429	0.0616908	0.228796
11338-49	BLK	Tyrosine-protein kinase Blk	Relative Brain Age	963	0.0816457	0.0324281	0.0118108	Global Grey Matter Volume	940	-0.070503	0.0641929	0.272074	General Fractional Anisotropy	921	-0.0651207	0.0430188	0.130083	General Mean Diffusivity	920	0.0573523	0.0389882	0.141287	Fazkeas White Matter Score	937	0.0928563	0.0354547	0.00881837	White Matter Hyperintensity Volume	927	0.115295	0.0400625	0.00400368	Whole Brain Volume	939	-0.0380056	0.0603002	0.528515
7861-9	ROR2	Tyrosine-protein kinase transmembrane receptor ROR2	Relative Brain Age	963	0.0810566	0.0322224	0.0118853	Global Grey Matter Volume	940	-0.177324	0.0635837	0.00528988	General Fractional Anisotropy	921	-0.146673	0.0420522	0.00048689	General Mean Diffusivity	920	0.0970299	0.0381374	0.0109524	Fazkeas White Matter Score	937	0.0593254	0.0352607	0.0924755	White Matter Hyperintensity Volume	927	0.0921755	0.0396678	0.0201425	Whole Brain Volume	939	-0.16472	0.0599339	0.00598952
3592-4	CAMK1	Calcium/calmodulin-dependent protein kinase type 1	Relative Brain Age	963	0.0816583	0.0324775	0.0119268	Global Grey Matter Volume	940	-0.14345	0.0646876	0.0265834	General Fractional Anisotropy	921	-0.0185091	0.0432746	0.66886	General Mean Diffusivity	920	0.0302272	0.038962	0.43786	Fazkeas White Matter Score	937	0.0385425	0.0355252	0.277951	White Matter Hyperintensity Volume	927	0.0406431	0.0402804	0.312973	Whole Brain Volume	939	-0.0223695	0.0609344	0.713539
18819-21	PPIC	Peptidyl-prolyl cis-trans isomerase C	Relative Brain Age	963	0.0816341	0.0325121	0.0120429	Global Grey Matter Volume	940	-0.134133	0.0645583	0.0377369	General Fractional Anisotropy	921	-0.0908215	0.0430532	0.0348998	General Mean Diffusivity	920	0.0367932	0.0389783	0.3452	Fazkeas White Matter Score	937	0.0362835	0.0355757	0.307777	White Matter Hyperintensity Volume	927	0.065523	0.04037	0.104576	Whole Brain Volume	939	-0.137493	0.0607112	0.0235304
4771-10	SMPDL3A	Acid sphingomyelinase-like phosphodiesterase 3a	Relative Brain Age	963	0.0818561	0.0326299	0.0121204	Global Grey Matter Volume	940	-0.103038	0.064939	0.112584	General Fractional Anisotropy	921	-0.0385203	0.0428127	0.368259	General Mean Diffusivity	920	0.0326834	0.0388371	0.400039	Fazkeas White Matter Score	937	0.00167705	0.0356677	0.962498	White Matter Hyperintensity Volume	927	-0.00217029	0.0403483	0.957103	Whole Brain Volume	939	-0.00873453	0.0612177	0.886543
4297-62	SPON1	Spondin-1	Relative Brain Age	963	0.0760856	0.0304222	0.0123846	Global Grey Matter Volume	940	-0.125612	0.0603718	0.0374663	General Fractional Anisotropy	921	-0.138091	0.0400787	0.000569995	General Mean Diffusivity	920	0.101698	0.0363226	0.00511249	Fazkeas White Matter Score	937	0.109215	0.0329498	0.000917738	White Matter Hyperintensity Volume	927	0.134423	0.0374014	0.000325559	Whole Brain Volume	939	-0.0735093	0.0570067	0.197229
19143-38	CYB5R2	NADH-cytochrome b5 reductase 2	Relative Brain Age	963	0.0811177	0.0324409	0.0124027	Global Grey Matter Volume	940	-0.118801	0.0646634	0.0661773	General Fractional Anisotropy	921	-0.045651	0.0427146	0.285184	General Mean Diffusivity	920	0.0124444	0.0387205	0.747914	Fazkeas White Matter Score	937	-0.0103599	0.0354488	0.770095	White Matter Hyperintensity Volume	927	-0.00145911	0.0403265	0.971137	Whole Brain Volume	939	-0.0697641	0.0609029	0.252004
8874-53	CLN5	Ceroid-lipofuscinosis neuronal protein 5	Relative Brain Age	963	0.0810544	0.0324279	0.012436	Global Grey Matter Volume	940	-0.147102	0.0640854	0.0217103	General Fractional Anisotropy	921	-0.0385723	0.0427968	0.367434	General Mean Diffusivity	920	0.0436627	0.0387505	0.259842	Fazkeas White Matter Score	937	0.0263301	0.0354182	0.457236	White Matter Hyperintensity Volume	927	0.0519003	0.0402701	0.197467	Whole Brain Volume	939	-0.0723334	0.0604057	0.231127
8252-2	NOTUM	Palmitoleoyl-protein carboxylesterase NOTUM	Relative Brain Age	963	0.0824663	0.0330024	0.0124616	Global Grey Matter Volume	940	-0.111473	0.0658786	0.0906287	General Fractional Anisotropy	921	-0.111789	0.0435412	0.0102457	General Mean Diffusivity	920	0.0820036	0.0393793	0.0373057	Fazkeas White Matter Score	937	0.054031	0.0358824	0.132124	White Matter Hyperintensity Volume	927	0.0533775	0.0412073	0.195203	Whole Brain Volume	939	-0.0670078	0.0620979	0.280558
8888-33	SMIM9	Small integral membrane protein 9	Relative Brain Age	963	0.0822287	0.0329239	0.0125058	Global Grey Matter Volume	940	-0.104164	0.0657916	0.113368	General Fractional Anisotropy	921	-0.0299063	0.043604	0.4928	General Mean Diffusivity	920	0.0335422	0.0394818	0.39557	Fazkeas White Matter Score	937	0.027943	0.035939	0.436857	White Matter Hyperintensity Volume	927	0.0220449	0.0407234	0.588279	Whole Brain Volume	939	-0.0619304	0.0619512	0.317473
5465-32	HS6ST1	Heparan-sulfate 6-O-sulfotransferase 1	Relative Brain Age	963	0.0814829	0.0326283	0.0125141	Global Grey Matter Volume	940	-0.00678136	0.0650007	0.916909	General Fractional Anisotropy	921	-0.0150895	0.0433272	0.727639	General Mean Diffusivity	920	0.0181633	0.0392974	0.643938	Fazkeas White Matter Score	937	0.000776111	0.0358399	0.982723	White Matter Hyperintensity Volume	927	-0.00104621	0.0408491	0.979567	Whole Brain Volume	939	0.0109986	0.0611769	0.857323
15472-16	LRP11	Low-density lipoprotein receptor-related protein 11	Relative Brain Age	963	0.0799508	0.0320846	0.012707	Global Grey Matter Volume	940	-0.0814985	0.063934	0.202406	General Fractional Anisotropy	921	-0.129771	0.0426067	0.00232077	General Mean Diffusivity	920	0.111922	0.0383095	0.00348324	Fazkeas White Matter Score	937	0.0720843	0.0348269	0.0384722	White Matter Hyperintensity Volume	927	0.0842775	0.039717	0.0338418	Whole Brain Volume	939	-0.109002	0.0600935	0.069698
13518-5	ASAP2	Arf-GAP with SH3 domain, ANK repeat and PH domain-containing protein 2	Relative Brain Age	963	0.0821004	0.0329695	0.0127673	Global Grey Matter Volume	940	-0.140486	0.0658452	0.0328777	General Fractional Anisotropy	921	-0.0756782	0.0434777	0.0817502	General Mean Diffusivity	920	0.0727891	0.0393088	0.0640652	Fazkeas White Matter Score	937	0.0496098	0.0358174	0.16603	White Matter Hyperintensity Volume	927	0.0668648	0.040893	0.102025	Whole Brain Volume	939	-0.0958073	0.0621153	0.122974
19622-7	INHBA	Inhibin beta A chain	Relative Brain Age	963	0.0808627	0.0324826	0.0127955	Global Grey Matter Volume	940	-0.229539	0.0644927	0.000372058	General Fractional Anisotropy	921	-0.105403	0.0427604	0.0137027	General Mean Diffusivity	920	0.0630168	0.0386786	0.103262	Fazkeas White Matter Score	937	-0.000136563	0.0353044	0.996914	White Matter Hyperintensity Volume	927	0.0774728	0.0403674	0.0549599	Whole Brain Volume	939	-0.13696	0.0610268	0.0248157
19492-5	KAAG1	Kidney-associated antigen 1	Relative Brain Age	963	0.0804275	0.0324741	0.0132615	Global Grey Matter Volume	940	-0.108022	0.0647484	0.0952487	General Fractional Anisotropy	921	-0.0155669	0.0430765	0.717817	General Mean Diffusivity	920	0.0145683	0.0388703	0.707815	Fazkeas White Matter Score	937	0.0340416	0.0352272	0.333872	White Matter Hyperintensity Volume	927	0.0365422	0.0404413	0.366215	Whole Brain Volume	939	-0.0312619	0.0609894	0.608246
5443-62	NPPA	Natriuretic peptides A	Relative Brain Age	963	0.0802859	0.0324318	0.0133039	Global Grey Matter Volume	940	-0.0809863	0.0646158	0.210078	General Fractional Anisotropy	921	-0.0504666	0.0429951	0.240485	General Mean Diffusivity	920	0.0630746	0.0389761	0.1056	Fazkeas White Matter Score	937	0.0441155	0.0354676	0.213564	White Matter Hyperintensity Volume	927	0.0808311	0.0403486	0.0451432	Whole Brain Volume	939	-0.0456938	0.060801	0.452334
13565-2	RBL2	Retinoblastoma-like protein 2	Relative Brain Age	963	0.0777898	0.031443	0.0133612	Global Grey Matter Volume	940	-0.250418	0.0619271	5.26001e-05	General Fractional Anisotropy	921	-0.0795571	0.0417207	0.0565341	General Mean Diffusivity	920	0.0568104	0.0377609	0.132458	Fazkeas White Matter Score	937	0.0539589	0.0342002	0.114627	White Matter Hyperintensity Volume	927	0.120329	0.0388084	0.00193128	Whole Brain Volume	939	-0.206416	0.058497	0.000417675
6543-182	PRLH	Prolactin-releasing peptide	Relative Brain Age	963	0.0807845	0.0326998	0.0134928	Global Grey Matter Volume	940	-0.18392	0.0646571	0.00444741	General Fractional Anisotropy	921	-0.0671815	0.0432352	0.120217	General Mean Diffusivity	920	0.0430573	0.0391169	0.271013	Fazkeas White Matter Score	937	0.00650672	0.0355811	0.8549	White Matter Hyperintensity Volume	927	0.0446727	0.0403807	0.268602	Whole Brain Volume	939	-0.112476	0.0609462	0.0649665
2602-2	ANGPT2	Angiopoietin-2	Relative Brain Age	963	0.0782829	0.0317701	0.0137379	Global Grey Matter Volume	940	-0.0559159	0.0632492	0.376666	General Fractional Anisotropy	921	-0.0581867	0.0417894	0.163808	General Mean Diffusivity	920	0.0363616	0.0377826	0.335854	Fazkeas White Matter Score	937	0.026583	0.0346483	0.442949	White Matter Hyperintensity Volume	927	0.0739285	0.0392878	0.0598744	Whole Brain Volume	939	-0.062887	0.0596097	0.291435
6431-68	PCYOX1	Prenylcysteine oxidase 1	Relative Brain Age	963	0.081045	0.0329101	0.0137926	Global Grey Matter Volume	940	-0.041351	0.0660121	0.531042	General Fractional Anisotropy	921	-0.00404027	0.0431621	0.925421	General Mean Diffusivity	920	0.0851065	0.0389126	0.0287339	Fazkeas White Matter Score	937	0.0404262	0.0358393	0.259327	White Matter Hyperintensity Volume	927	0.0429778	0.0410187	0.294748	Whole Brain Volume	939	-0.00488188	0.0620759	0.937316
5034-79	PRSS2	Trypsin-2	Relative Brain Age	963	0.0805438	0.0327137	0.0138133	Global Grey Matter Volume	940	-0.126252	0.0647303	0.0511257	General Fractional Anisotropy	921	-0.0537677	0.0432109	0.213386	General Mean Diffusivity	920	0.106877	0.0388733	0.00597123	Fazkeas White Matter Score	937	0.0244931	0.0355574	0.490927	White Matter Hyperintensity Volume	927	-0.00605549	0.0406144	0.881477	Whole Brain Volume	939	-0.0955809	0.0610088	0.117191
11387-3	ATF6B	Cyclic AMP-dependent transcription factor ATF-6 beta	Relative Brain Age	963	0.0781142	0.0317474	0.0138746	Global Grey Matter Volume	940	-0.0618593	0.0636313	0.330975	General Fractional Anisotropy	921	-0.0418535	0.0423593	0.323123	General Mean Diffusivity	920	0.0454602	0.0381737	0.233702	Fazkeas White Matter Score	937	-0.0143172	0.0344778	0.677953	White Matter Hyperintensity Volume	927	-0.00516352	0.0397914	0.896753	Whole Brain Volume	939	0.0188579	0.0599493	0.753092
18893-26	GPR56	Adhesion G-protein coupled receptor G1	Relative Brain Age	963	0.0776402	0.0315972	0.0140029	Global Grey Matter Volume	940	-0.174814	0.0621845	0.00493552	General Fractional Anisotropy	921	-0.0769983	0.0414821	0.0634279	General Mean Diffusivity	920	0.0692271	0.0375607	0.0653183	Fazkeas White Matter Score	937	0.00731108	0.0345476	0.832401	White Matter Hyperintensity Volume	927	0.0939092	0.0391422	0.0164318	Whole Brain Volume	939	-0.150507	0.0586396	0.0102688
5728-60	FCRL1	Fc receptor-like protein 1	Relative Brain Age	963	-0.0781543	0.0318346	0.0140881	Global Grey Matter Volume	940	0.0660734	0.0635266	0.298298	General Fractional Anisotropy	921	0.0200358	0.0422714	0.635514	General Mean Diffusivity	920	-0.0158177	0.0381576	0.678481	Fazkeas White Matter Score	937	-0.0404631	0.0347833	0.244712	White Matter Hyperintensity Volume	927	-0.0465029	0.0397098	0.24157	Whole Brain Volume	939	0.0848216	0.0598303	0.156278
9394-19	CPQ	Carboxypeptidase Q	Relative Brain Age	963	0.0776382	0.0316351	0.0141205	Global Grey Matter Volume	940	-0.115063	0.0630475	0.0679975	General Fractional Anisotropy	921	-0.107274	0.0419375	0.0105294	General Mean Diffusivity	920	0.111963	0.0377242	0.00299809	Fazkeas White Matter Score	937	0.023298	0.0342615	0.496502	White Matter Hyperintensity Volume	927	0.0560353	0.0393005	0.153921	Whole Brain Volume	939	-0.127322	0.059313	0.0318238
11440-58	SOCS3	Suppressor of cytokine signaling 3	Relative Brain Age	963	0.080582	0.0328602	0.014196	Global Grey Matter Volume	940	-0.0902141	0.065557	0.168785	General Fractional Anisotropy	921	-0.0332822	0.0435344	0.444568	General Mean Diffusivity	920	0.00679062	0.0394369	0.863289	Fazkeas White Matter Score	937	0.023987	0.0359436	0.504548	White Matter Hyperintensity Volume	927	0.0893294	0.0408887	0.0289112	Whole Brain Volume	939	0.0249538	0.0617454	0.686109
8480-29	EFEMP1	EGF-containing fibulin-like extracellular matrix protein 1	Relative Brain Age	963	0.0727295	0.0296761	0.0142548	Global Grey Matter Volume	940	-0.198652	0.059297	0.00080776	General Fractional Anisotropy	921	-0.125615	0.0391981	0.00135235	General Mean Diffusivity	920	0.0882389	0.0354109	0.0127076	Fazkeas White Matter Score	937	0.0562609	0.0323323	0.0818443	White Matter Hyperintensity Volume	927	0.101737	0.0370913	0.00609035	Whole Brain Volume	939	-0.172577	0.0558551	0.00200343
12934-1	HERC5	E3 ISG15--protein ligase HERC5	Relative Brain Age	963	0.0806523	0.0329217	0.0142926	Global Grey Matter Volume	940	-0.121327	0.065236	0.0629108	General Fractional Anisotropy	921	-0.069979	0.0435104	0.107763	General Mean Diffusivity	920	0.0366158	0.0394462	0.35328	Fazkeas White Matter Score	937	0.0475426	0.0360724	0.187511	White Matter Hyperintensity Volume	927	0.0944356	0.0405631	0.0199061	Whole Brain Volume	939	-0.0305899	0.061442	0.618579
15516-12	SAA4	Serum amyloid A-4 protein	Relative Brain Age	963	0.0780449	0.0318917	0.0143977	Global Grey Matter Volume	940	-0.0455638	0.0631506	0.470595	General Fractional Anisotropy	921	-0.0374804	0.0423954	0.37666	General Mean Diffusivity	920	-0.0325425	0.0381759	0.393973	Fazkeas White Matter Score	937	0.0348994	0.0346903	0.314402	White Matter Hyperintensity Volume	927	0.0777193	0.0393409	0.0482078	Whole Brain Volume	939	0.0325631	0.0594644	0.583962
11678-105	GJD2	Gap junction delta-2 protein	Relative Brain Age	963	0.0803897	0.0329223	0.0146141	Global Grey Matter Volume	940	-0.150305	0.065645	0.0220404	General Fractional Anisotropy	921	-0.069757	0.0437241	0.110625	General Mean Diffusivity	920	0.0616799	0.0394951	0.118356	Fazkeas White Matter Score	937	0.0586188	0.0356902	0.1005	White Matter Hyperintensity Volume	927	0.0453912	0.0409729	0.267933	Whole Brain Volume	939	-0.121968	0.0618235	0.0485127
7628-40	CRELD1	Cysteine-rich with EGF-like domain protein 1	Relative Brain Age	963	0.0789852	0.0324367	0.0148894	Global Grey Matter Volume	940	-0.1274	0.0650551	0.0501898	General Fractional Anisotropy	921	-0.0943668	0.0432357	0.0290643	General Mean Diffusivity	920	0.0737612	0.0388353	0.0575208	Fazkeas White Matter Score	937	0.0644411	0.0353227	0.0680985	White Matter Hyperintensity Volume	927	0.11257	0.0404891	0.00543169	Whole Brain Volume	939	-0.0615658	0.0612948	0.315176
18901-26	HSPA1B	Heat shock 70 kDa protein 1B	Relative Brain Age	963	0.0789911	0.0324948	0.0150622	Global Grey Matter Volume	940	-0.0721465	0.0645005	0.263336	General Fractional Anisotropy	921	-0.0600932	0.0431007	0.163242	General Mean Diffusivity	920	0.0484247	0.0390219	0.21462	Fazkeas White Matter Score	937	0.070279	0.0353718	0.046937	White Matter Hyperintensity Volume	927	0.133064	0.0401427	0.000917151	Whole Brain Volume	939	-0.00698165	0.0608167	0.908605
8265-225	TMPO	Lamina-associated polypeptide 2, isoforms beta/gamma	Relative Brain Age	963	0.0781619	0.0322493	0.0153642	Global Grey Matter Volume	940	-0.0987068	0.064576	0.12638	General Fractional Anisotropy	921	-0.0164581	0.0426431	0.699534	General Mean Diffusivity	920	0.0125331	0.0386354	0.745639	Fazkeas White Matter Score	937	0.00106308	0.0350315	0.975791	White Matter Hyperintensity Volume	927	0.0337265	0.0401848	0.40131	Whole Brain Volume	939	-0.0887921	0.0608394	0.144441
12549-33	HPGDS	Hematopoietic prostaglandin D synthase	Relative Brain Age	963	-0.0787788	0.0325281	0.015441	Global Grey Matter Volume	940	0.0439706	0.0652265	0.500234	General Fractional Anisotropy	921	0.099686	0.0429976	0.0204271	General Mean Diffusivity	920	-0.0537363	0.0389412	0.167607	Fazkeas White Matter Score	937	-0.0376997	0.0354993	0.288242	White Matter Hyperintensity Volume	927	-0.141975	0.0406444	0.000477456	Whole Brain Volume	939	0.0283772	0.0614444	0.6442
12815-9	IARS	Isoleucine--tRNA ligase, cytoplasmic	Relative Brain Age	963	0.0790795	0.0326617	0.0154705	Global Grey Matter Volume	940	-0.108663	0.0648144	0.0936355	General Fractional Anisotropy	921	-0.05173	0.0433491	0.232738	General Mean Diffusivity	920	0.0588659	0.0392921	0.134091	Fazkeas White Matter Score	937	0.0147147	0.0359358	0.682193	White Matter Hyperintensity Volume	927	0.0614259	0.0406044	0.130333	Whole Brain Volume	939	-0.0716801	0.0610568	0.240399
2681-23	HGF	Hepatocyte growth factor	Relative Brain Age	963	0.0786236	0.0325481	0.0157087	Global Grey Matter Volume	940	-0.0977507	0.0648667	0.131824	General Fractional Anisotropy	921	-0.0503588	0.043049	0.24208	General Mean Diffusivity	920	0.0181357	0.0389991	0.641911	Fazkeas White Matter Score	937	0.0316294	0.0354646	0.372469	White Matter Hyperintensity Volume	927	0.102531	0.0405228	0.0113998	Whole Brain Volume	939	-0.0686444	0.0610928	0.261179
2946-52	CFD	Complement factor D	Relative Brain Age	963	0.0772225	0.031985	0.0157638	Global Grey Matter Volume	940	-0.132117	0.0638176	0.0384308	General Fractional Anisotropy	921	-0.125611	0.0422099	0.00292173	General Mean Diffusivity	920	0.0631328	0.0382876	0.0991666	Fazkeas White Matter Score	937	0.00849821	0.0348603	0.807402	White Matter Hyperintensity Volume	927	0.0810728	0.0397718	0.0415049	Whole Brain Volume	939	-0.131759	0.0601198	0.028408
11160-56	RNF122	RING finger protein 122	Relative Brain Age	963	0.0793555	0.0328754	0.015786	Global Grey Matter Volume	940	-0.103765	0.065219	0.111606	General Fractional Anisotropy	921	0.00508738	0.0434046	0.906695	General Mean Diffusivity	920	-0.00923705	0.0393208	0.814275	Fazkeas White Matter Score	937	0.0231561	0.0358803	0.518687	White Matter Hyperintensity Volume	927	0.0107262	0.0406522	0.791893	Whole Brain Volume	939	0.00706698	0.0614429	0.908432
12795-2	ZNF566	Zinc finger protein 566	Relative Brain Age	963	0.0788038	0.0326663	0.0158483	Global Grey Matter Volume	940	-0.156366	0.0651252	0.0163499	General Fractional Anisotropy	921	-0.049095	0.043241	0.256216	General Mean Diffusivity	920	0.0399773	0.0391339	0.306993	Fazkeas White Matter Score	937	0.0237916	0.0355825	0.503731	White Matter Hyperintensity Volume	927	0.0407812	0.0406227	0.315427	Whole Brain Volume	939	-0.0545008	0.0614557	0.37517
2505-49	GFRA3	GDNF family receptor alpha-3	Relative Brain Age	963	0.0772092	0.0320413	0.0159666	Global Grey Matter Volume	940	-0.0715528	0.0635201	0.259971	General Fractional Anisotropy	921	0.0100388	0.0424276	0.81296	General Mean Diffusivity	920	0.00168056	0.0384449	0.965133	Fazkeas White Matter Score	937	0.080569	0.0347461	0.0204064	White Matter Hyperintensity Volume	927	0.10254	0.0395764	0.0095712	Whole Brain Volume	939	0.00429571	0.0598682	0.942799
19639-53	IAPP	Islet amyloid polypeptide	Relative Brain Age	963	0.074538	0.0309634	0.0160714	Global Grey Matter Volume	940	-0.0531245	0.0618932	0.390713	General Fractional Anisotropy	921	-0.143603	0.0409319	0.000450928	General Mean Diffusivity	920	0.0511571	0.037216	0.169255	Fazkeas White Matter Score	937	0.0481483	0.0339231	0.155801	White Matter Hyperintensity Volume	927	0.0435526	0.0388965	0.262839	Whole Brain Volume	939	-0.0893175	0.0582762	0.12536
18880-81	COL3A1	Collagen alpha-1(III) chain	Relative Brain Age	963	0.0787739	0.0327238	0.0160738	Global Grey Matter Volume	940	-0.0644268	0.0651027	0.32236	General Fractional Anisotropy	921	-0.108894	0.0431326	0.0115817	General Mean Diffusivity	920	0.0618206	0.0391583	0.114397	Fazkeas White Matter Score	937	0.0626552	0.0358277	0.0803267	White Matter Hyperintensity Volume	927	0.0921396	0.040648	0.0234044	Whole Brain Volume	939	-0.0450312	0.0613217	0.462739
12750-9	ITGB2	Integrin beta-2	Relative Brain Age	963	0.0781813	0.0325023	0.0161546	Global Grey Matter Volume	940	-0.0929432	0.0644059	0.148996	General Fractional Anisotropy	921	-0.039628	0.0430791	0.357631	General Mean Diffusivity	920	0.0356488	0.0389548	0.360123	Fazkeas White Matter Score	937	0.0173572	0.0354881	0.624772	White Matter Hyperintensity Volume	927	0.0647983	0.0401678	0.106703	Whole Brain Volume	939	-0.0422826	0.0606451	0.48567
15585-304	FBLN5	Fibulin-5	Relative Brain Age	963	0.0762858	0.0317601	0.0163085	Global Grey Matter Volume	940	-0.132533	0.0628698	0.0350256	General Fractional Anisotropy	921	-0.0812294	0.0418373	0.0521909	General Mean Diffusivity	920	0.0712488	0.0377272	0.058955	Fazkeas White Matter Score	937	0.0364273	0.034586	0.292233	White Matter Hyperintensity Volume	927	0.0976763	0.039294	0.0129268	Whole Brain Volume	939	-0.0549762	0.0593748	0.354489
13112-179	FSTL1	Follistatin-related protein 1	Relative Brain Age	963	0.0782336	0.0325739	0.016318	Global Grey Matter Volume	940	-0.0903747	0.0649126	0.163846	General Fractional Anisotropy	921	-0.0643696	0.0429899	0.13431	General Mean Diffusivity	920	0.0624122	0.0387753	0.107488	Fazkeas White Matter Score	937	0.087423	0.0354957	0.013781	White Matter Hyperintensity Volume	927	0.0871527	0.040519	0.0314832	Whole Brain Volume	939	-0.106983	0.0611273	0.0800887
12478-15	RPL30	60S ribosomal protein L30	Relative Brain Age	963	0.0763554	0.0318329	0.0164563	Global Grey Matter Volume	940	-0.0807022	0.0636278	0.204674	General Fractional Anisotropy	921	-0.00459741	0.0419519	0.912737	General Mean Diffusivity	920	0.0212928	0.0380015	0.575265	Fazkeas White Matter Score	937	0.0293325	0.0344561	0.394602	White Matter Hyperintensity Volume	927	0.0407599	0.0394846	0.301932	Whole Brain Volume	939	-0.0511976	0.0599171	0.392842
7787-25	LILRA5	Leukocyte immunoglobulin-like receptor subfamily A member 5	Relative Brain Age	963	0.0765114	0.032007	0.0168273	Global Grey Matter Volume	940	-0.160071	0.0643397	0.0128502	General Fractional Anisotropy	921	-0.0852174	0.043336	0.0492482	General Mean Diffusivity	920	0.0511205	0.0388188	0.187872	Fazkeas White Matter Score	937	0.029529	0.0347848	0.395934	White Matter Hyperintensity Volume	927	0.10336	0.0402472	0.0102246	Whole Brain Volume	939	-0.139154	0.0604351	0.0213051
14029-42	COPS2	COP9 signalosome complex subunit 2	Relative Brain Age	963	0.0780815	0.0326782	0.0168757	Global Grey Matter Volume	940	-0.102915	0.0652805	0.11491	General Fractional Anisotropy	921	-0.000480894	0.0429627	0.991069	General Mean Diffusivity	920	0.00922428	0.0388586	0.812361	Fazkeas White Matter Score	937	0.0251082	0.0355083	0.479501	White Matter Hyperintensity Volume	927	0.0395269	0.0402754	0.326388	Whole Brain Volume	939	0.00541018	0.0614986	0.929899
16919-1	DBI	Acyl-CoA-binding protein	Relative Brain Age	963	0.0775924	0.0325491	0.0171322	Global Grey Matter Volume	940	-0.0763383	0.0651614	0.241387	General Fractional Anisotropy	921	0.0156065	0.0429016	0.716027	General Mean Diffusivity	920	0.0110377	0.0388505	0.776329	Fazkeas White Matter Score	937	0.028046	0.0353742	0.427873	White Matter Hyperintensity Volume	927	0.0253725	0.040251	0.528461	Whole Brain Volume	939	-0.036353	0.0613211	0.553295
11646-4	CHST9	Carbohydrate sulfotransferase 9	Relative Brain Age	963	0.0755752	0.0317302	0.0172279	Global Grey Matter Volume	940	-0.14694	0.0632666	0.020203	General Fractional Anisotropy	921	-0.110832	0.0417102	0.00787941	General Mean Diffusivity	920	0.0755702	0.0378144	0.045668	Fazkeas White Matter Score	937	0.00251585	0.0346436	0.942108	White Matter Hyperintensity Volume	927	0.0512065	0.0394314	0.194073	Whole Brain Volume	939	-0.10566	0.0596307	0.0764089
8447-11	GHRL	Appetite-regulating hormone	Relative Brain Age	963	0.0769788	0.032364	0.0173817	Global Grey Matter Volume	940	-0.0968301	0.0641337	0.13109	General Fractional Anisotropy	921	-0.0259927	0.0428611	0.544223	General Mean Diffusivity	920	0.0707437	0.0387913	0.0681971	Fazkeas White Matter Score	937	0.0730851	0.0353925	0.0389238	White Matter Hyperintensity Volume	927	0.0717978	0.0399334	0.0721868	Whole Brain Volume	939	-0.0421206	0.0602358	0.484388
2754-50	C3	Complement C3	Relative Brain Age	963	0.0764178	0.0322834	0.0179286	Global Grey Matter Volume	940	-0.18333	0.0637048	0.00400458	General Fractional Anisotropy	921	-0.0641518	0.0423838	0.130129	General Mean Diffusivity	920	0.0481355	0.0384124	0.21016	Fazkeas White Matter Score	937	-0.0133529	0.0352004	0.704437	White Matter Hyperintensity Volume	927	0.0396911	0.0401905	0.323361	Whole Brain Volume	939	-0.141317	0.0601148	0.018734
18392-19	MAT2B	Methionine adenosyltransferase 2 subunit beta	Relative Brain Age	963	0.0770219	0.0325487	0.017964	Global Grey Matter Volume	940	-0.147175	0.0648801	0.0233042	General Fractional Anisotropy	921	-0.0115337	0.0427144	0.787146	General Mean Diffusivity	920	0.0707106	0.0386422	0.0672676	Fazkeas White Matter Score	937	0.0341154	0.035431	0.335614	White Matter Hyperintensity Volume	927	0.0479951	0.0404809	0.235771	Whole Brain Volume	939	-0.100354	0.0611518	0.100786
5468-67	IL17RC	Interleukin-17 receptor C	Relative Brain Age	963	0.0775501	0.0327821	0.0179997	Global Grey Matter Volume	940	-0.137231	0.0649466	0.0346021	General Fractional Anisotropy	921	-0.100474	0.0433855	0.0205663	General Mean Diffusivity	920	0.0544535	0.0393163	0.16605	Fazkeas White Matter Score	937	0.052124	0.0358666	0.146148	White Matter Hyperintensity Volume	927	0.0479938	0.0408986	0.240603	Whole Brain Volume	939	-0.0872201	0.0612112	0.154185
8982-65	THBS3	Thrombospondin-3	Relative Brain Age	963	0.0763353	0.0322922	0.0180842	Global Grey Matter Volume	940	-0.0780736	0.0642642	0.22441	General Fractional Anisotropy	921	-0.0478334	0.0425177	0.260579	General Mean Diffusivity	920	0.0267604	0.0384814	0.486797	Fazkeas White Matter Score	937	0.0137927	0.0353481	0.696391	White Matter Hyperintensity Volume	927	0.0245174	0.0402738	0.542679	Whole Brain Volume	939	-0.0543742	0.0605676	0.369322
9263-57	SIAE	Sialate O-acetylesterase	Relative Brain Age	963	0.0770308	0.0325956	0.0181166	Global Grey Matter Volume	940	-0.0844606	0.0649365	0.193373	General Fractional Anisotropy	921	-0.00172543	0.0433117	0.968223	General Mean Diffusivity	920	-0.000237455	0.0390594	0.995149	Fazkeas White Matter Score	937	-0.0162926	0.0355399	0.646641	White Matter Hyperintensity Volume	927	0.0518456	0.04019	0.197046	Whole Brain Volume	939	-0.0340434	0.0611522	0.577733
17408-2	PMM1	Phosphomannomutase 1	Relative Brain Age	963	0.0780622	0.033051	0.018183	Global Grey Matter Volume	940	-0.0588271	0.0655391	0.369405	General Fractional Anisotropy	921	-0.033946	0.0439326	0.43971	General Mean Diffusivity	920	0.0088654	0.0398716	0.824042	Fazkeas White Matter Score	937	0.0394424	0.036268	0.276804	White Matter Hyperintensity Volume	927	0.0181351	0.0411218	0.659205	Whole Brain Volume	939	0.0189022	0.0617835	0.759649
2860-19	KPNA2	Importin subunit alpha-1	Relative Brain Age	963	0.0776707	0.0329168	0.0182944	Global Grey Matter Volume	940	-0.170097	0.0654301	0.00933136	General Fractional Anisotropy	921	-0.0337744	0.0433893	0.43633	General Mean Diffusivity	920	0.108464	0.0390429	0.0054683	Fazkeas White Matter Score	937	0.0379006	0.0356744	0.288052	White Matter Hyperintensity Volume	927	0.0559078	0.0408969	0.171612	Whole Brain Volume	939	-0.134853	0.0617085	0.028865
12831-21	TESC	Calcineurin B homologous protein 3	Relative Brain Age	963	0.0770412	0.0327139	0.0185228	Global Grey Matter Volume	940	-0.11582	0.0653701	0.0764349	General Fractional Anisotropy	921	0.0046863	0.0431377	0.913491	General Mean Diffusivity	920	0.00323081	0.0389249	0.933851	Fazkeas White Matter Score	937	0.0199952	0.0354022	0.572209	White Matter Hyperintensity Volume	927	0.0196996	0.0403721	0.625585	Whole Brain Volume	939	-0.0681323	0.0615553	0.268361
9830-109	VAV3	Guanine nucleotide exchange factor VAV3	Relative Brain Age	963	0.0777719	0.0330256	0.0185277	Global Grey Matter Volume	940	-0.114781	0.0658629	0.0813819	General Fractional Anisotropy	921	-0.0833895	0.0435733	0.0556488	General Mean Diffusivity	920	0.0111702	0.0395164	0.777428	Fazkeas White Matter Score	937	0.0685616	0.0358615	0.0558961	White Matter Hyperintensity Volume	927	0.0783659	0.0408037	0.0547875	Whole Brain Volume	939	-0.0245453	0.0620888	0.692603
6448-36	SEMA3C	Semaphorin-3C	Relative Brain Age	963	0.0774543	0.0329004	0.0185622	Global Grey Matter Volume	940	-0.0431974	0.0655316	0.509778	General Fractional Anisotropy	921	-0.0370684	0.0433758	0.39278	General Mean Diffusivity	920	0.0545927	0.0391921	0.163634	Fazkeas White Matter Score	937	-0.000838819	0.0359542	0.981387	White Matter Hyperintensity Volume	927	0.0474708	0.0410175	0.247138	Whole Brain Volume	939	-0.0141041	0.0616407	0.819016
10572-65	CST8	Cystatin-8	Relative Brain Age	963	0.0748054	0.0317859	0.0186019	Global Grey Matter Volume	940	-0.111931	0.0626641	0.0740663	General Fractional Anisotropy	921	-0.101066	0.0417615	0.015517	General Mean Diffusivity	920	0.037757	0.0379027	0.319175	Fazkeas White Matter Score	937	0.0319634	0.0347895	0.358219	White Matter Hyperintensity Volume	927	0.0764754	0.0391769	0.0509316	Whole Brain Volume	939	-0.0958957	0.0589933	0.104048
6433-57	FAM20A	Pseudokinase FAM20A	Relative Brain Age	963	0.0770452	0.0327414	0.0186153	Global Grey Matter Volume	940	-0.0812086	0.0651062	0.212278	General Fractional Anisotropy	921	-0.0778826	0.0431883	0.0713375	General Mean Diffusivity	920	0.0543384	0.0391287	0.164921	Fazkeas White Matter Score	937	0.0429721	0.0358343	0.230455	White Matter Hyperintensity Volume	927	0.090443	0.0407963	0.0266273	Whole Brain Volume	939	-0.0470844	0.0612299	0.441906
8660-5	OLFML3	Olfactomedin-like protein 3	Relative Brain Age	963	0.075493	0.0321583	0.0188977	Global Grey Matter Volume	940	-0.0793792	0.0638295	0.213642	General Fractional Anisotropy	921	-0.0142161	0.0427171	0.739288	General Mean Diffusivity	920	-0.012148	0.0386383	0.753216	Fazkeas White Matter Score	937	0.0195012	0.0351312	0.578829	White Matter Hyperintensity Volume	927	0.0217651	0.0399022	0.585436	Whole Brain Volume	939	-0.00623233	0.0602113	0.91756
3348-49	BMP1	Bone morphogenetic protein 1	Relative Brain Age	963	0.075342	0.0321166	0.0189818	Global Grey Matter Volume	940	-0.0468026	0.0638522	0.463569	General Fractional Anisotropy	921	-0.00427579	0.0424306	0.919732	General Mean Diffusivity	920	0.00329072	0.0383885	0.931688	Fazkeas White Matter Score	937	0.0209986	0.0351835	0.55062	White Matter Hyperintensity Volume	927	0.06269	0.040064	0.117642	Whole Brain Volume	939	0.0493178	0.0601672	0.412398
15466-30	COL9A1	Collagen alpha-1(IX) chain	Relative Brain Age	963	0.0763863	0.0325649	0.0189933	Global Grey Matter Volume	940	-0.0668382	0.064722	0.301746	General Fractional Anisotropy	921	-0.0447067	0.0431496	0.300163	General Mean Diffusivity	920	0.0599628	0.0391063	0.125195	Fazkeas White Matter Score	937	0.0392228	0.0357779	0.272954	White Matter Hyperintensity Volume	927	0.101696	0.0404102	0.0118491	Whole Brain Volume	939	-0.0538709	0.0609911	0.377096
12411-60	MAX	Protein max	Relative Brain Age	963	0.0751092	0.0320296	0.0190275	Global Grey Matter Volume	940	-0.0894449	0.0641001	0.162897	General Fractional Anisotropy	921	-0.0330947	0.0425191	0.436363	General Mean Diffusivity	920	0.011486	0.0384344	0.765058	Fazkeas White Matter Score	937	0.0292898	0.0348624	0.400822	White Matter Hyperintensity Volume	927	0.0439865	0.0396436	0.267194	Whole Brain Volume	939	-0.0638854	0.0603749	0.28999
12712-9	HMG20A	High mobility group protein 20A	Relative Brain Age	963	0.0765867	0.0326745	0.0190817	Global Grey Matter Volume	940	-0.0985852	0.0650949	0.129903	General Fractional Anisotropy	921	-0.000331706	0.043119	0.993862	General Mean Diffusivity	920	0.0161457	0.0390437	0.679219	Fazkeas White Matter Score	937	-0.0155694	0.0356124	0.661973	White Matter Hyperintensity Volume	927	0.0194217	0.0406315	0.632654	Whole Brain Volume	939	-0.044218	0.0613382	0.470978
19213-1	SPINK4	Serine protease inhibitor Kazal-type 4	Relative Brain Age	963	0.076288	0.0325838	0.0192174	Global Grey Matter Volume	940	-0.118139	0.0645134	0.0670668	General Fractional Anisotropy	921	-0.0599775	0.042986	0.162931	General Mean Diffusivity	920	0.00104479	0.0389157	0.978581	Fazkeas White Matter Score	937	0.0175709	0.0355124	0.620755	White Matter Hyperintensity Volume	927	0.084156	0.0403981	0.0372363	Whole Brain Volume	939	-0.0516112	0.0608006	0.39596
8993-151	RIPK2	Receptor-interacting serine/threonine-protein kinase 2	Relative Brain Age	963	0.0767983	0.0328316	0.0193274	Global Grey Matter Volume	940	-0.0730494	0.0655225	0.264904	General Fractional Anisotropy	921	-0.00155169	0.0435509	0.971578	General Mean Diffusivity	920	0.034693	0.0394662	0.37937	Fazkeas White Matter Score	937	0.0461805	0.0359514	0.198958	White Matter Hyperintensity Volume	927	0.0765398	0.0408268	0.060828	Whole Brain Volume	939	0.0187032	0.0616898	0.761752
15453-3	AMBP	Protein AMBP	Relative Brain Age	963	0.0725072	0.0311165	0.0197965	Global Grey Matter Volume	940	-0.120924	0.0619334	0.0508807	General Fractional Anisotropy	921	-0.132164	0.0408705	0.00122185	General Mean Diffusivity	920	0.0452855	0.037107	0.222312	Fazkeas White Matter Score	937	0.0889366	0.0337739	0.00845614	White Matter Hyperintensity Volume	927	0.110304	0.0385059	0.00417543	Whole Brain Volume	939	-0.0618062	0.0583816	0.289756
19615-213	NT5C3A	Cytosolic 5'-nucleotidase 3A	Relative Brain Age	963	0.0727766	0.0312359	0.0198113	Global Grey Matter Volume	940	-0.0834322	0.0619257	0.177885	General Fractional Anisotropy	921	-0.0159923	0.0414499	0.699628	General Mean Diffusivity	920	0.0421092	0.0374992	0.261465	Fazkeas White Matter Score	937	0.00641487	0.0342049	0.851236	White Matter Hyperintensity Volume	927	0.02329	0.0383352	0.543496	Whole Brain Volume	939	-0.0529518	0.0583177	0.363884
17145-1	S100A8|S100A9	Protein S100-A8|Protein S100-A9	Relative Brain Age	963	0.0763327	0.032782	0.0198858	Global Grey Matter Volume	940	-0.183668	0.0650062	0.00472219	General Fractional Anisotropy	921	-0.0481108	0.0434529	0.26821	General Mean Diffusivity	920	0.0747164	0.0392415	0.0569079	Fazkeas White Matter Score	937	0.0912735	0.0356509	0.0104612	White Matter Hyperintensity Volume	927	0.129483	0.040512	0.00139266	Whole Brain Volume	939	-0.135144	0.0611172	0.0270206
8235-48	CHGB	Secretogranin-1	Relative Brain Age	963	0.0722616	0.0310476	0.0199416	Global Grey Matter Volume	940	-0.120702	0.0617525	0.0506299	General Fractional Anisotropy	921	0.00861843	0.0410888	0.833862	General Mean Diffusivity	920	0.133276	0.0367071	0.000282545	Fazkeas White Matter Score	937	0.0721931	0.0336219	0.0317769	White Matter Hyperintensity Volume	927	0.0416353	0.0387376	0.282463	Whole Brain Volume	939	-0.122758	0.0581374	0.0347286
9380-2	PLA2G12B	Group XIIB secretory phospholipase A2-like protein	Relative Brain Age	963	0.0755943	0.0324835	0.0199568	Global Grey Matter Volume	940	0.0137806	0.0647899	0.831564	General Fractional Anisotropy	921	-0.022574	0.0425417	0.595673	General Mean Diffusivity	920	0.0572841	0.0384985	0.136763	Fazkeas White Matter Score	937	0.0639622	0.0354124	0.0708852	White Matter Hyperintensity Volume	927	0.0318839	0.0404572	0.430643	Whole Brain Volume	939	0.0101194	0.061008	0.868259
19233-75	ATOX1	Copper transport protein ATOX1	Relative Brain Age	963	0.0746056	0.032083	0.0200511	Global Grey Matter Volume	940	-0.114593	0.0640516	0.0736038	General Fractional Anisotropy	921	-0.00477774	0.0424364	0.910359	General Mean Diffusivity	920	0.0122534	0.0384079	0.749702	Fazkeas White Matter Score	937	0.0315579	0.0350072	0.367339	White Matter Hyperintensity Volume	927	0.0394309	0.039884	0.322841	Whole Brain Volume	939	-0.0544843	0.060389	0.366939
6294-11	BAGE2	B melanoma antigen 2	Relative Brain Age	963	0.0751992	0.0323477	0.0200871	Global Grey Matter Volume	940	-0.085179	0.0646536	0.187682	General Fractional Anisotropy	921	0.0122439	0.042691	0.774263	General Mean Diffusivity	920	-0.00549855	0.0386432	0.886851	Fazkeas White Matter Score	937	0.0286412	0.0349765	0.41286	White Matter Hyperintensity Volume	927	0.0466726	0.0399794	0.243041	Whole Brain Volume	939	-0.0420709	0.0608913	0.489617
7948-129	GLTPD2	Glycolipid transfer protein domain-containing protein 2	Relative Brain Age	963	0.072182	0.0311096	0.0203274	Global Grey Matter Volume	940	-0.0376608	0.0619009	0.54292	General Fractional Anisotropy	921	-0.0975387	0.0409189	0.0171392	General Mean Diffusivity	920	0.0169812	0.037158	0.647672	Fazkeas White Matter Score	937	0.0309246	0.0338487	0.36092	White Matter Hyperintensity Volume	927	0.0656386	0.0387692	0.0904441	Whole Brain Volume	939	0.0117094	0.0583106	0.840846
7147-35	WFDC8	WAP four-disulfide core domain protein 8	Relative Brain Age	963	0.0746988	0.0322312	0.0204714	Global Grey Matter Volume	940	-0.0521752	0.0640598	0.415372	General Fractional Anisotropy	921	-0.0326224	0.0425535	0.443307	General Mean Diffusivity	920	0.000712437	0.0386074	0.985277	Fazkeas White Matter Score	937	0.0338556	0.0351531	0.335503	White Matter Hyperintensity Volume	927	0.0722641	0.0400679	0.0713038	Whole Brain Volume	939	-0.0425325	0.0602635	0.480328
4960-72	ANXA1	Annexin A1	Relative Brain Age	963	0.0715676	0.0309022	0.0205615	Global Grey Matter Volume	940	-0.0285666	0.0616649	0.643182	General Fractional Anisotropy	921	-0.0107374	0.0407443	0.792141	General Mean Diffusivity	920	0.0487576	0.0368967	0.186348	Fazkeas White Matter Score	937	0.0338203	0.0334168	0.311503	White Matter Hyperintensity Volume	927	0.0690417	0.0383769	0.0720119	Whole Brain Volume	939	-0.0119984	0.0580759	0.836324
18832-65	SAA2	Serum amyloid A-2 protein	Relative Brain Age	963	0.0758588	0.0327991	0.0207319	Global Grey Matter Volume	940	-0.0833025	0.0649199	0.199436	General Fractional Anisotropy	921	-0.0635306	0.0435437	0.144563	General Mean Diffusivity	920	0.0597143	0.0393791	0.129419	Fazkeas White Matter Score	937	0.0566413	0.0358094	0.113708	White Matter Hyperintensity Volume	927	0.0930831	0.0405266	0.0216281	Whole Brain Volume	939	-0.112732	0.0611317	0.0651715
9580-5	LAMC2	Laminin subunit gamma-2	Relative Brain Age	963	0.0756075	0.032739	0.0209212	Global Grey Matter Volume	940	-0.128543	0.0655029	0.049715	General Fractional Anisotropy	921	-0.098868	0.043611	0.0233875	General Mean Diffusivity	920	0.106218	0.0390931	0.00658683	Fazkeas White Matter Score	937	0.0748344	0.0356749	0.0359337	White Matter Hyperintensity Volume	927	0.119971	0.0407442	0.00323499	Whole Brain Volume	939	-0.0993411	0.0616141	0.106894
8758-2	PCDHA7	Protocadherin alpha-7	Relative Brain Age	963	0.0766201	0.0332197	0.0210846	Global Grey Matter Volume	940	0.00380226	0.0658281	0.953939	General Fractional Anisotropy	921	-0.0546172	0.043736	0.211741	General Mean Diffusivity	920	0.0498886	0.0396833	0.208693	Fazkeas White Matter Score	937	0.0387307	0.0364284	0.28769	White Matter Hyperintensity Volume	927	0.0305003	0.0413321	0.460556	Whole Brain Volume	939	0.0141288	0.0619602	0.819623
3314-74	GFRA1	GDNF family receptor alpha-1	Relative Brain Age	963	0.0745035	0.0324544	0.0216967	Global Grey Matter Volume	940	-0.0908194	0.0640097	0.155946	General Fractional Anisotropy	921	-0.0766576	0.042635	0.0721777	General Mean Diffusivity	920	0.00923014	0.0386629	0.811312	Fazkeas White Matter Score	937	0.0515055	0.0353016	0.144562	White Matter Hyperintensity Volume	927	0.129893	0.039731	0.00107811	Whole Brain Volume	939	-0.0233599	0.0603783	0.698836
11556-19	ARFGAP1	ADP-ribosylation factor GTPase-activating protein 1	Relative Brain Age	963	0.0742853	0.0323787	0.0217756	Global Grey Matter Volume	940	-0.0957656	0.0643329	0.136594	General Fractional Anisotropy	921	-0.00668383	0.0426601	0.8755	General Mean Diffusivity	920	0.00397484	0.0386734	0.918138	Fazkeas White Matter Score	937	0.00553034	0.0353655	0.875736	White Matter Hyperintensity Volume	927	0.0145183	0.0401512	0.717658	Whole Brain Volume	939	0.0210949	0.060544	0.727523
17435-43	ETFA	Electron transfer flavoprotein subunit alpha, mitochondrial	Relative Brain Age	963	0.0747381	0.0326122	0.0219217	Global Grey Matter Volume	940	-0.11697	0.0645237	0.069859	General Fractional Anisotropy	921	-0.010614	0.0430473	0.805245	General Mean Diffusivity	920	0.0252583	0.0390166	0.51739	Fazkeas White Matter Score	937	0.0195484	0.0355301	0.582187	White Matter Hyperintensity Volume	927	0.0218598	0.0401776	0.586387	Whole Brain Volume	939	-0.0331187	0.0608805	0.586445
10754-113	PROK2	Prokineticin-2	Relative Brain Age	963	0.0749276	0.0327294	0.0220616	Global Grey Matter Volume	940	-0.154598	0.0649798	0.0173519	General Fractional Anisotropy	921	-0.0735986	0.0431878	0.0883523	General Mean Diffusivity	920	0.0722148	0.0389672	0.0638509	Fazkeas White Matter Score	937	0.0369169	0.0356351	0.300216	White Matter Hyperintensity Volume	927	0.0804617	0.040578	0.0473797	Whole Brain Volume	939	-0.0931963	0.0612804	0.128306
15626-223	HSPG2	Basement membrane-specific heparan sulfate proteoglycan core protein	Relative Brain Age	963	0.0738027	0.0322522	0.0221201	Global Grey Matter Volume	940	-0.0190052	0.0641991	0.767203	General Fractional Anisotropy	921	-0.00366859	0.0424184	0.93108	General Mean Diffusivity	920	0.0311882	0.0383059	0.415537	Fazkeas White Matter Score	937	0.00861382	0.0351323	0.806316	White Matter Hyperintensity Volume	927	0.0289924	0.0401349	0.470064	Whole Brain Volume	939	0.0271812	0.0604111	0.652755
5315-22	TNNT2	Troponin T, cardiac muscle	Relative Brain Age	963	0.0707031	0.0309028	0.0221422	Global Grey Matter Volume	940	-0.108326	0.0613629	0.0775085	General Fractional Anisotropy	921	-0.0038015	0.0407612	0.925695	General Mean Diffusivity	920	0.033044	0.036936	0.370986	Fazkeas White Matter Score	937	0.0198359	0.0336298	0.555305	White Matter Hyperintensity Volume	927	0.0832419	0.0379685	0.0283513	Whole Brain Volume	939	-0.0795624	0.0578655	0.169145
19636-23	HLA-G	HLA class I histocompatibility antigen, alpha chain G	Relative Brain Age	963	0.0732302	0.0320596	0.0223604	Global Grey Matter Volume	940	-0.104574	0.0639048	0.101756	General Fractional Anisotropy	921	0.00535636	0.0424947	0.899694	General Mean Diffusivity	920	0.0204015	0.0384689	0.595878	Fazkeas White Matter Score	937	0.0605243	0.0348744	0.0826531	White Matter Hyperintensity Volume	927	0.107349	0.0397441	0.00691277	Whole Brain Volume	939	-0.0101767	0.0602909	0.865959
5584-21	TCN2	Transcobalamin-2	Relative Brain Age	963	0.0727483	0.0318505	0.0223681	Global Grey Matter Volume	940	-0.0610323	0.0630696	0.333195	General Fractional Anisotropy	921	-0.101497	0.0421769	0.0161083	General Mean Diffusivity	920	0.0759629	0.0379931	0.0455663	Fazkeas White Matter Score	937	-0.00135651	0.0347471	0.968859	White Matter Hyperintensity Volume	927	0.0332039	0.0395128	0.400723	Whole Brain Volume	939	-0.0895305	0.0593057	0.131134
3738-54	CSF1	Macrophage colony-stimulating factor 1	Relative Brain Age	963	0.0745166	0.03264	0.0224314	Global Grey Matter Volume	940	-0.109627	0.0649842	0.0916078	General Fractional Anisotropy	921	-0.00570635	0.0429683	0.894349	General Mean Diffusivity	920	0.0523251	0.0388958	0.17854	Fazkeas White Matter Score	937	0.0682894	0.0355617	0.0548194	White Matter Hyperintensity Volume	927	0.126719	0.0404199	0.0017181	Whole Brain Volume	939	-0.0356855	0.0613063	0.560509
12700-9	ACLY	ATP-citrate synthase	Relative Brain Age	963	0.0725264	0.0319655	0.0232748	Global Grey Matter Volume	940	-0.0621203	0.0638256	0.330413	General Fractional Anisotropy	921	-0.0214417	0.0425041	0.613938	General Mean Diffusivity	920	0.0241544	0.0384447	0.529815	Fazkeas White Matter Score	937	0.0389226	0.0347675	0.262922	White Matter Hyperintensity Volume	927	0.0521802	0.039493	0.186418	Whole Brain Volume	939	-0.0334266	0.0600297	0.577641
12751-26	ZHX1	Zinc fingers and homeoboxes protein 1	Relative Brain Age	963	0.0747708	0.0330241	0.0235662	Global Grey Matter Volume	940	-0.119788	0.0653638	0.0668566	General Fractional Anisotropy	921	-0.0642976	0.0437561	0.14171	General Mean Diffusivity	920	0.00940971	0.0397295	0.812777	Fazkeas White Matter Score	937	0.0238016	0.0363265	0.512332	White Matter Hyperintensity Volume	927	0.0763147	0.0409447	0.0623429	Whole Brain Volume	939	-0.0924765	0.0615969	0.133274
15374-15	GKN1	Gastrokine-1	Relative Brain Age	963	0.0744033	0.032865	0.0235798	Global Grey Matter Volume	940	-0.110431	0.0654249	0.0914299	General Fractional Anisotropy	921	-0.0377264	0.043493	0.385716	General Mean Diffusivity	920	0.0541757	0.0393663	0.168762	Fazkeas White Matter Score	937	-0.00430288	0.0357797	0.904277	White Matter Hyperintensity Volume	927	0.0176365	0.0410678	0.667597	Whole Brain Volume	939	-0.039811	0.061729	0.518971
11425-31	RUFY1	RUN and FYVE domain-containing protein 1	Relative Brain Age	963	0.073797	0.0326075	0.0236239	Global Grey Matter Volume	940	-0.162913	0.0646361	0.0117198	General Fractional Anisotropy	921	-0.0257933	0.0430949	0.54949	General Mean Diffusivity	920	0.0122207	0.0390171	0.754118	Fazkeas White Matter Score	937	0.0176743	0.0356143	0.619705	White Matter Hyperintensity Volume	927	0.0282239	0.0401088	0.481629	Whole Brain Volume	939	-0.0837845	0.0609823	0.169468
9266-1	TREM1	Triggering receptor expressed on myeloid cells 1	Relative Brain Age	963	0.0690761	0.030543	0.023722	Global Grey Matter Volume	940	-0.249896	0.0604757	3.59354e-05	General Fractional Anisotropy	921	-0.100668	0.04062	0.0132018	General Mean Diffusivity	920	0.110896	0.0365319	0.00240058	Fazkeas White Matter Score	937	0.0615858	0.0332126	0.0636977	White Matter Hyperintensity Volume	927	0.147369	0.0378992	0.000100893	Whole Brain Volume	939	-0.192365	0.0570854	0.000752298
10036-201	ZHX3	Zinc fingers and homeoboxes protein 3	Relative Brain Age	963	0.0706768	0.0312831	0.0238669	Global Grey Matter Volume	940	-0.129093	0.0620267	0.0374114	General Fractional Anisotropy	921	-0.100206	0.041147	0.0148791	General Mean Diffusivity	920	0.0518956	0.0373021	0.164157	Fazkeas White Matter Score	937	0.0752291	0.0339485	0.0266929	White Matter Hyperintensity Volume	927	0.0951729	0.038646	0.0137902	Whole Brain Volume	939	-0.072492	0.0584144	0.214608
9606-4	NUP210L	Nuclear pore membrane glycoprotein 210-like	Relative Brain Age	963	0.0740959	0.032801	0.0238865	Global Grey Matter Volume	940	-0.0465598	0.0656257	0.47803	General Fractional Anisotropy	921	-0.00063834	0.043669	0.988337	General Mean Diffusivity	920	0.0534227	0.0395845	0.177149	Fazkeas White Matter Score	937	0.0281355	0.0359407	0.433725	White Matter Hyperintensity Volume	927	0.052154	0.0410314	0.203702	Whole Brain Volume	939	-0.0255156	0.0618733	0.680058
5618-50	FAM3B	Protein FAM3B	Relative Brain Age	963	0.0724893	0.0320937	0.0239037	Global Grey Matter Volume	940	-0.110045	0.0638737	0.0849149	General Fractional Anisotropy	921	-0.0393646	0.0421507	0.350355	General Mean Diffusivity	920	0.0520336	0.0381006	0.172037	Fazkeas White Matter Score	937	0.0498809	0.035018	0.15432	White Matter Hyperintensity Volume	927	0.0229684	0.0399351	0.565194	Whole Brain Volume	939	-0.0439924	0.0602563	0.465337
8337-65	PTPRU	Receptor-type tyrosine-protein phosphatase U	Relative Brain Age	963	0.0737279	0.0326893	0.0241075	Global Grey Matter Volume	940	-0.104136	0.0651562	0.109987	General Fractional Anisotropy	921	-0.0838522	0.0433683	0.0531761	General Mean Diffusivity	920	0.0720036	0.039254	0.0666095	Fazkeas White Matter Score	937	0.0203217	0.0356744	0.56892	White Matter Hyperintensity Volume	927	0.0830577	0.0408564	0.042061	Whole Brain Volume	939	-0.0366062	0.0614744	0.551529
16858-384	RCN3	Reticulocalbin-3	Relative Brain Age	963	0.07306	0.0324175	0.0242137	Global Grey Matter Volume	940	-0.143826	0.0640349	0.0247	General Fractional Anisotropy	921	-0.0123808	0.0429969	0.773388	General Mean Diffusivity	920	0.0424103	0.0388829	0.275396	Fazkeas White Matter Score	937	0.0268211	0.035385	0.448463	White Matter Hyperintensity Volume	927	0.0295376	0.0401994	0.462475	Whole Brain Volume	939	-0.103776	0.0603744	0.0856379
12444-39	NR5A2	Nuclear receptor subfamily 5 group A member 2	Relative Brain Age	963	0.0749523	0.0332983	0.0243896	Global Grey Matter Volume	940	-0.113706	0.0663739	0.0866927	General Fractional Anisotropy	921	-0.0678847	0.0440457	0.12326	General Mean Diffusivity	920	0.0555897	0.0398738	0.163275	Fazkeas White Matter Score	937	0.0496027	0.0363227	0.172061	White Matter Hyperintensity Volume	927	0.0475109	0.0413851	0.25096	Whole Brain Volume	939	-0.0906526	0.0625352	0.147163
12427-8	CDC25B	M-phase inducer phosphatase 2	Relative Brain Age	963	0.0731234	0.0325191	0.0245361	Global Grey Matter Volume	940	-0.110449	0.0645915	0.0872733	General Fractional Anisotropy	921	-0.0357981	0.0429346	0.404404	General Mean Diffusivity	920	0.0267627	0.0388787	0.491223	Fazkeas White Matter Score	937	-0.00335672	0.0354097	0.924476	White Matter Hyperintensity Volume	927	0.0360385	0.0403361	0.371613	Whole Brain Volume	939	-0.0380512	0.0608796	0.531955
3175-51	ADAMTS13	A disintegrin and metalloproteinase with thrombospondin motifs 13	Relative Brain Age	963	-0.0729682	0.0324692	0.0246204	Global Grey Matter Volume	940	0.123475	0.0646844	0.0562774	General Fractional Anisotropy	921	0.043232	0.0430472	0.315238	General Mean Diffusivity	920	-0.117902	0.0385525	0.00222653	Fazkeas White Matter Score	937	-0.0877379	0.0352621	0.0128405	White Matter Hyperintensity Volume	927	-0.0961129	0.0402857	0.017043	Whole Brain Volume	939	0.15702	0.0608248	0.00983673
9557-5	MANSC1	MANSC domain-containing protein 1	Relative Brain Age	963	-0.0740443	0.0329918	0.0248114	Global Grey Matter Volume	940	-0.0322141	0.0655165	0.622936	General Fractional Anisotropy	921	0.010267	0.0435432	0.813596	General Mean Diffusivity	920	-0.0285261	0.0392115	0.466923	Fazkeas White Matter Score	937	-0.00790766	0.0359394	0.82585	White Matter Hyperintensity Volume	927	-0.00580943	0.0408457	0.886899	Whole Brain Volume	939	-0.0572043	0.061709	0.353926
4359-87	DYRK3	Dual specificity tyrosine-phosphorylation-regulated kinase 3	Relative Brain Age	963	0.0732006	0.0326674	0.0250401	Global Grey Matter Volume	940	-0.114565	0.0648297	0.0772007	General Fractional Anisotropy	921	-0.0496414	0.0430331	0.24868	General Mean Diffusivity	920	0.0235955	0.0390359	0.545541	Fazkeas White Matter Score	937	0.0585221	0.0354915	0.0991668	White Matter Hyperintensity Volume	927	0.059146	0.0405185	0.144365	Whole Brain Volume	939	-0.0782432	0.060967	0.199363
6462-12	TIMP4	Metalloproteinase inhibitor 4	Relative Brain Age	963	0.068249	0.0304895	0.0251923	Global Grey Matter Volume	940	-0.107059	0.0608049	0.0782906	General Fractional Anisotropy	921	-0.130981	0.0405076	0.0012229	General Mean Diffusivity	920	0.0759906	0.0367348	0.0385809	Fazkeas White Matter Score	937	0.0643519	0.0334107	0.0540936	White Matter Hyperintensity Volume	927	0.0842013	0.037982	0.0266315	Whole Brain Volume	939	-0.100534	0.0573108	0.0793986
17355-56	SYT4	Synaptotagmin-4	Relative Brain Age	963	0.0717691	0.0320789	0.025269	Global Grey Matter Volume	940	-0.0696682	0.0640942	0.277051	General Fractional Anisotropy	921	-0.0127627	0.0422811	0.762763	General Mean Diffusivity	920	0.047339	0.0382255	0.215562	Fazkeas White Matter Score	937	0.0256671	0.0349054	0.462136	White Matter Hyperintensity Volume	927	0.0579984	0.0395488	0.142512	Whole Brain Volume	939	-0.0251979	0.0603475	0.676279
18930-28	SLIT2	Slit homolog 2 protein	Relative Brain Age	963	0.0694635	0.0310507	0.0252796	Global Grey Matter Volume	940	-0.0334168	0.0620384	0.590131	General Fractional Anisotropy	921	-0.0802236	0.0412103	0.0515724	General Mean Diffusivity	920	0.06683	0.0373548	0.073605	Fazkeas White Matter Score	937	0.128	0.0336715	0.000143854	White Matter Hyperintensity Volume	927	0.160836	0.0384503	2.87753e-05	Whole Brain Volume	939	-0.0315415	0.058458	0.589501
7921-65	FJX1	Four-jointed box protein 1	Relative Brain Age	963	0.0738402	0.0330347	0.0254023	Global Grey Matter Volume	940	0.0233137	0.065972	0.723798	General Fractional Anisotropy	921	-0.0292842	0.0437437	0.503208	General Mean Diffusivity	920	-0.00413289	0.0396017	0.916883	Fazkeas White Matter Score	937	0.0174328	0.0361115	0.629273	White Matter Hyperintensity Volume	927	0.0662203	0.0411918	0.107921	Whole Brain Volume	939	0.0207696	0.0621838	0.738377
2851-63	C5	Complement C5	Relative Brain Age	963	0.0731744	0.0327596	0.0255041	Global Grey Matter Volume	940	-0.24717	0.0645843	0.00012967	General Fractional Anisotropy	921	-0.0660436	0.0431347	0.125744	General Mean Diffusivity	920	0.0821942	0.0389042	0.0346235	Fazkeas White Matter Score	937	0.0684991	0.0354219	0.0531372	White Matter Hyperintensity Volume	927	0.149292	0.0402132	0.000205217	Whole Brain Volume	939	-0.134827	0.0611606	0.0274916
4459-68	PCSK7	Proprotein convertase subtilisin/kexin type 7	Relative Brain Age	963	0.0726904	0.0325506	0.0255393	Global Grey Matter Volume	940	-0.0346087	0.0647454	0.592971	General Fractional Anisotropy	921	-0.0124262	0.0430556	0.772881	General Mean Diffusivity	920	0.0230692	0.0388519	0.552664	Fazkeas White Matter Score	937	0.0290073	0.0354691	0.413461	White Matter Hyperintensity Volume	927	0.0503434	0.0403552	0.212211	Whole Brain Volume	939	-0.00438273	0.0608636	0.942595
4192-10	AKR1A1	Aldo-keto reductase family 1 member A1	Relative Brain Age	963	0.0718186	0.0321635	0.025554	Global Grey Matter Volume	940	-0.096327	0.0644575	0.135064	General Fractional Anisotropy	921	0.0483526	0.042635	0.25675	General Mean Diffusivity	920	-0.0405088	0.0384848	0.292528	Fazkeas White Matter Score	937	0.0278803	0.0348579	0.423811	White Matter Hyperintensity Volume	927	0.053438	0.0398327	0.179739	Whole Brain Volume	939	-0.0446738	0.0606664	0.461497
11196-31	COL6A3	Collagen alpha-3(VI) chain	Relative Brain Age	963	0.0723009	0.0323998	0.0256466	Global Grey Matter Volume	940	-0.140633	0.0641627	0.0283924	General Fractional Anisotropy	921	-0.122672	0.042658	0.00403131	General Mean Diffusivity	920	0.0762742	0.03863	0.048327	Fazkeas White Matter Score	937	0.0313144	0.0354933	0.377634	White Matter Hyperintensity Volume	927	0.104239	0.0401108	0.00935597	Whole Brain Volume	939	-0.139809	0.060457	0.0207482
5006-71	MAPK13	Mitogen-activated protein kinase 13	Relative Brain Age	963	0.072491	0.0324958	0.0256957	Global Grey Matter Volume	940	-0.123159	0.0646985	0.0569638	General Fractional Anisotropy	921	-0.0826668	0.0429196	0.0540939	General Mean Diffusivity	920	0.0625358	0.0389501	0.108376	Fazkeas White Matter Score	937	0.0274944	0.0355083	0.438748	White Matter Hyperintensity Volume	927	0.0553028	0.0404913	0.172004	Whole Brain Volume	939	-0.0732736	0.061001	0.229679
18381-16	ALDH2	Aldehyde dehydrogenase, mitochondrial	Relative Brain Age	963	0.0727575	0.0326179	0.0257078	Global Grey Matter Volume	940	-0.1089	0.0648352	0.0930254	General Fractional Anisotropy	921	-0.0405984	0.0431025	0.346241	General Mean Diffusivity	920	0.0334314	0.0390639	0.392101	Fazkeas White Matter Score	937	0.00424133	0.0355693	0.905084	White Matter Hyperintensity Volume	927	0.00823416	0.0403107	0.838145	Whole Brain Volume	939	-0.105286	0.0610828	0.0847689
9913-4	RRBP1	Ribosome-binding protein 1	Relative Brain Age	963	0.0710276	0.0318464	0.0257263	Global Grey Matter Volume	940	-0.101094	0.0635198	0.111489	General Fractional Anisotropy	921	-0.0422227	0.0420338	0.315141	General Mean Diffusivity	920	0.0344403	0.0380684	0.365626	Fazkeas White Matter Score	937	0.023486	0.0347652	0.49932	White Matter Hyperintensity Volume	927	0.0341127	0.0392268	0.384505	Whole Brain Volume	939	-0.0736088	0.0598259	0.218554
15387-44	NRP2	Neuropilin-2	Relative Brain Age	963	0.0701532	0.0314564	0.0257361	Global Grey Matter Volume	940	-0.0792261	0.0625411	0.205232	General Fractional Anisotropy	921	-0.0169105	0.0418143	0.685905	General Mean Diffusivity	920	-0.0110734	0.0377943	0.769529	Fazkeas White Matter Score	937	0.0335959	0.0342181	0.32619	White Matter Hyperintensity Volume	927	0.0870958	0.0390632	0.0257732	Whole Brain Volume	939	-0.0419852	0.0588945	0.475915
3320-49	IGFBP7	Insulin-like growth factor-binding protein 7	Relative Brain Age	963	0.0688707	0.0308843	0.0257503	Global Grey Matter Volume	940	-0.0693531	0.061642	0.260549	General Fractional Anisotropy	921	-0.0147018	0.0409603	0.719649	General Mean Diffusivity	920	0.0481502	0.0370107	0.193265	Fazkeas White Matter Score	937	0.0430708	0.0336124	0.200054	White Matter Hyperintensity Volume	927	0.0878135	0.0384035	0.0222192	Whole Brain Volume	939	-0.0474742	0.0581168	0.414
11416-23	FBXL4	F-box/LRR-repeat protein 4	Relative Brain Age	963	0.0738566	0.0331511	0.0258888	Global Grey Matter Volume	940	-0.0824363	0.0659409	0.211243	General Fractional Anisotropy	921	-0.00777268	0.0439038	0.859478	General Mean Diffusivity	920	0.0403631	0.0397525	0.309934	Fazkeas White Matter Score	937	0.0626794	0.0360445	0.0820449	White Matter Hyperintensity Volume	927	0.0669487	0.0410534	0.102939	Whole Brain Volume	939	-0.0109748	0.0621988	0.859943
5909-51	NME1	Nucleoside diphosphate kinase A	Relative Brain Age	963	0.0709607	0.0318713	0.0259824	Global Grey Matter Volume	940	-0.0372833	0.0636061	0.557769	General Fractional Anisotropy	921	-0.0229825	0.0421108	0.585229	General Mean Diffusivity	920	0.0295771	0.0380959	0.437521	Fazkeas White Matter Score	937	0.027065	0.0347867	0.436553	White Matter Hyperintensity Volume	927	0.0263865	0.0394328	0.503399	Whole Brain Volume	939	-0.00552276	0.0598698	0.926502
9061-3	ARHGEF10	Rho guanine nucleotide exchange factor 10	Relative Brain Age	963	0.0719967	0.0323481	0.0260353	Global Grey Matter Volume	940	-0.0937168	0.0645072	0.146276	General Fractional Anisotropy	921	0.0019815	0.0427194	0.963004	General Mean Diffusivity	920	0.0122862	0.038646	0.750548	Fazkeas White Matter Score	937	0.0485912	0.0352226	0.167726	White Matter Hyperintensity Volume	927	0.0489184	0.0398901	0.220075	Whole Brain Volume	939	-0.00766239	0.0607342	0.899603
9942-2	NXT1	NTF2-related export protein 1	Relative Brain Age	963	0.0728794	0.0328009	0.0262919	Global Grey Matter Volume	940	-0.121073	0.0654631	0.0643886	General Fractional Anisotropy	921	0.00718627	0.0436119	0.869119	General Mean Diffusivity	920	0.00972432	0.0394326	0.805213	Fazkeas White Matter Score	937	0.00413768	0.0356465	0.907593	White Matter Hyperintensity Volume	927	0.04564	0.0407595	0.262825	Whole Brain Volume	939	-0.117921	0.0616165	0.0556461
8098-37	TBXAS1	Thromboxane-A synthase	Relative Brain Age	963	0.0720896	0.0324605	0.0263615	Global Grey Matter Volume	940	-0.0968781	0.0643608	0.132263	General Fractional Anisotropy	921	-0.0721055	0.042887	0.0927064	General Mean Diffusivity	920	0.0718521	0.0388932	0.0646858	Fazkeas White Matter Score	937	0.0449237	0.0355046	0.205767	White Matter Hyperintensity Volume	927	0.0739907	0.0404547	0.0674029	Whole Brain Volume	939	-0.0556492	0.0604551	0.357309
17735-130	GABARAP	Gamma-aminobutyric acid receptor-associated protein	Relative Brain Age	963	0.0717129	0.0322949	0.0263805	Global Grey Matter Volume	940	-0.1247	0.0644755	0.0531049	General Fractional Anisotropy	921	-0.0271816	0.0426784	0.524194	General Mean Diffusivity	920	0.00920002	0.0385985	0.811608	Fazkeas White Matter Score	937	0.0336298	0.0349547	0.336001	White Matter Hyperintensity Volume	927	0.0766723	0.0399432	0.054917	Whole Brain Volume	939	-0.0615775	0.0608236	0.311349
4232-19	IGF1R	Insulin-like growth factor 1 receptor	Relative Brain Age	963	0.0723566	0.0325856	0.0263842	Global Grey Matter Volume	940	-0.00511217	0.0650945	0.937403	General Fractional Anisotropy	921	0.00298388	0.0433231	0.945089	General Mean Diffusivity	920	0.021721	0.0392361	0.579855	Fazkeas White Matter Score	937	0.0274861	0.0355714	0.439698	White Matter Hyperintensity Volume	927	-0.00599828	0.040672	0.882754	Whole Brain Volume	939	0.00617847	0.0613584	0.919793
8097-77	LIPN	Lipase member N	Relative Brain Age	963	0.0727618	0.0327768	0.0264244	Global Grey Matter Volume	940	-0.0770789	0.0651808	0.236991	General Fractional Anisotropy	921	-0.0705547	0.043637	0.10591	General Mean Diffusivity	920	0.0586755	0.0393064	0.135497	Fazkeas White Matter Score	937	0.0364518	0.0357405	0.307774	White Matter Hyperintensity Volume	927	0.0483909	0.0407883	0.235468	Whole Brain Volume	939	-0.11777	0.0612902	0.0546666
11330-15	CSNK2B	Casein kinase II subunit beta	Relative Brain Age	963	0.0721581	0.0325205	0.0264971	Global Grey Matter Volume	940	-0.100441	0.0643804	0.118732	General Fractional Anisotropy	921	-0.0131639	0.0427642	0.758216	General Mean Diffusivity	920	0.0333367	0.0387498	0.389621	Fazkeas White Matter Score	937	0.0202631	0.0355638	0.568835	White Matter Hyperintensity Volume	927	0.00948276	0.0401046	0.813083	Whole Brain Volume	939	-0.00312806	0.0606834	0.95889
8104-21	IL10RA	Interleukin-10 receptor subunit alpha	Relative Brain Age	963	0.0718618	0.0324297	0.0266964	Global Grey Matter Volume	940	-0.0420381	0.0642335	0.512817	General Fractional Anisotropy	921	-0.0482437	0.0428084	0.259755	General Mean Diffusivity	920	-0.0054204	0.0388627	0.889074	Fazkeas White Matter Score	937	0.0248674	0.0355771	0.484569	White Matter Hyperintensity Volume	927	0.0370612	0.0403876	0.358809	Whole Brain Volume	939	-0.0238317	0.0604562	0.693435
5646-20	RNASE6	Ribonuclease K6	Relative Brain Age	963	0.069557	0.031394	0.0267177	Global Grey Matter Volume	940	-0.129512	0.0626453	0.0386976	General Fractional Anisotropy	921	-0.10287	0.0414124	0.0129903	General Mean Diffusivity	920	0.099335	0.0372055	0.00758733	Fazkeas White Matter Score	937	0.0273912	0.0342124	0.42335	White Matter Hyperintensity Volume	927	0.055663	0.0392621	0.15627	Whole Brain Volume	939	-0.120997	0.0589569	0.0401402
3181-50	CTSS	Cathepsin S	Relative Brain Age	963	0.0714111	0.0323247	0.0271622	Global Grey Matter Volume	940	-0.0790175	0.0645371	0.220812	General Fractional Anisotropy	921	-0.0890737	0.0426558	0.0367803	General Mean Diffusivity	920	0.0650528	0.0384405	0.0905893	Fazkeas White Matter Score	937	0.00760451	0.0351363	0.828654	White Matter Hyperintensity Volume	927	0.0755882	0.0403556	0.061061	Whole Brain Volume	939	-0.0770617	0.0606538	0.2039
6990-44	SDF2L1	Stromal cell-derived factor 2-like protein 1	Relative Brain Age	963	0.0726326	0.0328777	0.0271625	Global Grey Matter Volume	940	-0.0952434	0.0655291	0.146098	General Fractional Anisotropy	921	-0.0224457	0.0434831	0.60572	General Mean Diffusivity	920	0.00378627	0.0393854	0.923414	Fazkeas White Matter Score	937	0.00959652	0.0359679	0.789617	White Matter Hyperintensity Volume	927	0.0331917	0.0407558	0.415414	Whole Brain Volume	939	-0.0424063	0.0617371	0.492155
13494-6	CERS5	Ceramide synthase 5	Relative Brain Age	963	0.0727104	0.0329556	0.0273618	Global Grey Matter Volume	940	-0.100326	0.0657478	0.12703	General Fractional Anisotropy	921	-0.0349742	0.0436916	0.423434	General Mean Diffusivity	920	0.0222717	0.0395809	0.573647	Fazkeas White Matter Score	937	0.0529838	0.0359272	0.140278	White Matter Hyperintensity Volume	927	0.0490689	0.0410957	0.232472	Whole Brain Volume	939	-0.0310924	0.0619534	0.615761
6226-69	EFHA1	Calcium uptake protein 2, mitochondrial	Relative Brain Age	963	0.0708377	0.0321182	0.027417	Global Grey Matter Volume	940	-0.0675881	0.0641084	0.291756	General Fractional Anisotropy	921	-0.0329114	0.04232	0.436759	General Mean Diffusivity	920	0.0446941	0.0382637	0.242785	Fazkeas White Matter Score	937	0.0353009	0.034967	0.312711	White Matter Hyperintensity Volume	927	0.0333093	0.039729	0.401799	Whole Brain Volume	939	-0.0597113	0.0603162	0.322188
13439-6	IQCF3	IQ domain-containing protein F3	Relative Brain Age	963	0.0714399	0.0324381	0.027641	Global Grey Matter Volume	940	-0.111061	0.0642743	0.0840014	General Fractional Anisotropy	921	-0.0350371	0.0428886	0.413967	General Mean Diffusivity	920	-0.00638936	0.0388506	0.869369	Fazkeas White Matter Score	937	-0.00337444	0.0353759	0.924007	White Matter Hyperintensity Volume	927	0.0151841	0.040029	0.704445	Whole Brain Volume	939	-0.0377962	0.0606041	0.532853
9003-99	MARCO	Macrophage receptor MARCO	Relative Brain Age	963	0.0719835	0.032687	0.0276509	Global Grey Matter Volume	940	-0.0896126	0.064872	0.167164	General Fractional Anisotropy	921	-0.0647569	0.0431541	0.13346	General Mean Diffusivity	920	0.0563698	0.0391147	0.149545	Fazkeas White Matter Score	937	0.0259455	0.0357837	0.468411	White Matter Hyperintensity Volume	927	0.0795483	0.0404619	0.0492983	Whole Brain Volume	939	-0.0470554	0.0611218	0.441382
3212-30	ASAH2	Neutral ceramidase	Relative Brain Age	963	0.0716262	0.03253	0.0276761	Global Grey Matter Volume	940	-0.0711559	0.0647127	0.271521	General Fractional Anisotropy	921	-0.0953361	0.0434026	0.0280522	General Mean Diffusivity	920	0.0594858	0.0391306	0.128464	Fazkeas White Matter Score	937	-0.033589	0.0355275	0.344435	White Matter Hyperintensity Volume	927	-0.00669577	0.0406028	0.869016	Whole Brain Volume	939	-0.0793315	0.0608685	0.192463
5265-12	GRAP2	GRB2-related adapter protein 2	Relative Brain Age	963	0.0730765	0.033219	0.0278181	Global Grey Matter Volume	940	-0.0553769	0.0655672	0.398344	General Fractional Anisotropy	921	-0.0065151	0.0436529	0.881358	General Mean Diffusivity	920	0.00456237	0.0395961	0.908269	Fazkeas White Matter Score	937	0.0450259	0.0362587	0.214311	White Matter Hyperintensity Volume	927	0.0634485	0.0410131	0.121856	Whole Brain Volume	939	-0.00693363	0.0617556	0.910605
8006-12	DNAJB12	DnaJ homolog subfamily B member 12	Relative Brain Age	963	0.0718434	0.032663	0.02784	Global Grey Matter Volume	940	-0.181042	0.0648359	0.00523343	General Fractional Anisotropy	921	-0.0758487	0.0432831	0.0797072	General Mean Diffusivity	920	0.0731214	0.0391738	0.0619593	Fazkeas White Matter Score	937	0.027399	0.0358136	0.444245	White Matter Hyperintensity Volume	927	0.111747	0.0405312	0.00583251	Whole Brain Volume	939	-0.146812	0.0611566	0.016369
17366-6	DCUN1D1	DCN1-like protein 1	Relative Brain Age	963	0.0710251	0.032297	0.0278691	Global Grey Matter Volume	940	-0.145426	0.064625	0.0244291	General Fractional Anisotropy	921	-0.0639114	0.042801	0.135379	General Mean Diffusivity	920	0.0459309	0.038615	0.23426	Fazkeas White Matter Score	937	0.00820214	0.0351081	0.815276	White Matter Hyperintensity Volume	927	0.0517397	0.0404517	0.20088	Whole Brain Volume	939	-0.0578271	0.0608987	0.342335
9583-17	RNF24	RING finger protein 24	Relative Brain Age	963	0.0726571	0.0330496	0.027919	Global Grey Matter Volume	940	-0.159448	0.0651905	0.0144498	General Fractional Anisotropy	921	-0.0236522	0.0438517	0.589633	General Mean Diffusivity	920	0.0261807	0.03973	0.509917	Fazkeas White Matter Score	937	0.0179805	0.0359398	0.616867	White Matter Hyperintensity Volume	927	0.037228	0.0407557	0.361009	Whole Brain Volume	939	-0.112668	0.0614567	0.066759
13094-75	RSPO3	R-spondin-3	Relative Brain Age	963	0.0716567	0.0326246	0.0280632	Global Grey Matter Volume	940	-0.139705	0.0648063	0.0311048	General Fractional Anisotropy	921	-0.0908006	0.0426736	0.0333542	General Mean Diffusivity	920	0.0312786	0.0387698	0.419795	Fazkeas White Matter Score	937	0.0361537	0.0354403	0.307668	White Matter Hyperintensity Volume	927	0.0918206	0.0404033	0.0230504	Whole Brain Volume	939	-0.0887457	0.0611519	0.146715
2911-27	MDK	Midkine	Relative Brain Age	963	0.071213	0.0325239	0.0285563	Global Grey Matter Volume	940	-0.0602207	0.0648024	0.352735	General Fractional Anisotropy	921	0.00130234	0.0431505	0.975923	General Mean Diffusivity	920	-0.00100482	0.0389675	0.979428	Fazkeas White Matter Score	937	0.046456	0.0352341	0.187338	White Matter Hyperintensity Volume	927	0.0798395	0.0400612	0.0462683	Whole Brain Volume	939	-0.0297354	0.0609957	0.625904
8406-17	IGF1	Insulin-like growth factor I	Relative Brain Age	963	0.07256	0.0331706	0.0287075	Global Grey Matter Volume	940	-0.0293451	0.0661777	0.657456	General Fractional Anisotropy	921	-0.0359913	0.0441373	0.414821	General Mean Diffusivity	920	0.0476059	0.0399721	0.233662	Fazkeas White Matter Score	937	0.034728	0.0362812	0.338472	White Matter Hyperintensity Volume	927	0.0461839	0.0414256	0.264908	Whole Brain Volume	939	-0.0155848	0.0622777	0.802396
8008-28	HRK	Activator of apoptosis harakiri	Relative Brain Age	963	0.0705944	0.0323114	0.0289025	Global Grey Matter Volume	940	-0.140151	0.0641434	0.028892	General Fractional Anisotropy	921	-0.0452496	0.0428173	0.2906	General Mean Diffusivity	920	0.0214244	0.038797	0.580799	Fazkeas White Matter Score	937	0.0161019	0.0352366	0.647695	White Matter Hyperintensity Volume	927	0.0289629	0.0400949	0.470073	Whole Brain Volume	939	-0.083609	0.0604784	0.16683
10419-1	SCARA5	Scavenger receptor class A member 5	Relative Brain Age	963	0.0709593	0.0324861	0.0289405	Global Grey Matter Volume	940	-0.0451831	0.0647222	0.48511	General Fractional Anisotropy	921	-0.0678566	0.0431728	0.11601	General Mean Diffusivity	920	0.0349249	0.038987	0.370355	Fazkeas White Matter Score	937	0.0649725	0.0354143	0.0665587	White Matter Hyperintensity Volume	927	0.0536093	0.0404319	0.184868	Whole Brain Volume	939	-0.0929583	0.0608231	0.126429
12960-9	GCK	Glucokinase	Relative Brain Age	963	0.0711087	0.0325789	0.029061	Global Grey Matter Volume	940	-0.137317	0.0645906	0.0335061	General Fractional Anisotropy	921	-0.0163989	0.0429725	0.702748	General Mean Diffusivity	920	0.0095192	0.0389665	0.807005	Fazkeas White Matter Score	937	0.023628	0.0355012	0.505696	White Matter Hyperintensity Volume	927	0.0391607	0.0402341	0.330395	Whole Brain Volume	939	-0.0519987	0.060951	0.393591
13477-65	LTB4R	Leukotriene B4 receptor 1	Relative Brain Age	963	0.068871	0.0315618	0.029102	Global Grey Matter Volume	940	-0.0312763	0.063034	0.619766	General Fractional Anisotropy	921	-0.027948	0.0416339	0.502043	General Mean Diffusivity	920	0.0386552	0.0375956	0.303864	Fazkeas White Matter Score	937	0.0390133	0.0343666	0.256288	White Matter Hyperintensity Volume	927	0.0410373	0.0391003	0.29393	Whole Brain Volume	939	-0.028289	0.059318	0.633431
6962-5	HLA-DRB3	HLA class II histocompatibility antigen, DR beta 3 chain	Relative Brain Age	963	0.071714	0.0328875	0.0292139	Global Grey Matter Volume	940	-0.0464121	0.0655676	0.479038	General Fractional Anisotropy	921	-0.0259797	0.0435504	0.550813	General Mean Diffusivity	920	0.037621	0.0394578	0.340362	Fazkeas White Matter Score	937	0.0457544	0.0359267	0.202824	White Matter Hyperintensity Volume	927	0.0515807	0.040595	0.203865	Whole Brain Volume	939	0.0219384	0.0617708	0.722471
2474-54	APCS	Serum amyloid P-component	Relative Brain Age	963	0.0673333	0.0309336	0.0295028	Global Grey Matter Volume	940	-0.122556	0.0611237	0.0449581	General Fractional Anisotropy	921	0.000913818	0.0412826	0.98234	General Mean Diffusivity	920	-0.00374551	0.0373343	0.920088	Fazkeas White Matter Score	937	0.0124843	0.0337142	0.711159	White Matter Hyperintensity Volume	927	0.0327385	0.0384545	0.39457	Whole Brain Volume	939	-0.0160464	0.0576762	0.780848
5353-89	IL1RN	Interleukin-1 receptor antagonist protein	Relative Brain Age	963	0.0704999	0.0324512	0.0298187	Global Grey Matter Volume	940	-0.0856651	0.0645783	0.184664	General Fractional Anisotropy	921	-0.0688943	0.0431095	0.110016	General Mean Diffusivity	920	0.0273272	0.039075	0.484332	Fazkeas White Matter Score	937	0.0377076	0.0352833	0.2852	White Matter Hyperintensity Volume	927	0.107095	0.0401019	0.00757194	Whole Brain Volume	939	-0.0655054	0.0607891	0.281219
12510-3	STAP1	Signal-transducing adaptor protein 1	Relative Brain Age	963	0.0704246	0.0324168	0.0298202	Global Grey Matter Volume	940	-0.156399	0.0640951	0.014683	General Fractional Anisotropy	921	-0.0195423	0.0430588	0.649935	General Mean Diffusivity	920	0.00314095	0.0388764	0.935607	Fazkeas White Matter Score	937	0.0292244	0.0352971	0.407697	White Matter Hyperintensity Volume	927	0.0379822	0.0402334	0.345146	Whole Brain Volume	939	-0.0676413	0.0604304	0.263001
18877-15	CNN2	Calponin-2	Relative Brain Age	963	0.0706009	0.0325026	0.0298435	Global Grey Matter Volume	940	-0.0846833	0.064969	0.192424	General Fractional Anisotropy	921	0.0119598	0.0429367	0.780594	General Mean Diffusivity	920	0.030268	0.0388344	0.435738	Fazkeas White Matter Score	937	0.0358745	0.0353679	0.310428	White Matter Hyperintensity Volume	927	0.051251	0.0401021	0.201245	Whole Brain Volume	939	-0.0431167	0.0612313	0.481333
12661-44	GABARAPL1	Gamma-aminobutyric acid receptor-associated protein-like 1	Relative Brain Age	963	0.0698098	0.0321577	0.0299419	Global Grey Matter Volume	940	-0.128274	0.0642202	0.0457811	General Fractional Anisotropy	921	-0.0385122	0.0424784	0.364602	General Mean Diffusivity	920	-0.000761475	0.0384215	0.984188	Fazkeas White Matter Score	937	0.0362784	0.0348289	0.297589	White Matter Hyperintensity Volume	927	0.0598093	0.0398229	0.133127	Whole Brain Volume	939	-0.0686941	0.0605591	0.256655
9910-9	MTAP	S-methyl-5'-thioadenosine phosphorylase	Relative Brain Age	963	0.0691123	0.0318453	0.0299879	Global Grey Matter Volume	940	-0.118447	0.0636006	0.0625527	General Fractional Anisotropy	921	-0.0455544	0.0419156	0.277119	General Mean Diffusivity	920	0.0394645	0.0379551	0.298448	Fazkeas White Matter Score	937	0.037111	0.0347603	0.285689	White Matter Hyperintensity Volume	927	0.0797618	0.0395828	0.0438984	Whole Brain Volume	939	-0.0482439	0.0599626	0.421071
8327-26	DPEP2	Dipeptidase 2	Relative Brain Age	963	0.0690787	0.0319139	0.0304232	Global Grey Matter Volume	940	-0.0226937	0.0638016	0.722071	General Fractional Anisotropy	921	-0.0228199	0.0423697	0.590169	General Mean Diffusivity	920	0.0451963	0.0381626	0.236292	Fazkeas White Matter Score	937	0.0582669	0.0346519	0.0926669	White Matter Hyperintensity Volume	927	0.12053	0.0395516	0.00230831	Whole Brain Volume	939	-0.0271393	0.0600692	0.651412
16908-5	OMG	Oligodendrocyte-myelin glycoprotein	Relative Brain Age	963	-0.0700318	0.0323676	0.030492	Global Grey Matter Volume	940	0.167137	0.0644032	0.00945467	General Fractional Anisotropy	921	0.135631	0.0425583	0.00143781	General Mean Diffusivity	920	-0.0582183	0.0386143	0.131635	Fazkeas White Matter Score	937	-0.0567616	0.0354894	0.109733	White Matter Hyperintensity Volume	927	-0.12605	0.0403849	0.00180106	Whole Brain Volume	939	0.19875	0.0605487	0.00102897
15670-15	C1QL2	Complement C1q-like protein 2	Relative Brain Age	963	0.0698224	0.0322717	0.0304969	Global Grey Matter Volume	940	-0.152422	0.0635936	0.0165386	General Fractional Anisotropy	921	-0.0793027	0.0425943	0.0626294	General Mean Diffusivity	920	0.0161173	0.0387126	0.677168	Fazkeas White Matter Score	937	0.0531366	0.0351042	0.130107	White Matter Hyperintensity Volume	927	0.065903	0.0395857	0.0959487	Whole Brain Volume	939	-0.0939138	0.0600285	0.117703
6547-83	TMPRSS11D	Transmembrane protease serine 11D	Relative Brain Age	963	0.070962	0.0328384	0.0306998	Global Grey Matter Volume	940	-0.119906	0.0651788	0.0658194	General Fractional Anisotropy	921	-0.0411675	0.0437203	0.346392	General Mean Diffusivity	920	0.0285495	0.0395215	0.470063	Fazkeas White Matter Score	937	0.0363746	0.0357355	0.308732	White Matter Hyperintensity Volume	927	0.0921471	0.0406827	0.0235117	Whole Brain Volume	939	-0.0579117	0.0614143	0.345697
12676-1	PACSIN1	Protein kinase C and casein kinase substrate in neurons protein 1	Relative Brain Age	963	0.0692095	0.0320501	0.0308177	Global Grey Matter Volume	940	-0.0772673	0.0638934	0.226541	General Fractional Anisotropy	921	0.0111309	0.0422565	0.792232	General Mean Diffusivity	920	0.00585083	0.0382618	0.878465	Fazkeas White Matter Score	937	0.0230213	0.0349082	0.509587	White Matter Hyperintensity Volume	927	0.0378622	0.0397166	0.340434	Whole Brain Volume	939	-0.0362398	0.0601609	0.54692
9264-11	CTSO	Cathepsin O	Relative Brain Age	963	0.071263	0.0330356	0.0309936	Global Grey Matter Volume	940	-0.129099	0.0653813	0.0483192	General Fractional Anisotropy	921	-0.0350496	0.0437588	0.423148	General Mean Diffusivity	920	0.0547789	0.0396113	0.166692	Fazkeas White Matter Score	937	0.0204143	0.0360614	0.571327	White Matter Hyperintensity Volume	927	0.0535878	0.0409174	0.190312	Whole Brain Volume	939	-0.0405775	0.061687	0.510669
7795-14	KLRC3	NKG2-E type II integral membrane protein	Relative Brain Age	963	0.0697118	0.032378	0.031314	Global Grey Matter Volume	940	-0.0962337	0.0639539	0.132393	General Fractional Anisotropy	921	-0.0588725	0.042779	0.168759	General Mean Diffusivity	920	0.0168326	0.0388257	0.664621	Fazkeas White Matter Score	937	0.0253552	0.0354834	0.474878	White Matter Hyperintensity Volume	927	0.0481463	0.0401192	0.230108	Whole Brain Volume	939	-0.0520579	0.0602948	0.387923
11126-102	TRIO	Triple functional domain protein	Relative Brain Age	963	0.0703793	0.0327201	0.0314802	Global Grey Matter Volume	940	-0.0573348	0.0646977	0.375513	General Fractional Anisotropy	921	-0.0307694	0.042997	0.474227	General Mean Diffusivity	920	0.0221123	0.0389486	0.570218	Fazkeas White Matter Score	937	0.0366725	0.0355781	0.302653	White Matter Hyperintensity Volume	927	0.0601216	0.0402592	0.135343	Whole Brain Volume	939	-0.0479642	0.0609334	0.431189
3622-33	LGMN	Legumain	Relative Brain Age	963	0.0701718	0.0326692	0.0317176	Global Grey Matter Volume	940	-0.106274	0.0644664	0.0992458	General Fractional Anisotropy	921	-0.0372285	0.0426769	0.383026	General Mean Diffusivity	920	0.0490428	0.0386396	0.204357	Fazkeas White Matter Score	937	0.0189029	0.0354447	0.593821	White Matter Hyperintensity Volume	927	0.0473096	0.0399617	0.236463	Whole Brain Volume	939	-0.0496285	0.0606886	0.413496
13961-18	KIF3A	Kinesin-like protein KIF3A	Relative Brain Age	963	0.0697005	0.0324674	0.0318105	Global Grey Matter Volume	940	-0.118999	0.0641296	0.0635097	General Fractional Anisotropy	921	-0.0313599	0.0428683	0.464449	General Mean Diffusivity	920	0.0280615	0.0388628	0.470254	Fazkeas White Matter Score	937	0.016248	0.0353694	0.645961	White Matter Hyperintensity Volume	927	0.0416985	0.0399204	0.296235	Whole Brain Volume	939	-0.0258466	0.0604703	0.669069
3186-2	C2	Complement C2	Relative Brain Age	963	0.0692579	0.0322822	0.0319221	Global Grey Matter Volume	940	-0.15273	0.0637773	0.0166325	General Fractional Anisotropy	921	-0.0194861	0.0429662	0.650173	General Mean Diffusivity	920	0.0264203	0.0388731	0.496722	Fazkeas White Matter Score	937	0.00821467	0.0353173	0.816075	White Matter Hyperintensity Volume	927	0.0704993	0.0400714	0.0785193	Whole Brain Volume	939	-0.122567	0.0601143	0.0414595
16074-12	GRAP2	GRB2-related adapter protein 2	Relative Brain Age	963	0.0682316	0.0318167	0.0319912	Global Grey Matter Volume	940	-0.0617984	0.0634763	0.330272	General Fractional Anisotropy	921	-0.0500956	0.0420201	0.23319	General Mean Diffusivity	920	0.0443895	0.0380007	0.242757	Fazkeas White Matter Score	937	0.0152026	0.0346813	0.661132	White Matter Hyperintensity Volume	927	0.0420159	0.0393143	0.285196	Whole Brain Volume	939	-0.0524102	0.0597754	0.380603
19561-216	PLXND1	Plexin-D1	Relative Brain Age	963	0.068312	0.0319097	0.0322909	Global Grey Matter Volume	940	-0.0404126	0.0636011	0.525163	General Fractional Anisotropy	921	-0.0311028	0.04273	0.46668	General Mean Diffusivity	920	0.0670082	0.0384633	0.0814848	Fazkeas White Matter Score	937	0.0217445	0.0348053	0.532137	White Matter Hyperintensity Volume	927	0.0520578	0.0395937	0.188578	Whole Brain Volume	939	-0.0534092	0.0599125	0.372686
11098-1	PDXK	Pyridoxal kinase	Relative Brain Age	963	0.0694282	0.0324417	0.0323474	Global Grey Matter Volume	940	-0.064687	0.0643117	0.314494	General Fractional Anisotropy	921	-0.00111125	0.0429111	0.97934	General Mean Diffusivity	920	-0.0113082	0.0388844	0.771192	Fazkeas White Matter Score	937	0.0162189	0.035451	0.647312	White Matter Hyperintensity Volume	927	0.0366021	0.0401257	0.361672	Whole Brain Volume	939	0.0103785	0.0606192	0.86406
15644-1	BTD	Biotinidase	Relative Brain Age	963	0.0701141	0.0327934	0.0325121	Global Grey Matter Volume	940	-0.107814	0.0651963	0.0981925	General Fractional Anisotropy	921	-0.0382856	0.0433805	0.377477	General Mean Diffusivity	920	0.0171128	0.0391931	0.662382	Fazkeas White Matter Score	937	0.0145121	0.035554	0.683148	White Matter Hyperintensity Volume	927	0.0576516	0.0407631	0.157271	Whole Brain Volume	939	-0.10537	0.0613513	0.0858917
5255-22	PDE4D	cAMP-specific 3',5'-cyclic phosphodiesterase 4D	Relative Brain Age	963	0.0706312	0.0330431	0.0325536	Global Grey Matter Volume	940	-0.0777049	0.0654722	0.235292	General Fractional Anisotropy	921	-0.00816311	0.0436798	0.851751	General Mean Diffusivity	920	0.00282198	0.0395829	0.943165	Fazkeas White Matter Score	937	0.00431854	0.036166	0.904951	White Matter Hyperintensity Volume	927	0.061208	0.040845	0.133992	Whole Brain Volume	939	-0.0354045	0.0616731	0.565922
11204-80	CXADR	Coxsackievirus and adenovirus receptor	Relative Brain Age	963	0.0696966	0.0326321	0.0326936	Global Grey Matter Volume	940	-0.0499315	0.0649798	0.44224	General Fractional Anisotropy	921	0.0320127	0.0430522	0.45713	General Mean Diffusivity	920	-0.011432	0.0390741	0.769848	Fazkeas White Matter Score	937	0.0279125	0.035557	0.432449	White Matter Hyperintensity Volume	927	0.029215	0.040409	0.46969	Whole Brain Volume	939	0.0214533	0.0611799	0.725844
2579-17	MMP9	Matrix metalloproteinase-9	Relative Brain Age	963	0.0683169	0.0319965	0.0327501	Global Grey Matter Volume	940	-0.101697	0.0635428	0.109498	General Fractional Anisotropy	921	-0.0548293	0.0422318	0.194186	General Mean Diffusivity	920	0.0435994	0.038235	0.254161	Fazkeas White Matter Score	937	0.0474424	0.0349066	0.174107	White Matter Hyperintensity Volume	927	0.126716	0.039626	0.00138481	Whole Brain Volume	939	-0.0648374	0.059907	0.279119
7980-72	B3GNT2	N-acetyllactosaminide beta-1,3-N-acetylglucosaminyltransferase 2	Relative Brain Age	963	0.0701723	0.0328665	0.0327553	Global Grey Matter Volume	940	-0.0177406	0.0658169	0.78751	General Fractional Anisotropy	921	-0.0419313	0.0434654	0.334693	General Mean Diffusivity	920	0.0465955	0.0391939	0.2345	Fazkeas White Matter Score	937	0.00330178	0.035865	0.926649	White Matter Hyperintensity Volume	927	0.0181403	0.0411773	0.659545	Whole Brain Volume	939	-0.026821	0.0619645	0.665128
3494-71	FGF17	Fibroblast growth factor 17	Relative Brain Age	963	0.0693601	0.0325011	0.0328359	Global Grey Matter Volume	940	-0.0529331	0.0643859	0.411007	General Fractional Anisotropy	921	-0.0240722	0.0430263	0.575837	General Mean Diffusivity	920	-0.0153668	0.0390183	0.693702	Fazkeas White Matter Score	937	0.0373432	0.0354073	0.291574	White Matter Hyperintensity Volume	927	0.0377355	0.0403157	0.349274	Whole Brain Volume	939	-0.0194755	0.060624	0.74802
7257-18	PTH2	Tuberoinfundibular peptide of 39 residues	Relative Brain Age	963	0.0701667	0.0329318	0.0331168	Global Grey Matter Volume	940	-0.0713689	0.0656303	0.276843	General Fractional Anisotropy	921	-0.0624629	0.0433942	0.150028	General Mean Diffusivity	920	0.0641251	0.0393512	0.103194	Fazkeas White Matter Score	937	0.0513302	0.0358755	0.152491	White Matter Hyperintensity Volume	927	0.085012	0.0410215	0.0382303	Whole Brain Volume	939	-0.072405	0.0618231	0.241533
7813-6	ALPP	Alkaline phosphatase, placental type	Relative Brain Age	963	0.0691711	0.0325333	0.0334897	Global Grey Matter Volume	940	-0.210266	0.0645575	0.00112582	General Fractional Anisotropy	921	-0.0923136	0.0433832	0.0333483	General Mean Diffusivity	920	0.0245532	0.0392734	0.531849	Fazkeas White Matter Score	937	0.0628471	0.0352986	0.0750038	White Matter Hyperintensity Volume	927	0.0548631	0.0404881	0.175405	Whole Brain Volume	939	-0.129732	0.0608635	0.0330466
7955-195	ITIH1	Inter-alpha-trypsin inhibitor heavy chain H1	Relative Brain Age	963	0.0695268	0.0327008	0.0334904	Global Grey Matter Volume	940	-0.0533626	0.0650457	0.411996	General Fractional Anisotropy	921	0.0153764	0.0433277	0.722675	General Mean Diffusivity	920	0.0347032	0.0391883	0.375859	Fazkeas White Matter Score	937	0.0519847	0.0357984	0.14646	White Matter Hyperintensity Volume	927	0.0664864	0.0407706	0.102944	Whole Brain Volume	939	-0.0140138	0.0612846	0.819127
7206-20	FBP1	Fructose-1,6-bisphosphatase 1	Relative Brain Age	963	0.0681929	0.0320931	0.0335993	Global Grey Matter Volume	940	-0.0927074	0.0638218	0.146335	General Fractional Anisotropy	921	-0.0659705	0.0425103	0.120693	General Mean Diffusivity	920	0.0103443	0.0385019	0.788183	Fazkeas White Matter Score	937	-0.0214629	0.0350579	0.540397	White Matter Hyperintensity Volume	927	0.0360635	0.0400559	0.367945	Whole Brain Volume	939	-0.0525419	0.0602044	0.382813
17758-79	DCXR	L-xylulose reductase	Relative Brain Age	963	0.0677529	0.0318994	0.0336738	Global Grey Matter Volume	940	-0.0674981	0.0638087	0.290137	General Fractional Anisotropy	921	-0.00957807	0.0423877	0.82123	General Mean Diffusivity	920	0.017328	0.0383548	0.651427	Fazkeas White Matter Score	937	-0.0196953	0.0348846	0.572358	White Matter Hyperintensity Volume	927	0.0266878	0.0397108	0.501548	Whole Brain Volume	939	-0.0415945	0.060145	0.489207
10702-1	COL28A1	Collagen alpha-1(XXVIII) chain	Relative Brain Age	963	0.0683565	0.032255	0.0340689	Global Grey Matter Volume	940	-0.113032	0.0640323	0.0775235	General Fractional Anisotropy	921	-0.115095	0.0425918	0.00688647	General Mean Diffusivity	920	0.0821345	0.0385617	0.0331755	Fazkeas White Matter Score	937	0.0472021	0.0352745	0.180852	White Matter Hyperintensity Volume	927	0.113863	0.0398707	0.00429268	Whole Brain Volume	939	-0.11028	0.0603475	0.0676385
14636-25	HRSP12	2-iminobutanoate/2-iminopropanoate deaminase	Relative Brain Age	963	0.0677567	0.0319902	0.0341713	Global Grey Matter Volume	940	-0.110234	0.0639265	0.0846379	General Fractional Anisotropy	921	-0.0775193	0.0424045	0.0675359	General Mean Diffusivity	920	0.0348822	0.0383566	0.363131	Fazkeas White Matter Score	937	-0.0312895	0.0348986	0.369941	White Matter Hyperintensity Volume	927	0.0544677	0.0399115	0.172343	Whole Brain Volume	939	-0.0864648	0.0601686	0.150706
17722-5	FKBP4	Peptidyl-prolyl cis-trans isomerase FKBP4	Relative Brain Age	963	0.0690392	0.0325963	0.0341746	Global Grey Matter Volume	940	-0.111961	0.0649318	0.0846571	General Fractional Anisotropy	921	-0.00159643	0.0430507	0.970419	General Mean Diffusivity	920	-0.00458858	0.0389798	0.906292	Fazkeas White Matter Score	937	0.0235041	0.0355353	0.508337	White Matter Hyperintensity Volume	927	0.0403187	0.0404474	0.318853	Whole Brain Volume	939	-0.0389179	0.0612112	0.524908
4159-130	CFH	Complement factor H	Relative Brain Age	963	0.0676357	0.0320001	0.0345488	Global Grey Matter Volume	940	-0.0799941	0.0628507	0.203102	General Fractional Anisotropy	921	-0.035014	0.0422041	0.406746	General Mean Diffusivity	920	-0.00451729	0.0382661	0.906028	Fazkeas White Matter Score	937	0.0351207	0.0350079	0.315753	White Matter Hyperintensity Volume	927	0.0685059	0.0395161	0.0829856	Whole Brain Volume	939	0.0374882	0.0592633	0.527014
7922-5	ADM	ADM	Relative Brain Age	963	0.0700969	0.0332018	0.0347521	Global Grey Matter Volume	940	-0.112808	0.0658294	0.0865955	General Fractional Anisotropy	921	-0.0657784	0.0437645	0.132837	General Mean Diffusivity	920	0.0561721	0.0396608	0.156684	Fazkeas White Matter Score	937	0.0548699	0.036216	0.129754	White Matter Hyperintensity Volume	927	0.0623808	0.0408792	0.127016	Whole Brain Volume	939	-0.107381	0.0619934	0.0832499
7215-18	CYB5R3	NADH-cytochrome b5 reductase 3	Relative Brain Age	963	-0.0692123	0.0328116	0.0349112	Global Grey Matter Volume	940	0.0875462	0.0654419	0.180971	General Fractional Anisotropy	921	0.0819448	0.0433664	0.0588127	General Mean Diffusivity	920	-0.0477264	0.0393205	0.224832	Fazkeas White Matter Score	937	-0.0137634	0.0358148	0.700761	White Matter Hyperintensity Volume	927	-0.0569733	0.0407103	0.161668	Whole Brain Volume	939	0.0618638	0.061708	0.31609
16746-12	INHBB	Inhibin beta B chain	Relative Brain Age	963	0.0692226	0.0328485	0.0350888	Global Grey Matter Volume	940	-0.102322	0.0651428	0.116246	General Fractional Anisotropy	921	0.000139693	0.043443	0.997434	General Mean Diffusivity	920	0.0200164	0.0393803	0.611253	Fazkeas White Matter Score	937	0.0437337	0.0357747	0.221529	White Matter Hyperintensity Volume	927	0.105206	0.0405012	0.00938752	Whole Brain Volume	939	-0.0278358	0.0614322	0.650466
9212-22	CTSF	Cathepsin F	Relative Brain Age	963	0.0659097	0.0312845	0.0351363	Global Grey Matter Volume	940	-0.0972522	0.0621481	0.117619	General Fractional Anisotropy	921	-0.114479	0.0409896	0.00522421	General Mean Diffusivity	920	0.0587693	0.0372137	0.114281	Fazkeas White Matter Score	937	0.0475306	0.0342538	0.165259	White Matter Hyperintensity Volume	927	0.05934	0.0389656	0.127788	Whole Brain Volume	939	-0.0965362	0.0585609	0.099255
12730-3	NDC80	Kinetochore protein NDC80 homolog	Relative Brain Age	963	0.0686408	0.0326017	0.0352531	Global Grey Matter Volume	940	-0.0966594	0.0649584	0.136746	General Fractional Anisotropy	921	-0.0344808	0.0430617	0.423287	General Mean Diffusivity	920	0.0260537	0.038961	0.503679	Fazkeas White Matter Score	937	0.0280185	0.03537	0.428271	White Matter Hyperintensity Volume	927	0.0576565	0.0401996	0.151499	Whole Brain Volume	939	-0.0252746	0.0611655	0.679448
8957-72	ERLEC1	Endoplasmic reticulum lectin 1	Relative Brain Age	963	0.0679248	0.0322894	0.0354109	Global Grey Matter Volume	940	-0.0874091	0.064349	0.174349	General Fractional Anisotropy	921	0.015988	0.0426009	0.70744	General Mean Diffusivity	920	0.0130374	0.0385882	0.735469	Fazkeas White Matter Score	937	0.0429427	0.035153	0.221862	White Matter Hyperintensity Volume	927	0.0534748	0.0399083	0.180264	Whole Brain Volume	939	-0.0474668	0.0605116	0.432791
8929-7	BDP1	Transcription factor TFIIIB component B'' homolog	Relative Brain Age	963	0.0684788	0.0325629	0.0354684	Global Grey Matter Volume	940	-0.157317	0.0642215	0.0143016	General Fractional Anisotropy	921	-0.0274194	0.0429071	0.522797	General Mean Diffusivity	920	0.0207682	0.0388038	0.592505	Fazkeas White Matter Score	937	0.0123431	0.0354362	0.7276	White Matter Hyperintensity Volume	927	0.0331957	0.0399363	0.405851	Whole Brain Volume	939	-0.0796675	0.0605305	0.188122
17166-4	FGF8	Fibroblast growth factor 8	Relative Brain Age	963	0.0689032	0.0327793	0.0355501	Global Grey Matter Volume	940	-0.0816046	0.0653379	0.211679	General Fractional Anisotropy	921	-0.0284457	0.0434327	0.512509	General Mean Diffusivity	920	0.0350089	0.0392951	0.37297	Fazkeas White Matter Score	937	0.0127582	0.0356916	0.72075	White Matter Hyperintensity Volume	927	0.0574185	0.0406449	0.157748	Whole Brain Volume	939	-0.0165824	0.0615503	0.787612
5691-2	CRISPLD2	Cysteine-rich secretory protein LCCL domain-containing 2	Relative Brain Age	963	0.0677554	0.0322525	0.0356606	Global Grey Matter Volume	940	-0.0645818	0.0640572	0.313363	General Fractional Anisotropy	921	-0.0298654	0.0423411	0.480591	General Mean Diffusivity	920	0.035505	0.0383081	0.354016	Fazkeas White Matter Score	937	0.0410343	0.0350979	0.242347	White Matter Hyperintensity Volume	927	0.1057	0.0399183	0.0080994	Whole Brain Volume	939	-0.0399996	0.060383	0.507695
12438-127	MPG	DNA-3-methyladenine glycosylase	Relative Brain Age	963	0.0689438	0.0328912	0.0360719	Global Grey Matter Volume	940	-0.11452	0.065638	0.0810325	General Fractional Anisotropy	921	0.00550167	0.0435399	0.899448	General Mean Diffusivity	920	-0.0197026	0.039492	0.617849	Fazkeas White Matter Score	937	0.00284917	0.0356899	0.936371	White Matter Hyperintensity Volume	927	0.0388708	0.0408737	0.341605	Whole Brain Volume	939	-0.0664294	0.0618707	0.282965
12704-26	SH2D3C	SH2 domain-containing protein 3C	Relative Brain Age	963	0.0696531	0.0332534	0.036205	Global Grey Matter Volume	940	-0.108038	0.0660188	0.101739	General Fractional Anisotropy	921	-0.0133223	0.0437333	0.760651	General Mean Diffusivity	920	0.0126658	0.0395585	0.748832	Fazkeas White Matter Score	937	0.0249585	0.0363208	0.491976	White Matter Hyperintensity Volume	927	0.0494361	0.0413263	0.231603	Whole Brain Volume	939	-0.0243943	0.0620826	0.694369
10990-21	LRRK2	Leucine-rich repeat serine/threonine-protein kinase 2	Relative Brain Age	963	0.067656	0.0323843	0.0366932	Global Grey Matter Volume	940	-0.107299	0.0637988	0.0926013	General Fractional Anisotropy	921	-0.037899	0.0425753	0.373378	General Mean Diffusivity	920	0.0194967	0.0386424	0.613881	Fazkeas White Matter Score	937	0.0282788	0.0352192	0.422012	White Matter Hyperintensity Volume	927	0.0534861	0.0398238	0.179249	Whole Brain Volume	939	-0.0172497	0.06014	0.774245
7761-125	CHKB	Choline/ethanolamine kinase	Relative Brain Age	963	0.0663055	0.0317436	0.0367271	Global Grey Matter Volume	940	-0.0810488	0.0633402	0.200693	General Fractional Anisotropy	921	-0.0409207	0.0418541	0.328223	General Mean Diffusivity	920	0.0515588	0.037831	0.172923	Fazkeas White Matter Score	937	0.0270201	0.0345014	0.433534	White Matter Hyperintensity Volume	927	0.0241495	0.0391711	0.537555	Whole Brain Volume	939	-0.0630837	0.0596096	0.289927
3045-72	PTN	Pleiotrophin	Relative Brain Age	963	0.0542865	0.0260231	0.0369705	Global Grey Matter Volume	940	-0.00937295	0.0518703	0.856603	General Fractional Anisotropy	921	-0.0962163	0.0341277	0.00481274	General Mean Diffusivity	920	0.0734541	0.0310025	0.0178219	Fazkeas White Matter Score	937	0.0433583	0.0286732	0.130495	White Matter Hyperintensity Volume	927	0.115322	0.0322728	0.00035243	Whole Brain Volume	939	0.00363645	0.048905	0.940726
18947-3	LRRC3B	Leucine-rich repeat-containing protein 3B	Relative Brain Age	963	0.0678701	0.0325423	0.037015	Global Grey Matter Volume	940	-0.064714	0.0646369	0.316734	General Fractional Anisotropy	921	-0.0833623	0.0429346	0.0521845	General Mean Diffusivity	920	0.0107793	0.0389938	0.782213	Fazkeas White Matter Score	937	0.0302981	0.0352949	0.390657	White Matter Hyperintensity Volume	927	0.0626525	0.0400268	0.117521	Whole Brain Volume	939	-0.0504146	0.0607953	0.406962
6485-59	IGLL1	Immunoglobulin lambda-like polypeptide 1	Relative Brain Age	963	-0.0650665	0.0312036	0.0370489	Global Grey Matter Volume	940	0.140312	0.0623115	0.0243359	General Fractional Anisotropy	921	0.00869688	0.0416212	0.834485	General Mean Diffusivity	920	-0.0103292	0.0376008	0.783541	Fazkeas White Matter Score	937	-0.0740008	0.0339255	0.0291631	White Matter Hyperintensity Volume	927	-0.113471	0.0390091	0.00362788	Whole Brain Volume	939	0.135022	0.0586889	0.0214118
13529-39	NAP1L2	Nucleosome assembly protein 1-like 2	Relative Brain Age	963	0.0675461	0.0323972	0.0370749	Global Grey Matter Volume	940	-0.0486875	0.0646388	0.451315	General Fractional Anisotropy	921	0.027746	0.0426489	0.515325	General Mean Diffusivity	920	0.0196203	0.0386401	0.611616	Fazkeas White Matter Score	937	0.0450987	0.0353448	0.201967	White Matter Hyperintensity Volume	927	0.0414055	0.0399347	0.299815	Whole Brain Volume	939	0.0215465	0.060879	0.723397
5491-12	SPOCK2	Testican-2	Relative Brain Age	963	0.068661	0.0329465	0.0371592	Global Grey Matter Volume	940	-0.0095284	0.0657902	0.884845	General Fractional Anisotropy	921	-0.0128816	0.0436075	0.767688	General Mean Diffusivity	920	0.0724948	0.0394373	0.0660283	Fazkeas White Matter Score	937	0.0591241	0.0358917	0.0994976	White Matter Hyperintensity Volume	927	0.112184	0.0409807	0.00619122	Whole Brain Volume	939	0.0154793	0.0620197	0.802907
17341-89	ACAT2	Acetyl-CoA acetyltransferase, cytosolic	Relative Brain Age	963	0.0679128	0.0325901	0.037174	Global Grey Matter Volume	940	-0.0703232	0.0650771	0.279869	General Fractional Anisotropy	921	0.0241105	0.043211	0.576864	General Mean Diffusivity	920	-0.0260409	0.0390268	0.504608	Fazkeas White Matter Score	937	0.00790973	0.0354228	0.823306	White Matter Hyperintensity Volume	927	0.0236045	0.0402456	0.557532	Whole Brain Volume	939	-0.026311	0.0613099	0.667816
9339-204	FKBP2	Peptidyl-prolyl cis-trans isomerase FKBP2	Relative Brain Age	963	0.0674205	0.0323773	0.0373116	Global Grey Matter Volume	940	-0.0820054	0.064643	0.204588	General Fractional Anisotropy	921	0.0199226	0.0428441	0.64193	General Mean Diffusivity	920	0.0118546	0.0387898	0.759901	Fazkeas White Matter Score	937	0.0171925	0.0353112	0.626341	White Matter Hyperintensity Volume	927	0.0405485	0.0399644	0.310289	Whole Brain Volume	939	-0.0251813	0.0609081	0.679291
7696-3	NBR1	Next to BRCA1 gene 1 protein	Relative Brain Age	963	0.0658449	0.0316211	0.0373141	Global Grey Matter Volume	940	-0.0581996	0.0630315	0.35583	General Fractional Anisotropy	921	-0.0443374	0.0417063	0.287743	General Mean Diffusivity	920	0.068244	0.0376438	0.0698485	Fazkeas White Matter Score	937	0.0472887	0.034434	0.169656	White Matter Hyperintensity Volume	927	0.0703546	0.0391358	0.072224	Whole Brain Volume	939	-0.0465743	0.0592689	0.431976
5730-60	CXCL14	C-X-C motif chemokine 14	Relative Brain Age	963	0.0673249	0.0323504	0.0374232	Global Grey Matter Volume	940	-0.0876957	0.0642987	0.172605	General Fractional Anisotropy	921	-0.00327624	0.0426322	0.938744	General Mean Diffusivity	920	-0.0128285	0.0386022	0.739643	Fazkeas White Matter Score	937	0.00805028	0.035205	0.819126	White Matter Hyperintensity Volume	927	-0.00972069	0.039999	0.807987	Whole Brain Volume	939	-0.0284807	0.0605895	0.638312
13481-24	TCEA2	Transcription elongation factor A protein 2	Relative Brain Age	963	0.0672244	0.0323306	0.0375915	Global Grey Matter Volume	940	-0.0850419	0.0643036	0.186	General Fractional Anisotropy	921	-0.018855	0.0428042	0.659578	General Mean Diffusivity	920	0.0200454	0.0386862	0.604351	Fazkeas White Matter Score	937	0.00449161	0.0351749	0.898392	White Matter Hyperintensity Volume	927	0.0246764	0.0399522	0.536808	Whole Brain Volume	939	-0.0363382	0.0605168	0.548196
3083-71	EDA2R	Tumor necrosis factor receptor superfamily member 27	Relative Brain Age	963	0.0671636	0.0323449	0.0378493	Global Grey Matter Volume	940	-0.10671	0.0641236	0.0960855	General Fractional Anisotropy	921	0.00343215	0.0426886	0.935919	General Mean Diffusivity	920	0.034986	0.0386845	0.365787	Fazkeas White Matter Score	937	0.0216232	0.0352716	0.539844	White Matter Hyperintensity Volume	927	0.0396804	0.0401663	0.3232	Whole Brain Volume	939	-0.0510995	0.060463	0.398034
12957-62	UQCRB	Cytochrome b-c1 complex subunit 7	Relative Brain Age	963	0.0672499	0.0324251	0.0380787	Global Grey Matter Volume	940	-0.105356	0.0643992	0.101844	General Fractional Anisotropy	921	-0.0295011	0.0428936	0.491594	General Mean Diffusivity	920	0.00659508	0.0388554	0.865219	Fazkeas White Matter Score	937	0.00269438	0.0353607	0.939262	White Matter Hyperintensity Volume	927	0.04725	0.0401327	0.239058	Whole Brain Volume	939	-0.0851144	0.0605843	0.160053
12875-28	UBTD2	Ubiquitin domain-containing protein 2	Relative Brain Age	963	0.0683333	0.0329481	0.0380824	Global Grey Matter Volume	940	-0.108578	0.0656324	0.0980585	General Fractional Anisotropy	921	-0.0242899	0.0436342	0.577752	General Mean Diffusivity	920	0.0290184	0.0395066	0.462632	Fazkeas White Matter Score	937	0.0672553	0.0356764	0.0594102	White Matter Hyperintensity Volume	927	0.109602	0.040905	0.00737496	Whole Brain Volume	939	-0.0567433	0.0618365	0.35881
18177-49	NAE1	NEDD8-activating enzyme E1 regulatory subunit	Relative Brain Age	963	0.0663322	0.0319867	0.0381028	Global Grey Matter Volume	940	-0.0971249	0.0630651	0.123543	General Fractional Anisotropy	921	-0.0280893	0.0425522	0.50918	General Mean Diffusivity	920	0.0172501	0.0385256	0.654328	Fazkeas White Matter Score	937	0.0149229	0.0348298	0.668323	White Matter Hyperintensity Volume	927	0.0555159	0.0391101	0.155759	Whole Brain Volume	939	-0.0572499	0.0594026	0.335166
18308-30	STXBP6	Syntaxin-binding protein 6	Relative Brain Age	963	0.0667509	0.0321943	0.0381369	Global Grey Matter Volume	940	-0.0587224	0.0639614	0.358572	General Fractional Anisotropy	921	-0.0135784	0.0426765	0.750356	General Mean Diffusivity	920	0.0395324	0.0386194	0.306004	Fazkeas White Matter Score	937	-0.012444	0.0351415	0.723256	White Matter Hyperintensity Volume	927	-0.00639383	0.0399256	0.872768	Whole Brain Volume	939	0.0203907	0.0602288	0.734946
11544-39	PHF3	PHD finger protein 3	Relative Brain Age	963	0.0662501	0.0319534	0.0381409	Global Grey Matter Volume	940	-0.067664	0.0636835	0.288007	General Fractional Anisotropy	921	-0.0178777	0.0419332	0.669862	General Mean Diffusivity	920	0.0459263	0.0379615	0.226351	Fazkeas White Matter Score	937	0.0380052	0.0346829	0.273171	White Matter Hyperintensity Volume	927	0.0584956	0.0394294	0.137927	Whole Brain Volume	939	-0.0481003	0.0599506	0.422361
19612-3	CD81	CD81 antigen	Relative Brain Age	963	0.068037	0.0328631	0.0384231	Global Grey Matter Volume	940	-0.0886763	0.0653706	0.174935	General Fractional Anisotropy	921	-0.0598115	0.0437418	0.171508	General Mean Diffusivity	920	0.00122708	0.0396282	0.975298	Fazkeas White Matter Score	937	0.0546624	0.0358576	0.127401	White Matter Hyperintensity Volume	927	0.0930902	0.0407265	0.0222694	Whole Brain Volume	939	-0.0573954	0.06154	0.351
5903-91	HSPA8	Heat shock cognate 71 kDa protein	Relative Brain Age	963	0.0677931	0.0327572	0.0384931	Global Grey Matter Volume	940	-0.0945344	0.0652891	0.147635	General Fractional Anisotropy	921	-0.054738	0.0432731	0.205891	General Mean Diffusivity	920	0.0505631	0.0391582	0.196617	Fazkeas White Matter Score	937	0.0432674	0.0357247	0.225844	White Matter Hyperintensity Volume	927	0.0962691	0.0405582	0.0176155	Whole Brain Volume	939	-0.0347415	0.061582	0.572652
3221-54	SFRP1	Secreted frizzled-related protein 1	Relative Brain Age	963	0.0655743	0.0317201	0.0387079	Global Grey Matter Volume	940	-0.0527925	0.0632322	0.403775	General Fractional Anisotropy	921	-0.0574294	0.0417983	0.169452	General Mean Diffusivity	920	0.029077	0.0378129	0.441911	Fazkeas White Matter Score	937	0.0467029	0.0346499	0.177707	White Matter Hyperintensity Volume	927	0.108811	0.0391853	0.00548919	Whole Brain Volume	939	-0.0046561	0.059538	0.937666
2982-82	LGALS4	Galectin-4	Relative Brain Age	963	0.0672733	0.032547	0.0387383	Global Grey Matter Volume	940	-0.116681	0.0648367	0.0719212	General Fractional Anisotropy	921	-0.0354996	0.0431365	0.41053	General Mean Diffusivity	920	-0.00335127	0.0389885	0.931502	Fazkeas White Matter Score	937	0.0362904	0.0351922	0.302445	White Matter Hyperintensity Volume	927	0.0683179	0.0402719	0.0898073	Whole Brain Volume	939	-0.0560298	0.0610982	0.359119
9402-18	DCBLD1	Discoidin, CUB and LCCL domain-containing protein 1	Relative Brain Age	963	0.0674172	0.0326387	0.0388704	Global Grey Matter Volume	940	-0.0622926	0.0651352	0.338891	General Fractional Anisotropy	921	-0.0392576	0.0430277	0.361568	General Mean Diffusivity	920	0.000834434	0.0389826	0.982922	Fazkeas White Matter Score	937	0.0230504	0.0354841	0.515952	White Matter Hyperintensity Volume	927	0.0462051	0.0405645	0.254682	Whole Brain Volume	939	-0.0248203	0.0612749	0.68543
2614-28	EFNA4	Ephrin-A4	Relative Brain Age	963	0.0668229	0.0323992	0.0391615	Global Grey Matter Volume	940	-0.122768	0.0644096	0.056644	General Fractional Anisotropy	921	-0.0829548	0.0427797	0.0524875	General Mean Diffusivity	920	0.0710981	0.0386553	0.0658731	Fazkeas White Matter Score	937	0.0458522	0.0352137	0.192878	White Matter Hyperintensity Volume	927	0.0865213	0.0403321	0.031935	Whole Brain Volume	939	-0.114343	0.0606394	0.059345
9321-400	NMB	Neuromedin-B	Relative Brain Age	963	0.06533	0.0317135	0.0393982	Global Grey Matter Volume	940	-0.120278	0.0631696	0.056904	General Fractional Anisotropy	921	-0.092147	0.0418204	0.0275666	General Mean Diffusivity	920	0.0977733	0.0377639	0.00962368	Fazkeas White Matter Score	937	0.0229049	0.0343208	0.504531	White Matter Hyperintensity Volume	927	0.0943032	0.0393666	0.0165972	Whole Brain Volume	939	-0.119653	0.0594799	0.0442573
19467-3	RBKS	Ribokinase	Relative Brain Age	963	0.0667199	0.0324774	0.039942	Global Grey Matter Volume	940	-0.112951	0.064123	0.0781581	General Fractional Anisotropy	921	-0.000659132	0.0432884	0.987851	General Mean Diffusivity	920	-0.00128305	0.0391716	0.97387	Fazkeas White Matter Score	937	0.00104216	0.0352852	0.976438	White Matter Hyperintensity Volume	927	0.046266	0.0399927	0.247328	Whole Brain Volume	939	-0.0633527	0.0604192	0.294384
6408-2	INHBC	Inhibin beta C chain	Relative Brain Age	963	0.0661676	0.0322801	0.0403843	Global Grey Matter Volume	940	-0.159182	0.0644664	0.0135409	General Fractional Anisotropy	921	-0.0708145	0.0427394	0.0975416	General Mean Diffusivity	920	0.0637525	0.0385463	0.0981437	Fazkeas White Matter Score	937	-0.00117882	0.0351512	0.973247	White Matter Hyperintensity Volume	927	0.065228	0.0404246	0.10662	Whole Brain Volume	939	-0.0721717	0.0608296	0.235442
7104-71	CABP7	Calcium-binding protein 7	Relative Brain Age	963	0.0670277	0.0326999	0.0403857	Global Grey Matter Volume	940	-0.0549417	0.0649339	0.397487	General Fractional Anisotropy	921	-0.0324201	0.0432613	0.453615	General Mean Diffusivity	920	0.0468797	0.0391638	0.2313	Fazkeas White Matter Score	937	0.02784	0.0356007	0.434211	White Matter Hyperintensity Volume	927	0.0154745	0.0406208	0.70324	Whole Brain Volume	939	-0.0155334	0.0612213	0.799707
3472-40	BIRC5	Baculoviral IAP repeat-containing protein 5	Relative Brain Age	963	0.0661811	0.0322983	0.0404566	Global Grey Matter Volume	940	-0.0692055	0.0638964	0.278769	General Fractional Anisotropy	921	-0.00796432	0.0427394	0.852173	General Mean Diffusivity	920	-0.00597921	0.038739	0.877337	Fazkeas White Matter Score	937	0.0123142	0.0350992	0.725709	White Matter Hyperintensity Volume	927	0.0307746	0.0399686	0.441317	Whole Brain Volume	939	-0.0179045	0.0602006	0.76615
17760-128	WDR5	WD repeat-containing protein 5	Relative Brain Age	963	0.0669239	0.0326611	0.040458	Global Grey Matter Volume	940	-0.13554	0.0646262	0.0359677	General Fractional Anisotropy	921	0.0190347	0.0432825	0.660098	General Mean Diffusivity	920	-0.0213369	0.0392512	0.586719	Fazkeas White Matter Score	937	0.0382459	0.0355163	0.281544	White Matter Hyperintensity Volume	927	0.055237	0.0399551	0.166826	Whole Brain Volume	939	-0.0626038	0.060962	0.304453
10418-36	STX12	Syntaxin-12	Relative Brain Age	963	0.0641632	0.0313574	0.0407379	Global Grey Matter Volume	940	-0.0412594	0.0625568	0.509542	General Fractional Anisotropy	921	-0.0344742	0.0413906	0.404902	General Mean Diffusivity	920	0.0280119	0.0374257	0.45418	Fazkeas White Matter Score	937	0.0542607	0.0340465	0.110998	White Matter Hyperintensity Volume	927	0.0570475	0.0387611	0.141083	Whole Brain Volume	939	-0.03715	0.0588701	0.528008
2381-52	C5	Complement C5	Relative Brain Age	963	0.0650167	0.0317911	0.0408429	Global Grey Matter Volume	940	-0.122026	0.0630347	0.052886	General Fractional Anisotropy	921	-0.021706	0.0423059	0.6079	General Mean Diffusivity	920	0.00938159	0.0381708	0.805853	Fazkeas White Matter Score	937	0.0367126	0.0345898	0.288522	White Matter Hyperintensity Volume	927	0.106408	0.0393071	0.00678721	Whole Brain Volume	939	-0.0233358	0.0594888	0.694857
10584-7	NDUFS4	NADH dehydrogenase [ubiquinone] iron-sulfur protein 4, mitochondrial	Relative Brain Age	963	0.0676278	0.033097	0.0410208	Global Grey Matter Volume	940	-0.0781241	0.0658088	0.235174	General Fractional Anisotropy	921	0.0418187	0.043592	0.337397	General Mean Diffusivity	920	0.0271842	0.0394029	0.490254	Fazkeas White Matter Score	937	0.0728168	0.0360183	0.0432114	White Matter Hyperintensity Volume	927	0.0637589	0.0411897	0.121638	Whole Brain Volume	939	0.0322108	0.0620667	0.603782
12389-4	ORC6L	Origin recognition complex subunit 6	Relative Brain Age	963	0.066921	0.0327604	0.0410783	Global Grey Matter Volume	940	-0.14794	0.0649297	0.0226988	General Fractional Anisotropy	921	-0.0162978	0.0434765	0.707761	General Mean Diffusivity	920	0.0222296	0.0393584	0.57221	Fazkeas White Matter Score	937	0.0447198	0.0356101	0.209183	White Matter Hyperintensity Volume	927	0.0608885	0.0407027	0.134671	Whole Brain Volume	939	-0.0658618	0.061243	0.282188
6103-70	FCRL5	Fc receptor-like protein 5	Relative Brain Age	963	0.067414	0.0330253	0.041223	Global Grey Matter Volume	940	-0.060721	0.0659837	0.357446	General Fractional Anisotropy	921	-0.00559527	0.0436562	0.898017	General Mean Diffusivity	920	0.0251232	0.0395894	0.525694	Fazkeas White Matter Score	937	0.0441599	0.0359272	0.219015	White Matter Hyperintensity Volume	927	0.0713911	0.0410806	0.0822408	Whole Brain Volume	939	-0.078942	0.0621575	0.204074
7886-26	SPTLC1	Serine palmitoyltransferase 1	Relative Brain Age	963	0.0661628	0.0324263	0.0413098	Global Grey Matter Volume	940	-0.0647619	0.064673	0.316646	General Fractional Anisotropy	921	-0.01092	0.0427384	0.798331	General Mean Diffusivity	920	0.0409879	0.0386131	0.288462	Fazkeas White Matter Score	937	0.0277944	0.0352071	0.429847	White Matter Hyperintensity Volume	927	0.0179848	0.0402437	0.654949	Whole Brain Volume	939	-0.0415913	0.0608756	0.494469
13499-30	F8	Coagulation factor VIII	Relative Brain Age	963	0.0651111	0.0319149	0.0413357	Global Grey Matter Volume	940	-0.10982	0.0635648	0.0840442	General Fractional Anisotropy	921	0.0330991	0.0424135	0.43516	General Mean Diffusivity	920	0.0234136	0.0381607	0.539511	Fazkeas White Matter Score	937	-0.0171306	0.034791	0.622447	White Matter Hyperintensity Volume	927	0.0375709	0.0396841	0.343766	Whole Brain Volume	939	0.00515299	0.0599301	0.93148
12721-4	TAX1BP1	Tax1-binding protein 1	Relative Brain Age	963	0.0666798	0.0327417	0.0416962	Global Grey Matter Volume	940	-0.160457	0.0644046	0.0127246	General Fractional Anisotropy	921	-0.0553828	0.0432535	0.200397	General Mean Diffusivity	920	0.0302538	0.039239	0.440699	Fazkeas White Matter Score	937	0.00906344	0.0356577	0.799357	White Matter Hyperintensity Volume	927	0.056828	0.0405179	0.160754	Whole Brain Volume	939	-0.113705	0.0607002	0.0610375
9829-91	SULT2A1	Bile salt sulfotransferase	Relative Brain Age	963	0.0654394	0.0321366	0.0417214	Global Grey Matter Volume	940	-0.109253	0.0636004	0.0858311	General Fractional Anisotropy	921	-0.0721913	0.0426657	0.0906422	General Mean Diffusivity	920	0.0404338	0.0386254	0.295182	Fazkeas White Matter Score	937	-0.0234117	0.0351151	0.504954	White Matter Hyperintensity Volume	927	0.020977	0.0397173	0.59739	Whole Brain Volume	939	-0.109383	0.0598994	0.0678333
5262-57	BCAR3	Breast cancer anti-estrogen resistance protein 3	Relative Brain Age	963	0.0667158	0.0327657	0.0417356	Global Grey Matter Volume	940	-0.131799	0.0648896	0.0422425	General Fractional Anisotropy	921	-0.0200405	0.0432831	0.643358	General Mean Diffusivity	920	0.00801689	0.0392192	0.838031	Fazkeas White Matter Score	937	0.00916928	0.0356701	0.797134	White Matter Hyperintensity Volume	927	0.0458503	0.0403581	0.25592	Whole Brain Volume	939	-0.051961	0.0611339	0.395351
12775-6	HMGB3	High mobility group protein B3	Relative Brain Age	963	0.0667114	0.0327871	0.0418826	Global Grey Matter Volume	940	-0.103564	0.0649871	0.111022	General Fractional Anisotropy	921	-0.049763	0.0431723	0.249049	General Mean Diffusivity	920	0.0374765	0.0391216	0.338089	Fazkeas White Matter Score	937	0.0670945	0.035624	0.0596447	White Matter Hyperintensity Volume	927	0.0926532	0.040599	0.0224803	Whole Brain Volume	939	-0.0410794	0.0612262	0.502256
10085-25	STAR	Steroidogenic acute regulatory protein, mitochondrial	Relative Brain Age	963	0.0665138	0.032701	0.0419515	Global Grey Matter Volume	940	-0.117985	0.065257	0.0706062	General Fractional Anisotropy	921	-0.038308	0.0432657	0.375935	General Mean Diffusivity	920	0.024329	0.0392074	0.534915	Fazkeas White Matter Score	937	0.0311764	0.0356732	0.382149	White Matter Hyperintensity Volume	927	0.0279953	0.0406083	0.490573	Whole Brain Volume	939	-0.03734	0.0615012	0.543756
12365-108	RUVBL1	RuvB-like 1	Relative Brain Age	963	0.0669034	0.0328986	0.0419896	Global Grey Matter Volume	940	-0.155216	0.0651028	0.0171178	General Fractional Anisotropy	921	-0.0245879	0.0437702	0.574286	General Mean Diffusivity	920	0.0439231	0.0395322	0.266537	Fazkeas White Matter Score	937	0.0474562	0.0358492	0.185579	White Matter Hyperintensity Volume	927	0.0672852	0.0406513	0.0978881	Whole Brain Volume	939	-0.0879649	0.061419	0.152083
19223-6	RAB1A	Ras-related protein Rab-1A	Relative Brain Age	963	0.0644268	0.0316821	0.0419978	Global Grey Matter Volume	940	-0.0695879	0.0631487	0.270475	General Fractional Anisotropy	921	0.000317759	0.0418429	0.993941	General Mean Diffusivity	920	0.0267351	0.0378869	0.480402	Fazkeas White Matter Score	937	0.0336156	0.0345394	0.330427	White Matter Hyperintensity Volume	927	0.0433479	0.0390609	0.267107	Whole Brain Volume	939	-0.0335086	0.0594903	0.573257
3079-62	RARRES2	Retinoic acid receptor responder protein 2	Relative Brain Age	963	0.06473	0.031835	0.0420228	Global Grey Matter Volume	940	-0.184719	0.0632712	0.00350606	General Fractional Anisotropy	921	-0.100802	0.0420035	0.0164015	General Mean Diffusivity	920	0.0527961	0.0380033	0.164756	Fazkeas White Matter Score	937	0.0170299	0.0347289	0.623874	White Matter Hyperintensity Volume	927	0.0721528	0.0395906	0.0683829	Whole Brain Volume	939	-0.099677	0.0596826	0.0948961
10620-21	MSMB	Beta-microseminoprotein	Relative Brain Age	963	0.0617757	0.0303869	0.0420556	Global Grey Matter Volume	940	-0.155412	0.0601332	0.00975325	General Fractional Anisotropy	921	-0.141682	0.040607	0.000484646	General Mean Diffusivity	920	0.081464	0.0367301	0.0265609	Fazkeas White Matter Score	937	0.0569215	0.0329298	0.0838861	White Matter Hyperintensity Volume	927	0.0581519	0.0376277	0.122237	Whole Brain Volume	939	-0.120948	0.0566852	0.0328693
11265-8	ALDH1A1	Retinal dehydrogenase 1	Relative Brain Age	963	0.0639512	0.0315069	0.0423821	Global Grey Matter Volume	940	-0.0907063	0.0629643	0.149698	General Fractional Anisotropy	921	-0.00892037	0.0418342	0.831146	General Mean Diffusivity	920	0.000779044	0.0377644	0.983542	Fazkeas White Matter Score	937	-0.0158988	0.0341769	0.641796	White Matter Hyperintensity Volume	927	0.0496208	0.039296	0.206681	Whole Brain Volume	939	-0.0590973	0.0593549	0.319415
9844-138	ACTN2	Alpha-actinin-2	Relative Brain Age	963	0.0634627	0.0312934	0.0425613	Global Grey Matter Volume	940	-0.115789	0.061778	0.060893	General Fractional Anisotropy	921	-0.00981839	0.041028	0.810866	General Mean Diffusivity	920	0.062478	0.0371026	0.0921967	Fazkeas White Matter Score	937	0.0402538	0.0341496	0.238498	White Matter Hyperintensity Volume	927	0.032184	0.0387053	0.405683	Whole Brain Volume	939	-0.156247	0.0580509	0.00711196
14208-3	RBP7	Retinoid-binding protein 7	Relative Brain Age	963	0.0642275	0.0316727	0.0425755	Global Grey Matter Volume	940	-0.100002	0.0624425	0.109264	General Fractional Anisotropy	921	-0.0610494	0.0417444	0.143616	General Mean Diffusivity	920	0.0247212	0.0378425	0.513585	Fazkeas White Matter Score	937	0.0326998	0.0344815	0.342962	White Matter Hyperintensity Volume	927	0.0842336	0.0390904	0.0311744	Whole Brain Volume	939	-0.0637415	0.0588557	0.278803
4703-87	LTA	Lymphotoxin-alpha	Relative Brain Age	963	0.0657327	0.0324291	0.0426662	Global Grey Matter Volume	940	-0.0510258	0.0642432	0.427044	General Fractional Anisotropy	921	-0.00200683	0.0426844	0.962501	General Mean Diffusivity	920	0.0145043	0.0386997	0.707816	Fazkeas White Matter Score	937	0.0455718	0.0353915	0.197869	White Matter Hyperintensity Volume	927	0.0561764	0.0401812	0.16209	Whole Brain Volume	939	0.024394	0.0604942	0.686769
17148-7	BLVRB	Flavin reductase (NADPH)	Relative Brain Age	963	0.0640536	0.0316175	0.0427763	Global Grey Matter Volume	940	-0.00333163	0.0625895	0.957549	General Fractional Anisotropy	921	0.0273041	0.0417656	0.513276	General Mean Diffusivity	920	0.0156304	0.0378786	0.679868	Fazkeas White Matter Score	937	0.0335125	0.0345497	0.332056	White Matter Hyperintensity Volume	927	0.0408825	0.0392435	0.297521	Whole Brain Volume	939	0.00566714	0.0590098	0.923491
18415-16	ARL6	ADP-ribosylation factor-like protein 6	Relative Brain Age	963	0.066401	0.0327834	0.0428219	Global Grey Matter Volume	940	-0.0838392	0.0654619	0.200288	General Fractional Anisotropy	921	0.0182951	0.043245	0.672254	General Mean Diffusivity	920	0.0046663	0.0391537	0.905134	Fazkeas White Matter Score	937	0.0170247	0.0356391	0.632865	White Matter Hyperintensity Volume	927	0.0403101	0.0404761	0.319299	Whole Brain Volume	939	-0.0219635	0.0616493	0.721642
13429-3	WFDC10A	WAP four-disulfide core domain protein 10A	Relative Brain Age	963	0.0670732	0.0331764	0.0432063	Global Grey Matter Volume	940	-0.0805099	0.0654841	0.218901	General Fractional Anisotropy	921	-0.0623711	0.0437218	0.153711	General Mean Diffusivity	920	0.0134673	0.0396291	0.733982	Fazkeas White Matter Score	937	0.00693555	0.0362442	0.848247	White Matter Hyperintensity Volume	927	0.0384706	0.0411561	0.349918	Whole Brain Volume	939	-0.0591963	0.0617116	0.337437
13059-33	RFK	Riboflavin kinase	Relative Brain Age	963	0.0657767	0.0325651	0.0433988	Global Grey Matter Volume	940	-0.0661747	0.0645345	0.305167	General Fractional Anisotropy	921	-0.0597657	0.0429722	0.164286	General Mean Diffusivity	920	0.000228014	0.0388513	0.995317	Fazkeas White Matter Score	937	0.0205137	0.035471	0.563047	White Matter Hyperintensity Volume	927	0.0613321	0.0404071	0.129051	Whole Brain Volume	939	-0.00880513	0.0608501	0.884946
8863-3	PIK3R1	Phosphatidylinositol 3-kinase regulatory subunit alpha	Relative Brain Age	963	0.0662711	0.0328305	0.0435307	Global Grey Matter Volume	940	-0.0723007	0.0650222	0.266165	General Fractional Anisotropy	921	-0.0430363	0.0431949	0.319091	General Mean Diffusivity	920	0.0497012	0.0391097	0.203794	Fazkeas White Matter Score	937	0.0275793	0.0358576	0.441813	White Matter Hyperintensity Volume	927	0.0412655	0.0404746	0.307947	Whole Brain Volume	939	-0.0294853	0.0612708	0.630354
17138-8	GSTA1	Glutathione S-transferase A1	Relative Brain Age	963	0.0654692	0.0324417	0.0435851	Global Grey Matter Volume	940	-0.0906772	0.0647177	0.161178	General Fractional Anisotropy	921	-0.0463205	0.0431303	0.282838	General Mean Diffusivity	920	0.0117784	0.0389948	0.762613	Fazkeas White Matter Score	937	-0.0214019	0.0351998	0.54318	White Matter Hyperintensity Volume	927	0.0154053	0.0403448	0.702579	Whole Brain Volume	939	-0.0755158	0.0608962	0.214948
8102-239	C1orf186	Regulator of hemoglobinization and erythroid cell expansion protein	Relative Brain Age	963	0.0662637	0.0328848	0.0439018	Global Grey Matter Volume	940	-0.129389	0.0651835	0.047145	General Fractional Anisotropy	921	-0.0691124	0.0434287	0.11152	General Mean Diffusivity	920	0.0355043	0.0393677	0.367128	Fazkeas White Matter Score	937	0.0220112	0.0360671	0.541673	White Matter Hyperintensity Volume	927	0.0488339	0.0408016	0.231361	Whole Brain Volume	939	-0.107703	0.0614166	0.0794915
13449-25	SF3B4	Splicing factor 3B subunit 4	Relative Brain Age	963	0.0660994	0.0328138	0.04397	Global Grey Matter Volume	940	-0.0923245	0.0652261	0.156936	General Fractional Anisotropy	921	-0.00765807	0.0433587	0.859806	General Mean Diffusivity	920	0.00902369	0.0392139	0.818003	Fazkeas White Matter Score	937	0.0189556	0.0355215	0.593593	White Matter Hyperintensity Volume	927	0.0148314	0.0406672	0.715334	Whole Brain Volume	939	-0.0218995	0.0614407	0.721516
11825-27	PPARGC1A	Peroxisome proliferator-activated receptor gamma coactivator 1-alpha	Relative Brain Age	963	0.0660471	0.032807	0.0440931	Global Grey Matter Volume	940	-0.099791	0.0648994	0.12414	General Fractional Anisotropy	921	-0.029618	0.0430086	0.491042	General Mean Diffusivity	920	0.0390789	0.0389233	0.31538	Fazkeas White Matter Score	937	0.0275455	0.0356568	0.439808	White Matter Hyperintensity Volume	927	0.054765	0.040265	0.173794	Whole Brain Volume	939	-0.048673	0.0610442	0.425254
11988-24	PTPRH	Receptor-type tyrosine-protein phosphatase H	Relative Brain Age	963	0.066078	0.0328378	0.0441933	Global Grey Matter Volume	940	-0.130128	0.0650504	0.0454547	General Fractional Anisotropy	921	-0.0687486	0.0435735	0.114621	General Mean Diffusivity	920	0.0232058	0.039507	0.556945	Fazkeas White Matter Score	937	0.0165983	0.0359057	0.643883	White Matter Hyperintensity Volume	927	0.0637233	0.0406932	0.117361	Whole Brain Volume	939	-0.072599	0.0611553	0.235178
19341-36	ACBD6	Acyl-CoA-binding domain-containing protein 6	Relative Brain Age	963	0.0642936	0.0319581	0.0442398	Global Grey Matter Volume	940	-0.0223499	0.0636038	0.725294	General Fractional Anisotropy	921	-0.014269	0.0418225	0.732969	General Mean Diffusivity	920	0.039962	0.0378672	0.291279	Fazkeas White Matter Score	937	0.0445626	0.034716	0.199271	White Matter Hyperintensity Volume	927	0.0254023	0.0398104	0.523421	Whole Brain Volume	939	-0.00436467	0.0597776	0.941794
5227-60	PDK1	[Pyruvate dehydrogenase (acetyl-transferring)] kinase isozyme 1, mitochondrial	Relative Brain Age	963	0.0658165	0.0327239	0.044297	Global Grey Matter Volume	940	-0.0741166	0.0652881	0.256281	General Fractional Anisotropy	921	0.018021	0.0435064	0.678716	General Mean Diffusivity	920	-0.0367714	0.0392668	0.349041	Fazkeas White Matter Score	937	0.020493	0.0355028	0.563789	White Matter Hyperintensity Volume	927	0.0199064	0.0404863	0.622944	Whole Brain Volume	939	-0.0425729	0.0614249	0.488254
6621-10	RLN2	Prorelaxin H2	Relative Brain Age	963	0.066291	0.0329609	0.0443043	Global Grey Matter Volume	940	-0.112231	0.0654897	0.0865808	General Fractional Anisotropy	921	-0.0691023	0.0434394	0.111661	General Mean Diffusivity	920	0.0220114	0.0394431	0.576807	Fazkeas White Matter Score	937	0.0265818	0.0360357	0.460726	White Matter Hyperintensity Volume	927	0.0452161	0.0409602	0.269634	Whole Brain Volume	939	-0.0377032	0.061706	0.54119
5032-64	SSRP1	FACT complex subunit SSRP1	Relative Brain Age	963	0.0656224	0.0326622	0.044524	Global Grey Matter Volume	940	-0.105111	0.0647245	0.10438	General Fractional Anisotropy	921	-0.025492	0.0433062	0.556099	General Mean Diffusivity	920	0.0388955	0.0391673	0.320681	Fazkeas White Matter Score	937	0.0372273	0.0355134	0.294519	White Matter Hyperintensity Volume	927	0.0720715	0.0405092	0.0752171	Whole Brain Volume	939	-0.0361382	0.0610096	0.553625
2823-7	COMMD7	COMM domain-containing protein 7	Relative Brain Age	963	0.0640767	0.0318966	0.0445487	Global Grey Matter Volume	940	-0.0786754	0.0635953	0.216041	General Fractional Anisotropy	921	0.00353514	0.0421309	0.933129	General Mean Diffusivity	920	0.0166312	0.0381442	0.66283	Fazkeas White Matter Score	937	0.0301243	0.034652	0.384661	White Matter Hyperintensity Volume	927	0.0271546	0.0393787	0.490461	Whole Brain Volume	939	-0.0379966	0.0599063	0.525907
18890-227	FGB	Fibrinogen beta chain	Relative Brain Age	963	0.0660598	0.0328863	0.0445654	Global Grey Matter Volume	940	-0.12346	0.0652203	0.0583618	General Fractional Anisotropy	921	-0.00597626	0.0432135	0.890006	General Mean Diffusivity	920	0.00238083	0.0391892	0.951557	Fazkeas White Matter Score	937	0.00400905	0.035716	0.910627	White Matter Hyperintensity Volume	927	-0.0101908	0.0405511	0.801576	Whole Brain Volume	939	-0.0173184	0.0614974	0.778242
2835-1	XRCC6	X-ray repair cross-complementing protein 6	Relative Brain Age	963	0.0649458	0.0323593	0.0447474	Global Grey Matter Volume	940	-0.0313841	0.0646215	0.627209	General Fractional Anisotropy	921	0.0322269	0.0425315	0.44862	General Mean Diffusivity	920	-0.00987727	0.0385689	0.797878	Fazkeas White Matter Score	937	0.0376238	0.035205	0.285201	White Matter Hyperintensity Volume	927	0.0364771	0.0402943	0.365323	Whole Brain Volume	939	-0.0159701	0.0608768	0.793064
12449-16	PPIH	Peptidyl-prolyl cis-trans isomerase H	Relative Brain Age	963	0.0654261	0.0326926	0.0453655	Global Grey Matter Volume	940	-0.0909543	0.0653048	0.163691	General Fractional Anisotropy	921	-0.000835212	0.0431122	0.984544	General Mean Diffusivity	920	-0.00881296	0.0390718	0.821545	Fazkeas White Matter Score	937	0.0223543	0.0356034	0.530089	White Matter Hyperintensity Volume	927	0.0266508	0.0405493	0.511024	Whole Brain Volume	939	-0.0742378	0.061522	0.227552
4407-10	MST1	Hepatocyte growth factor-like protein	Relative Brain Age	963	0.0647217	0.0323769	0.0456076	Global Grey Matter Volume	940	-0.0437458	0.0647164	0.499065	General Fractional Anisotropy	921	-0.0202216	0.0434861	0.641922	General Mean Diffusivity	920	-0.0172497	0.0389562	0.657913	Fazkeas White Matter Score	937	0.018667	0.0351952	0.595845	White Matter Hyperintensity Volume	927	0.0134931	0.0403504	0.73808	Whole Brain Volume	939	-0.0202727	0.0608332	0.738945
2731-29	POR	NADPH--cytochrome P450 reductase	Relative Brain Age	963	0.0647007	0.0323949	0.0457981	Global Grey Matter Volume	940	-0.10325	0.0643212	0.108443	General Fractional Anisotropy	921	0.00855088	0.0428626	0.841876	General Mean Diffusivity	920	0.00462233	0.0388054	0.905184	Fazkeas White Matter Score	937	0.00265069	0.0353626	0.940249	White Matter Hyperintensity Volume	927	0.0306881	0.0400521	0.443555	Whole Brain Volume	939	-0.0709246	0.0606444	0.242195
2750-3	APOA1	Apolipoprotein A-I	Relative Brain Age	963	0.064599	0.0323651	0.0459398	Global Grey Matter Volume	940	-0.0717879	0.0641442	0.263071	General Fractional Anisotropy	921	-0.0242134	0.0424423	0.568337	General Mean Diffusivity	920	0.0142537	0.0384298	0.710709	Fazkeas White Matter Score	937	-0.008775	0.0352482	0.8034	White Matter Hyperintensity Volume	927	0.0140519	0.0402769	0.727177	Whole Brain Volume	939	-0.0332559	0.0604138	0.581998
12530-14	CKS1B	Cyclin-dependent kinases regulatory subunit 1	Relative Brain Age	963	0.0646798	0.0324323	0.0461191	Global Grey Matter Volume	940	-0.137019	0.0644235	0.0334331	General Fractional Anisotropy	921	0.000938013	0.0428682	0.982543	General Mean Diffusivity	920	0.018614	0.0388037	0.631443	Fazkeas White Matter Score	937	0.0122862	0.0352023	0.727076	White Matter Hyperintensity Volume	927	0.0289642	0.0400253	0.469283	Whole Brain Volume	939	-0.0745963	0.0607399	0.2194
12594-5	GCA	Grancalcin	Relative Brain Age	963	0.0650473	0.0326339	0.0462345	Global Grey Matter Volume	940	-0.0675596	0.0651107	0.299451	General Fractional Anisotropy	921	-0.025029	0.0430554	0.561025	General Mean Diffusivity	920	0.0476661	0.0389774	0.221361	Fazkeas White Matter Score	937	0.0461808	0.0355379	0.193779	White Matter Hyperintensity Volume	927	0.08255	0.0404057	0.0410497	Whole Brain Volume	939	-0.0426167	0.0613324	0.48715
15402-2	ID1	DNA-binding protein inhibitor ID-1	Relative Brain Age	963	0.0649312	0.0325985	0.0463879	Global Grey Matter Volume	940	-0.0584526	0.0649538	0.368168	General Fractional Anisotropy	921	-0.0567499	0.0429908	0.186818	General Mean Diffusivity	920	0.0506575	0.0389476	0.193375	Fazkeas White Matter Score	937	0.00674168	0.0356824	0.850143	White Matter Hyperintensity Volume	927	0.0403233	0.0404687	0.319053	Whole Brain Volume	939	-0.0611346	0.0611585	0.3175
11682-7	TXNIP	Thioredoxin-interacting protein	Relative Brain Age	963	0.0648734	0.0325712	0.0463994	Global Grey Matter Volume	940	-0.094493	0.0642574	0.141416	General Fractional Anisotropy	921	-0.0517314	0.0429504	0.228418	General Mean Diffusivity	920	0.0472481	0.0389004	0.224523	Fazkeas White Matter Score	937	0.0210273	0.0355413	0.554098	White Matter Hyperintensity Volume	927	0.0769447	0.0401846	0.0555203	Whole Brain Volume	939	-0.0574503	0.0605643	0.342832
3445-53	IL15RA	Interleukin-15 receptor subunit alpha	Relative Brain Age	963	0.0646422	0.032462	0.0464461	Global Grey Matter Volume	940	-0.107624	0.0644028	0.0947016	General Fractional Anisotropy	921	0.0165146	0.0431753	0.70209	General Mean Diffusivity	920	0.0287214	0.0390814	0.462392	Fazkeas White Matter Score	937	0.0195723	0.0353744	0.580065	White Matter Hyperintensity Volume	927	0.0564078	0.0402536	0.161121	Whole Brain Volume	939	-0.0674661	0.0606901	0.266289
16758-96	HDGF	Hepatoma-derived growth factor	Relative Brain Age	963	0.0644866	0.0323965	0.0465315	Global Grey Matter Volume	940	-0.103234	0.0646482	0.110296	General Fractional Anisotropy	921	0.0192347	0.042775	0.652947	General Mean Diffusivity	920	-0.0300001	0.0387493	0.438807	Fazkeas White Matter Score	937	0.0228257	0.0351343	0.515905	White Matter Hyperintensity Volume	927	0.0393861	0.0401495	0.3266	Whole Brain Volume	939	-0.0497172	0.0609491	0.414662
10612-18	PLOD3	Multifunctional procollagen lysine hydroxylase and glycosyltransferase LH3	Relative Brain Age	963	0.066134	0.0332429	0.046655	Global Grey Matter Volume	940	-0.0337472	0.0664142	0.611361	General Fractional Anisotropy	921	0.0410744	0.0440742	0.351369	General Mean Diffusivity	920	-0.00567893	0.0398525	0.886686	Fazkeas White Matter Score	937	0.0236433	0.0361108	0.512634	White Matter Hyperintensity Volume	927	0.0427224	0.0411952	0.299701	Whole Brain Volume	939	0.0508494	0.0625464	0.416226
14663-44	RNF8	E3 ubiquitin-protein ligase RNF8	Relative Brain Age	963	0.0653429	0.0328674	0.0468029	Global Grey Matter Volume	940	-0.127102	0.0652917	0.0515735	General Fractional Anisotropy	921	0.0078084	0.04332	0.856957	General Mean Diffusivity	920	0.0183978	0.0392416	0.639188	Fazkeas White Matter Score	937	0.00952257	0.0357833	0.790149	White Matter Hyperintensity Volume	927	0.0413833	0.0404879	0.306726	Whole Brain Volume	939	-0.0217955	0.0615401	0.723213
7173-141	TMEM132C	Transmembrane protein 132C	Relative Brain Age	963	0.0651433	0.0328026	0.0470425	Global Grey Matter Volume	940	-0.0423463	0.0654401	0.517567	General Fractional Anisotropy	921	-0.0796913	0.043179	0.0649499	General Mean Diffusivity	920	0.0646477	0.0389982	0.0973763	Fazkeas White Matter Score	937	0.0735318	0.0357373	0.0396318	White Matter Hyperintensity Volume	927	0.0398788	0.0409021	0.329569	Whole Brain Volume	939	-0.045675	0.0616355	0.458663
7090-17	GALNT1	Polypeptide N-acetylgalactosaminyltransferase 1	Relative Brain Age	963	0.0641676	0.0323465	0.0472832	Global Grey Matter Volume	940	-0.12256	0.0646364	0.0579405	General Fractional Anisotropy	921	-0.117478	0.0427205	0.00596083	General Mean Diffusivity	920	0.0697491	0.0386437	0.071086	Fazkeas White Matter Score	937	0.0726931	0.0352364	0.0391115	White Matter Hyperintensity Volume	927	0.12652	0.0402264	0.00165968	Whole Brain Volume	939	-0.0881893	0.0608084	0.14698
8780-2	PCDH10	Protocadherin-10	Relative Brain Age	963	0.0632038	0.0318822	0.0474323	Global Grey Matter Volume	940	0.00539446	0.0641393	0.932973	General Fractional Anisotropy	921	-0.0484179	0.0429751	0.259891	General Mean Diffusivity	920	0.0624002	0.0385177	0.105224	Fazkeas White Matter Score	937	0.0207468	0.0347035	0.549954	White Matter Hyperintensity Volume	927	0.0856065	0.0398147	0.0315455	Whole Brain Volume	939	0.0210936	0.0601953	0.726024
13572-43	PSMD11	26S proteasome non-ATPase regulatory subunit 11	Relative Brain Age	963	0.0631459	0.0318615	0.0474922	Global Grey Matter Volume	940	-0.0824304	0.0636487	0.195291	General Fractional Anisotropy	921	-0.016074	0.0419905	0.701867	General Mean Diffusivity	920	0.0314236	0.0378944	0.406968	Fazkeas White Matter Score	937	0.0286518	0.034641	0.408177	White Matter Hyperintensity Volume	927	0.0493324	0.0393022	0.209404	Whole Brain Volume	939	-0.060647	0.0598993	0.311307
11601-26	DHX8	ATP-dependent RNA helicase DHX8	Relative Brain Age	963	0.0636629	0.0321335	0.047569	Global Grey Matter Volume	940	-0.0836929	0.0639193	0.190415	General Fractional Anisotropy	921	0.00612983	0.0427936	0.886099	General Mean Diffusivity	920	-0.000656695	0.0386046	0.986428	Fazkeas White Matter Score	937	0.031253	0.0349111	0.370671	White Matter Hyperintensity Volume	927	0.0302433	0.0398518	0.447915	Whole Brain Volume	939	-0.0377935	0.0601053	0.529487
15565-102	MUC16	Mucin-16	Relative Brain Age	963	0.0641165	0.0323686	0.0476112	Global Grey Matter Volume	940	-0.0739624	0.063772	0.246132	General Fractional Anisotropy	921	-0.0587955	0.0426724	0.168254	General Mean Diffusivity	920	0.0672807	0.0385658	0.0810601	Fazkeas White Matter Score	937	0.0413475	0.0353585	0.242251	White Matter Hyperintensity Volume	927	0.0549273	0.0398888	0.168509	Whole Brain Volume	939	-0.0661755	0.060103	0.270882
15487-164	CES1	Liver carboxylesterase 1	Relative Brain Age	963	0.0630506	0.0319371	0.0483574	Global Grey Matter Volume	940	-0.049587	0.0632457	0.433018	General Fractional Anisotropy	921	-0.0322115	0.042052	0.44368	General Mean Diffusivity	920	-0.0055188	0.0380994	0.884827	Fazkeas White Matter Score	937	-0.0139624	0.0347524	0.687854	White Matter Hyperintensity Volume	927	0.00813754	0.0396224	0.837277	Whole Brain Volume	939	-0.0179489	0.0594764	0.762819
18348-89	HNRNPD	Heterogeneous nuclear ribonucleoprotein D0	Relative Brain Age	963	0.0637864	0.0323128	0.0483788	Global Grey Matter Volume	940	-0.0797394	0.0645666	0.216832	General Fractional Anisotropy	921	0.034374	0.0425375	0.419041	General Mean Diffusivity	920	-0.020362	0.0385457	0.597322	Fazkeas White Matter Score	937	0.024165	0.0349444	0.489234	White Matter Hyperintensity Volume	927	0.0266579	0.0400606	0.50577	Whole Brain Volume	939	-0.0219429	0.0608449	0.718371
12433-8	ARL11	ADP-ribosylation factor-like protein 11	Relative Brain Age	963	0.0653357	0.0330997	0.0483924	Global Grey Matter Volume	940	-0.115698	0.066223	0.0806193	General Fractional Anisotropy	921	0.0195097	0.0439299	0.656964	General Mean Diffusivity	920	0.0426962	0.0396495	0.281552	Fazkeas White Matter Score	937	0.0652692	0.0359937	0.0697779	White Matter Hyperintensity Volume	927	0.0698069	0.0409727	0.0884296	Whole Brain Volume	939	-0.083028	0.0624135	0.183423
2962-50	PTHLH	Parathyroid hormone-related protein	Relative Brain Age	963	0.0636945	0.0322857	0.0485139	Global Grey Matter Volume	940	-0.079933	0.0641243	0.212569	General Fractional Anisotropy	921	-0.00807797	0.0427043	0.849967	General Mean Diffusivity	920	0.041765	0.0386274	0.279596	Fazkeas White Matter Score	937	0.0612722	0.0351096	0.0809552	White Matter Hyperintensity Volume	927	0.066088	0.0399222	0.0978392	Whole Brain Volume	939	-0.0339992	0.0604552	0.573852
8786-6	FAM171B	Protein FAM171B	Relative Brain Age	963	0.0643353	0.0326427	0.0487362	Global Grey Matter Volume	940	-0.00369029	0.0650261	0.954744	General Fractional Anisotropy	921	-0.0697654	0.0429686	0.104454	General Mean Diffusivity	920	0.119386	0.038782	0.00208121	Fazkeas White Matter Score	937	0.0382173	0.0359015	0.287099	White Matter Hyperintensity Volume	927	0.0345013	0.0406085	0.395543	Whole Brain Volume	939	-0.00905318	0.0612483	0.882492
14115-34	ADM	ADM	Relative Brain Age	963	0.0644265	0.0327128	0.0489007	Global Grey Matter Volume	940	-0.0708785	0.0652488	0.277355	General Fractional Anisotropy	921	-0.00505361	0.0434056	0.907314	General Mean Diffusivity	920	-0.00417851	0.0393325	0.915395	Fazkeas White Matter Score	937	0.0568341	0.0356572	0.110959	White Matter Hyperintensity Volume	927	0.0783436	0.0405734	0.0534945	Whole Brain Volume	939	0.0261892	0.0614232	0.669836
13676-46	INHBB	Inhibin beta B chain	Relative Brain Age	963	0.0636194	0.032332	0.0491037	Global Grey Matter Volume	940	-0.211222	0.0644836	0.00105439	General Fractional Anisotropy	921	-0.0904444	0.0430171	0.0355075	General Mean Diffusivity	920	0.0727204	0.0387379	0.0604853	Fazkeas White Matter Score	937	0.00223065	0.0351009	0.949329	White Matter Hyperintensity Volume	927	0.0323697	0.0402906	0.42174	Whole Brain Volume	939	-0.14776	0.060876	0.0152144
2609-59	CST3	Cystatin-C	Relative Brain Age	963	0.0606989	0.0309007	0.0494928	Global Grey Matter Volume	940	-0.170898	0.0614785	0.00543922	General Fractional Anisotropy	921	-0.0882901	0.0410297	0.0314084	General Mean Diffusivity	920	0.0674774	0.0370278	0.068403	Fazkeas White Matter Score	937	0.0251208	0.0336614	0.455499	White Matter Hyperintensity Volume	927	0.0629916	0.0385388	0.102154	Whole Brain Volume	939	-0.167905	0.0578695	0.00371447
11278-4	COL11A2	Collagen alpha-2(XI) chain	Relative Brain Age	963	-0.0629781	0.0320776	0.0496105	Global Grey Matter Volume	940	0.167258	0.0637166	0.00866406	General Fractional Anisotropy	921	0.0512348	0.0424543	0.2275	General Mean Diffusivity	920	-0.0935921	0.0383039	0.0145493	Fazkeas White Matter Score	937	-0.00613697	0.0350924	0.861174	White Matter Hyperintensity Volume	927	-0.053404	0.0399479	0.181275	Whole Brain Volume	939	0.172952	0.0599998	0.00394486
2859-69	HDAC8	Histone deacetylase 8	Relative Brain Age	963	0.0635767	0.0324127	0.0498234	Global Grey Matter Volume	940	-0.0618052	0.0643253	0.336642	General Fractional Anisotropy	921	0.0187258	0.0430023	0.663228	General Mean Diffusivity	920	-0.0318504	0.0389402	0.413396	Fazkeas White Matter Score	937	-0.00252216	0.0351628	0.942818	White Matter Hyperintensity Volume	927	-0.0152628	0.040027	0.702971	Whole Brain Volume	939	-0.00329741	0.0605842	0.956595
19488-1	PDCD6	Programmed cell death protein 6	Relative Brain Age	963	0.0634956	0.0323743	0.0498443	Global Grey Matter Volume	940	-0.124628	0.0635243	0.049774	General Fractional Anisotropy	921	0.0213035	0.0427538	0.618284	General Mean Diffusivity	920	0.00235501	0.0387761	0.951571	Fazkeas White Matter Score	937	0.062484	0.0352755	0.0765083	White Matter Hyperintensity Volume	927	0.0893486	0.0396926	0.0243846	Whole Brain Volume	939	-0.0681445	0.0599503	0.255671
2968-61	TNFSF15	Tumor necrosis factor ligand superfamily member 15	Relative Brain Age	963	0.0629455	0.0321141	0.049989	Global Grey Matter Volume	940	-0.0535224	0.0642809	0.405052	General Fractional Anisotropy	921	-0.0399654	0.0426461	0.348687	General Mean Diffusivity	920	0.0450409	0.0385937	0.243189	Fazkeas White Matter Score	937	0.0367256	0.0349222	0.292966	White Matter Hyperintensity Volume	927	0.075137	0.0400519	0.0606567	Whole Brain Volume	939	-0.0226328	0.0605402	0.708518
19253-82	RAB2B	Ras-related protein Rab-2B	Relative Brain Age	963	0.0637342	0.0326197	0.050718	Global Grey Matter Volume	940	-0.110871	0.0648338	0.0872518	General Fractional Anisotropy	921	-0.0256527	0.0432514	0.55311	General Mean Diffusivity	920	0.0361425	0.0392345	0.356949	Fazkeas White Matter Score	937	0.0113874	0.0354799	0.748245	White Matter Hyperintensity Volume	927	0.0311461	0.0403267	0.439911	Whole Brain Volume	939	-0.0448197	0.0611341	0.463474
16751-15	NPPB	Natriuretic peptides B	Relative Brain Age	963	0.0635047	0.0325029	0.0507229	Global Grey Matter Volume	940	-0.168529	0.0646891	0.00918182	General Fractional Anisotropy	921	-0.0624253	0.0428736	0.145384	General Mean Diffusivity	920	0.0570785	0.0387929	0.141193	Fazkeas White Matter Score	937	0.0068763	0.0354916	0.846376	White Matter Hyperintensity Volume	927	0.0839116	0.040441	0.0379946	Whole Brain Volume	939	-0.120546	0.0610361	0.0482681
13530-5	UTS2R	Urotensin-2 receptor	Relative Brain Age	963	0.064484	0.0330128	0.0507837	Global Grey Matter Volume	940	-0.0818847	0.0657728	0.213145	General Fractional Anisotropy	921	-0.0381343	0.0437213	0.383092	General Mean Diffusivity	920	0.0422832	0.0396361	0.286069	Fazkeas White Matter Score	937	-0.00034348	0.0360971	0.992408	White Matter Hyperintensity Volume	927	0.0231643	0.0411787	0.573755	Whole Brain Volume	939	-0.0666325	0.0619422	0.282052
9070-1	C17orf67	Uncharacterized protein C17orf67	Relative Brain Age	963	0.0648436	0.0331973	0.0507861	Global Grey Matter Volume	940	-0.0574301	0.0658128	0.382866	General Fractional Anisotropy	921	-0.0467328	0.0436899	0.284779	General Mean Diffusivity	920	0.0396339	0.0396449	0.317445	Fazkeas White Matter Score	937	0.0231142	0.0362583	0.523807	White Matter Hyperintensity Volume	927	0.0613658	0.040836	0.132907	Whole Brain Volume	939	-0.0260025	0.0619943	0.674899
13561-5	HTR6	5-hydroxytryptamine receptor 6	Relative Brain Age	963	0.0639315	0.0327428	0.0508744	Global Grey Matter Volume	940	-0.0711322	0.0653432	0.276333	General Fractional Anisotropy	921	-0.0334308	0.0435008	0.442184	General Mean Diffusivity	920	0.0166046	0.0392709	0.672425	Fazkeas White Matter Score	937	0.0181499	0.035712	0.611292	White Matter Hyperintensity Volume	927	0.0612446	0.0406923	0.132307	Whole Brain Volume	939	-0.0116191	0.0614923	0.850131
9504-19	RAB27A	Ras-related protein Rab-27A	Relative Brain Age	963	0.0643636	0.0329804	0.050989	Global Grey Matter Volume	940	-0.0665917	0.0656875	0.310695	General Fractional Anisotropy	921	-0.0567486	0.0435518	0.192571	General Mean Diffusivity	920	-0.00521583	0.0395008	0.89495	Fazkeas White Matter Score	937	0.0526333	0.0356875	0.140256	White Matter Hyperintensity Volume	927	0.0728447	0.0407953	0.0741616	Whole Brain Volume	939	-0.0441989	0.0619388	0.475481
12860-7	ARPP21	cAMP-regulated phosphoprotein 21	Relative Brain Age	963	0.064708	0.0331698	0.0510796	Global Grey Matter Volume	940	-0.108458	0.0658411	0.0995031	General Fractional Anisotropy	921	-0.0432985	0.0438917	0.323895	General Mean Diffusivity	920	0.01755	0.0397881	0.65915	Fazkeas White Matter Score	937	0.00857924	0.0362927	0.81313	White Matter Hyperintensity Volume	927	0.0630513	0.0412925	0.126775	Whole Brain Volume	939	-0.0257037	0.0620446	0.678671
13098-93	FIGF	Vascular endothelial growth factor D	Relative Brain Age	963	0.0620045	0.0318436	0.0515158	Global Grey Matter Volume	940	-0.216244	0.0629031	0.000586611	General Fractional Anisotropy	921	-0.114173	0.0422426	0.00687582	General Mean Diffusivity	920	0.11196	0.0379801	0.00319975	Fazkeas White Matter Score	937	0.018886	0.0345822	0.584985	White Matter Hyperintensity Volume	927	0.0577601	0.0395122	0.143788	Whole Brain Volume	939	-0.191462	0.0592441	0.00123034
2773-50	IL10	Interleukin-10	Relative Brain Age	963	0.064236	0.0329949	0.0515534	Global Grey Matter Volume	940	-0.0702678	0.0657325	0.285071	General Fractional Anisotropy	921	-0.0621153	0.0437301	0.155484	General Mean Diffusivity	920	0.0253911	0.0395519	0.520893	Fazkeas White Matter Score	937	0.0355767	0.0358938	0.321604	White Matter Hyperintensity Volume	927	0.069836	0.0409692	0.0882694	Whole Brain Volume	939	-0.0693382	0.0618937	0.262595
7766-25	ZP4	Zona pellucida sperm-binding protein 4	Relative Brain Age	963	0.0638033	0.0327812	0.0516143	Global Grey Matter Volume	940	-0.110325	0.0652354	0.0908032	General Fractional Anisotropy	921	-0.00308901	0.0432576	0.943072	General Mean Diffusivity	920	0.0213768	0.0392007	0.585536	Fazkeas White Matter Score	937	0.0408325	0.0356741	0.252376	White Matter Hyperintensity Volume	927	0.0494158	0.0405495	0.222976	Whole Brain Volume	939	-0.0122755	0.0614931	0.841774
2436-49	CXCL16	C-X-C motif chemokine 16	Relative Brain Age	963	0.062801	0.0322683	0.0516288	Global Grey Matter Volume	940	-0.129396	0.064269	0.0440772	General Fractional Anisotropy	921	-0.0890735	0.0426982	0.0369679	General Mean Diffusivity	920	0.109764	0.0383898	0.00424728	Fazkeas White Matter Score	937	0.0447311	0.0350929	0.202434	White Matter Hyperintensity Volume	927	0.0297426	0.0402266	0.459679	Whole Brain Volume	939	-0.150754	0.0604758	0.0126739
18190-15	CARD18	Caspase recruitment domain-containing protein 18	Relative Brain Age	963	0.063796	0.0327808	0.0516381	Global Grey Matter Volume	940	-0.175602	0.0646678	0.00661844	General Fractional Anisotropy	921	-0.0811053	0.0434666	0.0620522	General Mean Diffusivity	920	0.0532729	0.0394151	0.176508	Fazkeas White Matter Score	937	0.000959651	0.0358234	0.978629	White Matter Hyperintensity Volume	927	0.0713542	0.0404333	0.0776076	Whole Brain Volume	939	-0.124542	0.0610345	0.0412989
18900-37	HRAS	GTPase HRas	Relative Brain Age	963	0.0632404	0.0325272	0.0518676	Global Grey Matter Volume	940	-0.0965265	0.0648729	0.136769	General Fractional Anisotropy	921	-0.00624934	0.0429157	0.884222	General Mean Diffusivity	920	0.0112176	0.0388422	0.772735	Fazkeas White Matter Score	937	0.0228253	0.0353643	0.518647	White Matter Hyperintensity Volume	927	0.0330651	0.0400198	0.40868	Whole Brain Volume	939	-0.0183317	0.0611339	0.764282
9925-56	SCARF2	Scavenger receptor class F member 2	Relative Brain Age	963	0.0630082	0.0324386	0.0520905	Global Grey Matter Volume	940	-0.107777	0.0646184	0.0953349	General Fractional Anisotropy	921	-0.0283835	0.042926	0.508472	General Mean Diffusivity	920	0.0506007	0.0388298	0.192526	Fazkeas White Matter Score	937	0.0377137	0.0353548	0.286097	White Matter Hyperintensity Volume	927	0.0750063	0.040443	0.0636509	Whole Brain Volume	939	-0.0434933	0.0609261	0.475308
13950-9	COL4A3BP	Collagen type IV alpha-3-binding protein	Relative Brain Age	963	0.0609861	0.0314199	0.0522577	Global Grey Matter Volume	940	-0.0611594	0.0628566	0.330553	General Fractional Anisotropy	921	-0.0377497	0.0414746	0.362723	General Mean Diffusivity	920	0.0408113	0.0374564	0.275904	Fazkeas White Matter Score	937	0.033979	0.0341498	0.319737	White Matter Hyperintensity Volume	927	0.0598861	0.0387291	0.122036	Whole Brain Volume	939	-0.0608323	0.0591357	0.303625
8894-80	HNRNPAB	Heterogeneous nuclear ribonucleoprotein A/B	Relative Brain Age	963	0.063055	0.0324947	0.0523227	Global Grey Matter Volume	940	-0.0837732	0.0650019	0.197474	General Fractional Anisotropy	921	-0.000605278	0.0429617	0.988759	General Mean Diffusivity	920	-0.0115346	0.0388829	0.766733	Fazkeas White Matter Score	937	0.039206	0.0353067	0.266809	White Matter Hyperintensity Volume	927	0.032875	0.0402767	0.414368	Whole Brain Volume	939	-0.0152187	0.0612379	0.803734
14037-18	RANBP3	Ran-binding protein 3	Relative Brain Age	963	0.0612059	0.0315525	0.0524026	Global Grey Matter Volume	940	-0.0388129	0.0630527	0.538183	General Fractional Anisotropy	921	-0.0356004	0.0416696	0.392911	General Mean Diffusivity	920	0.0421587	0.0376934	0.263369	Fazkeas White Matter Score	937	0.0465845	0.0342624	0.173944	White Matter Hyperintensity Volume	927	0.0652481	0.0390201	0.0944917	Whole Brain Volume	939	-0.042851	0.0593338	0.47017
6364-7	TAPBPL	Tapasin-related protein	Relative Brain Age	963	0.0629231	0.0324426	0.0524383	Global Grey Matter Volume	940	-0.0630564	0.0643305	0.32699	General Fractional Anisotropy	921	-0.0769874	0.0430808	0.0739297	General Mean Diffusivity	920	0.0600135	0.038777	0.121705	Fazkeas White Matter Score	937	0.00216034	0.0353077	0.951211	White Matter Hyperintensity Volume	927	0.064241	0.0397199	0.105803	Whole Brain Volume	939	-0.0015125	0.060564	0.980076
3508-78	CCL22	C-C motif chemokine 22	Relative Brain Age	963	0.0618352	0.0319001	0.0525741	Global Grey Matter Volume	940	-0.0448195	0.063589	0.480915	General Fractional Anisotropy	921	-0.0625817	0.0419533	0.135779	General Mean Diffusivity	920	0.0333988	0.0378971	0.378154	Fazkeas White Matter Score	937	0.0518423	0.0346219	0.134293	White Matter Hyperintensity Volume	927	0.115663	0.03969	0.00356643	Whole Brain Volume	939	0.0276197	0.0598247	0.644313
5178-5	PDE7A	High affinity cAMP-specific 3',5'-cyclic phosphodiesterase 7A	Relative Brain Age	963	0.0634861	0.0327525	0.0525796	Global Grey Matter Volume	940	-0.0919902	0.0651211	0.157773	General Fractional Anisotropy	921	-0.00399444	0.043344	0.926573	General Mean Diffusivity	920	0.0226732	0.0392368	0.563361	Fazkeas White Matter Score	937	0.0300355	0.0357042	0.40022	White Matter Hyperintensity Volume	927	0.0458831	0.0407416	0.260082	Whole Brain Volume	939	-0.0660838	0.0613378	0.281312
15515-2	SAA1	Serum amyloid A-1 protein	Relative Brain Age	963	0.0617328	0.0318602	0.0526701	Global Grey Matter Volume	940	-0.0753518	0.0630364	0.231943	General Fractional Anisotropy	921	-0.0584543	0.0422406	0.166407	General Mean Diffusivity	920	0.0396716	0.0382117	0.299174	Fazkeas White Matter Score	937	0.0365871	0.03475	0.292402	White Matter Hyperintensity Volume	927	0.0953956	0.0393665	0.0153816	Whole Brain Volume	939	-0.10277	0.0593412	0.0833002
7920-30	ST8SIA2	Alpha-2,8-sialyltransferase 8B	Relative Brain Age	963	0.0639934	0.0330441	0.0527939	Global Grey Matter Volume	940	-0.150009	0.065736	0.02249	General Fractional Anisotropy	921	-0.0737232	0.0436667	0.0913508	General Mean Diffusivity	920	0.0570805	0.0395853	0.149313	Fazkeas White Matter Score	937	0.0422252	0.0360681	0.241716	White Matter Hyperintensity Volume	927	0.0712261	0.0411718	0.0836354	Whole Brain Volume	939	-0.10835	0.0619778	0.0804291
13078-3	CETN2	Centrin-2	Relative Brain Age	963	0.0637364	0.0329297	0.0529256	Global Grey Matter Volume	940	-0.0938929	0.0652541	0.150184	General Fractional Anisotropy	921	-0.0129368	0.0433788	0.765528	General Mean Diffusivity	920	0.0219645	0.039328	0.576507	Fazkeas White Matter Score	937	0.0168938	0.0358554	0.637522	White Matter Hyperintensity Volume	927	0.027605	0.0404032	0.494457	Whole Brain Volume	939	-0.00306944	0.0614836	0.960184
8467-9	INHBA|INHBB	Inhibin beta B chain|Inhibin beta A chain	Relative Brain Age	963	0.0648007	0.0334963	0.0530438	Global Grey Matter Volume	940	-0.191317	0.0665866	0.0040633	General Fractional Anisotropy	921	-0.0234953	0.0443817	0.596534	General Mean Diffusivity	920	0.0342409	0.0401321	0.393545	Fazkeas White Matter Score	937	0.0241394	0.0366197	0.509772	White Matter Hyperintensity Volume	927	0.0922522	0.0418821	0.0276184	Whole Brain Volume	939	-0.11587	0.0629212	0.0655465
12678-66	SNRPA	U1 small nuclear ribonucleoprotein A	Relative Brain Age	963	0.0624499	0.0323071	0.0532352	Global Grey Matter Volume	940	-0.125018	0.0643317	0.0519753	General Fractional Anisotropy	921	0.0275825	0.0426417	0.517734	General Mean Diffusivity	920	-0.00206067	0.0386797	0.957513	Fazkeas White Matter Score	937	0.0174923	0.0351824	0.619056	White Matter Hyperintensity Volume	927	0.0100893	0.0401029	0.801362	Whole Brain Volume	939	-0.0759726	0.0606638	0.210441
13604-27	NEURL1	E3 ubiquitin-protein ligase NEURL1	Relative Brain Age	963	0.0618234	0.032005	0.0533995	Global Grey Matter Volume	940	-0.0557585	0.0631973	0.377619	General Fractional Anisotropy	921	-0.0459592	0.0423098	0.277366	General Mean Diffusivity	920	0.0286827	0.0383794	0.454854	Fazkeas White Matter Score	937	0.0105617	0.0348163	0.76162	White Matter Hyperintensity Volume	927	0.0340982	0.0396319	0.389584	Whole Brain Volume	939	-0.0139099	0.059548	0.815302
5129-12	SCARF1	Scavenger receptor class F member 1	Relative Brain Age	963	0.0621111	0.0321586	0.0534335	Global Grey Matter Volume	940	-0.101468	0.064161	0.113774	General Fractional Anisotropy	921	-0.0245665	0.0425023	0.563261	General Mean Diffusivity	920	0.0149839	0.0384307	0.696615	Fazkeas White Matter Score	937	0.00356336	0.0349867	0.918877	White Matter Hyperintensity Volume	927	0.0176086	0.0397717	0.657952	Whole Brain Volume	939	-0.0874469	0.0603902	0.147608
9742-59	DDX39B	Spliceosome RNA helicase DDX39B	Relative Brain Age	963	0.0624563	0.0323563	0.0535736	Global Grey Matter Volume	940	-0.0438791	0.0647316	0.497859	General Fractional Anisotropy	921	0.0408345	0.0426635	0.338502	General Mean Diffusivity	920	-0.032686	0.0386387	0.397587	Fazkeas White Matter Score	937	0.0329703	0.0349465	0.34545	White Matter Hyperintensity Volume	927	0.0478628	0.0401553	0.233285	Whole Brain Volume	939	-0.012129	0.0609825	0.842346
8476-11	CHGA	Chromogranin-A	Relative Brain Age	963	0.0618337	0.0320556	0.053737	Global Grey Matter Volume	940	-0.142177	0.0636207	0.0254331	General Fractional Anisotropy	921	-0.121117	0.0420941	0.00401102	General Mean Diffusivity	920	0.0968695	0.0380635	0.0109295	Fazkeas White Matter Score	937	0.096617	0.0346052	0.00523869	White Matter Hyperintensity Volume	927	0.0590134	0.0395531	0.135698	Whole Brain Volume	939	-0.171321	0.0598583	0.00420836
15391-114	GAS6	Growth arrest-specific protein 6	Relative Brain Age	963	0.0628589	0.0326095	0.0539016	Global Grey Matter Volume	940	-0.197034	0.0646059	0.00229002	General Fractional Anisotropy	921	-0.112253	0.04315	0.00928257	General Mean Diffusivity	920	0.0980081	0.0388935	0.0117386	Fazkeas White Matter Score	937	0.0557232	0.0356042	0.117565	White Matter Hyperintensity Volume	927	0.0882855	0.0405746	0.029564	Whole Brain Volume	939	-0.177658	0.0607372	0.00344426
5259-2	MAP3K7|TAB1	TGF-beta-activated kinase 1 and MAP3K7-binding protein 1|Mitogen-activated protein kinase kinase kinase 7	Relative Brain Age	963	0.061837	0.0320905	0.0539848	Global Grey Matter Volume	940	-0.0613051	0.0638214	0.336767	General Fractional Anisotropy	921	-0.0142169	0.0424586	0.737745	General Mean Diffusivity	920	0.0131996	0.0384798	0.731578	Fazkeas White Matter Score	937	0.0364011	0.0349813	0.298067	White Matter Hyperintensity Volume	927	0.0546935	0.0396772	0.16806	Whole Brain Volume	939	-0.053749	0.0600267	0.370564
5638-23	COLGALT1	Procollagen galactosyltransferase 1	Relative Brain Age	963	0.0627836	0.0325862	0.0540182	Global Grey Matter Volume	940	-0.102176	0.0652081	0.117134	General Fractional Anisotropy	921	0.0245579	0.0429421	0.5674	General Mean Diffusivity	920	-0.00602456	0.038886	0.876878	Fazkeas White Matter Score	937	-0.00709736	0.0353016	0.84066	White Matter Hyperintensity Volume	927	-0.00066552	0.0400968	0.986757	Whole Brain Volume	939	-0.0112825	0.061428	0.854272
8233-2	ITIH5	Inter-alpha-trypsin inhibitor heavy chain H5	Relative Brain Age	963	0.0623396	0.03236	0.054049	Global Grey Matter Volume	940	-0.0882026	0.0644377	0.171061	General Fractional Anisotropy	921	-0.0717289	0.0427361	0.0932664	General Mean Diffusivity	920	0.110546	0.0384785	0.00406686	Fazkeas White Matter Score	937	0.0622486	0.0352794	0.0776574	White Matter Hyperintensity Volume	927	0.0710789	0.0403488	0.0781352	Whole Brain Volume	939	-0.0470425	0.0607645	0.438826
15468-14	CFHR1	Complement factor H-related protein 1	Relative Brain Age	963	0.0621683	0.0322762	0.0540876	Global Grey Matter Volume	940	-0.26205	0.0633776	3.55358e-05	General Fractional Anisotropy	921	-0.0802778	0.0424526	0.0586248	General Mean Diffusivity	920	0.0314946	0.0383273	0.411233	Fazkeas White Matter Score	937	0.00162419	0.0351311	0.963125	White Matter Hyperintensity Volume	927	0.0419736	0.0398282	0.291944	Whole Brain Volume	939	-0.154569	0.0599749	0.00995949
4834-61	EPHA2	Ephrin type-A receptor 2	Relative Brain Age	963	0.0612889	0.0318268	0.054142	Global Grey Matter Volume	940	-0.165587	0.063191	0.00878208	General Fractional Anisotropy	921	-0.121232	0.0417569	0.00369291	General Mean Diffusivity	920	0.11246	0.0377172	0.00286682	Fazkeas White Matter Score	937	0.0655149	0.0347315	0.0592513	White Matter Hyperintensity Volume	927	0.0813932	0.0395726	0.0397047	Whole Brain Volume	939	-0.156877	0.0594333	0.00830192
7792-58	CCDC90B	Coiled-coil domain-containing protein 90B, mitochondrial	Relative Brain Age	963	0.0630768	0.0327599	0.054176	Global Grey Matter Volume	940	-0.11911	0.0651871	0.0676701	General Fractional Anisotropy	921	-0.00181051	0.0434249	0.966743	General Mean Diffusivity	920	-0.000636262	0.0393123	0.987087	Fazkeas White Matter Score	937	-0.00746049	0.0356401	0.834192	White Matter Hyperintensity Volume	927	0.034047	0.0407352	0.40326	Whole Brain Volume	939	-0.0385565	0.0614514	0.530377
13451-2	FNDC4	Fibronectin type III domain-containing protein 4	Relative Brain Age	963	0.0631279	0.0327999	0.0542748	Global Grey Matter Volume	940	-0.103214	0.0649697	0.112139	General Fractional Anisotropy	921	-0.00190531	0.0432444	0.964857	General Mean Diffusivity	920	-0.017515	0.0391484	0.654586	Fazkeas White Matter Score	937	-0.0268627	0.0357876	0.452885	White Matter Hyperintensity Volume	927	0.00400118	0.0405664	0.92143	Whole Brain Volume	939	-0.0440407	0.0611865	0.471662
2831-29	KLK11	Kallikrein-11	Relative Brain Age	963	0.0629101	0.0326962	0.054345	Global Grey Matter Volume	940	-0.0451138	0.0650537	0.488005	General Fractional Anisotropy	921	-0.050226	0.0432199	0.245193	General Mean Diffusivity	920	0.0453913	0.0390055	0.24454	Fazkeas White Matter Score	937	0.0571919	0.0354859	0.107032	White Matter Hyperintensity Volume	927	0.0814961	0.0402678	0.0429853	Whole Brain Volume	939	-0.0455213	0.0612562	0.457403
5963-9	DMKN	Dermokine	Relative Brain Age	963	0.0627029	0.032621	0.0545853	Global Grey Matter Volume	940	-0.028881	0.0652018	0.657803	General Fractional Anisotropy	921	0.0175436	0.0431884	0.684587	General Mean Diffusivity	920	0.023227	0.0390564	0.552042	Fazkeas White Matter Score	937	0.0230142	0.0353876	0.515469	White Matter Hyperintensity Volume	927	0.0152182	0.0403388	0.70598	Whole Brain Volume	939	0.0229093	0.0613955	0.709042
17712-7	IDI1	Isopentenyl-diphosphate Delta-isomerase 1	Relative Brain Age	963	0.0623665	0.0324547	0.0546498	Global Grey Matter Volume	940	-0.0791084	0.0648319	0.222386	General Fractional Anisotropy	921	0.00547072	0.0427804	0.898245	General Mean Diffusivity	920	-0.017743	0.0387048	0.646651	Fazkeas White Matter Score	937	0.0206863	0.0352644	0.557468	White Matter Hyperintensity Volume	927	-0.000226942	0.0400364	0.995477	Whole Brain Volume	939	-0.0436278	0.0610911	0.475139
6508-68	SCGB1D2	Secretoglobin family 1D member 2	Relative Brain Age	963	0.0625094	0.0325496	0.0548034	Global Grey Matter Volume	940	-0.095023	0.0647476	0.142215	General Fractional Anisotropy	921	0.00617094	0.0429735	0.885817	General Mean Diffusivity	920	0.0111304	0.0389072	0.774821	Fazkeas White Matter Score	937	0.0127472	0.035453	0.719183	White Matter Hyperintensity Volume	927	0.0161307	0.0400272	0.686952	Whole Brain Volume	939	-0.0377962	0.0609891	0.535442
9234-8	TWSG1	Twisted gastrulation protein homolog 1	Relative Brain Age	963	0.062734	0.0326717	0.0548408	Global Grey Matter Volume	940	-0.1151	0.0651454	0.0772587	General Fractional Anisotropy	921	-0.074608	0.0430857	0.0833415	General Mean Diffusivity	920	0.033037	0.0390225	0.39721	Fazkeas White Matter Score	937	0.0324956	0.0355517	0.360697	White Matter Hyperintensity Volume	927	0.0619828	0.0406606	0.12741	Whole Brain Volume	939	-0.0909723	0.0614021	0.138451
18943-4	PTGR2	Prostaglandin reductase 2	Relative Brain Age	963	0.0626645	0.0326628	0.0550439	Global Grey Matter Volume	940	-0.1408	0.0648489	0.0299162	General Fractional Anisotropy	921	-0.0303408	0.0427809	0.478192	General Mean Diffusivity	920	0.0238834	0.0388096	0.538291	Fazkeas White Matter Score	937	0.0266903	0.035502	0.452173	White Matter Hyperintensity Volume	927	0.0658282	0.0401549	0.101139	Whole Brain Volume	939	-0.0875996	0.061163	0.152077
13629-25	ATG4B	Cysteine protease ATG4B	Relative Brain Age	963	-0.0631986	0.0329593	0.0551778	Global Grey Matter Volume	940	0.0482397	0.0653375	0.460322	General Fractional Anisotropy	921	0.0143755	0.0434257	0.740617	General Mean Diffusivity	920	0.0458953	0.0393728	0.243753	Fazkeas White Matter Score	937	-0.0655634	0.0358917	0.067745	White Matter Hyperintensity Volume	927	-0.0358158	0.0407812	0.379812	Whole Brain Volume	939	0.0475123	0.061607	0.440579
7096-30	RMDN1	Regulator of microtubule dynamics protein 1	Relative Brain Age	963	0.0628425	0.0327777	0.0552086	Global Grey Matter Volume	940	-0.00712147	0.0656174	0.913575	General Fractional Anisotropy	921	0.0165394	0.0431043	0.701197	General Mean Diffusivity	920	0.0101044	0.0389736	0.795432	Fazkeas White Matter Score	937	0.0301263	0.0355269	0.396446	White Matter Hyperintensity Volume	927	0.0338144	0.0403221	0.40169	Whole Brain Volume	939	0.0217916	0.061766	0.724232
3302-58	CST7	Cystatin-F	Relative Brain Age	963	0.0623008	0.0324984	0.0552321	Global Grey Matter Volume	940	-0.114744	0.0646422	0.075887	General Fractional Anisotropy	921	-0.0494678	0.04308	0.250854	General Mean Diffusivity	920	0.000940884	0.038766	0.980637	Fazkeas White Matter Score	937	0.0485966	0.0352143	0.16758	White Matter Hyperintensity Volume	927	0.0989111	0.0401557	0.0137707	Whole Brain Volume	939	-0.0326817	0.0609346	0.591723
10435-2	AGA	N(4)-(beta-N-acetylglucosaminyl)-L-asparaginase	Relative Brain Age	963	0.06159	0.0321504	0.0554058	Global Grey Matter Volume	940	-0.181449	0.0629928	0.00397081	General Fractional Anisotropy	921	-0.0638623	0.0426966	0.134726	General Mean Diffusivity	920	0.00738465	0.0387011	0.848673	Fazkeas White Matter Score	937	-0.00844463	0.0350468	0.809592	White Matter Hyperintensity Volume	927	0.0149365	0.0395784	0.705883	Whole Brain Volume	939	-0.122025	0.0594107	0.039983
13228-75	MDM2	E3 ubiquitin-protein ligase Mdm2	Relative Brain Age	963	0.0632718	0.0330569	0.0556171	Global Grey Matter Volume	940	-0.0850838	0.065652	0.194982	General Fractional Anisotropy	921	-0.00807545	0.0437585	0.853585	General Mean Diffusivity	920	0.0136235	0.0396273	0.731003	Fazkeas White Matter Score	937	0.0140091	0.0359811	0.69702	White Matter Hyperintensity Volume	927	0.0457627	0.0408466	0.262562	Whole Brain Volume	939	-0.031128	0.061838	0.614698
9221-6	ITPRIPL1	Inositol 1,4,5-trisphosphate receptor-interacting protein-like 1	Relative Brain Age	963	0.0625453	0.0326804	0.0556393	Global Grey Matter Volume	940	-0.100241	0.0653356	0.12497	General Fractional Anisotropy	921	0.0432983	0.0432524	0.316798	General Mean Diffusivity	920	-0.0293211	0.0391881	0.45433	Fazkeas White Matter Score	937	0.0217623	0.0354371	0.539142	White Matter Hyperintensity Volume	927	0.00111252	0.0404958	0.978083	Whole Brain Volume	939	-0.0441347	0.0615839	0.473583
12332-7	EEF2K	Eukaryotic elongation factor 2 kinase	Relative Brain Age	963	0.0635213	0.033203	0.0557326	Global Grey Matter Volume	940	-0.134399	0.0654021	0.0398832	General Fractional Anisotropy	921	-0.0114183	0.0439241	0.794898	General Mean Diffusivity	920	0.0252937	0.0398374	0.525479	Fazkeas White Matter Score	937	0.0456095	0.036275	0.208636	White Matter Hyperintensity Volume	927	0.0453916	0.0412501	0.271158	Whole Brain Volume	939	-0.0722993	0.0617508	0.24167
6998-106	ASPH	Aspartyl/asparaginyl beta-hydroxylase	Relative Brain Age	963	0.0620409	0.0324301	0.0557395	Global Grey Matter Volume	940	-0.0286389	0.0646879	0.657966	General Fractional Anisotropy	921	-0.0200228	0.0429787	0.641303	General Mean Diffusivity	920	-0.000540713	0.0389236	0.988916	Fazkeas White Matter Score	937	0.0032002	0.0354729	0.928116	White Matter Hyperintensity Volume	927	0.0150679	0.0402007	0.707796	Whole Brain Volume	939	-0.00149283	0.0609105	0.980447
14098-28	CARS	Cysteine--tRNA ligase, cytoplasmic	Relative Brain Age	963	0.062585	0.0327285	0.0558444	Global Grey Matter Volume	940	-0.117762	0.0653141	0.0713864	General Fractional Anisotropy	921	0.00342695	0.0431986	0.93677	General Mean Diffusivity	920	-0.00441824	0.0390924	0.910014	Fazkeas White Matter Score	937	0.00382682	0.0356236	0.914453	White Matter Hyperintensity Volume	927	-0.00146036	0.0405156	0.971247	Whole Brain Volume	939	-0.0734925	0.0615464	0.232439
14662-6	MZF1	Myeloid zinc finger 1	Relative Brain Age	963	0.0620088	0.0324289	0.0558576	Global Grey Matter Volume	940	-0.101652	0.0638974	0.111641	General Fractional Anisotropy	921	-0.0620357	0.0428486	0.147676	General Mean Diffusivity	920	0.0245524	0.0388441	0.527337	Fazkeas White Matter Score	937	-0.0150777	0.0352541	0.66888	White Matter Hyperintensity Volume	927	0.020434	0.0401652	0.610929	Whole Brain Volume	939	-0.0805164	0.0602285	0.181272
8087-250	RNF13	E3 ubiquitin-protein ligase RNF13	Relative Brain Age	963	0.0623844	0.0326483	0.0560305	Global Grey Matter Volume	940	-0.0486989	0.0649067	0.45308	General Fractional Anisotropy	921	-0.0122007	0.0432136	0.777687	General Mean Diffusivity	920	0.0577176	0.0391582	0.140493	Fazkeas White Matter Score	937	0.0441473	0.0358089	0.217629	White Matter Hyperintensity Volume	927	0.0678279	0.0404003	0.0931722	Whole Brain Volume	939	-0.0268074	0.0611486	0.661098
9340-17	FKBP14	Peptidyl-prolyl cis-trans isomerase FKBP14	Relative Brain Age	963	0.0623405	0.0326377	0.0561237	Global Grey Matter Volume	940	-0.0480094	0.065197	0.461503	General Fractional Anisotropy	921	-0.000381809	0.0431438	0.992939	General Mean Diffusivity	920	0.00400733	0.0390322	0.918227	Fazkeas White Matter Score	937	0.0145642	0.0355503	0.682042	White Matter Hyperintensity Volume	927	0.00377823	0.0403258	0.925353	Whole Brain Volume	939	-0.0155814	0.0614395	0.7998
17811-78	SULT1C2	Sulfotransferase 1C2	Relative Brain Age	963	0.0624599	0.0327136	0.0562237	Global Grey Matter Volume	940	-0.140025	0.0642131	0.0292107	General Fractional Anisotropy	921	-0.0518019	0.0433408	0.232	General Mean Diffusivity	920	0.00417772	0.0392464	0.915226	Fazkeas White Matter Score	937	0.0371907	0.0358184	0.299124	White Matter Hyperintensity Volume	927	0.0770607	0.0400125	0.0541147	Whole Brain Volume	939	-0.08877	0.0605045	0.142332
3796-79	ANGPTL4	Angiopoietin-related protein 4	Relative Brain Age	963	0.0622817	0.0326245	0.056256	Global Grey Matter Volume	940	-0.0535884	0.0649828	0.409568	General Fractional Anisotropy	921	-0.0257654	0.0431298	0.550246	General Mean Diffusivity	920	0.0171898	0.0390915	0.660131	Fazkeas White Matter Score	937	0.0208095	0.0355378	0.558172	White Matter Hyperintensity Volume	927	0.0431599	0.0404207	0.285626	Whole Brain Volume	939	-0.00577232	0.0612181	0.924878
2700-56	PROS1	Vitamin K-dependent protein S	Relative Brain Age	963	0.0623476	0.0326795	0.0564105	Global Grey Matter Volume	940	-0.0503356	0.0648193	0.437423	General Fractional Anisotropy	921	0.00824668	0.0433828	0.849238	General Mean Diffusivity	920	0.0156669	0.0392195	0.689549	Fazkeas White Matter Score	937	0.039699	0.035672	0.265756	White Matter Hyperintensity Volume	927	0.0646373	0.0406302	0.111639	Whole Brain Volume	939	-0.0198361	0.0610678	0.745317
12786-61	GPCPD1	Glycerophosphocholine phosphodiesterase GPCPD1	Relative Brain Age	963	0.0612802	0.0321251	0.0564496	Global Grey Matter Volume	940	-0.103217	0.0640749	0.107205	General Fractional Anisotropy	921	-0.0322545	0.0425463	0.448388	General Mean Diffusivity	920	0.0542443	0.0384778	0.158612	Fazkeas White Matter Score	937	0.0341878	0.0351907	0.331298	White Matter Hyperintensity Volume	927	0.050283	0.0397084	0.205404	Whole Brain Volume	939	-0.0645975	0.0603593	0.284522
9251-28	MAN2B2	Epididymis-specific alpha-mannosidase	Relative Brain Age	963	0.0603447	0.0316797	0.0568011	Global Grey Matter Volume	940	-0.119189	0.0628793	0.0580242	General Fractional Anisotropy	921	-0.0941181	0.0420247	0.0251175	General Mean Diffusivity	920	0.0457981	0.0379618	0.227654	Fazkeas White Matter Score	937	-0.00366318	0.0342981	0.914944	White Matter Hyperintensity Volume	927	0.024794	0.0393369	0.528499	Whole Brain Volume	939	-0.0871561	0.0591206	0.140426
6416-8	GKN2	Gastrokine-2	Relative Brain Age	963	0.0620189	0.0325862	0.0570112	Global Grey Matter Volume	940	-0.145371	0.0648005	0.0248738	General Fractional Anisotropy	921	-0.0762002	0.0435189	0.0799512	General Mean Diffusivity	920	0.0514529	0.0391684	0.18897	Fazkeas White Matter Score	937	0.024254	0.0352347	0.49123	White Matter Hyperintensity Volume	927	0.0245069	0.0403786	0.543899	Whole Brain Volume	939	-0.10838	0.0610177	0.0756975
5437-63	FABP3	Fatty acid-binding protein, heart	Relative Brain Age	963	0.0556871	0.0292682	0.0570859	Global Grey Matter Volume	940	-0.113243	0.0585189	0.0529726	General Fractional Anisotropy	921	-0.0720008	0.0389242	0.0643466	General Mean Diffusivity	920	0.05389	0.0351275	0.124998	Fazkeas White Matter Score	937	0.0477298	0.0318472	0.133948	White Matter Hyperintensity Volume	927	0.100107	0.0365025	0.00609777	Whole Brain Volume	939	-0.0700544	0.0550745	0.203375
5617-41	NPFF	Pro-FMRFamide-related neuropeptide FF	Relative Brain Age	963	0.0620977	0.0326378	0.0570886	Global Grey Matter Volume	940	-0.0930482	0.0650425	0.152552	General Fractional Anisotropy	921	-0.0435818	0.0428759	0.309409	General Mean Diffusivity	920	0.0351918	0.038761	0.363921	Fazkeas White Matter Score	937	0.0449517	0.0354621	0.204942	White Matter Hyperintensity Volume	927	0.0620255	0.0401451	0.122338	Whole Brain Volume	939	0.00444611	0.0613164	0.942195
2567-5	CFI	Complement factor I	Relative Brain Age	963	0.0596216	0.0313469	0.0571717	Global Grey Matter Volume	940	-0.0852813	0.0616353	0.166467	General Fractional Anisotropy	921	-0.0296779	0.0412542	0.4719	General Mean Diffusivity	920	-0.00741626	0.0373133	0.842453	Fazkeas White Matter Score	937	0.0214143	0.0341541	0.530665	White Matter Hyperintensity Volume	927	0.0465551	0.0387517	0.229608	Whole Brain Volume	939	-0.00605275	0.0581082	0.91704
11241-8	ASL	Argininosuccinate lyase	Relative Brain Age	963	0.0605126	0.0318242	0.0572408	Global Grey Matter Volume	940	-0.038432	0.063561	0.545413	General Fractional Anisotropy	921	0.00503353	0.0422023	0.90506	General Mean Diffusivity	920	0.0174302	0.0382422	0.648544	Fazkeas White Matter Score	937	-0.000777313	0.0347829	0.982171	White Matter Hyperintensity Volume	927	0.0349103	0.0396747	0.378906	Whole Brain Volume	939	0.00310875	0.0598885	0.958601
13631-1	RBBP5	Retinoblastoma-binding protein 5	Relative Brain Age	963	0.0618309	0.0325441	0.0574448	Global Grey Matter Volume	940	-0.0442459	0.0646471	0.493708	General Fractional Anisotropy	921	-0.017835	0.0432205	0.679862	General Mean Diffusivity	920	-0.0165595	0.0391277	0.672137	Fazkeas White Matter Score	937	0.0326504	0.0353055	0.355072	White Matter Hyperintensity Volume	927	0.0483013	0.0403426	0.231198	Whole Brain Volume	939	0.0268688	0.060849	0.658804
17505-125	NAALADL1	Aminopeptidase NAALADL1	Relative Brain Age	963	0.0619407	0.0326021	0.0574462	Global Grey Matter Volume	940	-0.143734	0.0641325	0.0250131	General Fractional Anisotropy	921	-0.032887	0.0424236	0.438219	General Mean Diffusivity	920	0.00703539	0.0385058	0.855026	Fazkeas White Matter Score	937	0.016248	0.0355551	0.647686	White Matter Hyperintensity Volume	927	0.0380568	0.0401524	0.343226	Whole Brain Volume	939	-0.0482181	0.0605657	0.425957
14151-4	ISG15	Ubiquitin-like protein ISG15	Relative Brain Age	963	0.0621647	0.0327401	0.0575995	Global Grey Matter Volume	940	-0.0732837	0.0650288	0.259767	General Fractional Anisotropy	921	-0.0484949	0.0433112	0.262848	General Mean Diffusivity	920	-0.00952332	0.0392771	0.80842	Fazkeas White Matter Score	937	-0.0242034	0.0358391	0.499462	White Matter Hyperintensity Volume	927	-3.08973e-05	0.0404544	0.999391	Whole Brain Volume	939	-0.0305444	0.0612973	0.618273
11614-29	ERH	Enhancer of rudimentary homolog	Relative Brain Age	963	0.0615768	0.0324314	0.057607	Global Grey Matter Volume	940	-0.061456	0.0647991	0.342922	General Fractional Anisotropy	921	0.0140407	0.0428523	0.743174	General Mean Diffusivity	920	0.0105529	0.0388405	0.785854	Fazkeas White Matter Score	937	0.0400243	0.0352054	0.255588	White Matter Hyperintensity Volume	927	0.0283163	0.0401798	0.480973	Whole Brain Volume	939	-0.0357858	0.0610295	0.557628
7818-101	GBP6	Guanylate-binding protein 6	Relative Brain Age	963	0.0618134	0.0325594	0.0576325	Global Grey Matter Volume	940	-0.137818	0.0643257	0.0321527	General Fractional Anisotropy	921	-0.0828491	0.0428662	0.0532687	General Mean Diffusivity	920	0.000655333	0.0386834	0.986484	Fazkeas White Matter Score	937	0.00321525	0.0354157	0.927663	White Matter Hyperintensity Volume	927	0.0357895	0.0404245	0.375973	Whole Brain Volume	939	-0.0705275	0.0607108	0.245359
12811-55	ZNF415	Zinc finger protein 415	Relative Brain Age	963	0.0624228	0.0328952	0.0577449	Global Grey Matter Volume	940	-0.124327	0.0653885	0.057256	General Fractional Anisotropy	921	-0.0300098	0.0433985	0.489254	General Mean Diffusivity	920	0.00822298	0.0393015	0.83427	Fazkeas White Matter Score	937	-0.00447117	0.036037	0.901258	White Matter Hyperintensity Volume	927	0.0388037	0.0408391	0.342031	Whole Brain Volume	939	-0.0766725	0.0616337	0.213498
11654-77	NRSN1	Neurensin-1	Relative Brain Age	963	0.0628003	0.0331153	0.0579054	Global Grey Matter Volume	940	-0.0625849	0.0654269	0.338788	General Fractional Anisotropy	921	-0.0370653	0.0438804	0.398285	General Mean Diffusivity	920	0.005426	0.0396573	0.891171	Fazkeas White Matter Score	937	0.00489921	0.0361213	0.892112	White Matter Hyperintensity Volume	927	0.0207887	0.0410198	0.612298	Whole Brain Volume	939	-0.0136598	0.061607	0.824528
18185-118	ALDOB	Fructose-bisphosphate aldolase B	Relative Brain Age	963	0.0606124	0.0319624	0.0579115	Global Grey Matter Volume	940	-0.000517028	0.0637245	0.993526	General Fractional Anisotropy	921	-0.0251332	0.0421094	0.550603	General Mean Diffusivity	920	0.0108819	0.0381781	0.775621	Fazkeas White Matter Score	937	-0.031573	0.0349027	0.365676	White Matter Hyperintensity Volume	927	-0.0050099	0.0396325	0.899408	Whole Brain Volume	939	0.0114958	0.0600512	0.848186
12881-17	RDH16	Retinol dehydrogenase 16	Relative Brain Age	963	0.0622673	0.032856	0.0580716	Global Grey Matter Volume	940	-0.139995	0.0651566	0.0316662	General Fractional Anisotropy	921	-0.0340174	0.0433674	0.432805	General Mean Diffusivity	920	0.00949506	0.0392951	0.809063	Fazkeas White Matter Score	937	0.000958919	0.0358785	0.978678	White Matter Hyperintensity Volume	927	0.0271496	0.0406733	0.504449	Whole Brain Volume	939	-0.0356247	0.0614672	0.562203
3077-66	F10	Coagulation factor X	Relative Brain Age	963	0.0615975	0.0325256	0.0582493	Global Grey Matter Volume	940	-0.0562395	0.0644385	0.382793	General Fractional Anisotropy	921	-0.0539967	0.0432028	0.211357	General Mean Diffusivity	920	0.0295003	0.0389171	0.448433	Fazkeas White Matter Score	937	-0.0207076	0.0352984	0.557443	White Matter Hyperintensity Volume	927	0.0521078	0.0403323	0.19637	Whole Brain Volume	939	-0.0579189	0.0606022	0.339212
11104-13	CHI3L1	Chitinase-3-like protein 1	Relative Brain Age	963	0.0608962	0.0321655	0.0583294	Global Grey Matter Volume	940	-0.137882	0.0642117	0.0317692	General Fractional Anisotropy	921	-0.162013	0.0427655	0.000151623	General Mean Diffusivity	920	0.11425	0.038557	0.00304514	Fazkeas White Matter Score	937	0.0304205	0.0351951	0.387403	White Matter Hyperintensity Volume	927	0.0841872	0.0400857	0.0357131	Whole Brain Volume	939	-0.150211	0.0603422	0.0127987
4124-24	HSPA1A	Heat shock 70 kDa protein 1A	Relative Brain Age	963	0.0621332	0.0328367	0.0584658	Global Grey Matter Volume	940	-0.0347979	0.0652758	0.593971	General Fractional Anisotropy	921	0.00391344	0.0434593	0.928249	General Mean Diffusivity	920	0.00677569	0.0393089	0.863146	Fazkeas White Matter Score	937	0.0618036	0.0356449	0.0829415	White Matter Hyperintensity Volume	927	0.116066	0.040597	0.00425018	Whole Brain Volume	939	0.0379243	0.061534	0.537687
3800-71	CKB	Creatine kinase B-type	Relative Brain Age	963	0.0623545	0.0329639	0.0585442	Global Grey Matter Volume	940	-0.093532	0.0656203	0.154056	General Fractional Anisotropy	921	-0.000534446	0.0436874	0.990239	General Mean Diffusivity	920	0.0299042	0.0396269	0.450463	Fazkeas White Matter Score	937	-0.000505018	0.0360594	0.988826	White Matter Hyperintensity Volume	927	0.0296464	0.0409264	0.468831	Whole Brain Volume	939	-0.0757135	0.0618732	0.22107
4284-18	RBM39	RNA-binding protein 39	Relative Brain Age	963	0.0618296	0.0327102	0.0587281	Global Grey Matter Volume	940	-0.0147634	0.064626	0.819301	General Fractional Anisotropy	921	0.0127848	0.0428516	0.765435	General Mean Diffusivity	920	0.0312886	0.038852	0.420631	Fazkeas White Matter Score	937	0.0724334	0.0354649	0.0411123	White Matter Hyperintensity Volume	927	0.101987	0.0401291	0.0110387	Whole Brain Volume	939	0.0308436	0.0608684	0.612347
5981-6	C21orf33	Glutamine amidotransferase-like class 1 domain-containing protein 3B, mitochondrial	Relative Brain Age	963	0.0614016	0.032486	0.0587456	Global Grey Matter Volume	940	-0.0611197	0.064378	0.342424	General Fractional Anisotropy	921	-0.026281	0.0430268	0.541328	General Mean Diffusivity	920	-0.0127772	0.0389623	0.74296	Fazkeas White Matter Score	937	0.0107641	0.035263	0.760174	White Matter Hyperintensity Volume	927	0.0151437	0.0402797	0.706943	Whole Brain Volume	939	0.00132435	0.0606422	0.982577
13053-6	SLC6A14	Sodium- and chloride-dependent neutral and basic amino acid transporter B(0+)	Relative Brain Age	963	0.0615864	0.032595	0.058833	Global Grey Matter Volume	940	-0.113079	0.064569	0.0798969	General Fractional Anisotropy	921	0.00855639	0.0430899	0.842599	General Mean Diffusivity	920	-0.00674685	0.0390601	0.862863	Fazkeas White Matter Score	937	0.00906725	0.035599	0.798951	White Matter Hyperintensity Volume	927	0.0337594	0.0400915	0.399755	Whole Brain Volume	939	-0.0179945	0.0608637	0.767495
4924-32	MMP1	Interstitial collagenase	Relative Brain Age	963	0.0616751	0.0326861	0.0591748	Global Grey Matter Volume	940	-0.119807	0.0653341	0.0666891	General Fractional Anisotropy	921	-0.0859978	0.0431018	0.0460184	General Mean Diffusivity	920	0.0275455	0.039028	0.48032	Fazkeas White Matter Score	937	0.0611526	0.035554	0.0854338	White Matter Hyperintensity Volume	927	0.0726921	0.0405835	0.0732656	Whole Brain Volume	939	-0.0771781	0.0615672	0.210002
4430-44	COLEC11	Collectin-11	Relative Brain Age	963	0.0603203	0.0319821	0.0592864	Global Grey Matter Volume	940	-0.140039	0.063453	0.0273157	General Fractional Anisotropy	921	-0.0587033	0.0424992	0.167193	General Mean Diffusivity	920	0.0550034	0.0383586	0.151593	Fazkeas White Matter Score	937	0.0208676	0.0349723	0.550715	White Matter Hyperintensity Volume	927	0.000260875	0.0396483	0.99475	Whole Brain Volume	939	-0.0420169	0.0599098	0.483093
17673-34	CA5B	Carbonic anhydrase 5B, mitochondrial	Relative Brain Age	963	0.0605493	0.0321036	0.0592869	Global Grey Matter Volume	940	-0.125622	0.0635138	0.0479439	General Fractional Anisotropy	921	-0.0302362	0.0425826	0.477667	General Mean Diffusivity	920	0.00833847	0.0385603	0.828797	Fazkeas White Matter Score	937	0.0282849	0.0347217	0.415291	White Matter Hyperintensity Volume	927	0.0382314	0.0395945	0.334257	Whole Brain Volume	939	-0.0879059	0.0598525	0.141912
14294-61	MBD1	Methyl-CpG-binding domain protein 1	Relative Brain Age	963	0.0616765	0.0327203	0.0594354	Global Grey Matter Volume	940	-0.119195	0.0650859	0.0670486	General Fractional Anisotropy	921	0.00897296	0.0436472	0.83712	General Mean Diffusivity	920	0.00637938	0.0393571	0.871235	Fazkeas White Matter Score	937	-0.00894105	0.0356649	0.802049	White Matter Hyperintensity Volume	927	-0.00564566	0.0404008	0.888864	Whole Brain Volume	939	-0.0557753	0.061215	0.362223
15693-9	PGR	Progesterone receptor	Relative Brain Age	963	0.0614282	0.0326074	0.0595817	Global Grey Matter Volume	940	-0.0596478	0.0650633	0.359265	General Fractional Anisotropy	921	0.0330257	0.0428986	0.441385	General Mean Diffusivity	920	-0.0340455	0.0388779	0.381192	Fazkeas White Matter Score	937	0.0196142	0.0352808	0.578248	White Matter Hyperintensity Volume	927	0.0194101	0.0402563	0.629691	Whole Brain Volume	939	-0.00973985	0.0613105	0.873778
15299-102	MESDC2	LRP chaperone MESD	Relative Brain Age	963	0.061258	0.0325582	0.059905	Global Grey Matter Volume	940	-0.0804999	0.0650469	0.215877	General Fractional Anisotropy	921	0.0108353	0.0429853	0.800986	General Mean Diffusivity	920	0.00292833	0.0389098	0.940008	Fazkeas White Matter Score	937	0.0282361	0.0354441	0.425661	White Matter Hyperintensity Volume	927	0.0281308	0.0401675	0.483716	Whole Brain Volume	939	-0.03608	0.0612837	0.556037
19252-67	PSMB2	Proteasome subunit beta type-2	Relative Brain Age	963	0.0615561	0.0327308	0.0600163	Global Grey Matter Volume	940	-0.0476068	0.0650324	0.464139	General Fractional Anisotropy	921	-0.0325682	0.0433159	0.452125	General Mean Diffusivity	920	0.012235	0.0392494	0.75525	Fazkeas White Matter Score	937	-0.00822178	0.0356789	0.817751	White Matter Hyperintensity Volume	927	0.00771969	0.0406052	0.849218	Whole Brain Volume	939	-0.0309433	0.0612201	0.613247
3620-67	IL22RA1	Interleukin-22 receptor subunit alpha-1	Relative Brain Age	963	0.0617312	0.0328302	0.0600649	Global Grey Matter Volume	940	-0.0191002	0.0648299	0.768284	General Fractional Anisotropy	921	0.0362896	0.0433116	0.402102	General Mean Diffusivity	920	-0.0354261	0.0392544	0.366804	Fazkeas White Matter Score	937	0.0185229	0.0356378	0.603235	White Matter Hyperintensity Volume	927	0.029799	0.0403012	0.459661	Whole Brain Volume	939	0.0292943	0.0610287	0.631222
19111-10	UBE2M	NEDD8-conjugating enzyme Ubc12	Relative Brain Age	963	0.0610364	0.0324692	0.0601324	Global Grey Matter Volume	940	-0.0572348	0.0647197	0.376508	General Fractional Anisotropy	921	-0.0476379	0.0429287	0.267129	General Mean Diffusivity	920	0.0282374	0.0389081	0.467994	Fazkeas White Matter Score	937	0.0393168	0.0353608	0.266192	White Matter Hyperintensity Volume	927	0.0487787	0.0403891	0.227155	Whole Brain Volume	939	0.00470363	0.0609769	0.938514
17785-11	RCL	2'-deoxynucleoside 5'-phosphate N-hydrolase 1	Relative Brain Age	963	0.0603212	0.0321105	0.0603055	Global Grey Matter Volume	940	-0.0667991	0.0637957	0.295064	General Fractional Anisotropy	921	0.00994668	0.0423948	0.814504	General Mean Diffusivity	920	-0.0192163	0.0383464	0.616284	Fazkeas White Matter Score	937	-0.00672089	0.0347558	0.846666	White Matter Hyperintensity Volume	927	0.0193673	0.039578	0.624598	Whole Brain Volume	939	-0.0234616	0.0600718	0.696123
9531-24	LST1	Leukocyte-specific transcript 1 protein	Relative Brain Age	963	0.0598675	0.0318978	0.0605381	Global Grey Matter Volume	940	-0.0697517	0.063668	0.273274	General Fractional Anisotropy	921	0.00431345	0.0420504	0.918298	General Mean Diffusivity	920	0.00386778	0.0380472	0.919029	Fazkeas White Matter Score	937	0.0150322	0.0345812	0.663785	White Matter Hyperintensity Volume	927	0.0276379	0.0394473	0.483535	Whole Brain Volume	939	-0.0432263	0.0599496	0.470882
9114-84	UMODL1	Uromodulin-like 1	Relative Brain Age	963	0.0615768	0.0328114	0.0605609	Global Grey Matter Volume	940	-0.0231901	0.0651843	0.722019	General Fractional Anisotropy	921	-0.0201214	0.043348	0.642517	General Mean Diffusivity	920	0.0385661	0.0393148	0.326615	Fazkeas White Matter Score	937	0.036418	0.0359618	0.31121	White Matter Hyperintensity Volume	927	0.065581	0.0407353	0.107413	Whole Brain Volume	939	0.0624502	0.0613626	0.308809
12417-46	TPRKB	EKC/KEOPS complex subunit TPRKB	Relative Brain Age	963	0.0599014	0.031949	0.0608059	Global Grey Matter Volume	940	-0.0974821	0.063323	0.123696	General Fractional Anisotropy	921	0.00210666	0.0418343	0.959838	General Mean Diffusivity	920	5.31816e-05	0.0379185	0.998881	Fazkeas White Matter Score	937	0.0137133	0.0348472	0.693931	White Matter Hyperintensity Volume	927	0.0317765	0.0395566	0.421791	Whole Brain Volume	939	-0.0294219	0.0596517	0.621851
12462-20	SETMAR	Histone-lysine N-methyltransferase SETMAR	Relative Brain Age	963	0.0618111	0.0329681	0.0608098	Global Grey Matter Volume	940	-0.112778	0.0655339	0.0852673	General Fractional Anisotropy	921	-0.00208144	0.0439863	0.962258	General Mean Diffusivity	920	0.0153517	0.0398385	0.69998	Fazkeas White Matter Score	937	0.0505818	0.0359711	0.159671	White Matter Hyperintensity Volume	927	0.104008	0.0409685	0.0111257	Whole Brain Volume	939	-0.0476658	0.0618128	0.44063
4922-13	CCL19	C-C motif chemokine 19	Relative Brain Age	963	0.061265	0.0326945	0.0609491	Global Grey Matter Volume	940	-0.0728676	0.0648651	0.261279	General Fractional Anisotropy	921	-0.0764354	0.0432204	0.0769771	General Mean Diffusivity	920	0.0273996	0.0391731	0.484272	Fazkeas White Matter Score	937	0.0221524	0.0356703	0.534578	White Matter Hyperintensity Volume	927	0.0575027	0.0405701	0.156376	Whole Brain Volume	939	-0.0367831	0.0611733	0.547645
10903-50	STX8	Syntaxin-8	Relative Brain Age	963	0.0584432	0.0311904	0.0609643	Global Grey Matter Volume	940	-0.0509007	0.062317	0.414041	General Fractional Anisotropy	921	-0.044679	0.0412467	0.278713	General Mean Diffusivity	920	0.0449935	0.0372789	0.227453	Fazkeas White Matter Score	937	0.0388692	0.0338737	0.251187	White Matter Hyperintensity Volume	927	0.0564908	0.0386084	0.14342	Whole Brain Volume	939	-0.0553758	0.0586236	0.344863
6267-51	STMN4	Stathmin-4	Relative Brain Age	963	0.0591664	0.0315817	0.0610078	Global Grey Matter Volume	940	-0.0855594	0.0629887	0.174359	General Fractional Anisotropy	921	0.0589916	0.0416147	0.156317	General Mean Diffusivity	920	-0.0160146	0.037782	0.671662	Fazkeas White Matter Score	937	0.00573197	0.0344103	0.867703	White Matter Hyperintensity Volume	927	0.0288021	0.0394568	0.465412	Whole Brain Volume	939	-0.0265747	0.0593909	0.654548
9482-110	NUDT9	ADP-ribose pyrophosphatase, mitochondrial	Relative Brain Age	963	0.0608683	0.0325055	0.0611299	Global Grey Matter Volume	940	-0.0608904	0.0647887	0.347305	General Fractional Anisotropy	921	-0.0142203	0.0428459	0.739969	General Mean Diffusivity	920	-0.0223658	0.0388075	0.564395	Fazkeas White Matter Score	937	0.0233268	0.0353496	0.509325	White Matter Hyperintensity Volume	927	0.0225887	0.0401648	0.573843	Whole Brain Volume	939	-0.0126728	0.0610295	0.835502
7905-30	HP	Haptoglobin	Relative Brain Age	963	0.0610458	0.0326005	0.0611319	Global Grey Matter Volume	940	-0.139633	0.0644787	0.0303447	General Fractional Anisotropy	921	-0.123933	0.0431417	0.00406981	General Mean Diffusivity	920	0.0424121	0.0389878	0.276671	Fazkeas White Matter Score	937	0.0547474	0.0356479	0.124592	White Matter Hyperintensity Volume	927	0.076926	0.040227	0.0558381	Whole Brain Volume	939	-0.0368348	0.0608684	0.545077
7934-11	NDRG4	Protein NDRG4	Relative Brain Age	963	0.0603806	0.0322766	0.0613836	Global Grey Matter Volume	940	-0.112885	0.0636002	0.0759121	General Fractional Anisotropy	921	-0.0369581	0.042565	0.385244	General Mean Diffusivity	920	0.0179455	0.0386189	0.642159	Fazkeas White Matter Score	937	0.0167622	0.0351863	0.633801	White Matter Hyperintensity Volume	927	0.0304632	0.0396589	0.44241	Whole Brain Volume	939	-0.0652489	0.0599507	0.276429
17820-170	MLF1	Myeloid leukemia factor 1	Relative Brain Age	963	0.0613156	0.0327801	0.0614128	Global Grey Matter Volume	940	-0.116208	0.0650695	0.0741156	General Fractional Anisotropy	921	-0.0167584	0.0432101	0.698137	General Mean Diffusivity	920	0.0132512	0.0390877	0.7346	Fazkeas White Matter Score	937	0.0206265	0.0355769	0.562069	White Matter Hyperintensity Volume	927	0.0255035	0.0404436	0.528306	Whole Brain Volume	939	-0.00921264	0.061333	0.880601
3603-60	CLEC7A	C-type lectin domain family 7 member A	Relative Brain Age	963	0.0610099	0.0326311	0.0615275	Global Grey Matter Volume	940	-0.081153	0.0649854	0.211743	General Fractional Anisotropy	921	0.0201658	0.0430774	0.639692	General Mean Diffusivity	920	0.00064634	0.039028	0.986787	Fazkeas White Matter Score	937	0.0217262	0.0354329	0.539767	White Matter Hyperintensity Volume	927	0.0497971	0.0403458	0.217107	Whole Brain Volume	939	-0.0110559	0.0612295	0.856709
11361-73	TYMP	Thymidine phosphorylase	Relative Brain Age	963	0.0583014	0.0312179	0.0618229	Global Grey Matter Volume	940	-0.0486646	0.0623133	0.434822	General Fractional Anisotropy	921	-0.0203835	0.041231	0.621042	General Mean Diffusivity	920	0.0245212	0.0372805	0.5107	Fazkeas White Matter Score	937	0.0342342	0.0339588	0.313401	White Matter Hyperintensity Volume	927	0.0448982	0.038516	0.243735	Whole Brain Volume	939	-0.0342575	0.0586563	0.559196
5947-90	THPO	Thrombopoietin	Relative Brain Age	963	0.0616235	0.0329994	0.0618437	Global Grey Matter Volume	940	-0.0608708	0.0654043	0.352016	General Fractional Anisotropy	921	-0.0176924	0.0436042	0.684927	General Mean Diffusivity	920	0.0352393	0.0394771	0.372043	Fazkeas White Matter Score	937	0.0632954	0.0361225	0.0797322	White Matter Hyperintensity Volume	927	0.0469978	0.0407938	0.249287	Whole Brain Volume	939	-0.0505868	0.0616384	0.411815
12817-1	GEM	GTP-binding protein GEM	Relative Brain Age	963	0.0605515	0.0324434	0.061989	Global Grey Matter Volume	940	-0.113871	0.0646745	0.0782921	General Fractional Anisotropy	921	-0.0378241	0.0425452	0.373986	General Mean Diffusivity	920	0.0289622	0.0384143	0.450884	Fazkeas White Matter Score	937	0.0261082	0.0351	0.456983	White Matter Hyperintensity Volume	927	0.0357993	0.0399729	0.370472	Whole Brain Volume	939	-0.00171335	0.0609943	0.97759
12988-49	EWSR1	RNA-binding protein EWS	Relative Brain Age	963	0.0599476	0.0321303	0.0620744	Global Grey Matter Volume	940	-0.0760606	0.063919	0.234065	General Fractional Anisotropy	921	-0.0396701	0.0426487	0.352288	General Mean Diffusivity	920	-0.000411651	0.0385906	0.991489	Fazkeas White Matter Score	937	0.0119885	0.0348622	0.730934	White Matter Hyperintensity Volume	927	0.0648081	0.0398307	0.103718	Whole Brain Volume	939	-0.0453856	0.0602564	0.451324
12956-40	KIAA1279	KIF1-binding protein	Relative Brain Age	963	0.0609304	0.0326598	0.0620959	Global Grey Matter Volume	940	-0.0830821	0.0652492	0.20291	General Fractional Anisotropy	921	0.0164617	0.0432208	0.703296	General Mean Diffusivity	920	-0.0119515	0.0390675	0.759667	Fazkeas White Matter Score	937	0.00707468	0.0354776	0.84194	White Matter Hyperintensity Volume	927	-0.0107929	0.0403876	0.789291	Whole Brain Volume	939	-0.0331443	0.0614556	0.589665
2654-19	TNFRSF1A	Tumor necrosis factor receptor superfamily member 1A	Relative Brain Age	963	0.0588409	0.0315711	0.0623557	Global Grey Matter Volume	940	-0.150739	0.0628406	0.0164512	General Fractional Anisotropy	921	-0.130634	0.0415504	0.0016666	General Mean Diffusivity	920	0.0820664	0.0375216	0.0287296	Fazkeas White Matter Score	937	0.0569709	0.0343623	0.0973275	White Matter Hyperintensity Volume	927	0.0940536	0.0392799	0.0166454	Whole Brain Volume	939	-0.140372	0.0591973	0.0177276
11657-86	SOCS7	Suppressor of cytokine signaling 7	Relative Brain Age	963	0.060853	0.0326554	0.0623933	Global Grey Matter Volume	940	-0.125734	0.0650811	0.0533644	General Fractional Anisotropy	921	-0.0361075	0.0432482	0.40378	General Mean Diffusivity	920	0.0514896	0.0391632	0.188597	Fazkeas White Matter Score	937	0.0261328	0.035671	0.463799	White Matter Hyperintensity Volume	927	0.0423651	0.0407719	0.298769	Whole Brain Volume	939	-0.118192	0.0612584	0.0536811
13056-18	SLC6A16	Orphan sodium- and chloride-dependent neurotransmitter transporter NTT5	Relative Brain Age	963	0.0610445	0.032769	0.0624805	Global Grey Matter Volume	940	-0.111082	0.0646817	0.0859128	General Fractional Anisotropy	921	-0.041999	0.0434821	0.334099	General Mean Diffusivity	920	0.0370722	0.0393884	0.346605	Fazkeas White Matter Score	937	0.0232751	0.0357831	0.515402	White Matter Hyperintensity Volume	927	0.0634162	0.0404156	0.116624	Whole Brain Volume	939	-0.0839191	0.0609043	0.168239
11551-16	HMG20B	SWI/SNF-related matrix-associated actin-dependent regulator of chromatin subfamily E member 1-related	Relative Brain Age	963	0.06047	0.0324679	0.0625389	Global Grey Matter Volume	940	-0.0915219	0.0647069	0.157242	General Fractional Anisotropy	921	-0.034278	0.0428803	0.424065	General Mean Diffusivity	920	0.0304719	0.0387708	0.431897	Fazkeas White Matter Score	937	0.01745	0.0353484	0.621549	White Matter Hyperintensity Volume	927	0.0129582	0.0402599	0.747556	Whole Brain Volume	939	-0.0664728	0.0609108	0.275135
12343-14	ACAP2	Arf-GAP with coiled-coil, ANK repeat and PH domain-containing protein 2	Relative Brain Age	963	0.0573119	0.0307806	0.0626103	Global Grey Matter Volume	940	-0.0717944	0.0614496	0.242667	General Fractional Anisotropy	921	-0.0393322	0.0407143	0.334018	General Mean Diffusivity	920	0.0596794	0.0367238	0.104144	Fazkeas White Matter Score	937	0.038309	0.033535	0.253305	White Matter Hyperintensity Volume	927	0.0624375	0.0380607	0.100907	Whole Brain Volume	939	-0.0579412	0.0578221	0.316314
17822-57	RERG	Ras-related and estrogen-regulated growth inhibitor	Relative Brain Age	963	0.0604572	0.0324965	0.0628259	Global Grey Matter Volume	940	-0.111094	0.0642459	0.0837743	General Fractional Anisotropy	921	-0.00737111	0.0428973	0.86357	General Mean Diffusivity	920	0.0110001	0.0388723	0.777193	Fazkeas White Matter Score	937	0.0207446	0.0353293	0.557084	White Matter Hyperintensity Volume	927	0.0298778	0.0401903	0.457233	Whole Brain Volume	939	-0.0490367	0.0605337	0.417898
18376-19	MYL3	Myosin light chain 3	Relative Brain Age	963	0.0576572	0.0310006	0.0629029	Global Grey Matter Volume	940	-0.13349	0.0611944	0.0291525	General Fractional Anisotropy	921	-0.0263412	0.040734	0.51785	General Mean Diffusivity	920	0.0454118	0.0368663	0.218024	Fazkeas White Matter Score	937	0.0344294	0.0338333	0.308859	White Matter Hyperintensity Volume	927	0.0185836	0.0383631	0.628093	Whole Brain Volume	939	-0.170703	0.0575384	0.00300956
13943-38	DPY30	Protein dpy-30 homolog	Relative Brain Age	963	0.0607352	0.0326563	0.0629094	Global Grey Matter Volume	940	-0.119401	0.0650534	0.0664412	General Fractional Anisotropy	921	0.00322217	0.0429255	0.940164	General Mean Diffusivity	920	-0.00346832	0.0388611	0.928884	Fazkeas White Matter Score	937	-0.00233216	0.0353171	0.94735	White Matter Hyperintensity Volume	927	-0.00989786	0.0400668	0.804882	Whole Brain Volume	939	-0.0784372	0.0613262	0.200892
6168-11	TP53	Cellular tumor antigen p53	Relative Brain Age	963	0.0604298	0.0324958	0.06294	Global Grey Matter Volume	940	-0.127058	0.0638879	0.0467279	General Fractional Anisotropy	921	-0.0492055	0.0431661	0.254323	General Mean Diffusivity	920	0.0191886	0.0390958	0.623561	Fazkeas White Matter Score	937	0.00640068	0.0350645	0.855159	White Matter Hyperintensity Volume	927	0.0285324	0.0396787	0.472089	Whole Brain Volume	939	-0.0631277	0.0602365	0.294639
19372-7	MDGA2	MAM domain-containing glycosylphosphatidylinositol anchor protein 2	Relative Brain Age	963	-0.0576695	0.0310136	0.0629576	Global Grey Matter Volume	940	0.181816	0.0614103	0.00306973	General Fractional Anisotropy	921	0.0493633	0.0409228	0.22772	General Mean Diffusivity	920	-0.0179096	0.0369889	0.628252	Fazkeas White Matter Score	937	0.0424264	0.0336927	0.207952	White Matter Hyperintensity Volume	927	-0.00456486	0.0385046	0.905629	Whole Brain Volume	939	0.170439	0.0578583	0.00322125
13479-8	FAM171A2	Protein FAM171A2	Relative Brain Age	963	0.060857	0.0327281	0.06296	Global Grey Matter Volume	940	-0.128342	0.0648253	0.0477253	General Fractional Anisotropy	921	-0.0341107	0.0429938	0.427553	General Mean Diffusivity	920	0.00686274	0.039021	0.860394	Fazkeas White Matter Score	937	0.0298986	0.0355963	0.400945	White Matter Hyperintensity Volume	927	0.0302968	0.040293	0.452104	Whole Brain Volume	939	-0.0261536	0.0610854	0.668544
9848-22	CCNH	Cyclin-H	Relative Brain Age	963	0.061315	0.03298	0.0630053	Global Grey Matter Volume	940	-0.133095	0.0654783	0.0420873	General Fractional Anisotropy	921	-0.0292526	0.043759	0.503819	General Mean Diffusivity	920	0.0739137	0.0396239	0.0621281	Fazkeas White Matter Score	937	0.0560289	0.0360516	0.120153	White Matter Hyperintensity Volume	927	0.07212	0.0410615	0.0790217	Whole Brain Volume	939	-0.0953794	0.0617328	0.122338
11071-1	IL5	Interleukin-5	Relative Brain Age	963	0.0599091	0.0322249	0.063014	Global Grey Matter Volume	940	-0.119572	0.0631177	0.0581679	General Fractional Anisotropy	921	-0.032745	0.0425356	0.441403	General Mean Diffusivity	920	0.0387892	0.0384513	0.313076	Fazkeas White Matter Score	937	0.0929188	0.0349944	0.00792506	White Matter Hyperintensity Volume	927	0.116062	0.0394401	0.0032533	Whole Brain Volume	939	-0.0838676	0.0594457	0.158296
8974-172	COL15A1	Collagen alpha-1(XV) chain	Relative Brain Age	963	0.0610629	0.0328591	0.0631234	Global Grey Matter Volume	940	-0.133292	0.0653027	0.0412369	General Fractional Anisotropy	921	-0.0706812	0.0435745	0.104787	General Mean Diffusivity	920	0.0688739	0.0393501	0.0800687	Fazkeas White Matter Score	937	0.0194931	0.0358782	0.586914	White Matter Hyperintensity Volume	927	0.0486228	0.040856	0.234006	Whole Brain Volume	939	-0.110223	0.061564	0.0733914
9971-5	CSMD2	CUB and sushi domain-containing protein 2	Relative Brain Age	963	0.0603785	0.0325259	0.0634083	Global Grey Matter Volume	940	-0.0510325	0.0649846	0.432277	General Fractional Anisotropy	921	-0.013746	0.0428377	0.748297	General Mean Diffusivity	920	0.0274217	0.0387826	0.479529	Fazkeas White Matter Score	937	0.0447538	0.0353224	0.205151	White Matter Hyperintensity Volume	927	0.065033	0.0402119	0.105822	Whole Brain Volume	939	-0.0209737	0.061198	0.73181
17326-44	DUSP23	Dual specificity protein phosphatase 23	Relative Brain Age	963	0.0610701	0.032902	0.0634361	Global Grey Matter Volume	940	-0.086447	0.0654931	0.186854	General Fractional Anisotropy	921	-0.0659304	0.0436517	0.130948	General Mean Diffusivity	920	0.052381	0.039554	0.185406	Fazkeas White Matter Score	937	0.0613151	0.0358441	0.0871536	White Matter Hyperintensity Volume	927	0.0805307	0.0407923	0.048363	Whole Brain Volume	939	-0.0140528	0.0617024	0.81984
8356-88	OXT	Oxytocin-neurophysin 1	Relative Brain Age	963	0.0605602	0.0326703	0.0637851	Global Grey Matter Volume	940	-0.154588	0.0653009	0.0179175	General Fractional Anisotropy	921	-0.0700553	0.0434937	0.107245	General Mean Diffusivity	920	0.0731221	0.0392074	0.0621803	Fazkeas White Matter Score	937	0.00355349	0.0356407	0.92058	White Matter Hyperintensity Volume	927	0.0483357	0.0408816	0.237074	Whole Brain Volume	939	-0.101133	0.0615378	0.100295
18178-13	SARS	Serine--tRNA ligase, cytoplasmic	Relative Brain Age	963	0.0601395	0.032445	0.0637988	Global Grey Matter Volume	940	-0.0927808	0.0648858	0.152743	General Fractional Anisotropy	921	-0.0136265	0.0428796	0.750647	General Mean Diffusivity	920	0.0206212	0.0387781	0.594882	Fazkeas White Matter Score	937	0.0478438	0.0352431	0.174611	White Matter Hyperintensity Volume	927	0.0991945	0.0399855	0.0131103	Whole Brain Volume	939	-0.0276907	0.0610913	0.650356
12479-50	PRKAR1B	cAMP-dependent protein kinase type I-beta regulatory subunit	Relative Brain Age	963	0.0607799	0.0328375	0.0641795	Global Grey Matter Volume	940	-0.112975	0.065019	0.0822877	General Fractional Anisotropy	921	-0.0442846	0.0434236	0.307811	General Mean Diffusivity	920	0.112695	0.0392128	0.00405413	Fazkeas White Matter Score	937	0.0253101	0.0359816	0.481795	White Matter Hyperintensity Volume	927	0.103059	0.0401489	0.0102609	Whole Brain Volume	939	-0.111462	0.0612686	0.0688744
12367-52	TMEM57	Macoilin	Relative Brain Age	963	0.059759	0.032289	0.0642047	Global Grey Matter Volume	940	-0.103291	0.0645177	0.109385	General Fractional Anisotropy	921	-0.0621402	0.0427241	0.14582	General Mean Diffusivity	920	0.055286	0.0386291	0.152372	Fazkeas White Matter Score	937	0.0458405	0.0351833	0.192607	White Matter Hyperintensity Volume	927	0.0932863	0.0401771	0.0202395	Whole Brain Volume	939	-0.0754232	0.0607455	0.214374
2705-5	CCL25	C-C motif chemokine 25	Relative Brain Age	963	0.0611082	0.0330384	0.0643697	Global Grey Matter Volume	940	0.0162343	0.0659381	0.805523	General Fractional Anisotropy	921	-0.0828275	0.0434683	0.0567188	General Mean Diffusivity	920	0.0497136	0.0393412	0.206355	Fazkeas White Matter Score	937	0.0382293	0.0358815	0.28668	White Matter Hyperintensity Volume	927	0.0569819	0.0410853	0.165466	Whole Brain Volume	939	-0.00352533	0.0620679	0.954706
14034-22	TACSTD2	Tumor-associated calcium signal transducer 2	Relative Brain Age	963	0.0610963	0.0330457	0.0644802	Global Grey Matter Volume	940	-0.100451	0.0653202	0.124091	General Fractional Anisotropy	921	-0.0182881	0.0438186	0.676415	General Mean Diffusivity	920	0.0287851	0.0396607	0.467972	Fazkeas White Matter Score	937	0.0256383	0.0359162	0.475328	White Matter Hyperintensity Volume	927	0.0425481	0.0409066	0.29828	Whole Brain Volume	939	-0.0800226	0.0614747	0.193014
8064-125	PVR	Poliovirus receptor	Relative Brain Age	963	0.0612284	0.0331284	0.064571	Global Grey Matter Volume	940	-0.0609806	0.0653585	0.350811	General Fractional Anisotropy	921	-0.110529	0.0434498	0.0109642	General Mean Diffusivity	920	0.0802543	0.0393839	0.0415754	Fazkeas White Matter Score	937	0.0838452	0.0358439	0.0193265	White Matter Hyperintensity Volume	927	0.114151	0.0405609	0.00488826	Whole Brain Volume	939	-0.0552037	0.0614987	0.369378
9097-5	KIAA1324	UPF0577 protein KIAA1324	Relative Brain Age	963	0.0602886	0.0326263	0.0646235	Global Grey Matter Volume	940	-0.0708827	0.0649624	0.275214	General Fractional Anisotropy	921	0.0109762	0.0431759	0.799324	General Mean Diffusivity	920	0.00851369	0.0390738	0.827517	Fazkeas White Matter Score	937	0.00695815	0.0355432	0.844794	White Matter Hyperintensity Volume	927	0.0157509	0.0405235	0.697508	Whole Brain Volume	939	-0.0308451	0.0611826	0.614157
4549-78	FUT5	Alpha-(1,3)-fucosyltransferase 5	Relative Brain Age	963	0.0588267	0.0318452	0.0647082	Global Grey Matter Volume	940	-0.131724	0.0636482	0.0384938	General Fractional Anisotropy	921	-0.0710021	0.0425444	0.0951385	General Mean Diffusivity	920	0.100367	0.0380985	0.00842863	Fazkeas White Matter Score	937	0.0343552	0.0344753	0.319	White Matter Hyperintensity Volume	927	0.0616979	0.0397131	0.120282	Whole Brain Volume	939	-0.0256181	0.0600167	0.669489
8053-16	DNAJB14	DnaJ homolog subfamily B member 14	Relative Brain Age	963	0.0606278	0.0328265	0.0647593	Global Grey Matter Volume	940	-0.0379	0.0655098	0.5629	General Fractional Anisotropy	921	0.00131188	0.0431351	0.975738	General Mean Diffusivity	920	-0.00122035	0.0390721	0.975084	Fazkeas White Matter Score	937	0.0256981	0.0358248	0.473173	White Matter Hyperintensity Volume	927	0.00511242	0.0405867	0.899761	Whole Brain Volume	939	-0.0237776	0.0616733	0.699837
18299-13	CAPNS1	Calpain small subunit 1	Relative Brain Age	963	0.0582633	0.0315585	0.0648634	Global Grey Matter Volume	940	-0.0551269	0.0631068	0.382363	General Fractional Anisotropy	921	-0.00572712	0.0417411	0.890868	General Mean Diffusivity	920	0.00671581	0.0377339	0.85874	Fazkeas White Matter Score	937	0.0441888	0.0341982	0.19631	White Matter Hyperintensity Volume	927	0.0385565	0.038921	0.321863	Whole Brain Volume	939	-0.0262131	0.0594206	0.659108
8889-5	CCPG1	Cell cycle progression protein 1	Relative Brain Age	963	0.0599645	0.0324848	0.0649028	Global Grey Matter Volume	940	-0.100879	0.0645709	0.118219	General Fractional Anisotropy	921	0.00257495	0.0430142	0.952265	General Mean Diffusivity	920	-0.0166165	0.0389567	0.669716	Fazkeas White Matter Score	937	0.0105536	0.0354121	0.765686	White Matter Hyperintensity Volume	927	0.0457047	0.040205	0.255625	Whole Brain Volume	939	-0.0425643	0.0608406	0.484175
8646-61	LRRTM4	Leucine-rich repeat transmembrane neuronal protein 4	Relative Brain Age	963	0.0600947	0.0325825	0.0651269	Global Grey Matter Volume	940	-0.160396	0.0636817	0.0117784	General Fractional Anisotropy	921	-0.0272591	0.0428327	0.52451	General Mean Diffusivity	920	-0.00654965	0.0388252	0.866036	Fazkeas White Matter Score	937	0.0239902	0.035368	0.49758	White Matter Hyperintensity Volume	927	0.0604985	0.0400586	0.130979	Whole Brain Volume	939	-0.0675619	0.0601089	0.261016
3210-1	METAP1	Methionine aminopeptidase 1	Relative Brain Age	963	0.0587273	0.0318596	0.0652829	Global Grey Matter Volume	940	-0.0148843	0.0637494	0.815387	General Fractional Anisotropy	921	0.0498077	0.0420213	0.235899	General Mean Diffusivity	920	-0.0238473	0.037992	0.530205	Fazkeas White Matter Score	937	0.0134376	0.0345148	0.697033	White Matter Hyperintensity Volume	927	0.0249137	0.0394114	0.527293	Whole Brain Volume	939	0.0485896	0.0599433	0.4176
15589-1	GC	Vitamin D-binding protein	Relative Brain Age	963	0.0578791	0.0314045	0.0653259	Global Grey Matter Volume	940	-0.0110608	0.0622148	0.858892	General Fractional Anisotropy	921	-0.0192606	0.0412936	0.640908	General Mean Diffusivity	920	-0.014134	0.0373347	0.705002	Fazkeas White Matter Score	937	-0.0131888	0.0339609	0.697755	White Matter Hyperintensity Volume	927	0.00769614	0.0387131	0.84242	Whole Brain Volume	939	0.0229824	0.0585607	0.694722
9867-23	FBP2	Fructose-1,6-bisphosphatase isozyme 2	Relative Brain Age	963	0.0587256	0.0318646	0.0653332	Global Grey Matter Volume	940	-0.0911751	0.0627355	0.146134	General Fractional Anisotropy	921	-0.0600544	0.0419515	0.152282	General Mean Diffusivity	920	0.0101503	0.0381002	0.789923	Fazkeas White Matter Score	937	0.0467065	0.0348268	0.179885	White Matter Hyperintensity Volume	927	0.0467462	0.0395117	0.236771	Whole Brain Volume	939	-0.0535544	0.0591801	0.365498
18945-11	RGS1	Regulator of G-protein signaling 1	Relative Brain Age	963	0.0605343	0.032862	0.0654643	Global Grey Matter Volume	940	-0.0947016	0.0651695	0.14618	General Fractional Anisotropy	921	0.0110727	0.0434072	0.798654	General Mean Diffusivity	920	0.00291644	0.0393686	0.940946	Fazkeas White Matter Score	937	0.00345595	0.0358634	0.923231	White Matter Hyperintensity Volume	927	0.00310428	0.0405873	0.939034	Whole Brain Volume	939	-0.0269861	0.0613417	0.659987
14260-112	NET1	Neuroepithelial cell-transforming gene 1 protein	Relative Brain Age	963	0.0592528	0.0321726	0.0655166	Global Grey Matter Volume	940	-0.0982469	0.0638384	0.123806	General Fractional Anisotropy	921	-0.0428041	0.042917	0.318586	General Mean Diffusivity	920	-0.0309673	0.0388054	0.424861	Fazkeas White Matter Score	937	0.00067142	0.0348866	0.984645	White Matter Hyperintensity Volume	927	0.00234798	0.0398716	0.953041	Whole Brain Volume	939	-0.0397371	0.0601771	0.509038
3847-56	ETHE1	Persulfide dioxygenase ETHE1, mitochondrial	Relative Brain Age	963	0.0600265	0.0325938	0.0655258	Global Grey Matter Volume	940	-0.0424731	0.0644646	0.509987	General Fractional Anisotropy	921	0.0450992	0.0431879	0.296367	General Mean Diffusivity	920	-0.0332479	0.0390604	0.394662	Fazkeas White Matter Score	937	0.0212696	0.035573	0.549897	White Matter Hyperintensity Volume	927	-0.0267619	0.0403565	0.507242	Whole Brain Volume	939	0.0195897	0.0606832	0.746832
15390-3	GAL	Galanin peptides	Relative Brain Age	963	0.0593902	0.0322488	0.0655304	Global Grey Matter Volume	940	-0.113037	0.0636612	0.0757979	General Fractional Anisotropy	921	-0.0634283	0.0425951	0.136462	General Mean Diffusivity	920	0.0140157	0.0386914	0.717169	Fazkeas White Matter Score	937	-0.00260877	0.0352601	0.941021	White Matter Hyperintensity Volume	927	0.0431855	0.0397341	0.277098	Whole Brain Volume	939	-0.0651184	0.059992	0.277722
11215-6	CDH15	Cadherin-15	Relative Brain Age	963	0.0598273	0.0325061	0.0656953	Global Grey Matter Volume	940	-0.0836882	0.0645516	0.194819	General Fractional Anisotropy	921	-0.106412	0.0428099	0.01293	General Mean Diffusivity	920	0.116076	0.0385698	0.00261684	Fazkeas White Matter Score	937	0.0839858	0.0352848	0.0173019	White Matter Hyperintensity Volume	927	0.1089	0.0401174	0.00663694	Whole Brain Volume	939	-0.062708	0.0607569	0.302019
9443-137	CTSK	Cathepsin K	Relative Brain Age	963	0.0609772	0.0331399	0.0657688	Global Grey Matter Volume	940	0.0173278	0.066272	0.793734	General Fractional Anisotropy	921	-0.0207667	0.0436407	0.634178	General Mean Diffusivity	920	0.0194502	0.039575	0.623089	Fazkeas White Matter Score	937	0.0677505	0.0362835	0.0618664	White Matter Hyperintensity Volume	927	0.078915	0.0414281	0.0567977	Whole Brain Volume	939	0.0303065	0.062441	0.627419
3470-1	SELE	E-selectin	Relative Brain Age	963	0.0577355	0.0313809	0.0657932	Global Grey Matter Volume	940	-0.117271	0.0630275	0.0627961	General Fractional Anisotropy	921	-0.0433429	0.0422609	0.305079	General Mean Diffusivity	920	0.0325676	0.0378213	0.389187	Fazkeas White Matter Score	937	0.0441635	0.0342646	0.197434	White Matter Hyperintensity Volume	927	0.0711343	0.0395055	0.071763	Whole Brain Volume	939	-0.114845	0.0591866	0.0523334
19557-3	KLB	Beta-klotho	Relative Brain Age	963	0.0582706	0.0316877	0.0659292	Global Grey Matter Volume	940	0.000718832	0.0638199	0.991013	General Fractional Anisotropy	921	-0.0558246	0.0421475	0.185335	General Mean Diffusivity	920	0.000963868	0.0378476	0.979682	Fazkeas White Matter Score	937	0.0158331	0.0344415	0.645724	White Matter Hyperintensity Volume	927	0.0590885	0.0398643	0.138276	Whole Brain Volume	939	0.0367858	0.0600254	0.539984
5798-3	BID	BH3-interacting domain death agonist	Relative Brain Age	963	0.0591759	0.0321811	0.0659386	Global Grey Matter Volume	940	-0.0884427	0.063914	0.166426	General Fractional Anisotropy	921	-0.0141952	0.0422369	0.736807	General Mean Diffusivity	920	0.0346211	0.0382501	0.3654	Fazkeas White Matter Score	937	0.0198865	0.0349743	0.569625	White Matter Hyperintensity Volume	927	0.0133382	0.0397207	0.737022	Whole Brain Volume	939	-0.0494906	0.060223	0.411197
11368-32	AK2	Adenylate kinase 2, mitochondrial	Relative Brain Age	963	0.0596239	0.0324935	0.0665139	Global Grey Matter Volume	940	-0.042673	0.0648659	0.510625	General Fractional Anisotropy	921	0.00139575	0.0427566	0.973958	General Mean Diffusivity	920	0.0200759	0.0387192	0.60411	Fazkeas White Matter Score	937	0.0305572	0.0353496	0.387353	White Matter Hyperintensity Volume	927	0.0278322	0.0401134	0.487784	Whole Brain Volume	939	-0.00176257	0.0610531	0.976969
13025-4	FRS2	Fibroblast growth factor receptor substrate 2	Relative Brain Age	963	0.0597646	0.0325775	0.0665743	Global Grey Matter Volume	940	-0.0808284	0.064284	0.208622	General Fractional Anisotropy	921	-0.0712414	0.0431834	0.0989964	General Mean Diffusivity	920	0.0208054	0.0391946	0.595542	Fazkeas White Matter Score	937	0.014805	0.0355025	0.67667	White Matter Hyperintensity Volume	927	0.0304239	0.0400663	0.44765	Whole Brain Volume	939	-0.0445389	0.0605244	0.461802
6520-87	MGP	Matrix Gla protein	Relative Brain Age	963	0.0603613	0.0329336	0.0668295	Global Grey Matter Volume	940	-0.0644107	0.0658124	0.327728	General Fractional Anisotropy	921	0.00257557	0.0433497	0.952623	General Mean Diffusivity	920	0.0324756	0.0391568	0.406893	Fazkeas White Matter Score	937	0.0453704	0.0359262	0.206632	White Matter Hyperintensity Volume	927	0.0992037	0.040875	0.015224	Whole Brain Volume	939	-0.0224507	0.0620015	0.717278
9223-11	MANF	Mesencephalic astrocyte-derived neurotrophic factor	Relative Brain Age	963	0.0597709	0.0326312	0.0669949	Global Grey Matter Volume	940	-0.0779867	0.0652808	0.23223	General Fractional Anisotropy	921	0.0277827	0.0430345	0.518544	General Mean Diffusivity	920	-0.0137239	0.0389306	0.724446	Fazkeas White Matter Score	937	0.0115503	0.0354487	0.744552	White Matter Hyperintensity Volume	927	0.0135987	0.0403085	0.735842	Whole Brain Volume	939	-0.0251535	0.0614879	0.682481
17176-13	PSIP1	PC4 and SFRS1-interacting protein	Relative Brain Age	963	0.0593009	0.0323878	0.067106	Global Grey Matter Volume	940	-0.0672575	0.0645585	0.297501	General Fractional Anisotropy	921	0.0245595	0.0426284	0.564527	General Mean Diffusivity	920	-0.0342107	0.0386248	0.375769	Fazkeas White Matter Score	937	0.0213415	0.0350488	0.542586	White Matter Hyperintensity Volume	927	0.0315156	0.0401053	0.431972	Whole Brain Volume	939	-0.0160967	0.0608378	0.791329
8922-4	TMCC3	Transmembrane and coiled-coil domain protein 3	Relative Brain Age	963	0.0595666	0.0325353	0.0671264	Global Grey Matter Volume	940	-0.00241909	0.0646641	0.970158	General Fractional Anisotropy	921	0.0351392	0.0428809	0.412525	General Mean Diffusivity	920	0.00963993	0.0388411	0.803988	Fazkeas White Matter Score	937	-0.0073239	0.0355856	0.836939	White Matter Hyperintensity Volume	927	-0.0463587	0.0405375	0.252789	Whole Brain Volume	939	0.110401	0.0606963	0.0689255
14205-6	HEXIM2	Protein HEXIM2	Relative Brain Age	963	0.0587776	0.0321198	0.0672571	Global Grey Matter Volume	940	-0.103123	0.0641449	0.107911	General Fractional Anisotropy	921	-0.0290975	0.0424656	0.493216	General Mean Diffusivity	920	0.0426297	0.0383529	0.266348	Fazkeas White Matter Score	937	0.043059	0.0349691	0.218194	White Matter Hyperintensity Volume	927	0.0332295	0.0396319	0.401775	Whole Brain Volume	939	-0.0731284	0.0603767	0.225818
12746-4	CYTH4	Cytohesin-4	Relative Brain Age	963	0.0591027	0.032311	0.067372	Global Grey Matter Volume	940	-0.0438657	0.0646674	0.497564	General Fractional Anisotropy	921	0.0164848	0.0427623	0.699868	General Mean Diffusivity	920	0.00636517	0.0386937	0.869337	Fazkeas White Matter Score	937	0.043211	0.0351275	0.218652	White Matter Hyperintensity Volume	927	0.0386186	0.0399956	0.334259	Whole Brain Volume	939	0.00873649	0.0608623	0.88586
12490-92	LAMTOR3	Ragulator complex protein LAMTOR3	Relative Brain Age	963	0.0600419	0.0328298	0.0674174	Global Grey Matter Volume	940	-0.0893378	0.0652954	0.171247	General Fractional Anisotropy	921	-0.0256042	0.0435073	0.556194	General Mean Diffusivity	920	0.0233723	0.0393797	0.552839	Fazkeas White Matter Score	937	0.0300709	0.035635	0.398749	White Matter Hyperintensity Volume	927	0.0434793	0.0404968	0.28298	Whole Brain Volume	939	-0.0454195	0.0615259	0.460383
3413-50	BCL2A1	Bcl-2-related protein A1	Relative Brain Age	963	0.0600308	0.0328269	0.0674439	Global Grey Matter Volume	940	-0.0681451	0.065355	0.297092	General Fractional Anisotropy	921	0.0213721	0.0432972	0.621579	General Mean Diffusivity	920	-0.00577696	0.0392369	0.882948	Fazkeas White Matter Score	937	0.0376737	0.0356053	0.290013	White Matter Hyperintensity Volume	927	0.044051	0.0405286	0.277076	Whole Brain Volume	939	0.00361098	0.0615672	0.95323
11348-132	P4HA2	Prolyl 4-hydroxylase subunit alpha-2	Relative Brain Age	963	0.0595019	0.0325558	0.0675959	Global Grey Matter Volume	940	-0.104685	0.064737	0.105861	General Fractional Anisotropy	921	-0.0530696	0.0431524	0.218764	General Mean Diffusivity	920	0.0127216	0.0390259	0.74444	Fazkeas White Matter Score	937	0.038759	0.0354725	0.274548	White Matter Hyperintensity Volume	927	0.0500962	0.040305	0.213894	Whole Brain Volume	939	-0.0479699	0.0609509	0.431267
17746-77	FIS1	Mitochondrial fission 1 protein	Relative Brain Age	963	0.0596099	0.0326476	0.0678715	Global Grey Matter Volume	940	-0.0925486	0.0651693	0.155571	General Fractional Anisotropy	921	0.0119967	0.0433003	0.781735	General Mean Diffusivity	920	0.00658978	0.0392164	0.866555	Fazkeas White Matter Score	937	0.0184783	0.0355297	0.603008	White Matter Hyperintensity Volume	927	0.0104188	0.0403049	0.79602	Whole Brain Volume	939	-0.0491815	0.0613917	0.423067
15447-45	SORD	Sorbitol dehydrogenase	Relative Brain Age	963	0.0588204	0.0322891	0.0685037	Global Grey Matter Volume	940	-0.090997	0.0642614	0.156762	General Fractional Anisotropy	921	-0.0211128	0.0429484	0.623013	General Mean Diffusivity	920	-0.0100894	0.03883	0.794991	Fazkeas White Matter Score	937	-0.0347526	0.0350943	0.322046	White Matter Hyperintensity Volume	927	0.00306604	0.0398567	0.938682	Whole Brain Volume	939	-0.0530203	0.0606073	0.381674
17364-8	SNRPB2	U2 small nuclear ribonucleoprotein B''	Relative Brain Age	963	0.0565478	0.0310571	0.0686417	Global Grey Matter Volume	940	-0.112929	0.0619705	0.0684086	General Fractional Anisotropy	921	-0.00462038	0.0409617	0.910191	General Mean Diffusivity	920	0.0255927	0.0370837	0.49011	Fazkeas White Matter Score	937	0.0345768	0.0336498	0.304163	White Matter Hyperintensity Volume	927	0.0618068	0.0386898	0.110155	Whole Brain Volume	939	-0.0708082	0.0584136	0.225441
6517-14	GDF10	Growth/differentiation factor 10	Relative Brain Age	963	0.0594486	0.032656	0.0686904	Global Grey Matter Volume	940	-0.111013	0.0647732	0.0865513	General Fractional Anisotropy	921	-0.0191303	0.0434519	0.659746	General Mean Diffusivity	920	0.0560258	0.0392549	0.153514	Fazkeas White Matter Score	937	0.0188202	0.0356401	0.597457	White Matter Hyperintensity Volume	927	0.0623622	0.0405015	0.123621	Whole Brain Volume	939	-0.0578042	0.0610135	0.343435
13669-6	FGFR3	Fibroblast growth factor receptor 3	Relative Brain Age	963	0.0582573	0.032009	0.0687544	Global Grey Matter Volume	940	-0.0448979	0.0634488	0.479179	General Fractional Anisotropy	921	-0.0975497	0.0422247	0.0208743	General Mean Diffusivity	920	0.0329883	0.0383568	0.389768	Fazkeas White Matter Score	937	0.0763865	0.0348995	0.0286146	White Matter Hyperintensity Volume	927	0.0405257	0.0397926	0.308477	Whole Brain Volume	939	-0.0432442	0.0597832	0.469465
8810-26	HEPACAM	Hepatocyte cell adhesion molecule	Relative Brain Age	963	0.0604354	0.0332102	0.0687924	Global Grey Matter Volume	940	-0.100722	0.0661149	0.127649	General Fractional Anisotropy	921	-0.00537473	0.0439707	0.902714	General Mean Diffusivity	920	0.0120345	0.039864	0.762736	Fazkeas White Matter Score	937	-0.0170019	0.036349	0.63997	White Matter Hyperintensity Volume	927	0.0178045	0.0413552	0.666813	Whole Brain Volume	939	-0.00281152	0.0623552	0.964037
5383-14	TNFRSF13C	Tumor necrosis factor receptor superfamily member 13C	Relative Brain Age	963	0.0604547	0.0332748	0.0692431	Global Grey Matter Volume	940	-0.0708576	0.0662163	0.284577	General Fractional Anisotropy	921	-0.0914079	0.0438701	0.0371962	General Mean Diffusivity	920	0.138606	0.0395204	0.000452846	Fazkeas White Matter Score	937	0.0411371	0.0362707	0.256724	White Matter Hyperintensity Volume	927	0.148413	0.0407731	0.000272661	Whole Brain Volume	939	-0.0809045	0.0623565	0.194476
6480-1	CANT1	Soluble calcium-activated nucleotidase 1	Relative Brain Age	963	0.0593096	0.032645	0.0692472	Global Grey Matter Volume	940	-0.0991857	0.0648393	0.126087	General Fractional Anisotropy	921	-0.168969	0.0428381	8.0013e-05	General Mean Diffusivity	920	0.0719561	0.0389063	0.0643898	Fazkeas White Matter Score	937	0.0487887	0.0356209	0.170792	White Matter Hyperintensity Volume	927	0.0890144	0.0405112	0.0280005	Whole Brain Volume	939	-0.0869365	0.0610598	0.154506
12891-1	MICALL2	MICAL-like protein 2	Relative Brain Age	963	0.0595045	0.0327621	0.069331	Global Grey Matter Volume	940	-0.132463	0.0648619	0.041129	General Fractional Anisotropy	921	-0.0765517	0.0431963	0.0763644	General Mean Diffusivity	920	0.0394733	0.0391851	0.313764	Fazkeas White Matter Score	937	-0.00342726	0.0357042	0.923528	White Matter Hyperintensity Volume	927	0.0536054	0.0406209	0.186951	Whole Brain Volume	939	-0.0772826	0.0611745	0.206477
3184-25	F7	Coagulation factor VII	Relative Brain Age	963	0.0580218	0.0319703	0.0695444	Global Grey Matter Volume	940	-0.0244398	0.0637772	0.701567	General Fractional Anisotropy	921	-0.0177861	0.0421899	0.673337	General Mean Diffusivity	920	0.00844805	0.0381317	0.824665	Fazkeas White Matter Score	937	0.00885699	0.0349056	0.799696	White Matter Hyperintensity Volume	927	0.0142887	0.0399207	0.720398	Whole Brain Volume	939	0.0330812	0.06005	0.581705
12347-29	CCM2	Cerebral cavernous malformations 2 protein	Relative Brain Age	963	0.0577257	0.031856	0.0699735	Global Grey Matter Volume	940	-0.104979	0.0632871	0.0971622	General Fractional Anisotropy	921	-0.0331006	0.0421416	0.432183	General Mean Diffusivity	920	0.0185123	0.0381656	0.62764	Fazkeas White Matter Score	937	0.0214266	0.0346246	0.536031	White Matter Hyperintensity Volume	927	0.031408	0.0393464	0.424729	Whole Brain Volume	939	-0.0711645	0.0596231	0.232645
19366-8	PEX26	Peroxisome assembly protein 26	Relative Brain Age	963	0.0592071	0.0326924	0.0701351	Global Grey Matter Volume	940	-0.0054307	0.0649649	0.933379	General Fractional Anisotropy	921	-0.0136005	0.0432376	0.753101	General Mean Diffusivity	920	0.0037429	0.0391905	0.923914	Fazkeas White Matter Score	937	0.0413415	0.0355978	0.245499	White Matter Hyperintensity Volume	927	0.0496915	0.0405667	0.2206	Whole Brain Volume	939	0.00816104	0.0611541	0.893837
3520-58	TGFB3	Transforming growth factor beta-3 proprotein	Relative Brain Age	963	0.0587816	0.0324782	0.0703144	Global Grey Matter Volume	940	-0.0414742	0.0648547	0.522501	General Fractional Anisotropy	921	0.0149287	0.0430224	0.728593	General Mean Diffusivity	920	0.00914849	0.0389527	0.814316	Fazkeas White Matter Score	937	0.0373246	0.0352544	0.289727	White Matter Hyperintensity Volume	927	0.0653753	0.040394	0.105568	Whole Brain Volume	939	0.0189564	0.0610636	0.756228
9215-117	USP25	Ubiquitin carboxyl-terminal hydrolase 25	Relative Brain Age	963	0.0581766	0.0321762	0.0705964	Global Grey Matter Volume	940	-0.11903	0.0639164	0.0625638	General Fractional Anisotropy	921	-0.045796	0.0424704	0.280898	General Mean Diffusivity	920	0.0185319	0.038415	0.629512	Fazkeas White Matter Score	937	0.0328073	0.0349001	0.347199	White Matter Hyperintensity Volume	927	0.0626363	0.039722	0.114826	Whole Brain Volume	939	-0.069106	0.0601987	0.250983
15430-165	OPTC	Opticin	Relative Brain Age	963	0.0590079	0.0326382	0.0706161	Global Grey Matter Volume	940	-0.102444	0.0644019	0.111677	General Fractional Anisotropy	921	-0.0307127	0.0430239	0.475318	General Mean Diffusivity	920	0.011244	0.0389731	0.772958	Fazkeas White Matter Score	937	0.00105039	0.0356133	0.97647	White Matter Hyperintensity Volume	927	0.0366959	0.0401755	0.361038	Whole Brain Volume	939	-0.035963	0.0607039	0.55356
9931-20	KRT1	Keratin, type II cytoskeletal 1	Relative Brain Age	963	0.0568021	0.0314254	0.0706809	Global Grey Matter Volume	940	-0.129195	0.0626438	0.0391725	General Fractional Anisotropy	921	-0.0643687	0.0417182	0.122846	General Mean Diffusivity	920	0.0509038	0.0377488	0.177502	Fazkeas White Matter Score	937	0.0188951	0.0342942	0.581654	White Matter Hyperintensity Volume	927	0.0439942	0.0393251	0.263254	Whole Brain Volume	939	-0.0957115	0.0590705	0.10517
15499-11	ATRN	Attractin	Relative Brain Age	963	0.0582339	0.0322404	0.0708812	Global Grey Matter Volume	940	-0.0241639	0.064344	0.707257	General Fractional Anisotropy	921	0.0249234	0.0424976	0.557563	General Mean Diffusivity	920	0.0396279	0.0384446	0.302645	Fazkeas White Matter Score	937	0.00816296	0.0352627	0.816934	White Matter Hyperintensity Volume	927	0.0453865	0.0403389	0.260534	Whole Brain Volume	939	-0.0153412	0.0606323	0.800252
9837-60	NQO1	NAD(P)H dehydrogenase [quinone] 1	Relative Brain Age	963	0.0593918	0.0328983	0.0710252	Global Grey Matter Volume	940	-0.0791261	0.0653984	0.226314	General Fractional Anisotropy	921	-0.0726557	0.0436169	0.0957591	General Mean Diffusivity	920	0.0679679	0.0393763	0.0843275	Fazkeas White Matter Score	937	0.0758233	0.0356095	0.0332295	White Matter Hyperintensity Volume	927	0.0827461	0.0407072	0.0420812	Whole Brain Volume	939	-0.109133	0.0615521	0.0762268
5601-2	PGLYRP2	N-acetylmuramoyl-L-alanine amidase	Relative Brain Age	963	0.0591712	0.0327819	0.0710753	Global Grey Matter Volume	940	-0.101484	0.0649593	0.118222	General Fractional Anisotropy	921	-0.0515192	0.043335	0.234496	General Mean Diffusivity	920	0.0124303	0.0391004	0.750555	Fazkeas White Matter Score	937	0.0207564	0.0357913	0.561964	White Matter Hyperintensity Volume	927	0.00302028	0.0407488	0.940915	Whole Brain Volume	939	-0.0355196	0.0611695	0.561459
5339-49	S100A9	Protein S100-A9	Relative Brain Age	963	0.0574875	0.0318509	0.0710916	Global Grey Matter Volume	940	-0.145647	0.0633473	0.0214946	General Fractional Anisotropy	921	-0.011006	0.0421812	0.794153	General Mean Diffusivity	920	0.0169033	0.0381077	0.657355	Fazkeas White Matter Score	937	0.0564922	0.0345199	0.101733	White Matter Hyperintensity Volume	927	0.104607	0.0395086	0.00810387	Whole Brain Volume	939	-0.0663839	0.0598068	0.26701
8019-73	STMN3	Stathmin-3	Relative Brain Age	963	0.0594176	0.032948	0.071329	Global Grey Matter Volume	940	-0.117359	0.0656499	0.0738323	General Fractional Anisotropy	921	-0.00650575	0.0435013	0.881117	General Mean Diffusivity	920	0.00713816	0.0393759	0.856146	Fazkeas White Matter Score	937	0.0387564	0.0357668	0.278548	White Matter Hyperintensity Volume	927	0.0315789	0.0409223	0.440304	Whole Brain Volume	939	-0.0714799	0.061885	0.248073
7198-197	FAM20B	Glycosaminoglycan xylosylkinase	Relative Brain Age	963	0.0587199	0.0325793	0.0714875	Global Grey Matter Volume	940	0.0328782	0.0648345	0.612078	General Fractional Anisotropy	921	0.036608	0.0432264	0.397056	General Mean Diffusivity	920	0.0143054	0.0390815	0.714335	Fazkeas White Matter Score	937	0.0408003	0.0354728	0.250068	White Matter Hyperintensity Volume	927	0.03782	0.0403765	0.348922	Whole Brain Volume	939	0.0708589	0.0610009	0.245396
15591-28	GPX1	Glutathione peroxidase 1	Relative Brain Age	963	0.0553441	0.0307313	0.071718	Global Grey Matter Volume	940	-0.135686	0.0598936	0.0234849	General Fractional Anisotropy	921	-0.000688269	0.0405916	0.986472	General Mean Diffusivity	920	-0.0287126	0.0366884	0.433858	Fazkeas White Matter Score	937	-0.00050584	0.0334795	0.987945	White Matter Hyperintensity Volume	927	-0.0218708	0.0374941	0.559683	Whole Brain Volume	939	-0.0867834	0.0563654	0.123644
16913-8	RNASET2	Ribonuclease T2	Relative Brain Age	963	0.0583441	0.032418	0.071901	Global Grey Matter Volume	940	-0.0386871	0.0646873	0.549798	General Fractional Anisotropy	921	-0.0753749	0.0431066	0.0803657	General Mean Diffusivity	920	0.0816206	0.0388032	0.0354264	Fazkeas White Matter Score	937	0.0420616	0.0353584	0.234212	White Matter Hyperintensity Volume	927	0.0530456	0.0403731	0.188885	Whole Brain Volume	939	-0.0480989	0.0608191	0.42903
13623-4	MLL2	Histone-lysine N-methyltransferase 2D	Relative Brain Age	963	0.0587546	0.03269	0.0722837	Global Grey Matter Volume	940	-0.0876493	0.0648431	0.176467	General Fractional Anisotropy	921	-0.00982692	0.0431508	0.819853	General Mean Diffusivity	920	0.00350369	0.0390868	0.928574	Fazkeas White Matter Score	937	0.0207668	0.0355839	0.559489	White Matter Hyperintensity Volume	927	0.0514773	0.0405008	0.203721	Whole Brain Volume	939	-0.0345346	0.0610241	0.571449
16610-13	LRP10	Low-density lipoprotein receptor-related protein 10	Relative Brain Age	963	0.0583461	0.0324634	0.0722896	Global Grey Matter Volume	940	-0.0858167	0.0644894	0.183285	General Fractional Anisotropy	921	-0.0567074	0.0428652	0.185861	General Mean Diffusivity	920	0.0706125	0.0385549	0.067029	Fazkeas White Matter Score	937	0.0329318	0.0353485	0.351526	White Matter Hyperintensity Volume	927	0.0598673	0.0401695	0.136127	Whole Brain Volume	939	-0.0738717	0.060755	0.224025
11462-8	RBFOX2	RNA binding protein fox-1 homolog 2	Relative Brain Age	963	0.0583168	0.0324638	0.0724364	Global Grey Matter Volume	940	-0.099712	0.0644461	0.121811	General Fractional Anisotropy	921	-0.0651822	0.0429516	0.129122	General Mean Diffusivity	920	0.0473763	0.0388852	0.223086	Fazkeas White Matter Score	937	0.0301514	0.0354925	0.395595	White Matter Hyperintensity Volume	927	0.0750638	0.0403629	0.0629249	Whole Brain Volume	939	-0.0970992	0.0606926	0.109631
14713-46	AZU1	Azurocidin	Relative Brain Age	963	0.0587697	0.0327725	0.0729313	Global Grey Matter Volume	940	-0.0867956	0.0649037	0.181126	General Fractional Anisotropy	921	-0.0868958	0.0434069	0.0452969	General Mean Diffusivity	920	0.0491191	0.0393471	0.211902	Fazkeas White Matter Score	937	0.0463917	0.0359367	0.196728	White Matter Hyperintensity Volume	927	0.0665763	0.0406894	0.101797	Whole Brain Volume	939	-0.0554226	0.0611708	0.36492
19518-12	HK3	Hexokinase-3	Relative Brain Age	963	0.0581995	0.032484	0.0731912	Global Grey Matter Volume	940	-0.0787981	0.0640684	0.218733	General Fractional Anisotropy	921	-0.0207881	0.0429081	0.628045	General Mean Diffusivity	920	0.00850199	0.0389076	0.827026	Fazkeas White Matter Score	937	0.0282736	0.0353266	0.423509	White Matter Hyperintensity Volume	927	0.0664239	0.0400479	0.0971938	Whole Brain Volume	939	-0.023679	0.060366	0.694869
11592-1	ELAVL1	ELAV-like protein 1	Relative Brain Age	963	0.0585314	0.0326741	0.0732343	Global Grey Matter Volume	940	-0.0734858	0.0651687	0.259479	General Fractional Anisotropy	921	-0.0350441	0.0433031	0.418357	General Mean Diffusivity	920	0.0297861	0.0391668	0.44696	Fazkeas White Matter Score	937	0.0195365	0.0355438	0.582562	White Matter Hyperintensity Volume	927	0.0286391	0.0404945	0.479421	Whole Brain Volume	939	-0.0453536	0.0613626	0.459841
7989-5	C1orf226	Uncharacterized protein C1orf226	Relative Brain Age	963	-0.0598385	0.0334137	0.0733194	Global Grey Matter Volume	940	0.0269001	0.0662869	0.684879	General Fractional Anisotropy	921	0.069514	0.0442692	0.116355	General Mean Diffusivity	920	-0.0364445	0.0401356	0.36386	Fazkeas White Matter Score	937	-0.0240758	0.0365589	0.510186	White Matter Hyperintensity Volume	927	-0.0327237	0.0415542	0.430994	Whole Brain Volume	939	0.0621987	0.0624571	0.319317
19147-6	LGALS13	Galactoside-binding soluble lectin 13	Relative Brain Age	963	0.0591089	0.0330207	0.0734453	Global Grey Matter Volume	940	-0.0720269	0.0658704	0.27419	General Fractional Anisotropy	921	-0.02409	0.0435667	0.580302	General Mean Diffusivity	920	0.0305694	0.0394896	0.438864	Fazkeas White Matter Score	937	0.0244491	0.0359945	0.496982	White Matter Hyperintensity Volume	927	0.0441449	0.0412443	0.284472	Whole Brain Volume	939	-0.0110427	0.0620683	0.858792
15388-24	FCGR3A	Low affinity immunoglobulin gamma Fc region receptor III-A	Relative Brain Age	963	0.0583656	0.0326429	0.0737756	Global Grey Matter Volume	940	-0.0781992	0.06498	0.228808	General Fractional Anisotropy	921	-0.0564749	0.0432722	0.191856	General Mean Diffusivity	920	0.0355423	0.039064	0.362902	Fazkeas White Matter Score	937	-0.00773941	0.035629	0.828035	White Matter Hyperintensity Volume	927	-0.011571	0.0407825	0.776622	Whole Brain Volume	939	-0.0861113	0.061192	0.159359
3580-25	SERPINA1	Alpha-1-antitrypsin	Relative Brain Age	963	0.0583306	0.0326271	0.0738094	Global Grey Matter Volume	940	-0.00535744	0.0646309	0.933937	General Fractional Anisotropy	921	-0.0573449	0.0434154	0.186553	General Mean Diffusivity	920	0.0281101	0.0392213	0.473556	Fazkeas White Matter Score	937	0.0413942	0.0350388	0.237451	White Matter Hyperintensity Volume	927	0.0587562	0.040202	0.143872	Whole Brain Volume	939	0.0511134	0.0608643	0.401024
11388-75	WFDC2	WAP four-disulfide core domain protein 2	Relative Brain Age	963	0.0530138	0.0296881	0.0741489	Global Grey Matter Volume	940	-0.207588	0.0584389	0.000381996	General Fractional Anisotropy	921	-0.137407	0.0389558	0.000419888	General Mean Diffusivity	920	0.110088	0.0352013	0.00176371	Fazkeas White Matter Score	937	0.0719159	0.0323526	0.0262238	White Matter Hyperintensity Volume	927	0.111787	0.0367424	0.00234647	Whole Brain Volume	939	-0.19941	0.0550047	0.000288586
6715-63	ALPPL2	Alkaline phosphatase, germ cell type	Relative Brain Age	963	0.0584162	0.0327151	0.074163	Global Grey Matter Volume	940	-0.170776	0.0649221	0.00852646	General Fractional Anisotropy	921	-0.121724	0.0433851	0.00502137	General Mean Diffusivity	920	0.069273	0.0393439	0.0782882	Fazkeas White Matter Score	937	0.0810299	0.0355904	0.0228022	White Matter Hyperintensity Volume	927	0.125342	0.0404961	0.00196699	Whole Brain Volume	939	-0.129265	0.0611014	0.0343802
3390-72	PIK3CA|PIK3R1	Phosphatidylinositol 4,5-bisphosphate 3-kinase catalytic subunit alpha isoform|Phosphatidylinositol 3-kinase regulatory subunit alpha	Relative Brain Age	963	0.0581289	0.0325636	0.0742474	Global Grey Matter Volume	940	-0.0531111	0.0651261	0.414779	General Fractional Anisotropy	921	0.0567149	0.043098	0.18819	General Mean Diffusivity	920	-0.00191711	0.0390711	0.960866	Fazkeas White Matter Score	937	0.00394863	0.0354493	0.911308	White Matter Hyperintensity Volume	927	-0.0109487	0.040393	0.786349	Whole Brain Volume	939	-0.0305291	0.0613379	0.618682
10557-6	TEX29	Testis-expressed protein 29	Relative Brain Age	963	0.058501	0.0327766	0.0742877	Global Grey Matter Volume	940	-0.110239	0.0652548	0.0911488	General Fractional Anisotropy	921	-0.110202	0.043219	0.0107769	General Mean Diffusivity	920	0.0616281	0.0390493	0.114517	Fazkeas White Matter Score	937	0.0599651	0.0354749	0.0909606	White Matter Hyperintensity Volume	927	0.122165	0.040226	0.00238964	Whole Brain Volume	939	-0.0451062	0.0614661	0.463047
17813-21	BPHL	Valacyclovir hydrolase	Relative Brain Age	963	0.0582547	0.032671	0.0745748	Global Grey Matter Volume	940	-0.0914297	0.065029	0.159729	General Fractional Anisotropy	921	-0.030653	0.043088	0.476834	General Mean Diffusivity	920	-0.00114968	0.0389977	0.976481	Fazkeas White Matter Score	937	0.00501416	0.0355942	0.887973	White Matter Hyperintensity Volume	927	0.00225209	0.0401956	0.955319	Whole Brain Volume	939	-0.033927	0.0612704	0.579766
17849-6	DRG1	Developmentally-regulated GTP-binding protein 1	Relative Brain Age	963	0.0582973	0.0327155	0.0747573	Global Grey Matter Volume	940	-0.0848981	0.0653744	0.194066	General Fractional Anisotropy	921	0.0269112	0.0433539	0.534775	General Mean Diffusivity	920	-0.0152822	0.0392335	0.696892	Fazkeas White Matter Score	937	0.0102188	0.0355678	0.773878	White Matter Hyperintensity Volume	927	-0.00632297	0.0404957	0.875923	Whole Brain Volume	939	-0.0400198	0.061607	0.515952
18179-56	SMS	Spermine synthase	Relative Brain Age	963	0.0581612	0.032642	0.0747829	Global Grey Matter Volume	940	-0.0420967	0.0650673	0.51765	General Fractional Anisotropy	921	0.0308501	0.0436376	0.47959	General Mean Diffusivity	920	-0.0137058	0.0394116	0.72802	Fazkeas White Matter Score	937	0.0131462	0.035303	0.709608	White Matter Hyperintensity Volume	927	0.0162836	0.0404984	0.687625	Whole Brain Volume	939	0.00504917	0.0612127	0.934261
6123-69	TP53	Cellular tumor antigen p53	Relative Brain Age	963	0.0587371	0.0329685	0.0748127	Global Grey Matter Volume	940	-0.088857	0.0657141	0.176319	General Fractional Anisotropy	921	-0.0410978	0.0434342	0.344042	General Mean Diffusivity	920	0.0528949	0.0393531	0.178913	Fazkeas White Matter Score	937	0.0393558	0.0360082	0.274407	White Matter Hyperintensity Volume	927	0.072257	0.0410095	0.0780766	Whole Brain Volume	939	-0.0390018	0.0619286	0.528834
12357-41	SNAP29	Synaptosomal-associated protein 29	Relative Brain Age	963	0.058128	0.0326503	0.0750235	Global Grey Matter Volume	940	-0.128358	0.0652682	0.0492264	General Fractional Anisotropy	921	0.005516	0.0430333	0.898007	General Mean Diffusivity	920	0.00754301	0.0388928	0.84622	Fazkeas White Matter Score	937	0.0302585	0.0355381	0.394526	White Matter Hyperintensity Volume	927	0.00169486	0.0405715	0.966678	Whole Brain Volume	939	-0.0914547	0.0614611	0.136748
14603-51	KIAA0040	Uncharacterized protein KIAA0040	Relative Brain Age	963	0.0582223	0.0327037	0.0750273	Global Grey Matter Volume	940	-0.0832141	0.0652779	0.202392	General Fractional Anisotropy	921	0.00582937	0.0431897	0.892635	General Mean Diffusivity	920	-0.0157314	0.0390913	0.687369	Fazkeas White Matter Score	937	0.0434555	0.0355529	0.221603	White Matter Hyperintensity Volume	927	0.0494064	0.0403831	0.221162	Whole Brain Volume	939	-0.0240664	0.0615083	0.695597
7092-7	PDILT	Protein disulfide-isomerase-like protein of the testis	Relative Brain Age	963	0.0586762	0.0329708	0.0751348	Global Grey Matter Volume	940	-0.0997679	0.065713	0.128954	General Fractional Anisotropy	921	-0.0410589	0.0435474	0.345755	General Mean Diffusivity	920	0.018485	0.0393909	0.638877	Fazkeas White Matter Score	937	0.00589102	0.0359235	0.869741	White Matter Hyperintensity Volume	927	0.0153619	0.0411355	0.708816	Whole Brain Volume	939	-0.0786781	0.0618617	0.203431
6049-64	PTPRS	Receptor-type tyrosine-protein phosphatase S	Relative Brain Age	963	-0.0581256	0.032668	0.0751939	Global Grey Matter Volume	940	0.0726119	0.0652056	0.265457	General Fractional Anisotropy	921	0.0399671	0.0433606	0.356665	General Mean Diffusivity	920	-0.0317743	0.0392443	0.41814	Fazkeas White Matter Score	937	-0.0271319	0.0355121	0.444856	White Matter Hyperintensity Volume	927	-0.0593148	0.0405312	0.143348	Whole Brain Volume	939	0.0589529	0.0614507	0.337381
12597-68	ATG5	Autophagy protein 5	Relative Brain Age	963	0.0579717	0.0325871	0.0752433	Global Grey Matter Volume	940	-0.073213	0.0649251	0.259466	General Fractional Anisotropy	921	-0.0121206	0.042978	0.777929	General Mean Diffusivity	920	0.0359212	0.038896	0.355737	Fazkeas White Matter Score	937	0.0630287	0.035576	0.0764503	White Matter Hyperintensity Volume	927	0.0523544	0.0399902	0.190473	Whole Brain Volume	939	-0.0418682	0.0611429	0.493495
12529-32	FKBP6	Inactive peptidyl-prolyl cis-trans isomerase FKBP6	Relative Brain Age	963	0.0574268	0.0322833	0.0752667	Global Grey Matter Volume	940	-0.090959	0.064443	0.158108	General Fractional Anisotropy	921	-0.0650584	0.0427478	0.128031	General Mean Diffusivity	920	0.042518	0.0385331	0.269847	Fazkeas White Matter Score	937	0.0121111	0.0350561	0.729737	White Matter Hyperintensity Volume	927	0.0389848	0.0398902	0.32842	Whole Brain Volume	939	-0.0126879	0.0606708	0.834349
12366-16	CRYGD	Gamma-crystallin D	Relative Brain Age	963	0.0583781	0.0328736	0.07576	Global Grey Matter Volume	940	-0.0897414	0.0655696	0.171111	General Fractional Anisotropy	921	-0.0287398	0.043624	0.51002	General Mean Diffusivity	920	0.0195185	0.039531	0.621482	Fazkeas White Matter Score	937	0.060239	0.0358893	0.0932555	White Matter Hyperintensity Volume	927	0.0892228	0.0408729	0.0290407	Whole Brain Volume	939	-0.0169785	0.0617837	0.783466
12893-159	IFI16	Gamma-interferon-inducible protein 16	Relative Brain Age	963	0.0564648	0.031812	0.0759055	Global Grey Matter Volume	940	-0.131512	0.063062	0.0370296	General Fractional Anisotropy	921	0.0177789	0.0419218	0.671495	General Mean Diffusivity	920	-0.0150704	0.0380363	0.69195	Fazkeas White Matter Score	937	-0.00654279	0.0346095	0.850056	White Matter Hyperintensity Volume	927	0.000261105	0.039434	0.994717	Whole Brain Volume	939	-0.06611	0.0594887	0.266437
12990-39	MAP3K3	Mitogen-activated protein kinase kinase kinase 3	Relative Brain Age	963	0.0569008	0.032069	0.0760099	Global Grey Matter Volume	940	-0.106901	0.0637618	0.0936262	General Fractional Anisotropy	921	-0.0259073	0.0423485	0.540693	General Mean Diffusivity	920	0.0195954	0.0383905	0.609755	Fazkeas White Matter Score	937	0.0611595	0.0346778	0.0777908	White Matter Hyperintensity Volume	927	0.100882	0.0393758	0.0104061	Whole Brain Volume	939	-0.0532306	0.0601119	0.375874
3216-2	PIGR	Polymeric immunoglobulin receptor	Relative Brain Age	963	0.0577854	0.0325776	0.0761001	Global Grey Matter Volume	940	-0.228706	0.0645684	0.000397007	General Fractional Anisotropy	921	-0.130488	0.0431021	0.00246662	General Mean Diffusivity	920	0.0984889	0.0389062	0.0113595	Fazkeas White Matter Score	937	0.0626238	0.0354494	0.0773	White Matter Hyperintensity Volume	927	0.10807	0.0404794	0.00759051	Whole Brain Volume	939	-0.1563	0.0610014	0.0104001
10396-6	MCL1	Induced myeloid leukemia cell differentiation protein Mcl-1	Relative Brain Age	963	0.0586518	0.0330837	0.0762568	Global Grey Matter Volume	940	-0.124371	0.0658361	0.0588783	General Fractional Anisotropy	921	-0.0154637	0.0438603	0.724413	General Mean Diffusivity	920	-0.016317	0.0397954	0.68179	Fazkeas White Matter Score	937	0.0497822	0.0360777	0.167629	White Matter Hyperintensity Volume	927	0.0855607	0.0408195	0.0360757	Whole Brain Volume	939	-0.0834899	0.0620946	0.178768
19364-163	PCNA	Proliferating cell nuclear antigen	Relative Brain Age	963	0.0576759	0.0325725	0.076612	Global Grey Matter Volume	940	-0.123823	0.0646784	0.0555647	General Fractional Anisotropy	921	0.0202335	0.0423438	0.632766	General Mean Diffusivity	920	0.0121481	0.038413	0.751813	Fazkeas White Matter Score	937	0.0239216	0.0353848	0.499014	White Matter Hyperintensity Volume	927	0.0494476	0.0403598	0.220511	Whole Brain Volume	939	-0.0918254	0.0609409	0.131863
17702-53	UGT1A1	UDP-glucuronosyltransferase 1-1	Relative Brain Age	963	0.0576617	0.0325756	0.0767128	Global Grey Matter Volume	940	-0.114858	0.0646733	0.075737	General Fractional Anisotropy	921	-0.0295836	0.0430575	0.492037	General Mean Diffusivity	920	0.0117944	0.039067	0.762727	Fazkeas White Matter Score	937	0.0161435	0.0354857	0.649161	White Matter Hyperintensity Volume	927	0.0462064	0.0402179	0.250597	Whole Brain Volume	939	-0.0679974	0.0609575	0.264641
6937-251	C1orf43	Uncharacterized protein C1orf43	Relative Brain Age	963	0.0585407	0.0330928	0.0768961	Global Grey Matter Volume	940	-0.0515682	0.0657526	0.432878	General Fractional Anisotropy	921	-0.0589768	0.0438243	0.178382	General Mean Diffusivity	920	0.0586218	0.0396995	0.139772	Fazkeas White Matter Score	937	0.0142927	0.03627	0.693533	White Matter Hyperintensity Volume	927	0.075148	0.0409748	0.0666531	Whole Brain Volume	939	-0.0344706	0.0619596	0.577978
15398-2	GFER	FAD-linked sulfhydryl oxidase ALR	Relative Brain Age	963	0.0578146	0.0326834	0.0769061	Global Grey Matter Volume	940	-0.084655	0.0651464	0.193787	General Fractional Anisotropy	921	-0.000951473	0.0431026	0.982388	General Mean Diffusivity	920	0.0283336	0.0390393	0.46798	Fazkeas White Matter Score	937	0.0160121	0.0356996	0.653776	White Matter Hyperintensity Volume	927	0.0161553	0.0403593	0.688945	Whole Brain Volume	939	-0.0737599	0.0613633	0.229356
4964-67	ERAP1	Endoplasmic reticulum aminopeptidase 1	Relative Brain Age	963	0.0581721	0.0328974	0.0770123	Global Grey Matter Volume	940	-0.0913679	0.0652313	0.161311	General Fractional Anisotropy	921	-0.0151022	0.0438603	0.730602	General Mean Diffusivity	920	0.0152181	0.0395044	0.700071	Fazkeas White Matter Score	937	-0.0398541	0.0357997	0.265599	White Matter Hyperintensity Volume	927	-0.00543991	0.0407017	0.893677	Whole Brain Volume	939	0.00127259	0.06149	0.983488
11089-7	IGHA1|IGHA2	Immunoglobulin heavy constant alpha 1|Immunoglobulin heavy constant alpha 2	Relative Brain Age	963	0.0565182	0.0319663	0.077052	Global Grey Matter Volume	940	-0.0226756	0.0643251	0.724452	General Fractional Anisotropy	921	-0.0722039	0.0428013	0.0916118	General Mean Diffusivity	920	0.0148191	0.0384144	0.699666	Fazkeas White Matter Score	937	0.0341314	0.0348246	0.327039	White Matter Hyperintensity Volume	927	0.0897853	0.040099	0.02515	Whole Brain Volume	939	-0.00791844	0.0605041	0.895875
9199-6	UBE2G2	Ubiquitin-conjugating enzyme E2 G2	Relative Brain Age	963	0.0566506	0.0320591	0.0772164	Global Grey Matter Volume	940	-0.150713	0.0633716	0.0173953	General Fractional Anisotropy	921	-0.141212	0.0420725	0.000789651	General Mean Diffusivity	920	0.0338801	0.0381757	0.374821	Fazkeas White Matter Score	937	0.053895	0.0348408	0.12189	White Matter Hyperintensity Volume	927	0.0956276	0.0394386	0.0153202	Whole Brain Volume	939	-0.0800126	0.0597997	0.180893
5249-31	STK17B	Serine/threonine-protein kinase 17B	Relative Brain Age	963	0.0571194	0.0323437	0.0773939	Global Grey Matter Volume	940	-0.0948738	0.0640874	0.138772	General Fractional Anisotropy	921	-0.00863735	0.0424468	0.838755	General Mean Diffusivity	920	-0.0171351	0.0385108	0.656361	Fazkeas White Matter Score	937	0.0141913	0.0352361	0.687133	White Matter Hyperintensity Volume	927	0.0451968	0.0398361	0.256556	Whole Brain Volume	939	0.00748792	0.0603767	0.901299
13095-51	REG1A	Lithostathine-1-alpha	Relative Brain Age	963	0.0572605	0.0324243	0.0773998	Global Grey Matter Volume	940	-0.139202	0.0643954	0.0306429	General Fractional Anisotropy	921	-0.0460282	0.0429516	0.283887	General Mean Diffusivity	920	0.0623999	0.0388015	0.107795	Fazkeas White Matter Score	937	0.0913862	0.035274	0.00957659	White Matter Hyperintensity Volume	927	0.0802973	0.0400871	0.0451696	Whole Brain Volume	939	-0.119944	0.0607017	0.0481591
18840-205	SH2D1B	SH2 domain-containing protein 1B	Relative Brain Age	963	0.0574037	0.0325109	0.0774502	Global Grey Matter Volume	940	-0.146429	0.0639013	0.0219352	General Fractional Anisotropy	921	-0.0392767	0.042815	0.358956	General Mean Diffusivity	920	-0.00740069	0.038866	0.848984	Fazkeas White Matter Score	937	0.0233215	0.0355094	0.511328	White Matter Hyperintensity Volume	927	0.0575459	0.0400915	0.151184	Whole Brain Volume	939	-0.0800072	0.0603068	0.184618
12677-164	FLII	Protein flightless-1 homolog	Relative Brain Age	963	0.0556406	0.031515	0.0774749	Global Grey Matter Volume	940	-0.0635126	0.0629482	0.312991	General Fractional Anisotropy	921	-0.0183969	0.0416315	0.658562	General Mean Diffusivity	920	0.0341845	0.037633	0.363685	Fazkeas White Matter Score	937	0.0181067	0.0343029	0.597606	White Matter Hyperintensity Volume	927	0.0294121	0.0389746	0.450461	Whole Brain Volume	939	-0.0542386	0.0592369	0.359866
17365-7	CCBL1	Kynurenine--oxoglutarate transaminase 1	Relative Brain Age	963	0.0575288	0.0325845	0.0774755	Global Grey Matter Volume	940	-0.158497	0.0639815	0.0132409	General Fractional Anisotropy	921	-0.0817922	0.0428758	0.056436	General Mean Diffusivity	920	0.0366484	0.0389578	0.346847	Fazkeas White Matter Score	937	0.0291518	0.0356438	0.413434	White Matter Hyperintensity Volume	927	0.0509181	0.0400877	0.204026	Whole Brain Volume	939	-0.0843795	0.060394	0.162368
13628-58	GRB14	Growth factor receptor-bound protein 14	Relative Brain Age	963	0.0582051	0.0329717	0.0775128	Global Grey Matter Volume	940	-0.00531351	0.0654475	0.935293	General Fractional Anisotropy	921	-0.00948104	0.0434328	0.827201	General Mean Diffusivity	920	0.00578522	0.0393593	0.883144	Fazkeas White Matter Score	937	0.00911316	0.0358925	0.799571	White Matter Hyperintensity Volume	927	0.0180913	0.0407422	0.657012	Whole Brain Volume	939	0.0729831	0.0615319	0.235582
5280-68	SLC25A18	Mitochondrial glutamate carrier 2	Relative Brain Age	963	0.0579487	0.0328315	0.0775585	Global Grey Matter Volume	940	-0.0878024	0.0654703	0.179887	General Fractional Anisotropy	921	-0.0213647	0.0435081	0.62339	General Mean Diffusivity	920	0.0274083	0.039471	0.487438	Fazkeas White Matter Score	937	0.0104959	0.0358456	0.769669	White Matter Hyperintensity Volume	927	0.0339828	0.0408772	0.405782	Whole Brain Volume	939	-0.0456915	0.0616852	0.458863
16781-2	ENGASE	Cytosolic endo-beta-N-acetylglucosaminidase	Relative Brain Age	963	0.0578371	0.0327827	0.0776885	Global Grey Matter Volume	940	-0.0856876	0.0657454	0.192464	General Fractional Anisotropy	921	0.0205091	0.0435506	0.637695	General Mean Diffusivity	920	0.0432793	0.0392501	0.270178	Fazkeas White Matter Score	937	-0.00277495	0.0356397	0.937938	White Matter Hyperintensity Volume	927	0.0428889	0.0410181	0.295742	Whole Brain Volume	939	-0.0612845	0.0619029	0.32217
10731-10	HS3ST5	Heparan sulfate glucosamine 3-O-sulfotransferase 5	Relative Brain Age	963	0.0579475	0.0328569	0.0777938	Global Grey Matter Volume	940	-0.111997	0.0655472	0.0875169	General Fractional Anisotropy	921	-0.00102512	0.0431813	0.98106	General Mean Diffusivity	920	0.00735509	0.0391106	0.850831	Fazkeas White Matter Score	937	0.019664	0.0359889	0.584798	White Matter Hyperintensity Volume	927	0.0252701	0.0404242	0.53189	Whole Brain Volume	939	-0.0143196	0.0618248	0.816836
9287-6	SPR	Sepiapterin reductase	Relative Brain Age	963	0.0578618	0.0328178	0.0778799	Global Grey Matter Volume	940	-0.134438	0.0651358	0.0390213	General Fractional Anisotropy	921	-0.0468081	0.0437639	0.284817	General Mean Diffusivity	920	0.0291167	0.0396285	0.462496	Fazkeas White Matter Score	937	-0.0176419	0.035692	0.621108	White Matter Hyperintensity Volume	927	0.015928	0.0406713	0.695334	Whole Brain Volume	939	-0.053678	0.0614108	0.382074
13536-56	POLI	DNA polymerase iota	Relative Brain Age	963	0.0575323	0.0326326	0.0778957	Global Grey Matter Volume	940	-0.0780833	0.0649494	0.229279	General Fractional Anisotropy	921	-0.0200414	0.0429109	0.640466	General Mean Diffusivity	920	0.0120692	0.0388581	0.756107	Fazkeas White Matter Score	937	0.0295812	0.0354976	0.404659	White Matter Hyperintensity Volume	927	0.0451127	0.0404825	0.265118	Whole Brain Volume	939	-0.0746251	0.0611377	0.222234
5007-1	MAPK14	Mitogen-activated protein kinase 14	Relative Brain Age	963	0.0572749	0.0325568	0.0785381	Global Grey Matter Volume	940	-0.063422	0.0650745	0.329755	General Fractional Anisotropy	921	0.031871	0.0429256	0.457803	General Mean Diffusivity	920	-0.0120128	0.0388557	0.757197	Fazkeas White Matter Score	937	0.0159002	0.0353988	0.653307	White Matter Hyperintensity Volume	927	0.016656	0.0402288	0.678851	Whole Brain Volume	939	-0.0154405	0.0612856	0.801084
11402-17	KMT2C	Histone-lysine N-methyltransferase 2C	Relative Brain Age	963	0.0581847	0.0330956	0.0787342	Global Grey Matter Volume	940	-0.0814927	0.0653572	0.212441	General Fractional Anisotropy	921	-0.0343787	0.0436019	0.430422	General Mean Diffusivity	920	0.0403785	0.0395493	0.307271	Fazkeas White Matter Score	937	0.0533076	0.0358433	0.136951	White Matter Hyperintensity Volume	927	0.0404164	0.0408053	0.321946	Whole Brain Volume	939	-0.0490188	0.0615033	0.425445
7201-5	ISCU	Iron-sulfur cluster assembly enzyme ISCU, mitochondrial	Relative Brain Age	963	0.0576194	0.0327868	0.0788498	Global Grey Matter Volume	940	-0.128557	0.0651751	0.0485541	General Fractional Anisotropy	921	-0.0104264	0.0433249	0.809821	General Mean Diffusivity	920	-0.00357875	0.0391512	0.927168	Fazkeas White Matter Score	937	0.00986106	0.0355735	0.781625	White Matter Hyperintensity Volume	927	0.0143233	0.0405338	0.723813	Whole Brain Volume	939	-0.0736401	0.0614176	0.230526
2612-5	EIF5	Eukaryotic translation initiation factor 5	Relative Brain Age	963	0.0566524	0.032246	0.078938	Global Grey Matter Volume	940	-0.0814624	0.0643528	0.205559	General Fractional Anisotropy	921	0.0130506	0.0426687	0.759711	General Mean Diffusivity	920	-0.0126784	0.0385679	0.74236	Fazkeas White Matter Score	937	0.0107399	0.0348892	0.758212	White Matter Hyperintensity Volume	927	0.0525692	0.0398365	0.186961	Whole Brain Volume	939	-0.0226376	0.0606083	0.708772
11212-7	TXNDC5	Thioredoxin domain-containing protein 5	Relative Brain Age	963	0.0570749	0.0324959	0.0790245	Global Grey Matter Volume	940	-0.0957551	0.0650673	0.14112	General Fractional Anisotropy	921	-0.0234759	0.0429181	0.584384	General Mean Diffusivity	920	-0.00526463	0.0387967	0.89206	Fazkeas White Matter Score	937	0.00846277	0.0353629	0.810863	White Matter Hyperintensity Volume	927	0.0249559	0.0402403	0.535145	Whole Brain Volume	939	-0.0444986	0.0613056	0.467932
15588-17	GLA	Alpha-galactosidase A	Relative Brain Age	963	0.0574804	0.032729	0.0790451	Global Grey Matter Volume	940	-0.0787459	0.065077	0.226263	General Fractional Anisotropy	921	0.0069566	0.0433278	0.872442	General Mean Diffusivity	920	-0.0146838	0.0392187	0.7081	Fazkeas White Matter Score	937	0.0116534	0.0357752	0.744622	White Matter Hyperintensity Volume	927	0.0322807	0.0404864	0.425264	Whole Brain Volume	939	-0.028803	0.0612941	0.638416
6440-31	MFAP5	Microfibrillar-associated protein 5	Relative Brain Age	963	0.0575744	0.0328036	0.079238	Global Grey Matter Volume	940	-0.0963816	0.0653749	0.140403	General Fractional Anisotropy	921	-0.0254507	0.043346	0.557102	General Mean Diffusivity	920	0.0100998	0.0393147	0.797258	Fazkeas White Matter Score	937	0.0677341	0.0358706	0.0589869	White Matter Hyperintensity Volume	927	0.0486004	0.0409812	0.235654	Whole Brain Volume	939	-0.0237884	0.061681	0.699742
16907-3	CADM2	Cell adhesion molecule 2	Relative Brain Age	963	-0.0538015	0.0306576	0.0792741	Global Grey Matter Volume	940	0.162013	0.0598228	0.00676472	General Fractional Anisotropy	921	0.0329901	0.0403874	0.414019	General Mean Diffusivity	920	0.03712	0.0364881	0.309002	Fazkeas White Matter Score	937	0.0582926	0.0334351	0.0812541	White Matter Hyperintensity Volume	927	-0.0167637	0.0375869	0.655599	Whole Brain Volume	939	0.0844547	0.0565411	0.135257
17331-138	KREMEN1	Kremen protein 1	Relative Brain Age	963	0.0569644	0.0324631	0.0793033	Global Grey Matter Volume	940	-0.00953528	0.0648515	0.883106	General Fractional Anisotropy	921	-0.0369169	0.0428953	0.389443	General Mean Diffusivity	920	0.0465787	0.0386911	0.228644	Fazkeas White Matter Score	937	0.037831	0.0353343	0.284322	White Matter Hyperintensity Volume	927	0.0812111	0.0404069	0.044449	Whole Brain Volume	939	0.0081439	0.0611147	0.893991
10643-16	OLFM3	Noelin-3	Relative Brain Age	963	0.056214	0.0320388	0.0793347	Global Grey Matter Volume	940	-0.117264	0.0632856	0.0638929	General Fractional Anisotropy	921	-0.0137501	0.0420465	0.743652	General Mean Diffusivity	920	0.0217788	0.038147	0.568055	Fazkeas White Matter Score	937	0.0226197	0.0350515	0.518715	White Matter Hyperintensity Volume	927	0.0260453	0.0394911	0.509559	Whole Brain Volume	939	-0.0658972	0.0595747	0.268671
8039-41	FAM177A1	Protein FAM177A1	Relative Brain Age	963	0.0575251	0.0327869	0.0793423	Global Grey Matter Volume	940	0.000226512	0.0653106	0.997233	General Fractional Anisotropy	921	0.0400524	0.0430319	0.351977	General Mean Diffusivity	920	0.0300465	0.0389357	0.440295	Fazkeas White Matter Score	937	0.0514299	0.0356052	0.148613	White Matter Hyperintensity Volume	927	0.00729798	0.0406462	0.857507	Whole Brain Volume	939	0.0141562	0.0615323	0.818045
15441-6	GM2A	Ganglioside GM2 activator	Relative Brain Age	963	0.0556894	0.0317463	0.0793958	Global Grey Matter Volume	940	-0.121555	0.0632957	0.0548035	General Fractional Anisotropy	921	-0.131179	0.0421874	0.00187439	General Mean Diffusivity	920	0.0916686	0.0380395	0.0159601	Fazkeas White Matter Score	937	0.0622471	0.0344759	0.0709923	White Matter Hyperintensity Volume	927	0.100765	0.0393744	0.0104928	Whole Brain Volume	939	-0.137304	0.0595373	0.0211007
2625-53	HSP90AA1|HSP90AB1	Heat shock protein HSP 90-alpha	Relative Brain Age	963	0.057226	0.032625	0.079421	Global Grey Matter Volume	940	-0.0834757	0.0652111	0.200516	General Fractional Anisotropy	921	0.0237311	0.0430811	0.581738	General Mean Diffusivity	920	-0.0139069	0.0389784	0.721254	Fazkeas White Matter Score	937	0.0224673	0.0353937	0.525571	White Matter Hyperintensity Volume	927	0.0230751	0.0403073	0.566998	Whole Brain Volume	939	-0.032517	0.0614187	0.596506
5245-40	PRKAA2|PRKAB2|PRKAG1	5'-AMP-activated protein kinase subunit beta-2|5'-AMP-activated protein kinase catalytic subunit alpha-2|5'-AMP-activated protein kinase subunit gamma-1	Relative Brain Age	963	0.0561275	0.0320004	0.0794372	Global Grey Matter Volume	940	-0.0873881	0.0638285	0.170966	General Fractional Anisotropy	921	0.00416357	0.0422332	0.921468	General Mean Diffusivity	920	0.000815648	0.0382036	0.982966	Fazkeas White Matter Score	937	0.0216631	0.0348292	0.533954	White Matter Hyperintensity Volume	927	0.0232813	0.0395061	0.555655	Whole Brain Volume	939	-0.0477184	0.0600863	0.4271
10075-75	ACBD6	Acyl-CoA-binding domain-containing protein 6	Relative Brain Age	963	0.0575007	0.0327934	0.0795296	Global Grey Matter Volume	940	-0.0702694	0.0656294	0.284305	General Fractional Anisotropy	921	0.0181473	0.0432687	0.674916	General Mean Diffusivity	920	-0.018189	0.0391477	0.6422	Fazkeas White Matter Score	937	0.0134542	0.0357026	0.706292	White Matter Hyperintensity Volume	927	0.0113043	0.0405753	0.780551	Whole Brain Volume	939	-0.0235301	0.061808	0.703428
17155-1	VPS28	Vacuolar protein sorting-associated protein 28 homolog	Relative Brain Age	963	0.0557361	0.0317963	0.079617	Global Grey Matter Volume	940	-0.0871288	0.0625552	0.163671	General Fractional Anisotropy	921	-0.066274	0.0419459	0.11411	General Mean Diffusivity	920	0.0134991	0.0380791	0.722964	Fazkeas White Matter Score	937	-0.00078339	0.0345174	0.981893	White Matter Hyperintensity Volume	927	0.0265038	0.0393871	0.501008	Whole Brain Volume	939	-0.0701894	0.0589597	0.233864
10700-10	IGSF11	Immunoglobulin superfamily member 11	Relative Brain Age	963	0.0581937	0.0331991	0.0796248	Global Grey Matter Volume	940	-0.0559096	0.0655705	0.393846	General Fractional Anisotropy	921	0.0329144	0.0439889	0.454314	General Mean Diffusivity	920	0.0299205	0.0397919	0.452097	Fazkeas White Matter Score	937	-0.0619775	0.0360875	0.0859018	White Matter Hyperintensity Volume	927	-0.0406547	0.0408209	0.319285	Whole Brain Volume	939	0.0133089	0.0618278	0.829566
6478-2	IGLON5	IgLON family member 5	Relative Brain Age	963	-0.0537237	0.0306573	0.0797061	Global Grey Matter Volume	940	0.265219	0.0594123	8.04255e-06	General Fractional Anisotropy	921	0.078433	0.0402573	0.05138	General Mean Diffusivity	920	0.0422298	0.0364346	0.246433	Fazkeas White Matter Score	937	0.0601165	0.0332032	0.0702079	White Matter Hyperintensity Volume	927	-0.0300923	0.0373453	0.420367	Whole Brain Volume	939	0.210437	0.0561131	0.000176672
7717-95	CFTR	Cystic fibrosis transmembrane conductance regulator	Relative Brain Age	963	0.0579341	0.0330757	0.0798497	Global Grey Matter Volume	940	-0.0761828	0.0655393	0.245073	General Fractional Anisotropy	921	0.00457002	0.0432891	0.915924	General Mean Diffusivity	920	0.0075033	0.0392454	0.848377	Fazkeas White Matter Score	937	0.00150068	0.0361339	0.966873	White Matter Hyperintensity Volume	927	0.00925488	0.0408885	0.820934	Whole Brain Volume	939	-0.0759252	0.0616862	0.218387
4496-60	MMP12	Macrophage metalloelastase	Relative Brain Age	963	0.0535912	0.0306212	0.0800952	Global Grey Matter Volume	940	-0.138418	0.0610908	0.0234653	General Fractional Anisotropy	921	-0.113229	0.0405928	0.00528066	General Mean Diffusivity	920	0.0976761	0.0366393	0.00767858	Fazkeas White Matter Score	937	0.11016	0.033251	0.000923032	White Matter Hyperintensity Volume	927	0.110166	0.0381572	0.00388752	Whole Brain Volume	939	-0.172892	0.0574112	0.00259992
19482-11	HDHD3	Haloacid dehalogenase-like hydrolase domain-containing protein 3	Relative Brain Age	963	0.0574302	0.0328203	0.0801465	Global Grey Matter Volume	940	-0.0929187	0.0653384	0.154993	General Fractional Anisotropy	921	-0.0292763	0.0433643	0.499597	General Mean Diffusivity	920	-0.00036112	0.0393008	0.992669	Fazkeas White Matter Score	937	0.0324257	0.0355358	0.361515	White Matter Hyperintensity Volume	927	0.0512245	0.0402993	0.203692	Whole Brain Volume	939	-0.0219443	0.0616209	0.721752
6612-90	BRICD5	BRICHOS domain-containing protein 5	Relative Brain Age	963	0.0575502	0.0328897	0.0801539	Global Grey Matter Volume	940	-0.0903724	0.0655742	0.168151	General Fractional Anisotropy	921	0.0190038	0.0434955	0.662174	General Mean Diffusivity	920	-0.0182827	0.0393676	0.642354	Fazkeas White Matter Score	937	0.0154955	0.0358145	0.665263	White Matter Hyperintensity Volume	927	-0.000238021	0.0407861	0.995344	Whole Brain Volume	939	-0.025212	0.0618037	0.68332
18458-4	PTGES2	Prostaglandin E synthase 2	Relative Brain Age	963	0.0568516	0.0325087	0.0803239	Global Grey Matter Volume	940	-0.108288	0.0646219	0.0937924	General Fractional Anisotropy	921	-0.00108789	0.0429065	0.979772	General Mean Diffusivity	920	0.0034197	0.0388185	0.929802	Fazkeas White Matter Score	937	0.0180087	0.035342	0.610362	White Matter Hyperintensity Volume	927	0.023718	0.0400009	0.553223	Whole Brain Volume	939	-0.034639	0.0608787	0.569367
13535-2	COL4A3BP	Collagen type IV alpha-3-binding protein	Relative Brain Age	963	0.0558737	0.0319674	0.0804929	Global Grey Matter Volume	940	-0.0582925	0.0637886	0.360802	General Fractional Anisotropy	921	-0.0262092	0.0421503	0.534071	General Mean Diffusivity	920	0.0342226	0.0381255	0.369383	Fazkeas White Matter Score	937	0.020346	0.0346748	0.557361	White Matter Hyperintensity Volume	927	0.0517591	0.0392377	0.187129	Whole Brain Volume	939	-0.0491211	0.0600412	0.413288
12954-71	PPARA	Peroxisome proliferator-activated receptor alpha	Relative Brain Age	963	0.0575127	0.032915	0.0805832	Global Grey Matter Volume	940	-0.0952028	0.0655004	0.146094	General Fractional Anisotropy	921	0.0227132	0.0434297	0.600983	General Mean Diffusivity	920	-0.010768	0.0393468	0.784339	Fazkeas White Matter Score	937	0.0165591	0.0359329	0.644917	White Matter Hyperintensity Volume	927	-0.00098667	0.0405565	0.980591	Whole Brain Volume	939	-0.0562955	0.0617227	0.361731
12713-365	RGS19	Regulator of G-protein signaling 19	Relative Brain Age	963	0.0570156	0.0326679	0.0809307	Global Grey Matter Volume	940	-0.117076	0.0642399	0.0683819	General Fractional Anisotropy	921	-0.0386378	0.0429533	0.36837	General Mean Diffusivity	920	0.0205795	0.0389589	0.597336	Fazkeas White Matter Score	937	0.0110216	0.0355577	0.756589	White Matter Hyperintensity Volume	927	0.0228279	0.0402432	0.570546	Whole Brain Volume	939	-0.0436619	0.0605724	0.471019
9836-20	DCK	Deoxycytidine kinase	Relative Brain Age	963	0.0565327	0.0323981	0.0809953	Global Grey Matter Volume	940	-0.0634419	0.0642851	0.3237	General Fractional Anisotropy	921	-0.0275161	0.0425799	0.518136	General Mean Diffusivity	920	-0.0117442	0.0386133	0.761015	Fazkeas White Matter Score	937	0.00844429	0.0352003	0.810413	White Matter Hyperintensity Volume	927	0.0335891	0.0400664	0.401842	Whole Brain Volume	939	-0.0336511	0.0604556	0.577784
12484-67	PITPNB	Phosphatidylinositol transfer protein beta isoform	Relative Brain Age	963	0.0565317	0.0324137	0.0811476	Global Grey Matter Volume	940	-0.100847	0.063962	0.114873	General Fractional Anisotropy	921	-0.0492589	0.0425671	0.247188	General Mean Diffusivity	920	0.0111016	0.0386338	0.773841	Fazkeas White Matter Score	937	0.0127257	0.0352198	0.717858	White Matter Hyperintensity Volume	927	0.030975	0.0401218	0.440101	Whole Brain Volume	939	-0.0515836	0.0602945	0.39226
8386-11	PATE1	Prostate and testis expressed protein 1	Relative Brain Age	963	0.057576	0.033013	0.0811516	Global Grey Matter Volume	940	-0.111618	0.0656584	0.0891362	General Fractional Anisotropy	921	-0.0354174	0.0433883	0.414335	General Mean Diffusivity	920	0.0313796	0.0392804	0.424371	Fazkeas White Matter Score	937	0.0469062	0.0359549	0.192034	White Matter Hyperintensity Volume	927	0.0652272	0.0410148	0.11176	Whole Brain Volume	939	-0.0595527	0.0618841	0.335886
19276-124	SNRPG	Small nuclear ribonucleoprotein G	Relative Brain Age	963	0.0567853	0.0325707	0.0812559	Global Grey Matter Volume	940	-0.0510751	0.0649998	0.432001	General Fractional Anisotropy	921	0.00157098	0.0429746	0.970839	General Mean Diffusivity	920	-0.00603472	0.0388804	0.876654	Fazkeas White Matter Score	937	0.0327267	0.0353086	0.353991	White Matter Hyperintensity Volume	927	0.00427403	0.0400306	0.914972	Whole Brain Volume	939	-0.0282281	0.0611992	0.644619
6404-20	C1QL1	C1q-related factor	Relative Brain Age	963	0.05459	0.0313117	0.0812568	Global Grey Matter Volume	940	-0.0937299	0.0620485	0.130893	General Fractional Anisotropy	921	-0.0703358	0.0414304	0.0895671	General Mean Diffusivity	920	0.0539865	0.0374769	0.149718	Fazkeas White Matter Score	937	0.039947	0.0340632	0.240903	White Matter Hyperintensity Volume	927	0.0518309	0.0387127	0.180616	Whole Brain Volume	939	-0.0163153	0.058546	0.780494
12783-29	HNRNPM	Heterogeneous nuclear ribonucleoprotein M	Relative Brain Age	963	0.0565782	0.0324566	0.0812996	Global Grey Matter Volume	940	-0.0831128	0.0646991	0.198931	General Fractional Anisotropy	921	0.0164669	0.0429548	0.701456	General Mean Diffusivity	920	-0.0121249	0.0388664	0.755068	Fazkeas White Matter Score	937	0.0016024	0.0352037	0.963694	White Matter Hyperintensity Volume	927	-0.00820621	0.0401367	0.837997	Whole Brain Volume	939	-0.0317735	0.06095	0.602155
9288-7	FKBP7	Peptidyl-prolyl cis-trans isomerase FKBP7	Relative Brain Age	963	0.0567317	0.0325661	0.0815001	Global Grey Matter Volume	940	-0.0555056	0.0650732	0.393675	General Fractional Anisotropy	921	0.0088138	0.0431047	0.837983	General Mean Diffusivity	920	-0.000153169	0.0389858	0.996865	Fazkeas White Matter Score	937	0.0485754	0.035335	0.169221	White Matter Hyperintensity Volume	927	0.0499531	0.0401856	0.213845	Whole Brain Volume	939	-0.0393798	0.0613036	0.520631
17367-5	STMN1	Stathmin	Relative Brain Age	963	0.0573937	0.0329504	0.0815393	Global Grey Matter Volume	940	-0.0914126	0.0656849	0.164019	General Fractional Anisotropy	921	-0.0269398	0.0435474	0.53616	General Mean Diffusivity	920	0.0021138	0.039347	0.957157	Fazkeas White Matter Score	937	0.0209695	0.0357961	0.558007	White Matter Hyperintensity Volume	927	0.0247156	0.0408091	0.544755	Whole Brain Volume	939	-0.0560017	0.0618845	0.365498
4987-17	FCAR	Immunoglobulin alpha Fc receptor	Relative Brain Age	963	0.0570668	0.0327727	0.0816323	Global Grey Matter Volume	940	-0.0804635	0.0653815	0.218443	General Fractional Anisotropy	921	-0.0426403	0.0434595	0.326518	General Mean Diffusivity	920	0.0487841	0.0393489	0.215056	Fazkeas White Matter Score	937	0.0305476	0.0357314	0.392594	White Matter Hyperintensity Volume	927	0.102378	0.0408307	0.0121629	Whole Brain Volume	939	-0.0106085	0.0616175	0.863306
6597-24	FAM174A	Membrane protein FAM174A	Relative Brain Age	963	0.0573995	0.0329755	0.0817415	Global Grey Matter Volume	940	-0.110778	0.0652413	0.0895126	General Fractional Anisotropy	921	0.0071775	0.0431792	0.867979	General Mean Diffusivity	920	0.0140846	0.0390741	0.718505	Fazkeas White Matter Score	937	0.0750272	0.0355881	0.0350131	White Matter Hyperintensity Volume	927	0.0627045	0.0405008	0.121567	Whole Brain Volume	939	-0.0973527	0.0614502	0.113136
3499-77	IL17B	Interleukin-17B	Relative Brain Age	963	0.0571051	0.0328339	0.0819975	Global Grey Matter Volume	940	-0.0216414	0.0652332	0.740074	General Fractional Anisotropy	921	0.0235552	0.0435706	0.588769	General Mean Diffusivity	920	-0.0160758	0.0394123	0.683355	Fazkeas White Matter Score	937	0.0327209	0.0357756	0.360393	White Matter Hyperintensity Volume	927	0.0458118	0.0406116	0.2593	Whole Brain Volume	939	0.00865399	0.0613909	0.887897
12408-333	RAB22A	Ras-related protein Rab-22A	Relative Brain Age	963	0.0564748	0.0324753	0.0820333	Global Grey Matter Volume	940	-0.0871533	0.0648066	0.178683	General Fractional Anisotropy	921	-0.00442833	0.0427577	0.917512	General Mean Diffusivity	920	0.0318907	0.0386651	0.409489	Fazkeas White Matter Score	937	0.0484642	0.0353608	0.170511	White Matter Hyperintensity Volume	927	0.0432279	0.0401211	0.281286	Whole Brain Volume	939	-0.0677281	0.0610347	0.267143
17781-191	MAP1LC3A	Microtubule-associated proteins 1A/1B light chain 3A	Relative Brain Age	963	0.0559573	0.0321858	0.0821105	Global Grey Matter Volume	940	-0.0660599	0.0645759	0.306318	General Fractional Anisotropy	921	-0.0058166	0.0426353	0.891484	General Mean Diffusivity	920	-0.0195106	0.0384739	0.612076	Fazkeas White Matter Score	937	-0.00635861	0.0350936	0.856218	White Matter Hyperintensity Volume	927	-0.000845881	0.0402326	0.983226	Whole Brain Volume	939	-0.0544167	0.060816	0.370907
6086-15	CHRDL2	Chordin-like protein 2	Relative Brain Age	963	0.0560195	0.0322268	0.0821593	Global Grey Matter Volume	940	-0.135707	0.0641815	0.0344791	General Fractional Anisotropy	921	-0.0491128	0.0427747	0.250896	General Mean Diffusivity	920	0.0984049	0.038563	0.0107168	Fazkeas White Matter Score	937	0.0141314	0.0352799	0.68875	White Matter Hyperintensity Volume	927	0.0346879	0.040233	0.388591	Whole Brain Volume	939	-0.0919313	0.0605293	0.128815
11120-49	NAT14	N-acetyltransferase 14	Relative Brain Age	963	0.0573956	0.0330195	0.0821698	Global Grey Matter Volume	940	-0.0853056	0.065488	0.192707	General Fractional Anisotropy	921	-0.0266801	0.0436473	0.541024	General Mean Diffusivity	920	0.0141129	0.0395745	0.721379	Fazkeas White Matter Score	937	0.0126694	0.0359317	0.724392	White Matter Hyperintensity Volume	927	0.0507231	0.040665	0.212273	Whole Brain Volume	939	-0.0376368	0.0617057	0.541902
2742-68	SIGLEC7	Sialic acid-binding Ig-like lectin 7	Relative Brain Age	963	0.0551583	0.0317351	0.0821958	Global Grey Matter Volume	940	-0.0769056	0.0630204	0.22234	General Fractional Anisotropy	921	-0.020545	0.0421003	0.625549	General Mean Diffusivity	920	0.0242969	0.0380377	0.52298	Fazkeas White Matter Score	937	-0.00243806	0.0346533	0.94391	White Matter Hyperintensity Volume	927	0.0092509	0.0396568	0.815548	Whole Brain Volume	939	-0.0418705	0.0593622	0.480599
13972-4	HSD17B14	17-beta-hydroxysteroid dehydrogenase 14	Relative Brain Age	963	0.0573567	0.0330062	0.0822542	Global Grey Matter Volume	940	-0.0352692	0.065487	0.590185	General Fractional Anisotropy	921	-0.0705008	0.0436482	0.106266	General Mean Diffusivity	920	0.0687225	0.0395954	0.0826314	Fazkeas White Matter Score	937	0.0331057	0.0361636	0.359959	White Matter Hyperintensity Volume	927	0.0963665	0.0409031	0.0184745	Whole Brain Volume	939	0.00256611	0.0617128	0.966832
3143-3	CD4	T-cell surface glycoprotein CD4	Relative Brain Age	963	0.0564595	0.0325101	0.0824442	Global Grey Matter Volume	940	-0.0571137	0.0647476	0.377724	General Fractional Anisotropy	921	0.0358685	0.0431262	0.405573	General Mean Diffusivity	920	-0.0150526	0.0390815	0.70012	Fazkeas White Matter Score	937	0.0384994	0.0351495	0.273383	White Matter Hyperintensity Volume	927	0.0661442	0.0403087	0.10081	Whole Brain Volume	939	-0.00539366	0.0609433	0.929477
15336-7	SELM	Selenoprotein M	Relative Brain Age	963	0.0539942	0.0311239	0.082773	Global Grey Matter Volume	940	-0.130707	0.0614647	0.0334584	General Fractional Anisotropy	921	-0.0571393	0.0411093	0.164548	General Mean Diffusivity	920	0.0529508	0.0370594	0.153059	Fazkeas White Matter Score	937	-0.00069285	0.0339944	0.983739	White Matter Hyperintensity Volume	927	0.00650204	0.0384833	0.86583	Whole Brain Volume	939	-0.102997	0.0576807	0.0741582
4355-13	DAPK2	Death-associated protein kinase 2	Relative Brain Age	963	0.0559808	0.0322704	0.0827861	Global Grey Matter Volume	940	-0.059946	0.0643442	0.35152	General Fractional Anisotropy	921	0.0139305	0.0428248	0.744962	General Mean Diffusivity	920	0.0101179	0.0387568	0.794045	Fazkeas White Matter Score	937	0.00885385	0.0351127	0.800921	White Matter Hyperintensity Volume	927	0.026288	0.0398811	0.509792	Whole Brain Volume	939	-0.0224111	0.060545	0.711266
3813-3	FYN	Tyrosine-protein kinase Fyn	Relative Brain Age	963	0.0549109	0.0317002	0.0832386	Global Grey Matter Volume	940	-0.0438009	0.0632131	0.488367	General Fractional Anisotropy	921	-0.0221425	0.0419227	0.597378	General Mean Diffusivity	920	0.0423097	0.037899	0.26426	Fazkeas White Matter Score	937	0.0444587	0.0344257	0.196552	White Matter Hyperintensity Volume	927	0.0620264	0.0390999	0.112659	Whole Brain Volume	939	-0.0336865	0.0594971	0.571266
17806-6	SDCBP	Syntenin-1	Relative Brain Age	963	0.0555641	0.0320861	0.0833237	Global Grey Matter Volume	940	-0.0361707	0.0642317	0.573347	General Fractional Anisotropy	921	-0.00818498	0.0423999	0.846926	General Mean Diffusivity	920	0.0128681	0.0383351	0.737118	Fazkeas White Matter Score	937	0.0950212	0.0347623	0.00626735	White Matter Hyperintensity Volume	927	0.0982017	0.0398838	0.0138091	Whole Brain Volume	939	0.0219746	0.0605026	0.716454
11067-13	BGLAP	Osteocalcin	Relative Brain Age	963	0.0565824	0.0326929	0.0835004	Global Grey Matter Volume	940	-0.0305416	0.0652026	0.639491	General Fractional Anisotropy	921	-0.000442686	0.0432186	0.991827	General Mean Diffusivity	920	0.009582	0.0392139	0.806958	Fazkeas White Matter Score	937	-0.0187952	0.0356116	0.597649	White Matter Hyperintensity Volume	927	0.00241469	0.0407286	0.952723	Whole Brain Volume	939	-0.0211259	0.0614803	0.731131
4154-57	SELP	P-selectin	Relative Brain Age	963	0.0564298	0.032609	0.0835418	Global Grey Matter Volume	940	-0.071739	0.0650875	0.270377	General Fractional Anisotropy	921	-0.0121903	0.0430591	0.777096	General Mean Diffusivity	920	0.0235347	0.0389133	0.545313	Fazkeas White Matter Score	937	0.0202189	0.0354027	0.567924	White Matter Hyperintensity Volume	927	0.0232378	0.0403249	0.564436	Whole Brain Volume	939	-0.0417273	0.0612703	0.495849
2514-65	EFNB3	Ephrin-B3	Relative Brain Age	963	0.0562314	0.0325014	0.0836082	Global Grey Matter Volume	940	-0.0806879	0.0648566	0.213464	General Fractional Anisotropy	921	0.0335075	0.0428675	0.434419	General Mean Diffusivity	920	0.00935833	0.0388702	0.809742	Fazkeas White Matter Score	937	0.036185	0.0353779	0.306396	White Matter Hyperintensity Volume	927	0.0561256	0.0403698	0.164442	Whole Brain Volume	939	-0.0161852	0.0611343	0.791204
11699-16	PTP4A2	Protein tyrosine phosphatase type IVA 2	Relative Brain Age	963	0.0565454	0.0326913	0.0836874	Global Grey Matter Volume	940	-0.0587833	0.0653289	0.368225	General Fractional Anisotropy	921	0.0036147	0.0432528	0.933397	General Mean Diffusivity	920	-0.006095	0.039124	0.876201	Fazkeas White Matter Score	937	0.0209562	0.0355413	0.555438	White Matter Hyperintensity Volume	927	0.0240338	0.0402884	0.550813	Whole Brain Volume	939	-0.0220682	0.0615304	0.719853
6974-6	CD74	HLA class II histocompatibility antigen gamma chain	Relative Brain Age	963	0.0572846	0.0331201	0.0837014	Global Grey Matter Volume	940	-0.0403133	0.065777	0.539956	General Fractional Anisotropy	921	-0.00423751	0.0436126	0.922597	General Mean Diffusivity	920	0.00456285	0.039459	0.907942	Fazkeas White Matter Score	937	0.0231684	0.0359972	0.519824	White Matter Hyperintensity Volume	927	0.0410069	0.0411849	0.319406	Whole Brain Volume	939	0.0194292	0.0619615	0.753848
11618-83	MYB	Transcriptional activator Myb	Relative Brain Age	963	0.0565383	0.03269	0.0837147	Global Grey Matter Volume	940	-0.11545	0.0647115	0.074413	General Fractional Anisotropy	921	-0.046558	0.0431145	0.280201	General Mean Diffusivity	920	0.0356377	0.0391134	0.362223	Fazkeas White Matter Score	937	0.0240005	0.0358555	0.50326	White Matter Hyperintensity Volume	927	0.0598698	0.0405532	0.139856	Whole Brain Volume	939	-0.0780797	0.060911	0.19989
14082-56	TLN2	Talin-2	Relative Brain Age	963	0.0543963	0.0315034	0.0842253	Global Grey Matter Volume	940	-0.0366083	0.0629533	0.560894	General Fractional Anisotropy	921	-0.00236062	0.0416684	0.954822	General Mean Diffusivity	920	0.0147896	0.0376538	0.694483	Fazkeas White Matter Score	937	0.00185853	0.0342987	0.956786	White Matter Hyperintensity Volume	927	0.00215612	0.0389636	0.95587	Whole Brain Volume	939	-0.0399053	0.0592518	0.500638
16561-9	A1BG	Alpha-1B-glycoprotein	Relative Brain Age	963	0.0536967	0.0310999	0.0842422	Global Grey Matter Volume	940	-0.0250173	0.0616648	0.684964	General Fractional Anisotropy	921	-0.0509659	0.0411869	0.215927	General Mean Diffusivity	920	0.0317613	0.0372088	0.393329	Fazkeas White Matter Score	937	0.0341696	0.033806	0.312133	White Matter Hyperintensity Volume	927	0.0703114	0.0384988	0.067801	Whole Brain Volume	939	-0.00297536	0.0581022	0.959159
10956-82	GCSH	Glycine cleavage system H protein, mitochondrial	Relative Brain Age	963	0.0569679	0.0330316	0.0845905	Global Grey Matter Volume	940	-0.0858066	0.0657608	0.191951	General Fractional Anisotropy	921	0.00333295	0.0437843	0.939322	General Mean Diffusivity	920	0.00264583	0.0397266	0.946899	Fazkeas White Matter Score	937	-0.0176309	0.0362258	0.626475	White Matter Hyperintensity Volume	927	-0.027112	0.0411438	0.509924	Whole Brain Volume	939	0.0156582	0.0618703	0.800206
17693-2	SEPTIN6	Septin-6	Relative Brain Age	963	0.0546353	0.031682	0.0846194	Global Grey Matter Volume	940	-0.0974351	0.0628927	0.121327	General Fractional Anisotropy	921	-0.0210009	0.0421286	0.618134	General Mean Diffusivity	920	0.0422724	0.0381095	0.267328	Fazkeas White Matter Score	937	0.0164967	0.0344594	0.632131	White Matter Hyperintensity Volume	927	0.0286585	0.0389573	0.46195	Whole Brain Volume	939	-0.0632976	0.0592598	0.285459
8033-1	DNAJC18	DnaJ homolog subfamily C member 18	Relative Brain Age	963	-0.0566834	0.0328697	0.0846198	Global Grey Matter Volume	940	0.104867	0.065142	0.107437	General Fractional Anisotropy	921	-0.0236398	0.0435826	0.587533	General Mean Diffusivity	920	0.0391122	0.0393711	0.320503	Fazkeas White Matter Score	937	-0.0401645	0.0358009	0.261912	White Matter Hyperintensity Volume	927	-0.0395425	0.0406593	0.330786	Whole Brain Volume	939	0.0310486	0.0614421	0.613326
17778-19	RAB32	Ras-related protein Rab-32	Relative Brain Age	963	0.0559778	0.0324801	0.0848075	Global Grey Matter Volume	940	-0.0709591	0.064992	0.274915	General Fractional Anisotropy	921	0.0141625	0.042846	0.74099	General Mean Diffusivity	920	-0.0143584	0.038745	0.710945	Fazkeas White Matter Score	937	0.0272234	0.0353073	0.440683	White Matter Hyperintensity Volume	927	0.0422791	0.040141	0.292219	Whole Brain Volume	939	-0.026528	0.0612427	0.664898
13942-140	SPSB1	SPRY domain-containing SOCS box protein 1	Relative Brain Age	963	0.0557426	0.0323514	0.0848822	Global Grey Matter Volume	940	-0.135537	0.0640706	0.0343925	General Fractional Anisotropy	921	-0.0173863	0.0426848	0.683774	General Mean Diffusivity	920	0.0171047	0.0386496	0.658084	Fazkeas White Matter Score	937	0.0149409	0.0351998	0.67123	White Matter Hyperintensity Volume	927	0.0223711	0.0399329	0.575331	Whole Brain Volume	939	-0.0647229	0.0603658	0.28364
3312-64	FCGR1A	High affinity immunoglobulin gamma Fc receptor I	Relative Brain Age	963	0.0557174	0.0323566	0.0850732	Global Grey Matter Volume	940	-0.0807543	0.0639829	0.206905	General Fractional Anisotropy	921	-0.016568	0.0425032	0.696679	General Mean Diffusivity	920	0.0505642	0.0384534	0.188528	Fazkeas White Matter Score	937	0.0881584	0.0350044	0.0117858	White Matter Hyperintensity Volume	927	0.122963	0.0397482	0.00197775	Whole Brain Volume	939	-0.0564623	0.0603001	0.34909
13941-82	FARS2	Phenylalanine--tRNA ligase, mitochondrial	Relative Brain Age	963	0.0561774	0.0326237	0.0850735	Global Grey Matter Volume	940	-0.0886732	0.0647373	0.170768	General Fractional Anisotropy	921	-0.0442156	0.0431184	0.305153	General Mean Diffusivity	920	0.0101954	0.0390271	0.793908	Fazkeas White Matter Score	937	0.0288573	0.0354552	0.415697	White Matter Hyperintensity Volume	927	0.0231839	0.0403969	0.566033	Whole Brain Volume	939	-0.0209706	0.0609922	0.730979
3078-1	PGF	Placenta growth factor	Relative Brain Age	963	0.0565215	0.0328242	0.0850796	Global Grey Matter Volume	940	-0.0690385	0.0650948	0.28888	General Fractional Anisotropy	921	-0.0229873	0.0434481	0.596753	General Mean Diffusivity	920	0.032325	0.0393452	0.411319	Fazkeas White Matter Score	937	0.0036689	0.0358159	0.918409	White Matter Hyperintensity Volume	927	0.0217422	0.0406581	0.592817	Whole Brain Volume	939	-0.0378355	0.061276	0.536931
13485-20	TMEM87B	Transmembrane protein 87B	Relative Brain Age	963	0.0558556	0.0324461	0.0851623	Global Grey Matter Volume	940	-0.0537577	0.0644166	0.403981	General Fractional Anisotropy	921	-0.0306207	0.0426344	0.472624	General Mean Diffusivity	920	0.0217694	0.0385948	0.57272	Fazkeas White Matter Score	937	0.0130908	0.0353886	0.711446	White Matter Hyperintensity Volume	927	0.0228768	0.0399268	0.566666	Whole Brain Volume	939	-0.0266744	0.0606243	0.659941
5762-35	SPAG11B	Sperm-associated antigen 11B	Relative Brain Age	963	0.0565697	0.0328795	0.0853385	Global Grey Matter Volume	940	-0.0483929	0.0651124	0.457348	General Fractional Anisotropy	921	-0.00991881	0.0434448	0.819407	General Mean Diffusivity	920	-0.00361666	0.0393785	0.926822	Fazkeas White Matter Score	937	0.0692655	0.0358773	0.0535298	White Matter Hyperintensity Volume	927	0.0810475	0.0407134	0.0465156	Whole Brain Volume	939	0.0125167	0.0613257	0.838273
14112-40	RELT	Tumor necrosis factor receptor superfamily member 19L	Relative Brain Age	963	0.0552864	0.0321345	0.0853474	Global Grey Matter Volume	940	-0.129125	0.0631877	0.0410015	General Fractional Anisotropy	921	-0.0252007	0.0424106	0.552374	General Mean Diffusivity	920	0.0228678	0.0384688	0.55221	Fazkeas White Matter Score	937	0.0220689	0.0351274	0.529839	White Matter Hyperintensity Volume	927	0.0418686	0.0395774	0.290104	Whole Brain Volume	939	-0.0746099	0.0595768	0.210449
11227-31	TBL2	Transducin beta-like protein 2	Relative Brain Age	963	0.0560848	0.0326005	0.085366	Global Grey Matter Volume	940	-0.0804306	0.0651849	0.217246	General Fractional Anisotropy	921	0.024466	0.0430411	0.56974	General Mean Diffusivity	920	-0.0185626	0.0389225	0.633425	Fazkeas White Matter Score	937	0.0161424	0.0354343	0.648707	White Matter Hyperintensity Volume	927	0.00552226	0.0402802	0.890955	Whole Brain Volume	939	-0.0190341	0.0614238	0.756651
18449-33	PPIG	Peptidyl-prolyl cis-trans isomerase G	Relative Brain Age	963	0.0549285	0.031942	0.0854992	Global Grey Matter Volume	940	-0.121598	0.0624022	0.0513418	General Fractional Anisotropy	921	-0.0781889	0.0419375	0.0622636	General Mean Diffusivity	920	0.0331562	0.0380892	0.384034	Fazkeas White Matter Score	937	0.00565011	0.0348632	0.871255	White Matter Hyperintensity Volume	927	0.0411205	0.0392415	0.294693	Whole Brain Volume	939	-0.0972019	0.0588612	0.0986618
2665-26	TNFRSF17	Tumor necrosis factor receptor superfamily member 17	Relative Brain Age	963	0.0549927	0.0319798	0.0855031	Global Grey Matter Volume	940	-0.0672664	0.0644664	0.296748	General Fractional Anisotropy	921	-0.105546	0.0428547	0.0137827	General Mean Diffusivity	920	0.0272584	0.0384119	0.47793	Fazkeas White Matter Score	937	0.0377879	0.0347468	0.276806	White Matter Hyperintensity Volume	927	0.114074	0.0398334	0.00418624	Whole Brain Volume	939	-0.0496027	0.0606396	0.413362
12018-84	TPK1	Thiamin pyrophosphokinase 1	Relative Brain Age	963	0.0560333	0.0325877	0.0855305	Global Grey Matter Volume	940	-0.0796578	0.0647429	0.218558	General Fractional Anisotropy	921	-0.0127075	0.0432175	0.768731	General Mean Diffusivity	920	0.00407654	0.0392134	0.917203	Fazkeas White Matter Score	937	0.0320076	0.0355566	0.36802	White Matter Hyperintensity Volume	927	0.0499065	0.0402485	0.21499	Whole Brain Volume	939	-0.00298322	0.0609809	0.960983
13242-134	SHANK3	SH3 and multiple ankyrin repeat domains protein 3	Relative Brain Age	963	0.0562984	0.0327457	0.0855667	Global Grey Matter Volume	940	-0.0999794	0.0651225	0.124722	General Fractional Anisotropy	921	0.00690627	0.0434726	0.873775	General Mean Diffusivity	920	0.013341	0.0393686	0.734705	Fazkeas White Matter Score	937	-0.00160643	0.0354492	0.963855	White Matter Hyperintensity Volume	927	-0.00406608	0.0406232	0.920271	Whole Brain Volume	939	-0.0905359	0.0613374	0.139936
3647-49	TLR4|LY96	Lymphocyte antigen 96|Toll-like receptor 4	Relative Brain Age	963	0.0565193	0.0328897	0.0857149	Global Grey Matter Volume	940	0.0179584	0.0654717	0.783859	General Fractional Anisotropy	921	0.00260881	0.0434789	0.952154	General Mean Diffusivity	920	0.0205865	0.0391429	0.598936	Fazkeas White Matter Score	937	-0.000204478	0.0358091	0.995444	White Matter Hyperintensity Volume	927	0.03179	0.0409996	0.43812	Whole Brain Volume	939	0.001778	0.0616797	0.977003
7713-102	FMR1	Synaptic functional regulator FMR1	Relative Brain Age	963	0.0556082	0.0323605	0.0857242	Global Grey Matter Volume	940	-0.0885314	0.0645868	0.170457	General Fractional Anisotropy	921	-0.00711104	0.0426547	0.867597	General Mean Diffusivity	920	0.0273177	0.0386246	0.479403	Fazkeas White Matter Score	937	0.0319937	0.0352759	0.36443	White Matter Hyperintensity Volume	927	0.0472617	0.0399475	0.236771	Whole Brain Volume	939	-0.05782	0.0608276	0.341829
6528-95	EXTL2	Exostosin-like 2	Relative Brain Age	963	0.0561145	0.0326602	0.0857728	Global Grey Matter Volume	940	-0.111306	0.0645423	0.0846105	General Fractional Anisotropy	921	-0.0490001	0.043135	0.255969	General Mean Diffusivity	920	0.0257754	0.0390911	0.509659	Fazkeas White Matter Score	937	0.00960316	0.0356291	0.787521	White Matter Hyperintensity Volume	927	0.0320677	0.040525	0.428765	Whole Brain Volume	939	-0.0491247	0.0608592	0.419559
13236-25	WNT3A	Protein Wnt-3a	Relative Brain Age	963	0.0560041	0.0326083	0.0858914	Global Grey Matter Volume	940	-0.128263	0.0646103	0.0471251	General Fractional Anisotropy	921	-0.0408804	0.0428793	0.340396	General Mean Diffusivity	920	0.0425463	0.0388441	0.273381	Fazkeas White Matter Score	937	0.019462	0.0355113	0.583658	White Matter Hyperintensity Volume	927	0.0377053	0.0402761	0.349186	Whole Brain Volume	939	-0.0150253	0.0609485	0.805276
12885-42	NR1D2	Nuclear receptor subfamily 1 group D member 2	Relative Brain Age	963	0.056482	0.0329044	0.0860616	Global Grey Matter Volume	940	-0.0677614	0.0653755	0.299971	General Fractional Anisotropy	921	-0.0386088	0.0433928	0.3736	General Mean Diffusivity	920	0.0610812	0.0392625	0.119776	Fazkeas White Matter Score	937	0.0561825	0.035865	0.117231	White Matter Hyperintensity Volume	927	0.115586	0.040772	0.00458346	Whole Brain Volume	939	-0.0388898	0.061582	0.527705
15368-3	BMPER	BMP-binding endothelial regulator protein	Relative Brain Age	963	0.0561528	0.0327205	0.0861375	Global Grey Matter Volume	940	-0.0895844	0.0649263	0.167653	General Fractional Anisotropy	921	-0.0625151	0.043403	0.149771	General Mean Diffusivity	920	-0.00158442	0.0392555	0.967805	Fazkeas White Matter Score	937	0.0271487	0.0355389	0.444919	White Matter Hyperintensity Volume	927	0.0547825	0.0406329	0.177584	Whole Brain Volume	939	-0.0486544	0.061211	0.426693
4542-24	CLU	Clusterin	Relative Brain Age	963	0.0534422	0.0311679	0.0864083	Global Grey Matter Volume	940	-0.119794	0.0616082	0.051842	General Fractional Anisotropy	921	-0.0423652	0.040922	0.300543	General Mean Diffusivity	920	0.0440765	0.0369759	0.233247	Fazkeas White Matter Score	937	0.0772745	0.0337782	0.0221549	White Matter Hyperintensity Volume	927	0.115152	0.0386181	0.0028655	Whole Brain Volume	939	-0.0532527	0.0581127	0.359473
12772-8	NUP98	Nuclear pore complex protein Nup98-Nup96	Relative Brain Age	963	0.0560452	0.0327096	0.0866356	Global Grey Matter Volume	940	-0.0333566	0.0650639	0.608179	General Fractional Anisotropy	921	-0.00151223	0.0435577	0.972305	General Mean Diffusivity	920	-0.00280221	0.0394318	0.943346	Fazkeas White Matter Score	937	0.0236068	0.0356712	0.508107	White Matter Hyperintensity Volume	927	0.0788037	0.0407296	0.0530146	Whole Brain Volume	939	0.02063	0.0613328	0.736598
15533-97	MSR1	Macrophage scavenger receptor types I and II	Relative Brain Age	963	0.0532264	0.0310797	0.0867901	Global Grey Matter Volume	940	-0.0165404	0.0620322	0.789745	General Fractional Anisotropy	921	-0.0500898	0.0413077	0.225283	General Mean Diffusivity	920	0.0482313	0.0372266	0.195109	Fazkeas White Matter Score	937	0.0387545	0.0339899	0.254211	White Matter Hyperintensity Volume	927	0.0660586	0.0387364	0.0881317	Whole Brain Volume	939	-0.0528295	0.0584106	0.365756
11116-16	C11orf87	Uncharacterized protein C11orf87	Relative Brain Age	963	0.0558486	0.032614	0.0868212	Global Grey Matter Volume	940	-0.106709	0.0649989	0.10065	General Fractional Anisotropy	921	-0.0015703	0.0433007	0.971071	General Mean Diffusivity	920	0.0182266	0.0391301	0.641363	Fazkeas White Matter Score	937	0.0480395	0.0355308	0.176359	White Matter Hyperintensity Volume	927	0.0532905	0.0402849	0.185888	Whole Brain Volume	939	-0.0186712	0.0612976	0.760672
17692-2	BTN3A3	Butyrophilin subfamily 3 member A3	Relative Brain Age	963	0.0565686	0.0330401	0.0868751	Global Grey Matter Volume	940	-0.0287687	0.0659544	0.662699	General Fractional Anisotropy	921	-0.0546332	0.0437751	0.212016	General Mean Diffusivity	920	0.0269881	0.0393985	0.493342	Fazkeas White Matter Score	937	0.085149	0.0357871	0.0173446	White Matter Hyperintensity Volume	927	0.114395	0.0410076	0.00527718	Whole Brain Volume	939	-0.0166867	0.0617118	0.786854
9016-12	NR1H2	Oxysterols receptor LXR-beta	Relative Brain Age	963	0.0556606	0.032526	0.0870328	Global Grey Matter Volume	940	-0.102502	0.0644338	0.111654	General Fractional Anisotropy	921	-0.0179961	0.0427229	0.673588	General Mean Diffusivity	920	0.00284633	0.0387428	0.941434	Fazkeas White Matter Score	937	0.02218	0.0354524	0.53156	White Matter Hyperintensity Volume	927	0.0300357	0.0399669	0.452344	Whole Brain Volume	939	-0.0247468	0.0606939	0.683471
9753-17	EZR	Ezrin	Relative Brain Age	963	0.0541524	0.03166	0.0871858	Global Grey Matter Volume	940	-0.0673683	0.0632429	0.286771	General Fractional Anisotropy	921	0.00580591	0.0416703	0.88919	General Mean Diffusivity	920	0.00652885	0.0376762	0.862425	Fazkeas White Matter Score	937	0.0259225	0.0343375	0.45029	White Matter Hyperintensity Volume	927	0.027853	0.0389803	0.474893	Whole Brain Volume	939	-0.0401248	0.0595469	0.500416
7180-114	IFNA14	Interferon alpha-14	Relative Brain Age	963	0.0563014	0.0329228	0.0872464	Global Grey Matter Volume	940	-0.0500782	0.0655816	0.445105	General Fractional Anisotropy	921	-0.00699448	0.0437651	0.873024	General Mean Diffusivity	920	0.0123829	0.0396254	0.754661	Fazkeas White Matter Score	937	0.0140513	0.0357961	0.694662	White Matter Hyperintensity Volume	927	0.0206364	0.0410024	0.614754	Whole Brain Volume	939	-0.00474876	0.0617634	0.938714
14150-7	IL36A	Interleukin-36 alpha	Relative Brain Age	963	0.0550831	0.0322142	0.0872847	Global Grey Matter Volume	940	-0.118661	0.0629032	0.0592411	General Fractional Anisotropy	921	-0.0650341	0.0427587	0.128271	General Mean Diffusivity	920	0.097575	0.0387035	0.0116993	Fazkeas White Matter Score	937	0.0436651	0.0352439	0.215368	White Matter Hyperintensity Volume	927	0.0755448	0.0398565	0.0580366	Whole Brain Volume	939	-0.0951714	0.0593318	0.108702
10575-31	PUF60	Poly(U)-binding-splicing factor PUF60	Relative Brain Age	963	0.0551463	0.0322578	0.0873489	Global Grey Matter Volume	940	-0.0516814	0.0639151	0.418748	General Fractional Anisotropy	921	-0.0743132	0.0424785	0.0802166	General Mean Diffusivity	920	-0.00445969	0.0385003	0.907783	Fazkeas White Matter Score	937	0.040472	0.0351866	0.250058	White Matter Hyperintensity Volume	927	0.0641347	0.0399942	0.108802	Whole Brain Volume	939	-0.0248829	0.0602652	0.679687
13482-14	CNOT1	CCR4-NOT transcription complex subunit 1	Relative Brain Age	963	0.0546948	0.0319958	0.08737	Global Grey Matter Volume	940	-0.0711082	0.0639442	0.266122	General Fractional Anisotropy	921	-0.00671576	0.0422353	0.873662	General Mean Diffusivity	920	0.0129256	0.0382028	0.735107	Fazkeas White Matter Score	937	0.0239108	0.0348042	0.492076	White Matter Hyperintensity Volume	927	0.0352178	0.0395506	0.373225	Whole Brain Volume	939	-0.0359946	0.060211	0.549969
5410-53	CDH15	Cadherin-15	Relative Brain Age	963	0.0556902	0.0325843	0.0874299	Global Grey Matter Volume	940	-0.0949687	0.064689	0.142082	General Fractional Anisotropy	921	-0.00150041	0.0426251	0.97192	General Mean Diffusivity	920	-0.0118396	0.0386688	0.759467	Fazkeas White Matter Score	937	0.0255835	0.0354655	0.470686	White Matter Hyperintensity Volume	927	0.0443084	0.0401275	0.26951	Whole Brain Volume	939	0.00851975	0.0609213	0.88878
8953-47	HDGF	Hepatoma-derived growth factor	Relative Brain Age	963	0.0557555	0.0326447	0.0876451	Global Grey Matter Volume	940	-0.079883	0.065235	0.220748	General Fractional Anisotropy	921	0.0152079	0.0431414	0.724454	General Mean Diffusivity	920	-0.024093	0.039052	0.53727	Fazkeas White Matter Score	937	0.0129946	0.0355205	0.714489	White Matter Hyperintensity Volume	927	0.0356812	0.0405859	0.379318	Whole Brain Volume	939	-0.0416996	0.0614896	0.497672
14254-27	PTPN4	Tyrosine-protein phosphatase non-receptor type 4	Relative Brain Age	963	0.0552314	0.0323538	0.0878022	Global Grey Matter Volume	940	-0.168186	0.0643618	0.00897179	General Fractional Anisotropy	921	-0.0473688	0.0427314	0.267635	General Mean Diffusivity	920	0.00747876	0.0384892	0.845935	Fazkeas White Matter Score	937	0.0515081	0.0352252	0.143673	White Matter Hyperintensity Volume	927	0.0629585	0.0403019	0.118247	Whole Brain Volume	939	-0.0980772	0.0607175	0.106245
12867-40	DYNLT3	Dynein light chain Tctex-type 3	Relative Brain Age	963	0.0565891	0.0331621	0.0879267	Global Grey Matter Volume	940	-0.123624	0.0656846	0.0598243	General Fractional Anisotropy	921	-0.0635517	0.0440322	0.148936	General Mean Diffusivity	920	-0.00309442	0.0399113	0.9382	Fazkeas White Matter Score	937	0.0195443	0.0361554	0.588808	White Matter Hyperintensity Volume	927	0.0481732	0.0412265	0.242605	Whole Brain Volume	939	-0.075924	0.0618935	0.21994
8369-102	DAG1	Dystroglycan	Relative Brain Age	963	0.055787	0.0326966	0.0879704	Global Grey Matter Volume	940	-0.0926219	0.0651607	0.155189	General Fractional Anisotropy	921	-0.0423975	0.0432608	0.327064	General Mean Diffusivity	920	0.0498237	0.0391798	0.203491	Fazkeas White Matter Score	937	0.04101	0.0357356	0.251136	White Matter Hyperintensity Volume	927	0.0843778	0.0407046	0.0381786	Whole Brain Volume	939	-0.0333919	0.0614394	0.58679
8305-18	SULF2	Extracellular sulfatase Sulf-2	Relative Brain Age	963	0.0563523	0.0330418	0.0881037	Global Grey Matter Volume	940	-0.154444	0.0655109	0.0183969	General Fractional Anisotropy	921	-0.0167836	0.0434838	0.699516	General Mean Diffusivity	920	0.0167995	0.0393625	0.669532	Fazkeas White Matter Score	937	0.0353012	0.0360073	0.326893	White Matter Hyperintensity Volume	927	0.0522997	0.0410396	0.202532	Whole Brain Volume	939	-0.0632274	0.0618152	0.306381
10900-272	STMN2	Stathmin-2	Relative Brain Age	963	0.0561906	0.0329517	0.0881495	Global Grey Matter Volume	940	-0.0822665	0.0658558	0.211595	General Fractional Anisotropy	921	-0.0013024	0.0435597	0.976147	General Mean Diffusivity	920	-0.0179102	0.0393897	0.649331	Fazkeas White Matter Score	937	0.025704	0.0357738	0.47244	White Matter Hyperintensity Volume	927	0.0234339	0.0408217	0.565932	Whole Brain Volume	939	-0.0394335	0.0620406	0.525032
2695-25	PECAM1	Platelet endothelial cell adhesion molecule	Relative Brain Age	963	0.0551652	0.0323594	0.088238	Global Grey Matter Volume	940	-0.0375451	0.0638239	0.556358	General Fractional Anisotropy	921	-0.00115987	0.0427394	0.978349	General Mean Diffusivity	920	-0.0183068	0.0387172	0.636332	Fazkeas White Matter Score	937	0.0160293	0.035074	0.647662	White Matter Hyperintensity Volume	927	0.0432636	0.0400062	0.279509	Whole Brain Volume	939	0.0108068	0.0601063	0.857313
2796-62	FGA|FGB|FGG	Fibrinogen beta chain|Fibrinogen alpha chain|Fibrinogen gamma chain	Relative Brain Age	963	0.0541527	0.0317695	0.0882788	Global Grey Matter Volume	940	-0.0426899	0.0629602	0.497743	General Fractional Anisotropy	921	0.0326448	0.0416298	0.432941	General Mean Diffusivity	920	-0.0197915	0.037659	0.599205	Fazkeas White Matter Score	937	-0.0114387	0.0345449	0.740549	White Matter Hyperintensity Volume	927	0.0315869	0.0394172	0.42293	Whole Brain Volume	939	0.0734738	0.0592904	0.215264
8273-84	IL31RA	Interleukin-31 receptor subunit alpha	Relative Brain Age	963	0.0556521	0.0326514	0.0883011	Global Grey Matter Volume	940	-0.0750962	0.0650177	0.248086	General Fractional Anisotropy	921	-0.018403	0.0432581	0.670529	General Mean Diffusivity	920	0.0412896	0.0391843	0.292008	Fazkeas White Matter Score	937	0.0200033	0.0356267	0.574479	White Matter Hyperintensity Volume	927	0.0517416	0.0406607	0.203188	Whole Brain Volume	939	-0.0414766	0.061257	0.498348
9547-29	EMID1	EMI domain-containing protein 1	Relative Brain Age	963	0.0560959	0.0329212	0.0883919	Global Grey Matter Volume	940	-0.0979041	0.0655889	0.135517	General Fractional Anisotropy	921	-0.0485978	0.0435189	0.264121	General Mean Diffusivity	920	0.0222566	0.0394129	0.572276	Fazkeas White Matter Score	937	0.0452065	0.0359161	0.208149	White Matter Hyperintensity Volume	927	0.0428272	0.040963	0.295788	Whole Brain Volume	939	-0.0695426	0.061678	0.259526
18319-7	PDHX	Pyruvate dehydrogenase protein X component, mitochondrial	Relative Brain Age	963	0.0556081	0.0326372	0.0884131	Global Grey Matter Volume	940	-0.0970496	0.0651041	0.136044	General Fractional Anisotropy	921	0.0186901	0.0431027	0.664565	General Mean Diffusivity	920	-0.0218372	0.0389248	0.57479	Fazkeas White Matter Score	937	0.0221935	0.0353885	0.530567	White Matter Hyperintensity Volume	927	-0.0222997	0.040138	0.578501	Whole Brain Volume	939	-0.0446499	0.0612819	0.466247
3401-8	PTPN2	Tyrosine-protein phosphatase non-receptor type 2	Relative Brain Age	963	0.0551227	0.0323549	0.088439	Global Grey Matter Volume	940	-0.0890862	0.063823	0.162765	General Fractional Anisotropy	921	-0.00946249	0.0426616	0.824467	General Mean Diffusivity	920	-0.00406346	0.0386733	0.916319	Fazkeas White Matter Score	937	0.0284065	0.0352053	0.419734	White Matter Hyperintensity Volume	927	0.0593116	0.0399597	0.137733	Whole Brain Volume	939	-0.0564632	0.0601091	0.347553
19280-29	UBE2D3	Ubiquitin-conjugating enzyme E2 D3	Relative Brain Age	963	0.0559121	0.0328415	0.0886645	Global Grey Matter Volume	940	-0.0601428	0.0652675	0.356799	General Fractional Anisotropy	921	-0.0206182	0.0432398	0.633479	General Mean Diffusivity	920	-0.00194367	0.0391847	0.960439	Fazkeas White Matter Score	937	0.0125151	0.0357111	0.725999	White Matter Hyperintensity Volume	927	0.0248113	0.0406543	0.541663	Whole Brain Volume	939	0.0342793	0.0614338	0.576853
18422-41	MVD	Diphosphomevalonate decarboxylase	Relative Brain Age	963	0.0554873	0.0325953	0.0886969	Global Grey Matter Volume	940	-0.0795458	0.06486	0.220039	General Fractional Anisotropy	921	-0.0297374	0.0428043	0.487225	General Mean Diffusivity	920	0.0140285	0.0388387	0.717951	Fazkeas White Matter Score	937	0.0104815	0.0355045	0.767829	White Matter Hyperintensity Volume	927	0.0603381	0.0404945	0.136216	Whole Brain Volume	939	-0.0363474	0.0611366	0.552159
18401-18	ALKBH3	Alpha-ketoglutarate-dependent dioxygenase alkB homolog 3	Relative Brain Age	963	0.0558821	0.032897	0.0893754	Global Grey Matter Volume	940	-0.086005	0.0655655	0.189608	General Fractional Anisotropy	921	-0.006103	0.043532	0.888505	General Mean Diffusivity	920	-0.0118085	0.0393748	0.764254	Fazkeas White Matter Score	937	0.0018589	0.0358584	0.958656	White Matter Hyperintensity Volume	927	-0.00851975	0.0406939	0.834166	Whole Brain Volume	939	-0.0524929	0.061812	0.395751
8969-49	CD14	Monocyte differentiation antigen CD14	Relative Brain Age	963	0.0529174	0.0311519	0.0893775	Global Grey Matter Volume	940	-0.0924831	0.0619331	0.135365	General Fractional Anisotropy	921	-0.0447775	0.0413373	0.278709	General Mean Diffusivity	920	0.0507092	0.0372625	0.173557	Fazkeas White Matter Score	937	0.0186833	0.0338264	0.580723	White Matter Hyperintensity Volume	927	0.0290034	0.0388412	0.455234	Whole Brain Volume	939	-0.0688656	0.0583698	0.238074
11910-27	DLX4	Homeobox protein DLX-4	Relative Brain Age	963	0.0549044	0.0323236	0.0893974	Global Grey Matter Volume	940	-0.09628	0.0644566	0.135249	General Fractional Anisotropy	921	0.0138104	0.0427301	0.746544	General Mean Diffusivity	920	0.000514844	0.0386825	0.989381	Fazkeas White Matter Score	937	0.0197881	0.035172	0.573702	White Matter Hyperintensity Volume	927	0.00640209	0.0398849	0.872476	Whole Brain Volume	939	-0.0450927	0.0607193	0.457699
16927-9	F13A1|F13B	Coagulation factor XIII A chain|Coagulation factor XIII B chain	Relative Brain Age	963	0.0546206	0.0321665	0.0894966	Global Grey Matter Volume	940	-0.0438116	0.0636904	0.491526	General Fractional Anisotropy	921	0.0195607	0.0419809	0.641257	General Mean Diffusivity	920	0.000534472	0.037972	0.98877	Fazkeas White Matter Score	937	-0.000430757	0.034855	0.99014	White Matter Hyperintensity Volume	927	0.0389119	0.0397695	0.327859	Whole Brain Volume	939	0.0360208	0.0600309	0.548482
9117-4	IL36G	Interleukin-36 gamma	Relative Brain Age	963	0.0563579	0.033202	0.0896159	Global Grey Matter Volume	940	-0.0475458	0.0658863	0.47052	General Fractional Anisotropy	921	-0.0414675	0.0439443	0.345354	General Mean Diffusivity	920	0.0450103	0.0396884	0.256756	Fazkeas White Matter Score	937	-0.0252098	0.0361159	0.485163	White Matter Hyperintensity Volume	927	0.0301782	0.0409678	0.461346	Whole Brain Volume	939	-0.0455976	0.0620152	0.462178
17199-43	HIF1AN	Hypoxia-inducible factor 1-alpha inhibitor	Relative Brain Age	963	0.0555465	0.0327288	0.0896631	Global Grey Matter Volume	940	-0.0869476	0.0650992	0.181675	General Fractional Anisotropy	921	-0.00891295	0.0432557	0.83675	General Mean Diffusivity	920	0.0467674	0.0391211	0.231911	Fazkeas White Matter Score	937	0.0206889	0.035475	0.559761	White Matter Hyperintensity Volume	927	0.0347969	0.0406707	0.392232	Whole Brain Volume	939	0.0061611	0.0612991	0.91994
7244-16	IGFLR1	IGF-like family receptor 1	Relative Brain Age	963	0.0533359	0.0314423	0.0898272	Global Grey Matter Volume	940	-0.0902372	0.0627844	0.150646	General Fractional Anisotropy	921	-0.132449	0.0416418	0.0014693	General Mean Diffusivity	920	0.0584515	0.0377624	0.121653	Fazkeas White Matter Score	937	0.0247943	0.034354	0.47046	White Matter Hyperintensity Volume	927	0.081877	0.0393546	0.0374805	Whole Brain Volume	939	-0.0944588	0.0590916	0.109929
11587-5	MGA	MAX gene-associated protein	Relative Brain Age	963	0.0547625	0.0323026	0.0900195	Global Grey Matter Volume	940	-0.105323	0.0634927	0.0971518	General Fractional Anisotropy	921	-0.0147323	0.0425666	0.729267	General Mean Diffusivity	920	0.0243517	0.0385277	0.52735	Fazkeas White Matter Score	937	-0.000198246	0.0352131	0.995508	White Matter Hyperintensity Volume	927	0.0146653	0.0395817	0.711004	Whole Brain Volume	939	-0.0194282	0.0598782	0.745589
11311-79	RAG1	V(D)J recombination-activating protein 1	Relative Brain Age	963	0.0552326	0.0325823	0.0900435	Global Grey Matter Volume	940	-0.0908881	0.0645443	0.159086	General Fractional Anisotropy	921	-0.0182123	0.0430363	0.672161	General Mean Diffusivity	920	-0.0079093	0.0389956	0.839271	Fazkeas White Matter Score	937	0.0133443	0.0355356	0.707275	White Matter Hyperintensity Volume	927	0.0241871	0.0403842	0.549223	Whole Brain Volume	939	-0.0130523	0.0608134	0.830057
9385-4	GAA	Lysosomal alpha-glucosidase	Relative Brain Age	963	0.0556816	0.0328538	0.0901077	Global Grey Matter Volume	940	-0.0994041	0.065254	0.127673	General Fractional Anisotropy	921	-0.039598	0.0431895	0.359225	General Mean Diffusivity	920	0.0345974	0.0390403	0.375511	Fazkeas White Matter Score	937	0.0154201	0.0358578	0.667171	White Matter Hyperintensity Volume	927	0.0493691	0.0408843	0.227227	Whole Brain Volume	939	-0.0687496	0.0614721	0.263402
12683-156	DPYSL5	Dihydropyrimidinase-related protein 5	Relative Brain Age	963	0.0554258	0.032704	0.0901184	Global Grey Matter Volume	940	-0.0837046	0.0645975	0.195049	General Fractional Anisotropy	921	-0.0499488	0.0430914	0.246401	General Mean Diffusivity	920	-0.000791904	0.0390733	0.98383	Fazkeas White Matter Score	937	0.036743	0.035704	0.303432	White Matter Hyperintensity Volume	927	0.0493125	0.0404973	0.223348	Whole Brain Volume	939	-0.000826351	0.0608477	0.989165
6454-38	ARHGDIA	Rho GDP-dissociation inhibitor 1	Relative Brain Age	963	0.0550257	0.0324752	0.0901913	Global Grey Matter Volume	940	-0.125998	0.0642136	0.0497432	General Fractional Anisotropy	921	-0.00116579	0.0428404	0.97829	General Mean Diffusivity	920	-0.00786468	0.0388214	0.839459	Fazkeas White Matter Score	937	0.0122283	0.0353491	0.729395	White Matter Hyperintensity Volume	927	0.0492051	0.0401473	0.220344	Whole Brain Volume	939	-0.0400158	0.0605343	0.508585
9233-71	TFPI2	Tissue factor pathway inhibitor 2	Relative Brain Age	963	0.0549138	0.0324307	0.0904047	Global Grey Matter Volume	940	-0.102647	0.0645138	0.111589	General Fractional Anisotropy	921	-0.0916712	0.0428926	0.0325794	General Mean Diffusivity	920	0.0330032	0.038987	0.397265	Fazkeas White Matter Score	937	0.00986107	0.0354933	0.781143	White Matter Hyperintensity Volume	927	0.0118195	0.0403186	0.769406	Whole Brain Volume	939	-0.0659202	0.0608608	0.27875
8942-2	MRPL21	39S ribosomal protein L21, mitochondrial	Relative Brain Age	963	0.0556615	0.0328729	0.0904107	Global Grey Matter Volume	940	-0.0848215	0.0656322	0.196227	General Fractional Anisotropy	921	0.0171881	0.0431577	0.690438	General Mean Diffusivity	920	-0.00984456	0.0390552	0.800989	Fazkeas White Matter Score	937	-0.00262778	0.0357011	0.941325	White Matter Hyperintensity Volume	927	-0.00932352	0.0405886	0.818319	Whole Brain Volume	939	0.0145842	0.0618172	0.813492
7117-21	SERPINI2	Serpin I2	Relative Brain Age	963	0.0552051	0.0326477	0.0908491	Global Grey Matter Volume	940	-0.0687776	0.064783	0.288389	General Fractional Anisotropy	921	-0.00874622	0.0433322	0.840041	General Mean Diffusivity	920	0.0232832	0.0391822	0.552358	Fazkeas White Matter Score	937	-0.0122577	0.0355308	0.730104	White Matter Hyperintensity Volume	927	0.0154897	0.0405509	0.702475	Whole Brain Volume	939	-0.0181707	0.0610061	0.765817
7959-34	CDH7	Cadherin-7	Relative Brain Age	963	0.0553892	0.032774	0.0910206	Global Grey Matter Volume	940	-0.14952	0.0652629	0.021961	General Fractional Anisotropy	921	-0.085755	0.0431759	0.0470137	General Mean Diffusivity	920	0.0987726	0.0389524	0.0112215	Fazkeas White Matter Score	937	0.0512888	0.0357433	0.15131	White Matter Hyperintensity Volume	927	0.0477225	0.0410559	0.245082	Whole Brain Volume	939	-0.0356823	0.0616361	0.562644
16606-85	AKR1B1	Aldo-keto reductase family 1 member B1	Relative Brain Age	963	0.0549778	0.0325478	0.0911925	Global Grey Matter Volume	940	-0.0887388	0.0648543	0.171225	General Fractional Anisotropy	921	-0.00272507	0.0431332	0.949625	General Mean Diffusivity	920	0.0105533	0.0389958	0.786678	Fazkeas White Matter Score	937	0.0255057	0.0354322	0.47162	White Matter Hyperintensity Volume	927	0.0401058	0.0400471	0.316602	Whole Brain Volume	939	-0.0436659	0.0610976	0.4748
17755-5	UGDH	UDP-glucose 6-dehydrogenase	Relative Brain Age	963	0.0550343	0.0326114	0.0914925	Global Grey Matter Volume	940	-0.0805013	0.0651806	0.216811	General Fractional Anisotropy	921	-0.00615932	0.043241	0.886731	General Mean Diffusivity	920	0.00342867	0.0391161	0.930152	Fazkeas White Matter Score	937	-0.00712499	0.0355629	0.841208	White Matter Hyperintensity Volume	927	-0.00935603	0.0402092	0.816007	Whole Brain Volume	939	-0.0428025	0.0614266	0.485924
19504-22	DTYMK	Thymidylate kinase	Relative Brain Age	963	0.0551121	0.0326591	0.091508	Global Grey Matter Volume	940	-0.0564926	0.0651632	0.385975	General Fractional Anisotropy	921	0.0193498	0.0430307	0.652946	General Mean Diffusivity	920	-0.0275501	0.0389686	0.479579	Fazkeas White Matter Score	937	0.0191373	0.0355219	0.590062	White Matter Hyperintensity Volume	927	0.00527734	0.0403495	0.895941	Whole Brain Volume	939	0.000704648	0.0613944	0.990843
18898-36	HDGFL1	Hepatoma-derived growth factor-like protein 1	Relative Brain Age	963	0.0555501	0.0329551	0.0918672	Global Grey Matter Volume	940	-0.0638149	0.0654559	0.329596	General Fractional Anisotropy	921	-0.0472719	0.0436766	0.279112	General Mean Diffusivity	920	0.00760451	0.0395646	0.847582	Fazkeas White Matter Score	937	0.038778	0.035865	0.279598	White Matter Hyperintensity Volume	927	0.0509758	0.0407322	0.210757	Whole Brain Volume	939	-0.0256255	0.0616216	0.677518
14324-52	SMC3	Structural maintenance of chromosomes protein 3	Relative Brain Age	963	0.0545708	0.0324091	0.0922189	Global Grey Matter Volume	940	-0.050547	0.0648057	0.435404	General Fractional Anisotropy	921	0.0426884	0.0426035	0.316348	General Mean Diffusivity	920	-0.0338941	0.038626	0.380218	Fazkeas White Matter Score	937	0.0242789	0.035026	0.488203	White Matter Hyperintensity Volume	927	0.0276542	0.0402565	0.492114	Whole Brain Volume	939	-0.0266713	0.0610457	0.662179
9751-72	YBX1	Nuclease-sensitive element-binding protein 1	Relative Brain Age	963	0.0545885	0.0324228	0.0922497	Global Grey Matter Volume	940	-0.0396503	0.0648683	0.541038	General Fractional Anisotropy	921	0.0161021	0.0426214	0.705583	General Mean Diffusivity	920	0.0166055	0.0384942	0.666195	Fazkeas White Matter Score	937	0.0422876	0.0351	0.22829	White Matter Hyperintensity Volume	927	0.0402524	0.0403026	0.317913	Whole Brain Volume	939	0.00214499	0.0610904	0.971991
8956-96	SCARF2	Scavenger receptor class F member 2	Relative Brain Age	963	0.0496897	0.029527	0.0924024	Global Grey Matter Volume	940	-0.0515789	0.058755	0.380018	General Fractional Anisotropy	921	-0.0677949	0.0392005	0.0837309	General Mean Diffusivity	920	0.0631554	0.0354454	0.0747875	Fazkeas White Matter Score	937	0.0709114	0.0321727	0.0275185	White Matter Hyperintensity Volume	927	0.0537866	0.0367676	0.143501	Whole Brain Volume	939	-0.0734644	0.055347	0.184396
6518-85	GHRL	Appetite-regulating hormone	Relative Brain Age	963	0.0553381	0.0329133	0.0926994	Global Grey Matter Volume	940	-0.1179	0.065708	0.072764	General Fractional Anisotropy	921	-0.00194834	0.0434274	0.964216	General Mean Diffusivity	920	0.00817596	0.0392619	0.83504	Fazkeas White Matter Score	937	0.0324176	0.035688	0.363688	White Matter Hyperintensity Volume	927	0.04743	0.0406188	0.242933	Whole Brain Volume	939	-0.0549086	0.0619198	0.375202
14002-18	DOCK9	Dedicator of cytokinesis protein 9	Relative Brain Age	963	0.054692	0.0325325	0.0927338	Global Grey Matter Volume	940	-0.0429315	0.064394	0.504963	General Fractional Anisotropy	921	-0.041538	0.0429621	0.333619	General Mean Diffusivity	920	0.0357501	0.038949	0.358687	Fazkeas White Matter Score	937	0.0482712	0.0354782	0.173644	White Matter Hyperintensity Volume	927	0.0538703	0.0402786	0.181079	Whole Brain Volume	939	-0.0153454	0.0606068	0.800117
8296-117	KDELC2	Protein O-glucosyltransferase 3	Relative Brain Age	963	0.0553166	0.0329247	0.0929386	Global Grey Matter Volume	940	-0.0760464	0.065608	0.246414	General Fractional Anisotropy	921	0.00462739	0.0434398	0.915167	General Mean Diffusivity	920	-0.000527379	0.0393173	0.989298	Fazkeas White Matter Score	937	0.00482189	0.0358067	0.892877	White Matter Hyperintensity Volume	927	-0.0025505	0.0404985	0.949784	Whole Brain Volume	939	-0.0305004	0.0617675	0.621452
10043-31	BRD4	Bromodomain-containing protein 4	Relative Brain Age	963	0.0547047	0.032566	0.0929939	Global Grey Matter Volume	940	-0.0686469	0.0647338	0.288941	General Fractional Anisotropy	921	-0.00251444	0.0429965	0.953366	General Mean Diffusivity	920	0.0194637	0.0389456	0.617241	Fazkeas White Matter Score	937	0.0376263	0.0352997	0.286464	White Matter Hyperintensity Volume	927	0.0434143	0.0402004	0.280166	Whole Brain Volume	939	-0.0155057	0.0609558	0.799205
5687-5	PRKCSH	Glucosidase 2 subunit beta	Relative Brain Age	963	0.0546945	0.0325606	0.0930004	Global Grey Matter Volume	940	-0.0316058	0.0648944	0.626235	General Fractional Anisotropy	921	0.000399369	0.0429997	0.99259	General Mean Diffusivity	920	-0.00260134	0.0389406	0.946739	Fazkeas White Matter Score	937	0.0173289	0.0355118	0.625567	White Matter Hyperintensity Volume	927	-2.07436e-05	0.0402117	0.999588	Whole Brain Volume	939	-0.0323487	0.0611092	0.596557
6289-78	ARHGAP36	Rho GTPase-activating protein 36	Relative Brain Age	963	0.0545081	0.0324541	0.0930458	Global Grey Matter Volume	940	-0.158909	0.0642429	0.0133772	General Fractional Anisotropy	921	-0.0960434	0.0425157	0.023883	General Mean Diffusivity	920	0.0436397	0.0385155	0.257197	Fazkeas White Matter Score	937	0.0356609	0.0353217	0.312685	White Matter Hyperintensity Volume	927	0.0524695	0.0401323	0.191073	Whole Brain Volume	939	-0.0711301	0.0606466	0.240851
10367-62	IL12A|IL12B	Interleukin-12 subunit beta|Interleukin-12 subunit alpha	Relative Brain Age	963	0.0548284	0.0326464	0.0930617	Global Grey Matter Volume	940	-0.0319733	0.0648149	0.621799	General Fractional Anisotropy	921	-0.0540196	0.0430729	0.20979	General Mean Diffusivity	920	0.0064107	0.0391064	0.869786	Fazkeas White Matter Score	937	0.0234192	0.0358638	0.513754	White Matter Hyperintensity Volume	927	0.0583947	0.0405337	0.149685	Whole Brain Volume	939	0.0166245	0.0610513	0.785389
11407-57	PLSCR3	Phospholipid scramblase 3	Relative Brain Age	963	0.0545633	0.0325209	0.0933877	Global Grey Matter Volume	940	-0.0365145	0.0644103	0.570779	General Fractional Anisotropy	921	-0.0559133	0.0429738	0.193224	General Mean Diffusivity	920	-0.00102867	0.0389989	0.978957	Fazkeas White Matter Score	937	0.0555867	0.0355594	0.118004	White Matter Hyperintensity Volume	927	0.0904221	0.0401926	0.0244666	Whole Brain Volume	939	-0.0200192	0.0606638	0.741399
3054-3	HP	Haptoglobin	Relative Brain Age	963	0.054911	0.0327395	0.0935015	Global Grey Matter Volume	940	-0.126663	0.0647996	0.0506195	General Fractional Anisotropy	921	-0.125327	0.0432971	0.00379674	General Mean Diffusivity	920	0.0454259	0.0390949	0.24526	Fazkeas White Matter Score	937	0.0549307	0.0358062	0.125003	White Matter Hyperintensity Volume	927	0.0804922	0.0404117	0.0463926	Whole Brain Volume	939	-0.0204406	0.061152	0.738184
11436-6	INA	Alpha-internexin	Relative Brain Age	963	0.0553119	0.0329806	0.0935219	Global Grey Matter Volume	940	-0.0642346	0.0653213	0.325429	General Fractional Anisotropy	921	-0.0981617	0.0434519	0.0238779	General Mean Diffusivity	920	0.0660521	0.0393812	0.0934935	Fazkeas White Matter Score	937	0.067977	0.0358661	0.0580528	White Matter Hyperintensity Volume	927	0.0561537	0.0408447	0.16919	Whole Brain Volume	939	-0.0621516	0.0615479	0.312587
12894-3	PAXIP1	PAX-interacting protein 1	Relative Brain Age	963	0.0544549	0.0324724	0.0935506	Global Grey Matter Volume	940	-0.14505	0.0641756	0.0238088	General Fractional Anisotropy	921	-0.0794334	0.0428982	0.0640732	General Mean Diffusivity	920	0.0608921	0.0388789	0.117302	Fazkeas White Matter Score	937	0.037536	0.035358	0.288418	White Matter Hyperintensity Volume	927	0.0571886	0.0402615	0.155482	Whole Brain Volume	939	-0.0807473	0.0605197	0.182128
19323-1	EBAG9	Receptor-binding cancer antigen expressed on SiSo cells	Relative Brain Age	963	0.0552165	0.0329343	0.0936278	Global Grey Matter Volume	940	-0.081558	0.0654671	0.212843	General Fractional Anisotropy	921	-0.00550752	0.0435325	0.899324	General Mean Diffusivity	920	0.0374035	0.0394222	0.342727	Fazkeas White Matter Score	937	-0.00279386	0.0358868	0.937946	White Matter Hyperintensity Volume	927	0.022674	0.0410096	0.580336	Whole Brain Volume	939	-0.0804893	0.0616616	0.191777
8045-3	KIR3DL3	Killer cell immunoglobulin-like receptor 3DL3	Relative Brain Age	963	0.0554283	0.0330633	0.093654	Global Grey Matter Volume	940	-0.0172805	0.0659314	0.793245	General Fractional Anisotropy	921	-0.0244926	0.0435317	0.573682	General Mean Diffusivity	920	0.0363794	0.0394253	0.35614	Fazkeas White Matter Score	937	0.00875371	0.036168	0.808758	White Matter Hyperintensity Volume	927	0.0176115	0.0413077	0.669853	Whole Brain Volume	939	0.0260758	0.062106	0.674587
3898-5	PSMD7	26S proteasome non-ATPase regulatory subunit 7	Relative Brain Age	963	0.0550248	0.0328372	0.0938003	Global Grey Matter Volume	940	-0.00855851	0.0653466	0.895798	General Fractional Anisotropy	921	0.00912282	0.0436134	0.834312	General Mean Diffusivity	920	0.0193185	0.0394323	0.624193	Fazkeas White Matter Score	937	0.0655486	0.0356609	0.0660466	White Matter Hyperintensity Volume	927	0.0821162	0.0405773	0.0430013	Whole Brain Volume	939	-0.0117846	0.0615249	0.848101
18206-18	ADH6	Alcohol dehydrogenase 6	Relative Brain Age	963	0.0545883	0.0326413	0.0944516	Global Grey Matter Volume	940	-0.0740582	0.0651297	0.255502	General Fractional Anisotropy	921	0.0223718	0.0429159	0.602162	General Mean Diffusivity	920	-0.0206864	0.0388841	0.594724	Fazkeas White Matter Score	937	0.00903461	0.0355042	0.799136	White Matter Hyperintensity Volume	927	0.000316906	0.0402981	0.993725	Whole Brain Volume	939	-0.0162127	0.0613517	0.791581
15326-64	GBP1	Guanylate-binding protein 1	Relative Brain Age	963	0.0548956	0.0328327	0.0945282	Global Grey Matter Volume	940	0.0105889	0.0648414	0.870278	General Fractional Anisotropy	921	-0.0304129	0.0437267	0.486729	General Mean Diffusivity	920	0.0158638	0.0396539	0.689115	Fazkeas White Matter Score	937	-0.013364	0.0358082	0.708992	White Matter Hyperintensity Volume	927	0.0446703	0.0404555	0.269513	Whole Brain Volume	939	0.00609148	0.0611275	0.920621
10758-2	KERA	Keratocan	Relative Brain Age	963	0.0528919	0.0316359	0.0945449	Global Grey Matter Volume	940	-0.139138	0.0621365	0.0251406	General Fractional Anisotropy	921	-0.0485114	0.0418819	0.246746	General Mean Diffusivity	920	0.0132887	0.038025	0.726733	Fazkeas White Matter Score	937	-0.0232035	0.0345524	0.501874	White Matter Hyperintensity Volume	927	0.0216754	0.0392665	0.580944	Whole Brain Volume	939	-0.114446	0.0586232	0.0509107
5012-67	AK1	Adenylate kinase isoenzyme 1	Relative Brain Age	963	0.0544878	0.0325919	0.0945602	Global Grey Matter Volume	940	-0.0377067	0.0650635	0.562227	General Fractional Anisotropy	921	0.0346006	0.042903	0.419964	General Mean Diffusivity	920	-0.0343181	0.0388147	0.376614	Fazkeas White Matter Score	937	0.0360653	0.0353093	0.30706	White Matter Hyperintensity Volume	927	0.0329319	0.0404175	0.415191	Whole Brain Volume	939	0.0133052	0.0612751	0.828101
18931-40	SLIT3	Slit homolog 3 protein	Relative Brain Age	963	-0.0544747	0.032595	0.0946705	Global Grey Matter Volume	940	0.0737476	0.0646125	0.253711	General Fractional Anisotropy	921	0.0193558	0.0428695	0.651626	General Mean Diffusivity	920	-0.0569439	0.0388379	0.142596	Fazkeas White Matter Score	937	-0.0057846	0.0355981	0.870914	White Matter Hyperintensity Volume	927	-0.0227221	0.0405033	0.574802	Whole Brain Volume	939	0.144774	0.0607752	0.0172134
10852-114	HNRNPDL	Heterogeneous nuclear ribonucleoprotein D-like	Relative Brain Age	963	0.0545571	0.0326544	0.0947725	Global Grey Matter Volume	940	-0.0758902	0.0652262	0.244629	General Fractional Anisotropy	921	0.0118438	0.043212	0.784018	General Mean Diffusivity	920	0.0115069	0.0391142	0.768615	Fazkeas White Matter Score	937	0.00999967	0.0355023	0.778202	White Matter Hyperintensity Volume	927	0.0164522	0.0403473	0.683447	Whole Brain Volume	939	-0.0280596	0.0614646	0.648018
7747-47	NDUFB11	NADH dehydrogenase [ubiquinone] 1 beta subcomplex subunit 11, mitochondrial	Relative Brain Age	963	0.0544071	0.0325692	0.0948187	Global Grey Matter Volume	940	-0.111549	0.0643418	0.0829725	General Fractional Anisotropy	921	-0.0389345	0.0431397	0.36678	General Mean Diffusivity	920	0.0134201	0.0391568	0.731804	Fazkeas White Matter Score	937	-0.0137732	0.0355596	0.698514	White Matter Hyperintensity Volume	927	-0.00850569	0.0402941	0.832817	Whole Brain Volume	939	-0.0562178	0.0606532	0.353992
5108-72	NOTCH3	Neurogenic locus notch homolog protein 3	Relative Brain Age	963	0.0507608	0.0303912	0.0948705	Global Grey Matter Volume	940	-0.022597	0.0601792	0.707292	General Fractional Anisotropy	921	0.00647911	0.0403076	0.872297	General Mean Diffusivity	920	0.020734	0.0364028	0.568969	Fazkeas White Matter Score	937	0.0301504	0.0329299	0.359879	White Matter Hyperintensity Volume	927	0.0133255	0.0371318	0.719692	Whole Brain Volume	939	0.00875636	0.0565844	0.877019
6214-84	IFNA8	Interferon alpha-8	Relative Brain Age	963	0.0551289	0.0330099	0.0949048	Global Grey Matter Volume	940	-0.00829358	0.0657831	0.899673	General Fractional Anisotropy	921	-0.000181523	0.0438772	0.996699	General Mean Diffusivity	920	0.070103	0.0396348	0.0769398	Fazkeas White Matter Score	937	0.0337645	0.0359296	0.34735	White Matter Hyperintensity Volume	927	0.0231721	0.0409788	0.571756	Whole Brain Volume	939	0.0478696	0.0619333	0.439569
19145-4	MREG	Melanoregulin	Relative Brain Age	963	0.0542919	0.0325172	0.0949912	Global Grey Matter Volume	940	-0.0290847	0.0647227	0.653162	General Fractional Anisotropy	921	-0.0519436	0.0431172	0.228316	General Mean Diffusivity	920	0.0217315	0.03907	0.578061	Fazkeas White Matter Score	937	0.0399562	0.035539	0.26089	White Matter Hyperintensity Volume	927	0.0830665	0.0405674	0.0405974	Whole Brain Volume	939	0.0649621	0.0608637	0.285819
16753-46	COL6A2	Collagen alpha-2(VI) chain	Relative Brain Age	963	0.0541024	0.0324118	0.095074	Global Grey Matter Volume	940	-0.0584021	0.0643365	0.364005	General Fractional Anisotropy	921	-0.0690038	0.0427935	0.106857	General Mean Diffusivity	920	0.0384402	0.0387309	0.320955	Fazkeas White Matter Score	937	0.0280351	0.0352627	0.426593	White Matter Hyperintensity Volume	927	0.0549236	0.0402047	0.171908	Whole Brain Volume	939	-0.00850213	0.0605897	0.888405
14026-24	IL17F	Interleukin-17F	Relative Brain Age	963	0.0543286	0.0325599	0.0952025	Global Grey Matter Volume	940	-0.0946364	0.0640255	0.13938	General Fractional Anisotropy	921	-0.0710245	0.0429823	0.0984506	General Mean Diffusivity	920	0.0136256	0.0390239	0.72697	Fazkeas White Matter Score	937	0.0308952	0.0355756	0.385156	White Matter Hyperintensity Volume	927	0.0530658	0.040233	0.187182	Whole Brain Volume	939	-0.0676768	0.0603038	0.26175
17816-58	NCALD	Neurocalcin-delta	Relative Brain Age	963	0.0540638	0.032417	0.0953638	Global Grey Matter Volume	940	-0.069023	0.0644974	0.284544	General Fractional Anisotropy	921	-0.0131206	0.0425452	0.757784	General Mean Diffusivity	920	0.0433674	0.0385797	0.260971	Fazkeas White Matter Score	937	0.0337902	0.0355379	0.341694	White Matter Hyperintensity Volume	927	0.0228199	0.0401635	0.569916	Whole Brain Volume	939	-0.0349337	0.0607896	0.565517
2580-83	MPO	Myeloperoxidase	Relative Brain Age	963	0.0545849	0.0327347	0.0954162	Global Grey Matter Volume	940	-0.135613	0.0653749	0.0380425	General Fractional Anisotropy	921	-0.0116045	0.0431039	0.78776	General Mean Diffusivity	920	0.0828795	0.038753	0.0324631	Fazkeas White Matter Score	937	0.0669622	0.0352218	0.0572812	White Matter Hyperintensity Volume	927	0.10722	0.0407806	0.00855894	Whole Brain Volume	939	-0.084416	0.0616292	0.170768
16914-104	CD14	Monocyte differentiation antigen CD14	Relative Brain Age	963	0.0520038	0.0311889	0.0954388	Global Grey Matter Volume	940	-0.0511608	0.0620785	0.409866	General Fractional Anisotropy	921	-0.0667963	0.0411744	0.104744	General Mean Diffusivity	920	0.0807447	0.0370522	0.0293155	Fazkeas White Matter Score	937	0.0478323	0.0338124	0.157175	White Matter Hyperintensity Volume	927	0.050212	0.0387887	0.195493	Whole Brain Volume	939	-0.0795535	0.0584424	0.173442
15308-108	VWC2	Brorin	Relative Brain Age	963	0.0523968	0.0314321	0.0955179	Global Grey Matter Volume	940	-0.129493	0.0623354	0.0377685	General Fractional Anisotropy	921	-0.128734	0.0414391	0.00189263	General Mean Diffusivity	920	0.0651269	0.037452	0.0820447	Fazkeas White Matter Score	937	0.0802031	0.0340836	0.0186162	White Matter Hyperintensity Volume	927	0.0990013	0.0388751	0.0108763	Whole Brain Volume	939	-0.0980404	0.0587086	0.0949296
9185-15	TFF1	Trefoil factor 1	Relative Brain Age	963	0.052438	0.0314624	0.095576	Global Grey Matter Volume	940	-0.0636709	0.063043	0.312515	General Fractional Anisotropy	921	-0.0754343	0.0417956	0.0711	General Mean Diffusivity	920	0.0800186	0.037427	0.0325173	Fazkeas White Matter Score	937	0.015157	0.0342559	0.658154	White Matter Hyperintensity Volume	927	-0.0151906	0.0394243	0.700008	Whole Brain Volume	939	-0.100969	0.0592771	0.0885038
12803-9	ZNF329	Zinc finger protein 329	Relative Brain Age	963	0.0547037	0.0328238	0.0955969	Global Grey Matter Volume	940	-0.148385	0.0647274	0.0218789	General Fractional Anisotropy	921	-0.0120945	0.0432375	0.779691	General Mean Diffusivity	920	0.0414976	0.0390993	0.288536	Fazkeas White Matter Score	937	0.0290731	0.0357651	0.416281	White Matter Hyperintensity Volume	927	0.0701965	0.0403034	0.0815608	Whole Brain Volume	939	-0.0593895	0.0610526	0.330673
16883-57	RAB4A	Ras-related protein Rab-4A	Relative Brain Age	963	0.0539488	0.032392	0.0958138	Global Grey Matter Volume	940	-0.0935343	0.0646605	0.148024	General Fractional Anisotropy	921	-0.0174336	0.0427757	0.683598	General Mean Diffusivity	920	-0.00834015	0.0386848	0.829305	Fazkeas White Matter Score	937	0.0135212	0.0353232	0.701879	White Matter Hyperintensity Volume	927	0.027469	0.0400445	0.492736	Whole Brain Volume	939	-0.0423201	0.0609528	0.487488
11163-7	FAM162B	Protein FAM162B	Relative Brain Age	963	0.0542033	0.0325899	0.0962739	Global Grey Matter Volume	940	-0.0731836	0.0647609	0.258451	General Fractional Anisotropy	921	-0.0331446	0.0432652	0.443629	General Mean Diffusivity	920	0.0179483	0.0391714	0.646811	Fazkeas White Matter Score	937	0.0211258	0.0355392	0.55222	White Matter Hyperintensity Volume	927	0.0346017	0.0404654	0.392499	Whole Brain Volume	939	-0.0312879	0.0609796	0.60789
9207-60	CRYZL1	Quinone oxidoreductase-like protein 1	Relative Brain Age	963	0.0550098	0.0330846	0.0963726	Global Grey Matter Volume	940	0.00650143	0.0658685	0.921374	General Fractional Anisotropy	921	0.0344601	0.0435127	0.428386	General Mean Diffusivity	920	-0.0244332	0.0394099	0.535274	Fazkeas White Matter Score	937	-0.0244577	0.0362543	0.49992	White Matter Hyperintensity Volume	927	-0.0452158	0.0412871	0.273448	Whole Brain Volume	939	0.111543	0.0618102	0.0711367
9248-36	MYDGF	Myeloid-derived growth factor	Relative Brain Age	963	0.0539277	0.0324361	0.0963959	Global Grey Matter Volume	940	-0.0776424	0.0644509	0.228329	General Fractional Anisotropy	921	0.00462585	0.0431494	0.914626	General Mean Diffusivity	920	0.0297601	0.0390682	0.44621	Fazkeas White Matter Score	937	0.0220489	0.0352524	0.53167	White Matter Hyperintensity Volume	927	0.034034	0.0400521	0.395468	Whole Brain Volume	939	-0.0284387	0.0606831	0.639325
4717-55	IL3	Interleukin-3	Relative Brain Age	963	0.0546908	0.0329148	0.0965959	Global Grey Matter Volume	940	-0.0612388	0.065443	0.349398	General Fractional Anisotropy	921	0.0176622	0.0435951	0.685372	General Mean Diffusivity	920	-0.0306214	0.0394592	0.437733	Fazkeas White Matter Score	937	0.0130154	0.0357618	0.715898	White Matter Hyperintensity Volume	927	0.0220291	0.0406104	0.587509	Whole Brain Volume	939	-0.0196585	0.0616033	0.74964
6281-51	ST3GAL2	CMP-N-acetylneuraminate-beta-galactosamide-alpha-2,3-sialyltransferase 2	Relative Brain Age	963	0.0542127	0.0326298	0.0966237	Global Grey Matter Volume	940	-0.0407167	0.0648648	0.53019	General Fractional Anisotropy	921	0.0208882	0.0428523	0.625941	General Mean Diffusivity	920	-0.0276531	0.0388769	0.4769	Fazkeas White Matter Score	937	0.0206205	0.0354612	0.560907	White Matter Hyperintensity Volume	927	0.0360227	0.0402806	0.371164	Whole Brain Volume	939	0.00558606	0.0611386	0.927201
4697-59	CSF2	Granulocyte-macrophage colony-stimulating factor	Relative Brain Age	963	0.0536412	0.0322869	0.0966348	Global Grey Matter Volume	940	-0.0866889	0.06439	0.178203	General Fractional Anisotropy	921	0.0194794	0.0425101	0.646787	General Mean Diffusivity	920	0.0247269	0.0385019	0.520727	Fazkeas White Matter Score	937	0.0363782	0.0351327	0.300457	White Matter Hyperintensity Volume	927	0.0278625	0.0402731	0.489039	Whole Brain Volume	939	-0.0499633	0.0606771	0.410263
11534-6	LRIT3	Leucine-rich repeat, immunoglobulin-like domain and transmembrane domain-containing protein 3	Relative Brain Age	963	0.0546291	0.0328882	0.0967021	Global Grey Matter Volume	940	-0.0197179	0.0652214	0.762406	General Fractional Anisotropy	921	-0.0309533	0.0434661	0.476387	General Mean Diffusivity	920	0.039201	0.0393563	0.319224	Fazkeas White Matter Score	937	0.0573229	0.0359607	0.110926	White Matter Hyperintensity Volume	927	0.0894592	0.0406019	0.0275719	Whole Brain Volume	939	0.0031072	0.0614391	0.959665
5114-65	PRLR	Prolactin receptor	Relative Brain Age	963	0.0542226	0.0326496	0.0967648	Global Grey Matter Volume	940	-0.0805805	0.0648222	0.213831	General Fractional Anisotropy	921	-0.00354065	0.0431742	0.93464	General Mean Diffusivity	920	0.027364	0.0391649	0.484748	Fazkeas White Matter Score	937	0.0400512	0.035486	0.259047	White Matter Hyperintensity Volume	927	0.0537099	0.0403374	0.183019	Whole Brain Volume	939	-0.0108495	0.0611041	0.859071
6599-5	APCDD1	Protein APCDD1	Relative Brain Age	963	0.054253	0.0326751	0.0968389	Global Grey Matter Volume	940	-0.0774686	0.0647292	0.231381	General Fractional Anisotropy	921	-0.0356471	0.0430312	0.407443	General Mean Diffusivity	920	0.0267861	0.0389891	0.492073	Fazkeas White Matter Score	937	0.0343232	0.0356615	0.335813	White Matter Hyperintensity Volume	927	0.0714392	0.0405265	0.0779378	Whole Brain Volume	939	-0.0314799	0.0610112	0.605876
15372-43	BRD2	Bromodomain-containing protein 2	Relative Brain Age	963	0.0546791	0.0329467	0.0969902	Global Grey Matter Volume	940	-0.118464	0.0655005	0.0705145	General Fractional Anisotropy	921	0.0192311	0.0433146	0.657053	General Mean Diffusivity	920	-0.0176384	0.0392626	0.653257	Fazkeas White Matter Score	937	0.0119164	0.0358641	0.739689	White Matter Hyperintensity Volume	927	0.0311786	0.0408396	0.4452	Whole Brain Volume	939	-0.0398476	0.0617749	0.518898
5757-45	GNAS	Neuroendocrine secretory protein 55	Relative Brain Age	963	0.0539767	0.0325421	0.0971818	Global Grey Matter Volume	940	-0.0803276	0.0642932	0.21152	General Fractional Anisotropy	921	-0.00877271	0.0427819	0.837528	General Mean Diffusivity	920	-0.00347245	0.0387529	0.928601	Fazkeas White Matter Score	937	0.0410233	0.0354306	0.246925	White Matter Hyperintensity Volume	927	0.0378939	0.040027	0.343788	Whole Brain Volume	939	-0.00840267	0.0605645	0.889656
[truncated: 3,381 more rows]
