# Supplementary material for: Integrated methylome and phenome study of the circulating proteome reveals markers pertinent to brain health
Source: Nat Commun. 2022 Aug 9;13:4670. doi: 10.1038/s41467-022-32319-8 (PMC9363452; doi:10.1038/s41467-022-32319-8)
Supplement: Supplementary file 17 — Supplementary Data 14 [file 41467_2022_32319_MOESM17_ESM.xlsx]

## Sheet: Supplementary Data 14
Supplementary Data 14. Cognitive score associations with circulating plasma proteins in the Generation Scotland (maximum N=1,065) sample.
Scaled beta coeficients, standard errors (SE) and P values are summarised for each of the 4,235 SOMAmer levels in relation to seven cognitive score variables.
296 associations between the levels of 142 unqiue proteins and cognitive scores had P < 3.5x10-4 (eqivalent to 0.05 / 143 SOMAmer componenets as derived from PCA on all SOMAmers).
The results were generated through linear regression and were adjusted for mutiple testing correction (P < 3.5x10-4).
SeqId	Gene of Protein	UniProt Full Name	Phenotype 1	n	Beta	SE	P	Phenotype 2	n	Beta	SE	P	Phenotype 3	n	Beta	SE	P	Phenotype 4	n	Beta	SE	P	Phenotype 5	n	Beta	SE	P	Phenotype 6	n	Beta	SE	P	Phenotype 7	n	Beta	SE	P
14337-1	TRAPPC3	Trafficking protein particle complex subunit 3	Processing Speed - Digit Symbol Score	1053	-0.198157	0.0338608	4.85362e-09	General Cognitive Ability - g Score	1049	-0.137858	0.0305892	6.58238e-06	General Fluid Cognitive Ability - gf Score	1051	-0.152888	0.0321189	1.93536e-06	Logical Memory - Logical Memory Score	1060	-0.0531017	0.0313014	0.0897981	Non-Verbal Reasoning - Matrix Reasoning Score	1060	-0.128038	0.0302553	2.31693e-05	Verbal Reasoning - Verbal Total Score	1058	-0.0758671	0.0300795	0.0116616	Vocabulary - Vocabulary Score	1058	-0.082963	0.0308147	0.00709566
7891-45	UGT1A6	UDP-glucuronosyltransferase 1-6	Processing Speed - Digit Symbol Score	1053	-0.191318	0.0343748	2.61171e-08	General Cognitive Ability - g Score	1049	-0.143236	0.0308471	3.42683e-06	General Fluid Cognitive Ability - gf Score	1051	-0.142677	0.0325009	1.13389e-05	Logical Memory - Logical Memory Score	1060	-0.07247	0.0317705	0.0225455	Non-Verbal Reasoning - Matrix Reasoning Score	1060	-0.148577	0.0306273	1.22761e-06	Verbal Reasoning - Verbal Total Score	1058	-0.0446709	0.0304849	0.142826	Vocabulary - Vocabulary Score	1058	-0.114842	0.0308676	0.000198858
4374-45	GDF15	Growth/differentiation factor 15	Processing Speed - Digit Symbol Score	1053	-0.160164	0.0292097	4.17566e-08	General Cognitive Ability - g Score	1049	-0.1108	0.0263067	2.53288e-05	General Fluid Cognitive Ability - gf Score	1051	-0.125304	0.0276238	5.73082e-06	Logical Memory - Logical Memory Score	1060	-0.0372766	0.0270085	0.167531	Non-Verbal Reasoning - Matrix Reasoning Score	1060	-0.0825215	0.0261659	0.00161171	Verbal Reasoning - Verbal Total Score	1058	-0.0688414	0.0258415	0.00772203	Vocabulary - Vocabulary Score	1058	-0.0609044	0.0264158	0.0211327
9199-6	UBE2G2	Ubiquitin-conjugating enzyme E2 G2	Processing Speed - Digit Symbol Score	1053	-0.183578	0.0341041	7.33102e-08	General Cognitive Ability - g Score	1049	-0.165501	0.0305726	6.1849e-08	General Fluid Cognitive Ability - gf Score	1051	-0.170296	0.0321593	1.18775e-07	Logical Memory - Logical Memory Score	1060	-0.0536365	0.031578	0.0894054	Non-Verbal Reasoning - Matrix Reasoning Score	1060	-0.142208	0.0304378	2.98167e-06	Verbal Reasoning - Verbal Total Score	1058	-0.125342	0.0301126	3.14869e-05	Vocabulary - Vocabulary Score	1058	-0.117492	0.0307346	0.000131955
13496-19	HMGCS1	Hydroxymethylglutaryl-CoA synthase, cytoplasmic	Processing Speed - Digit Symbol Score	1053	-0.172385	0.0335855	2.85585e-07	General Cognitive Ability - g Score	1049	-0.0912872	0.0303702	0.00264868	General Fluid Cognitive Ability - gf Score	1051	-0.100108	0.0319117	0.00170673	Logical Memory - Logical Memory Score	1060	-0.0207011	0.0310535	0.505011	Non-Verbal Reasoning - Matrix Reasoning Score	1060	-0.0829476	0.030096	0.00584957	Verbal Reasoning - Verbal Total Score	1058	-0.030006	0.029788	0.313783	Vocabulary - Vocabulary Score	1058	-0.060611	0.0303353	0.0457128
10666-7	GNPTG	N-acetylglucosamine-1-phosphotransferase subunit gamma	Processing Speed - Digit Symbol Score	1053	-0.171	0.0335068	3.33532e-07	General Cognitive Ability - g Score	1049	-0.0907891	0.0302077	0.00265152	General Fluid Cognitive Ability - gf Score	1051	-0.105825	0.0317696	0.000865322	Logical Memory - Logical Memory Score	1060	-0.0311103	0.0309847	0.315353	Non-Verbal Reasoning - Matrix Reasoning Score	1060	-0.0839169	0.0300324	0.00520257	Verbal Reasoning - Verbal Total Score	1058	-0.0266564	0.0297	0.36944	Vocabulary - Vocabulary Score	1058	-0.0483713	0.0302507	0.109817
15426-5	NEU1	Sialidase-1	Processing Speed - Digit Symbol Score	1053	-0.177438	0.0347867	3.38312e-07	General Cognitive Ability - g Score	1049	-0.133339	0.031329	2.0804e-05	General Fluid Cognitive Ability - gf Score	1051	-0.132198	0.032964	6.06232e-05	Logical Memory - Logical Memory Score	1060	-0.0714033	0.032004	0.0256761	Non-Verbal Reasoning - Matrix Reasoning Score	1060	-0.115793	0.0309953	0.000187105	Verbal Reasoning - Verbal Total Score	1058	-0.0406444	0.030792	0.186847	Vocabulary - Vocabulary Score	1058	-0.110629	0.0312781	0.000404797
18397-5	AKR1C4	Aldo-keto reductase family 1 member C4	Processing Speed - Digit Symbol Score	1053	-0.169025	0.0336082	4.92346e-07	General Cognitive Ability - g Score	1049	-0.131341	0.0302352	1.39918e-05	General Fluid Cognitive Ability - gf Score	1051	-0.129714	0.0318282	4.59289e-05	Logical Memory - Logical Memory Score	1060	-0.0432101	0.0309218	0.162294	Non-Verbal Reasoning - Matrix Reasoning Score	1060	-0.0812746	0.0300028	0.00675065	Verbal Reasoning - Verbal Total Score	1058	-0.0650376	0.0296866	0.0284657	Vocabulary - Vocabulary Score	1058	-0.101558	0.0302304	0.000780944
6289-78	ARHGAP36	Rho GTPase-activating protein 36	Processing Speed - Digit Symbol Score	1053	-0.169398	0.0342013	7.30908e-07	General Cognitive Ability - g Score	1049	-0.127475	0.0307252	3.34109e-05	General Fluid Cognitive Ability - gf Score	1051	-0.130705	0.0323439	5.32001e-05	Logical Memory - Logical Memory Score	1060	-0.0396764	0.0316691	0.210264	Non-Verbal Reasoning - Matrix Reasoning Score	1060	-0.122961	0.0305847	5.81138e-05	Verbal Reasoning - Verbal Total Score	1058	-0.0704329	0.0303252	0.0202015	Vocabulary - Vocabulary Score	1058	-0.0931191	0.0307854	0.00248814
15562-24	GUSB	Beta-glucuronidase	Processing Speed - Digit Symbol Score	1053	-0.166772	0.0339029	8.69441e-07	General Cognitive Ability - g Score	1049	-0.0913281	0.0306093	0.00284811	General Fluid Cognitive Ability - gf Score	1051	-0.109102	0.032144	0.000688379	Logical Memory - Logical Memory Score	1060	-0.0374112	0.0312867	0.231793	Non-Verbal Reasoning - Matrix Reasoning Score	1060	-0.0674343	0.0303742	0.0264108	Verbal Reasoning - Verbal Total Score	1058	-0.0340307	0.03002	0.256962	Vocabulary - Vocabulary Score	1058	-0.0417578	0.0305936	0.172278
5476-66	PRKCG	Protein kinase C gamma type	Processing Speed - Digit Symbol Score	1053	-0.166969	0.0344916	1.29274e-06	General Cognitive Ability - g Score	1049	-0.121896	0.0310377	8.58832e-05	General Fluid Cognitive Ability - gf Score	1051	-0.136733	0.0326112	2.75508e-05	Logical Memory - Logical Memory Score	1060	-0.0260773	0.0318668	0.413174	Non-Verbal Reasoning - Matrix Reasoning Score	1060	-0.101953	0.0308521	0.00095117	Verbal Reasoning - Verbal Total Score	1058	-0.0941985	0.0305046	0.00201501	Vocabulary - Vocabulary Score	1058	-0.0710288	0.0312385	0.0229805
11265-8	ALDH1A1	Retinal dehydrogenase 1	Processing Speed - Digit Symbol Score	1053	-0.16159	0.0336809	1.60514e-06	General Cognitive Ability - g Score	1049	-0.0962725	0.0303857	0.00153304	General Fluid Cognitive Ability - gf Score	1051	-0.113652	0.0319194	0.000370001	Logical Memory - Logical Memory Score	1060	-0.0352262	0.0310032	0.255867	Non-Verbal Reasoning - Matrix Reasoning Score	1060	-0.0411113	0.030141	0.172579	Verbal Reasoning - Verbal Total Score	1058	-0.0504323	0.0297648	0.0901964	Vocabulary - Vocabulary Score	1058	-0.0514405	0.0303593	0.0901917
4913-78	CCL16	C-C motif chemokine 16	Processing Speed - Digit Symbol Score	1053	-0.15979	0.033389	1.70373e-06	General Cognitive Ability - g Score	1049	-0.14415	0.0299183	1.44922e-06	General Fluid Cognitive Ability - gf Score	1051	-0.145304	0.0314886	3.94078e-06	Logical Memory - Logical Memory Score	1060	-0.0308143	0.0309047	0.318727	Non-Verbal Reasoning - Matrix Reasoning Score	1060	-0.117898	0.029852	7.83467e-05	Verbal Reasoning - Verbal Total Score	1058	-0.118979	0.0294568	5.36614e-05	Vocabulary - Vocabulary Score	1058	-0.0995244	0.0301881	0.000977899
13697-51	GPD1	Glycerol-3-phosphate dehydrogenase [NAD(+)], cytoplasmic	Processing Speed - Digit Symbol Score	1053	-0.165332	0.0346945	1.88495e-06	General Cognitive Ability - g Score	1049	-0.125248	0.0311493	5.79777e-05	General Fluid Cognitive Ability - gf Score	1051	-0.124873	0.0328048	0.000140925	Logical Memory - Logical Memory Score	1060	-0.0459232	0.0320305	0.151649	Non-Verbal Reasoning - Matrix Reasoning Score	1060	-0.0957056	0.0310358	0.00204431	Verbal Reasoning - Verbal Total Score	1058	-0.0562874	0.0306876	0.0666233	Vocabulary - Vocabulary Score	1058	-0.0986967	0.0311278	0.00152077
16818-200	CDCP1	CUB domain-containing protein 1	Processing Speed - Digit Symbol Score	1053	-0.149057	0.0314878	2.20367e-06	General Cognitive Ability - g Score	1049	-0.111664	0.0283488	8.18509e-05	General Fluid Cognitive Ability - gf Score	1051	-0.114528	0.0298115	0.000122162	Logical Memory - Logical Memory Score	1060	-0.042333	0.0290602	0.14519	Non-Verbal Reasoning - Matrix Reasoning Score	1060	-0.0907543	0.0281646	0.00127172	Verbal Reasoning - Verbal Total Score	1058	-0.0480286	0.0279256	0.0854552	Vocabulary - Vocabulary Score	1058	-0.0889188	0.0285079	0.00181407
5353-89	IL1RN	Interleukin-1 receptor antagonist protein	Processing Speed - Digit Symbol Score	1053	-0.164125	0.0347355	2.3011e-06	General Cognitive Ability - g Score	1049	-0.109515	0.0311892	0.00044587	General Fluid Cognitive Ability - gf Score	1051	-0.122024	0.0328269	0.000201446	Logical Memory - Logical Memory Score	1060	-0.0240823	0.0321479	0.453791	Non-Verbal Reasoning - Matrix Reasoning Score	1060	-0.0921725	0.0311428	0.00307966	Verbal Reasoning - Verbal Total Score	1058	-0.0745608	0.0307379	0.015279	Vocabulary - Vocabulary Score	1058	-0.0677405	0.0312815	0.0303484
2681-23	HGF	Hepatocyte growth factor	Processing Speed - Digit Symbol Score	1053	-0.162188	0.0343448	2.33131e-06	General Cognitive Ability - g Score	1049	-0.0975566	0.0308614	0.00157163	General Fluid Cognitive Ability - gf Score	1051	-0.116108	0.0324094	0.000340289	Logical Memory - Logical Memory Score	1060	-0.0340094	0.0317167	0.283591	Non-Verbal Reasoning - Matrix Reasoning Score	1060	-0.0673759	0.0307923	0.0286641	Verbal Reasoning - Verbal Total Score	1058	-0.0508748	0.0303264	0.0934296	Vocabulary - Vocabulary Score	1058	-0.0444198	0.0309802	0.151626
15594-47	HTRA1	Serine protease HTRA1	Processing Speed - Digit Symbol Score	1053	-0.159818	0.0339622	2.5293e-06	General Cognitive Ability - g Score	1049	-0.140949	0.0303229	3.34753e-06	General Fluid Cognitive Ability - gf Score	1051	-0.14861	0.0319572	3.31477e-06	Logical Memory - Logical Memory Score	1060	-0.0536147	0.0313151	0.0868772	Non-Verbal Reasoning - Matrix Reasoning Score	1060	-0.106748	0.0303149	0.000429444	Verbal Reasoning - Verbal Total Score	1058	-0.0967086	0.0298886	0.00121371	Vocabulary - Vocabulary Score	1058	-0.0742076	0.0304776	0.014899
7090-17	GALNT1	Polypeptide N-acetylgalactosaminyltransferase 1	Processing Speed - Digit Symbol Score	1053	-0.160517	0.034138	2.57645e-06	General Cognitive Ability - g Score	1049	-0.146592	0.0305507	1.60004e-06	General Fluid Cognitive Ability - gf Score	1051	-0.149167	0.0321844	3.57326e-06	Logical Memory - Logical Memory Score	1060	-0.0334795	0.0315854	0.289158	Non-Verbal Reasoning - Matrix Reasoning Score	1060	-0.105852	0.0305571	0.00053207	Verbal Reasoning - Verbal Total Score	1058	-0.121405	0.0300919	5.47273e-05	Vocabulary - Vocabulary Score	1058	-0.107828	0.0306322	0.000431439
18935-14	TLR5	Toll-like receptor 5	Processing Speed - Digit Symbol Score	1053	-0.151092	0.0331935	5.31731e-06	General Cognitive Ability - g Score	1049	-0.132235	0.0297628	8.87333e-06	General Fluid Cognitive Ability - gf Score	1051	-0.139505	0.0313079	8.35359e-06	Logical Memory - Logical Memory Score	1060	-0.0726326	0.0306462	0.0177865	Non-Verbal Reasoning - Matrix Reasoning Score	1060	-0.0759321	0.0297916	0.0108102	Verbal Reasoning - Verbal Total Score	1058	-0.0606254	0.0294695	0.0396649	Vocabulary - Vocabulary Score	1058	-0.080471	0.0300626	0.00743335
5452-71	ASGR1	Asialoglycoprotein receptor 1	Processing Speed - Digit Symbol Score	1053	-0.15512	0.0350542	9.6384e-06	General Cognitive Ability - g Score	1049	-0.119751	0.0314084	0.000137458	General Fluid Cognitive Ability - gf Score	1051	-0.117412	0.0330804	0.000386262	Logical Memory - Logical Memory Score	1060	-0.0269519	0.0322282	0.402995	Non-Verbal Reasoning - Matrix Reasoning Score	1060	-0.15829	0.0309796	3.23041e-07	Verbal Reasoning - Verbal Total Score	1058	-0.0686845	0.0308298	0.0258901	Vocabulary - Vocabulary Score	1058	-0.0982728	0.0314779	0.00179648
3152-57	TNFRSF1B	Tumor necrosis factor receptor superfamily member 1B	Processing Speed - Digit Symbol Score	1053	-0.152093	0.0344371	1.00287e-05	General Cognitive Ability - g Score	1049	-0.0910144	0.031042	0.00336818	General Fluid Cognitive Ability - gf Score	1051	-0.0956061	0.0326381	0.00339749	Logical Memory - Logical Memory Score	1060	0.0216102	0.0317155	0.495632	Non-Verbal Reasoning - Matrix Reasoning Score	1060	-0.0680248	0.0307855	0.0271306	Verbal Reasoning - Verbal Total Score	1058	-0.072423	0.0303939	0.0171811	Vocabulary - Vocabulary Score	1058	-0.0711677	0.0310906	0.022077
17396-23	ADH1A	Alcohol dehydrogenase 1A	Processing Speed - Digit Symbol Score	1053	-0.152758	0.0348234	1.15119e-05	General Cognitive Ability - g Score	1049	-0.0951066	0.0313634	0.00242609	General Fluid Cognitive Ability - gf Score	1051	-0.102605	0.0329816	0.00186477	Logical Memory - Logical Memory Score	1060	-0.0307734	0.0320416	0.336845	Non-Verbal Reasoning - Matrix Reasoning Score	1060	-0.0695585	0.0310999	0.0253116	Verbal Reasoning - Verbal Total Score	1058	-0.0406837	0.0307573	0.185924	Vocabulary - Vocabulary Score	1058	-0.0613281	0.0313387	0.0503539
10041-3	HNF4A	Hepatocyte nuclear factor 4-alpha	Processing Speed - Digit Symbol Score	1053	-0.149737	0.0343234	1.28573e-05	General Cognitive Ability - g Score	1049	-0.156714	0.0306634	3.20851e-07	General Fluid Cognitive Ability - gf Score	1051	-0.159897	0.0322606	7.18031e-07	Logical Memory - Logical Memory Score	1060	-0.0475316	0.031617	0.132747	Non-Verbal Reasoning - Matrix Reasoning Score	1060	-0.126711	0.0305299	3.31935e-05	Verbal Reasoning - Verbal Total Score	1058	-0.140626	0.0300699	2.91632e-06	Vocabulary - Vocabulary Score	1058	-0.107425	0.0307692	0.000480662
8325-37	ADH4	Alcohol dehydrogenase 4	Processing Speed - Digit Symbol Score	1053	-0.149963	0.034386	1.29366e-05	General Cognitive Ability - g Score	1049	-0.0964821	0.0309334	0.00181451	General Fluid Cognitive Ability - gf Score	1051	-0.0974631	0.0325682	0.00276628	Logical Memory - Logical Memory Score	1060	-0.0257178	0.0316635	0.416664	Non-Verbal Reasoning - Matrix Reasoning Score	1060	-0.0681306	0.0307285	0.0266111	Verbal Reasoning - Verbal Total Score	1058	-0.037064	0.0303766	0.222408	Vocabulary - Vocabulary Score	1058	-0.069009	0.0308533	0.0253073
15453-3	AMBP	Protein AMBP	Processing Speed - Digit Symbol Score	1053	-0.147873	0.0340575	1.4128e-05	General Cognitive Ability - g Score	1049	-0.12414	0.0305795	4.9161e-05	General Fluid Cognitive Ability - gf Score	1051	-0.132875	0.0321353	3.55188e-05	Logical Memory - Logical Memory Score	1060	-0.0487479	0.0312359	0.118609	Non-Verbal Reasoning - Matrix Reasoning Score	1060	-0.113826	0.0302105	0.000164721	Verbal Reasoning - Verbal Total Score	1058	-0.0841747	0.029936	0.00492621	Vocabulary - Vocabulary Score	1058	-0.0826139	0.0305912	0.0069219
10572-65	CST8	Cystatin-8	Processing Speed - Digit Symbol Score	1053	-0.147858	0.0340755	1.43047e-05	General Cognitive Ability - g Score	1049	-0.0917102	0.0306063	0.00273146	General Fluid Cognitive Ability - gf Score	1051	-0.10158	0.0321862	0.0015994	Logical Memory - Logical Memory Score	1060	0.00586637	0.0315409	0.85245	Non-Verbal Reasoning - Matrix Reasoning Score	1060	-0.0920331	0.0305433	0.00258507	Verbal Reasoning - Verbal Total Score	1058	-0.0807945	0.0301004	0.00727112	Vocabulary - Vocabulary Score	1058	-0.0532812	0.0307202	0.0828461
7787-25	LILRA5	Leukocyte immunoglobulin-like receptor subfamily A member 5	Processing Speed - Digit Symbol Score	1053	-0.149117	0.0344758	1.5234e-05	General Cognitive Ability - g Score	1049	-0.116145	0.0310385	0.000182599	General Fluid Cognitive Ability - gf Score	1051	-0.11327	0.0327041	0.000533228	Logical Memory - Logical Memory Score	1060	-0.0257287	0.031495	0.413978	Non-Verbal Reasoning - Matrix Reasoning Score	1060	-0.10396	0.0305416	0.000664324	Verbal Reasoning - Verbal Total Score	1058	-0.0557362	0.030403	0.0667663	Vocabulary - Vocabulary Score	1058	-0.0960368	0.0311778	0.002068
11241-8	ASL	Argininosuccinate lyase	Processing Speed - Digit Symbol Score	1053	-0.14727	0.0340492	1.52399e-05	General Cognitive Ability - g Score	1049	-0.0640867	0.0307495	0.0371463	General Fluid Cognitive Ability - gf Score	1051	-0.0742396	0.0323008	0.02154	Logical Memory - Logical Memory Score	1060	-0.00141652	0.0314732	0.964102	Non-Verbal Reasoning - Matrix Reasoning Score	1060	-0.0644183	0.0305436	0.034939	Verbal Reasoning - Verbal Total Score	1058	-0.0146571	0.0301688	0.627082	Vocabulary - Vocabulary Score	1058	-0.0385251	0.0306782	0.209195
6448-36	SEMA3C	Semaphorin-3C	Processing Speed - Digit Symbol Score	1053	-0.149625	0.034704	1.62174e-05	General Cognitive Ability - g Score	1049	-0.0697057	0.0311631	0.0252993	General Fluid Cognitive Ability - gf Score	1051	-0.084089	0.0327528	0.0102469	Logical Memory - Logical Memory Score	1060	-0.00197561	0.0320387	0.950831	Non-Verbal Reasoning - Matrix Reasoning Score	1060	-0.0641873	0.0310937	0.0389875	Verbal Reasoning - Verbal Total Score	1058	-0.0303276	0.0306042	0.321704	Vocabulary - Vocabulary Score	1058	-0.0292824	0.0313337	0.350028
8368-102	TNFRSF1B	Tumor necrosis factor receptor superfamily member 1B	Processing Speed - Digit Symbol Score	1053	-0.147459	0.0343921	1.8062e-05	General Cognitive Ability - g Score	1049	-0.0960016	0.0309797	0.00194267	General Fluid Cognitive Ability - gf Score	1051	-0.0996626	0.0325682	0.00221246	Logical Memory - Logical Memory Score	1060	0.0124613	0.0316619	0.693896	Non-Verbal Reasoning - Matrix Reasoning Score	1060	-0.0683562	0.0307274	0.0261082	Verbal Reasoning - Verbal Total Score	1058	-0.0756436	0.0303306	0.0126324	Vocabulary - Vocabulary Score	1058	-0.0771192	0.0310188	0.0129112
7638-30	LMAN2	Vesicular integral-membrane protein VIP36	Processing Speed - Digit Symbol Score	1053	-0.148676	0.0349517	2.10216e-05	General Cognitive Ability - g Score	1049	-0.144139	0.0313065	4.14236e-06	General Fluid Cognitive Ability - gf Score	1051	-0.143183	0.0329503	1.38998e-05	Logical Memory - Logical Memory Score	1060	-0.0657541	0.0320986	0.0405108	Non-Verbal Reasoning - Matrix Reasoning Score	1060	-0.0953645	0.0311408	0.00219597	Verbal Reasoning - Verbal Total Score	1058	-0.0867365	0.0307824	0.00483641	Vocabulary - Vocabulary Score	1058	-0.110775	0.0313591	0.00041172
14636-25	HRSP12	2-iminobutanoate/2-iminopropanoate deaminase	Processing Speed - Digit Symbol Score	1053	-0.146433	0.0345218	2.21778e-05	General Cognitive Ability - g Score	1049	-0.101335	0.0310806	0.00111259	General Fluid Cognitive Ability - gf Score	1051	-0.0971888	0.0327035	0.00296043	Logical Memory - Logical Memory Score	1060	-0.00408488	0.0317336	0.897576	Non-Verbal Reasoning - Matrix Reasoning Score	1060	-0.0739428	0.0307772	0.0162825	Verbal Reasoning - Verbal Total Score	1058	-0.0614087	0.0304243	0.0435487	Vocabulary - Vocabulary Score	1058	-0.0858538	0.0309753	0.00557674
8766-29	LILRA5	Leukocyte immunoglobulin-like receptor subfamily A member 5	Processing Speed - Digit Symbol Score	1053	-0.147092	0.0347024	2.24835e-05	General Cognitive Ability - g Score	1049	-0.10692	0.0312623	0.000625997	General Fluid Cognitive Ability - gf Score	1051	-0.101218	0.0329162	0.00210482	Logical Memory - Logical Memory Score	1060	-0.0213671	0.0316786	0.499996	Non-Verbal Reasoning - Matrix Reasoning Score	1060	-0.102903	0.0306987	0.000802247	Verbal Reasoning - Verbal Total Score	1058	-0.0497705	0.0305274	0.103026	Vocabulary - Vocabulary Score	1058	-0.10181	0.031242	0.00111902
9830-109	VAV3	Guanine nucleotide exchange factor VAV3	Processing Speed - Digit Symbol Score	1053	-0.147024	0.0348654	2.4769e-05	General Cognitive Ability - g Score	1049	-0.117199	0.0312839	0.000179464	General Fluid Cognitive Ability - gf Score	1051	-0.121027	0.0329212	0.000236684	Logical Memory - Logical Memory Score	1060	-0.0254342	0.0322261	0.429971	Non-Verbal Reasoning - Matrix Reasoning Score	1060	-0.104776	0.031182	0.000778994	Verbal Reasoning - Verbal Total Score	1058	-0.0820504	0.030821	0.00776412	Vocabulary - Vocabulary Score	1058	-0.0846544	0.0313664	0.0069572
4922-13	CCL19	C-C motif chemokine 19	Processing Speed - Digit Symbol Score	1053	-0.146928	0.0349428	2.61304e-05	General Cognitive Ability - g Score	1049	-0.118246	0.031293	0.000157666	General Fluid Cognitive Ability - gf Score	1051	-0.113661	0.0329745	0.000566954	Logical Memory - Logical Memory Score	1060	-0.0647329	0.0321862	0.044304	Non-Verbal Reasoning - Matrix Reasoning Score	1060	-0.106114	0.0311862	0.000667492	Verbal Reasoning - Verbal Total Score	1058	-0.0299951	0.0308839	0.331437	Vocabulary - Vocabulary Score	1058	-0.104125	0.0312509	0.000862578
17758-79	DCXR	L-xylulose reductase	Processing Speed - Digit Symbol Score	1053	-0.143639	0.0342154	2.69165e-05	General Cognitive Ability - g Score	1049	-0.0872113	0.0308181	0.00465667	General Fluid Cognitive Ability - gf Score	1051	-0.0915792	0.0323838	0.00468502	Logical Memory - Logical Memory Score	1060	-0.0182989	0.0316109	0.562669	Non-Verbal Reasoning - Matrix Reasoning Score	1060	-0.0545152	0.0307052	0.0758257	Verbal Reasoning - Verbal Total Score	1058	-0.0352858	0.030273	0.243781	Vocabulary - Vocabulary Score	1058	-0.0648749	0.030769	0.0349923
5437-63	FABP3	Fatty acid-binding protein, heart	Processing Speed - Digit Symbol Score	1053	-0.13181	0.0314285	2.74118e-05	General Cognitive Ability - g Score	1049	-0.106773	0.028144	0.000148352	General Fluid Cognitive Ability - gf Score	1051	-0.111885	0.029607	0.000157462	Logical Memory - Logical Memory Score	1060	-0.0337423	0.0288585	0.24231	Non-Verbal Reasoning - Matrix Reasoning Score	1060	-0.101499	0.0279115	0.000276428	Verbal Reasoning - Verbal Total Score	1058	-0.0735422	0.0275707	0.0076441	Vocabulary - Vocabulary Score	1058	-0.0710126	0.0282313	0.0118903
2580-83	MPO	Myeloperoxidase	Processing Speed - Digit Symbol Score	1053	-0.145828	0.0348133	2.80349e-05	General Cognitive Ability - g Score	1049	-0.118967	0.0312846	0.000143103	General Fluid Cognitive Ability - gf Score	1051	-0.130356	0.0328587	7.27263e-05	Logical Memory - Logical Memory Score	1060	-0.0479891	0.031901	0.1325	Non-Verbal Reasoning - Matrix Reasoning Score	1060	-0.0761819	0.0309849	0.0139449	Verbal Reasoning - Verbal Total Score	1058	-0.0770307	0.0306123	0.0118582	Vocabulary - Vocabulary Score	1058	-0.0649615	0.0314409	0.0388147
17755-5	UGDH	UDP-glucose 6-dehydrogenase	Processing Speed - Digit Symbol Score	1053	-0.14562	0.034845	2.92673e-05	General Cognitive Ability - g Score	1049	-0.113027	0.0312602	0.00029954	General Fluid Cognitive Ability - gf Score	1051	-0.116259	0.0328873	0.000407678	Logical Memory - Logical Memory Score	1060	-0.04735	0.0320987	0.140176	Non-Verbal Reasoning - Matrix Reasoning Score	1060	-0.0800694	0.0311495	0.0101556	Verbal Reasoning - Verbal Total Score	1058	-0.0520177	0.0307699	0.0909252	Vocabulary - Vocabulary Score	1058	-0.084185	0.0313085	0.00716905
7953-20	SLAMF1	Signaling lymphocytic activation molecule	Processing Speed - Digit Symbol Score	1053	-0.142641	0.0341857	3.0123e-05	General Cognitive Ability - g Score	1049	-0.0975008	0.0306159	0.00144929	General Fluid Cognitive Ability - gf Score	1051	-0.101058	0.0322167	0.00170792	Logical Memory - Logical Memory Score	1060	-0.00141502	0.0316019	0.964286	Non-Verbal Reasoning - Matrix Reasoning Score	1060	-0.0953878	0.0305873	0.0018175	Verbal Reasoning - Verbal Total Score	1058	-0.0715278	0.0301167	0.0175481	Vocabulary - Vocabulary Score	1058	-0.0730894	0.030764	0.0175106
11424-4	FAH	Fumarylacetoacetase	Processing Speed - Digit Symbol Score	1053	-0.144792	0.0348179	3.20276e-05	General Cognitive Ability - g Score	1049	-0.0649641	0.0314089	0.0386084	General Fluid Cognitive Ability - gf Score	1051	-0.0627432	0.0330598	0.0577131	Logical Memory - Logical Memory Score	1060	0.0060776	0.0320379	0.849544	Non-Verbal Reasoning - Matrix Reasoning Score	1060	-0.0674671	0.0310887	0.0299954	Verbal Reasoning - Verbal Total Score	1058	-0.00168409	0.0307865	0.956376	Vocabulary - Vocabulary Score	1058	-0.065169	0.0313236	0.0374791
11214-40	DNAJB9	DnaJ homolog subfamily B member 9	Processing Speed - Digit Symbol Score	1053	-0.141885	0.0341463	3.24964e-05	General Cognitive Ability - g Score	1049	-0.0945201	0.0306935	0.00207359	General Fluid Cognitive Ability - gf Score	1051	-0.112227	0.0322541	0.000502433	Logical Memory - Logical Memory Score	1060	-0.0176649	0.0314719	0.5746	Non-Verbal Reasoning - Matrix Reasoning Score	1060	-0.112455	0.0304119	0.000217536	Verbal Reasoning - Verbal Total Score	1058	-0.0780551	0.0301076	0.00952703	Vocabulary - Vocabulary Score	1058	-0.0355745	0.0307564	0.247414
9901-28	EGLN1	Egl nine homolog 1	Processing Speed - Digit Symbol Score	1053	-0.14158	0.0345465	4.16303e-05	General Cognitive Ability - g Score	1049	-0.0867452	0.0309475	0.0050633	General Fluid Cognitive Ability - gf Score	1051	-0.110742	0.0325996	0.000681188	Logical Memory - Logical Memory Score	1060	-0.0334179	0.0319247	0.295204	Non-Verbal Reasoning - Matrix Reasoning Score	1060	-0.0814268	0.0309602	0.0085373	Verbal Reasoning - Verbal Total Score	1058	-0.0593371	0.0305665	0.0522286	Vocabulary - Vocabulary Score	1058	-0.0367682	0.0311507	0.237867
15503-15	LEFTY2	Left-right determination factor 2	Processing Speed - Digit Symbol Score	1053	-0.133333	0.0326461	4.42316e-05	General Cognitive Ability - g Score	1049	-0.0835838	0.0294197	0.004496	General Fluid Cognitive Ability - gf Score	1051	-0.087279	0.0309371	0.00478478	Logical Memory - Logical Memory Score	1060	0.000726134	0.0300487	0.980721	Non-Verbal Reasoning - Matrix Reasoning Score	1060	-0.109784	0.0290352	0.000156157	Verbal Reasoning - Verbal Total Score	1058	-0.059095	0.028838	0.0404423	Vocabulary - Vocabulary Score	1058	-0.0655632	0.0294678	0.0260872
3079-62	RARRES2	Retinoic acid receptor responder protein 2	Processing Speed - Digit Symbol Score	1053	-0.138792	0.0341116	4.72627e-05	General Cognitive Ability - g Score	1049	-0.110596	0.0305872	0.000299464	General Fluid Cognitive Ability - gf Score	1051	-0.113501	0.0321849	0.000421023	Logical Memory - Logical Memory Score	1060	-0.0419347	0.0313074	0.180424	Non-Verbal Reasoning - Matrix Reasoning Score	1060	-0.105404	0.0303009	0.000504106	Verbal Reasoning - Verbal Total Score	1058	-0.0547203	0.0300108	0.0682499	Vocabulary - Vocabulary Score	1058	-0.0760741	0.0306436	0.0130447
6379-62	ADAMTSL2	ADAMTS-like protein 2	Processing Speed - Digit Symbol Score	1053	-0.140352	0.0345547	4.87078e-05	General Cognitive Ability - g Score	1049	-0.0819386	0.0311251	0.00847453	General Fluid Cognitive Ability - gf Score	1051	-0.0936501	0.0327137	0.00420026	Logical Memory - Logical Memory Score	1060	-0.0474613	0.0315868	0.13295	Non-Verbal Reasoning - Matrix Reasoning Score	1060	-0.0595309	0.0307162	0.0526114	Verbal Reasoning - Verbal Total Score	1058	-0.0121076	0.0304004	0.690431	Vocabulary - Vocabulary Score	1058	-0.0455325	0.0311224	0.143463
17138-8	GSTA1	Glutathione S-transferase A1	Processing Speed - Digit Symbol Score	1053	-0.141672	0.0348981	4.91595e-05	General Cognitive Ability - g Score	1049	-0.113661	0.031305	0.000282589	General Fluid Cognitive Ability - gf Score	1051	-0.1134	0.032976	0.000584162	Logical Memory - Logical Memory Score	1060	-0.0482507	0.0320517	0.132221	Non-Verbal Reasoning - Matrix Reasoning Score	1060	-0.0564464	0.0311542	0.0700108	Verbal Reasoning - Verbal Total Score	1058	-0.0526616	0.0307683	0.0869786	Vocabulary - Vocabulary Score	1058	-0.0882401	0.0312771	0.00478389
15533-97	MSR1	Macrophage scavenger receptor types I and II	Processing Speed - Digit Symbol Score	1053	-0.133963	0.0330306	4.9981e-05	General Cognitive Ability - g Score	1049	-0.080452	0.0297282	0.00680479	General Fluid Cognitive Ability - gf Score	1051	-0.0871133	0.0312428	0.0052991	Logical Memory - Logical Memory Score	1060	-0.0288873	0.0303363	0.340978	Non-Verbal Reasoning - Matrix Reasoning Score	1060	-0.0734226	0.0294346	0.0126158	Verbal Reasoning - Verbal Total Score	1058	-0.0245968	0.0291181	0.398264	Vocabulary - Vocabulary Score	1058	-0.0520089	0.029759	0.0805211
16915-153	SEMA4A	Semaphorin-4A	Processing Speed - Digit Symbol Score	1053	-0.140111	0.034737	5.49572e-05	General Cognitive Ability - g Score	1049	-0.044522	0.0313921	0.156116	General Fluid Cognitive Ability - gf Score	1051	-0.0532399	0.0329748	0.106406	Logical Memory - Logical Memory Score	1060	0.0399661	0.0319539	0.211028	Non-Verbal Reasoning - Matrix Reasoning Score	1060	-0.0424631	0.0310778	0.17183	Verbal Reasoning - Verbal Total Score	1058	-0.0171754	0.0307441	0.576397	Vocabulary - Vocabulary Score	1058	-0.024646	0.0315066	0.434068
18173-11	AKR7A3	Aflatoxin B1 aldehyde reductase member 3	Processing Speed - Digit Symbol Score	1053	-0.1385	0.0346416	6.38593e-05	General Cognitive Ability - g Score	1049	-0.0630849	0.0312634	0.0436067	General Fluid Cognitive Ability - gf Score	1051	-0.0589859	0.0328734	0.0727592	Logical Memory - Logical Memory Score	1060	-0.00304827	0.0318375	0.923723	Non-Verbal Reasoning - Matrix Reasoning Score	1060	-0.0631904	0.0308987	0.0408465	Verbal Reasoning - Verbal Total Score	1058	0.00352033	0.0305678	0.908315	Vocabulary - Vocabulary Score	1058	-0.0679889	0.0310933	0.0287711
17706-4	PPP1R1A	Protein phosphatase 1 regulatory subunit 1A	Processing Speed - Digit Symbol Score	1053	-0.136855	0.0343424	6.74762e-05	General Cognitive Ability - g Score	1049	-0.0789588	0.0308481	0.0104792	General Fluid Cognitive Ability - gf Score	1051	-0.0883255	0.0324622	0.00651105	Logical Memory - Logical Memory Score	1060	-0.0169054	0.0315798	0.592427	Non-Verbal Reasoning - Matrix Reasoning Score	1060	-0.069213	0.0306399	0.0238886	Verbal Reasoning - Verbal Total Score	1058	-0.0392055	0.0302491	0.194946	Vocabulary - Vocabulary Score	1058	-0.0476327	0.0308279	0.122318
18901-26	HSPA1B	Heat shock 70 kDa protein 1B	Processing Speed - Digit Symbol Score	1053	-0.138184	0.0347044	6.8407e-05	General Cognitive Ability - g Score	1049	-0.0935756	0.0311469	0.00266164	General Fluid Cognitive Ability - gf Score	1051	-0.101097	0.0327915	0.00204909	Logical Memory - Logical Memory Score	1060	-0.0843499	0.0318151	0.00801941	Non-Verbal Reasoning - Matrix Reasoning Score	1060	-0.0961306	0.0308967	0.00186229	Verbal Reasoning - Verbal Total Score	1058	0.0046672	0.0306114	0.878819	Vocabulary - Vocabulary Score	1058	-0.0642041	0.0310979	0.0389629
14079-14	IL18R1	Interleukin-18 receptor 1	Processing Speed - Digit Symbol Score	1053	-0.137596	0.0347518	7.51427e-05	General Cognitive Ability - g Score	1049	-0.0785671	0.0312825	0.0120207	General Fluid Cognitive Ability - gf Score	1051	-0.0807787	0.0328907	0.0140504	Logical Memory - Logical Memory Score	1060	-0.0212121	0.0318281	0.505119	Non-Verbal Reasoning - Matrix Reasoning Score	1060	-0.131194	0.0307346	1.96692e-05	Verbal Reasoning - Verbal Total Score	1058	-0.0190262	0.0305869	0.533917	Vocabulary - Vocabulary Score	1058	-0.0657777	0.0313708	0.0360127
17691-1	TPP1	Tripeptidyl-peptidase 1	Processing Speed - Digit Symbol Score	1053	-0.137485	0.0347267	7.52458e-05	General Cognitive Ability - g Score	1049	-0.0881768	0.031197	0.00470673	General Fluid Cognitive Ability - gf Score	1051	-0.099762	0.0328114	0.00236208	Logical Memory - Logical Memory Score	1060	-0.048822	0.0318808	0.125673	Non-Verbal Reasoning - Matrix Reasoning Score	1060	-0.0886316	0.0309173	0.00414729	Verbal Reasoning - Verbal Total Score	1058	-0.026282	0.0306074	0.390516	Vocabulary - Vocabulary Score	1058	-0.0510345	0.0312124	0.102034
7968-15	CRTAM	Cytotoxic and regulatory T-cell molecule	Processing Speed - Digit Symbol Score	1053	-0.136311	0.0344686	7.6647e-05	General Cognitive Ability - g Score	1049	-0.069897	0.0310047	0.0241712	General Fluid Cognitive Ability - gf Score	1051	-0.0678045	0.032606	0.0375706	Logical Memory - Logical Memory Score	1060	-0.00111291	0.0318576	0.972132	Non-Verbal Reasoning - Matrix Reasoning Score	1060	-0.0336392	0.0309675	0.277357	Verbal Reasoning - Verbal Total Score	1058	-0.0201467	0.0304984	0.50888	Vocabulary - Vocabulary Score	1058	-0.0638204	0.0310215	0.0396575
6039-24	CRHBP	Corticotropin-releasing factor-binding protein	Processing Speed - Digit Symbol Score	1053	-0.1372	0.0347613	7.91687e-05	General Cognitive Ability - g Score	1049	-0.0883059	0.0312438	0.00470817	General Fluid Cognitive Ability - gf Score	1051	-0.0845094	0.0329073	0.0102257	Logical Memory - Logical Memory Score	1060	0.0151308	0.0319424	0.635721	Non-Verbal Reasoning - Matrix Reasoning Score	1060	-0.0872186	0.0309498	0.00483141	Verbal Reasoning - Verbal Total Score	1058	-0.0604533	0.0306231	0.0483694	Vocabulary - Vocabulary Score	1058	-0.0733706	0.0311682	0.0185716
5903-91	HSPA8	Heat shock cognate 71 kDa protein	Processing Speed - Digit Symbol Score	1053	-0.137195	0.0348275	8.17309e-05	General Cognitive Ability - g Score	1049	-0.0576349	0.031249	0.0651281	General Fluid Cognitive Ability - gf Score	1051	-0.0713499	0.0329626	0.0304206	Logical Memory - Logical Memory Score	1060	-0.0296569	0.032042	0.354671	Non-Verbal Reasoning - Matrix Reasoning Score	1060	-0.0815816	0.0310699	0.00864603	Verbal Reasoning - Verbal Total Score	1058	0.0121456	0.0307274	0.692643	Vocabulary - Vocabulary Score	1058	-0.0420953	0.0312115	0.177429
4876-32	F9	Coagulation factor IX	Processing Speed - Digit Symbol Score	1053	-0.136113	0.0347057	8.78409e-05	General Cognitive Ability - g Score	1049	-0.114255	0.0311118	0.000240278	General Fluid Cognitive Ability - gf Score	1051	-0.111294	0.0327466	0.000677214	Logical Memory - Logical Memory Score	1060	-0.0428523	0.0319529	0.179886	Non-Verbal Reasoning - Matrix Reasoning Score	1060	-0.116131	0.0308942	0.000170602	Verbal Reasoning - Verbal Total Score	1058	-0.0549819	0.0306359	0.0727033	Vocabulary - Vocabulary Score	1058	-0.087514	0.0311959	0.00502695
11104-13	CHI3L1	Chitinase-3-like protein 1	Processing Speed - Digit Symbol Score	1053	-0.135076	0.0344891	8.98468e-05	General Cognitive Ability - g Score	1049	-0.0601035	0.0310968	0.0532623	General Fluid Cognitive Ability - gf Score	1051	-0.0677339	0.032661	0.0380934	Logical Memory - Logical Memory Score	1060	-0.00338385	0.031556	0.914604	Non-Verbal Reasoning - Matrix Reasoning Score	1060	-0.0737745	0.0306157	0.0159659	Verbal Reasoning - Verbal Total Score	1058	-0.00344207	0.0302879	0.909519	Vocabulary - Vocabulary Score	1058	-0.0334731	0.0311475	0.282525
2567-5	CFI	Complement factor I	Processing Speed - Digit Symbol Score	1053	-0.132886	0.033936	9.01078e-05	General Cognitive Ability - g Score	1049	-0.142694	0.0303385	2.55881e-06	General Fluid Cognitive Ability - gf Score	1051	-0.141675	0.0319348	9.14833e-06	Logical Memory - Logical Memory Score	1060	-0.0783513	0.0311402	0.0118667	Non-Verbal Reasoning - Matrix Reasoning Score	1060	-0.115127	0.0301661	0.000135386	Verbal Reasoning - Verbal Total Score	1058	-0.0883742	0.0298728	0.00309291	Vocabulary - Vocabulary Score	1058	-0.104652	0.0303961	0.000575444
5383-14	TNFRSF13C	Tumor necrosis factor receptor superfamily member 13C	Processing Speed - Digit Symbol Score	1053	-0.137025	0.0350352	9.18941e-05	General Cognitive Ability - g Score	1049	-0.0977145	0.0314896	0.0019152	General Fluid Cognitive Ability - gf Score	1051	-0.110777	0.0330852	0.000813315	Logical Memory - Logical Memory Score	1060	-0.018575	0.032279	0.564986	Non-Verbal Reasoning - Matrix Reasoning Score	1060	-0.0672512	0.0313299	0.0318289	Verbal Reasoning - Verbal Total Score	1058	-0.0782071	0.0309027	0.0113818	Vocabulary - Vocabulary Score	1058	-0.0461106	0.0315487	0.14386
5307-12	F9	Coagulation factor IX	Processing Speed - Digit Symbol Score	1053	-0.135512	0.0347494	9.63158e-05	General Cognitive Ability - g Score	1049	-0.113819	0.0311419	0.000257317	General Fluid Cognitive Ability - gf Score	1051	-0.110147	0.0327897	0.000781678	Logical Memory - Logical Memory Score	1060	-0.0394781	0.0319937	0.217227	Non-Verbal Reasoning - Matrix Reasoning Score	1060	-0.116483	0.0309291	0.000165802	Verbal Reasoning - Verbal Total Score	1058	-0.0560892	0.0306697	0.0674279	Vocabulary - Vocabulary Score	1058	-0.0872363	0.0312312	0.00521822
11278-4	COL11A2	Collagen alpha-2(XI) chain	Processing Speed - Digit Symbol Score	1053	0.132691	0.034289	0.000108929	General Cognitive Ability - g Score	1049	0.16214	0.0304786	1.03878e-07	General Fluid Cognitive Ability - gf Score	1051	0.157614	0.0320923	9.048e-07	Logical Memory - Logical Memory Score	1060	0.113783	0.0314328	0.000294752	Non-Verbal Reasoning - Matrix Reasoning Score	1060	0.153547	0.0303921	4.3676e-07	Verbal Reasoning - Verbal Total Score	1058	0.0906951	0.0301656	0.00264208	Vocabulary - Vocabulary Score	1058	0.141414	0.0306824	4.04667e-06
19241-31	RBP5	Retinol-binding protein 5	Processing Speed - Digit Symbol Score	1053	-0.13336	0.0344771	0.000109698	General Cognitive Ability - g Score	1049	-0.0926878	0.0309474	0.00274438	General Fluid Cognitive Ability - gf Score	1051	-0.0909382	0.0325894	0.00526397	Logical Memory - Logical Memory Score	1060	-0.0214109	0.0316809	0.49915	Non-Verbal Reasoning - Matrix Reasoning Score	1060	-0.0984407	0.0306632	0.00132558	Verbal Reasoning - Verbal Total Score	1058	-0.0457873	0.0303569	0.131478	Vocabulary - Vocabulary Score	1058	-0.0747558	0.0308581	0.0154114
17692-2	BTN3A3	Butyrophilin subfamily 3 member A3	Processing Speed - Digit Symbol Score	1053	-0.135135	0.0350083	0.000113345	General Cognitive Ability - g Score	1049	-0.0908399	0.0315048	0.00393447	General Fluid Cognitive Ability - gf Score	1051	-0.0826543	0.0331588	0.0126783	Logical Memory - Logical Memory Score	1060	0.010699	0.0319746	0.737919	Non-Verbal Reasoning - Matrix Reasoning Score	1060	-0.0329271	0.0311057	0.289802	Verbal Reasoning - Verbal Total Score	1058	-0.0456546	0.0307667	0.137836	Vocabulary - Vocabulary Score	1058	-0.0864568	0.0314965	0.00605165
11126-102	TRIO	Triple functional domain protein	Processing Speed - Digit Symbol Score	1053	-0.135056	0.0350041	0.000114179	General Cognitive Ability - g Score	1049	-0.0841717	0.0314806	0.00750052	General Fluid Cognitive Ability - gf Score	1051	-0.0899282	0.0330981	0.0065873	Logical Memory - Logical Memory Score	1060	0.000802771	0.0322689	0.980153	Non-Verbal Reasoning - Matrix Reasoning Score	1060	-0.0390617	0.0313572	0.212873	Verbal Reasoning - Verbal Total Score	1058	-0.0558077	0.0309026	0.0709305	Vocabulary - Vocabulary Score	1058	-0.0559121	0.0314758	0.075675
15525-294	ADH1C	Alcohol dehydrogenase 1C	Processing Speed - Digit Symbol Score	1053	-0.133695	0.0346556	0.000114409	General Cognitive Ability - g Score	1049	-0.0773307	0.0311803	0.0131339	General Fluid Cognitive Ability - gf Score	1051	-0.0850505	0.0328038	0.00952244	Logical Memory - Logical Memory Score	1060	-0.0268475	0.0318688	0.399542	Non-Verbal Reasoning - Matrix Reasoning Score	1060	-0.0474199	0.0309655	0.125676	Verbal Reasoning - Verbal Total Score	1058	-0.0260827	0.0305862	0.393793	Vocabulary - Vocabulary Score	1058	-0.0418234	0.0311085	0.178808
2597-8	VEGFA	Vascular endothelial growth factor A	Processing Speed - Digit Symbol Score	1053	-0.133821	0.0347284	0.000116507	General Cognitive Ability - g Score	1049	-0.0795702	0.0311444	0.0106225	General Fluid Cognitive Ability - gf Score	1051	-0.0836809	0.0328342	0.010816	Logical Memory - Logical Memory Score	1060	-0.00603856	0.0319358	0.850027	Non-Verbal Reasoning - Matrix Reasoning Score	1060	-0.0920935	0.0309279	0.00290436	Verbal Reasoning - Verbal Total Score	1058	-0.0354657	0.0306166	0.246708	Vocabulary - Vocabulary Score	1058	-0.0638153	0.031175	0.0406576
10036-201	ZHX3	Zinc fingers and homeoboxes protein 3	Processing Speed - Digit Symbol Score	1053	-0.13007	0.033856	0.000122108	General Cognitive Ability - g Score	1049	-0.0893896	0.0303709	0.00324768	General Fluid Cognitive Ability - gf Score	1051	-0.0915885	0.0319802	0.00418437	Logical Memory - Logical Memory Score	1060	-0.020226	0.0311145	0.515661	Non-Verbal Reasoning - Matrix Reasoning Score	1060	-0.0928994	0.0301287	0.00204635	Verbal Reasoning - Verbal Total Score	1058	-0.0443061	0.029814	0.137257	Vocabulary - Vocabulary Score	1058	-0.0681631	0.0303443	0.0246834
2677-1	EGFR	Epidermal growth factor receptor	Processing Speed - Digit Symbol Score	1053	0.130544	0.034039	0.000125496	General Cognitive Ability - g Score	1049	0.127982	0.030379	2.52164e-05	General Fluid Cognitive Ability - gf Score	1051	0.147632	0.0319343	3.78254e-06	Logical Memory - Logical Memory Score	1060	0.0612487	0.0313597	0.0508075	Non-Verbal Reasoning - Matrix Reasoning Score	1060	0.0711142	0.030482	0.0196488	Verbal Reasoning - Verbal Total Score	1058	0.124509	0.0298594	3.04827e-05	Vocabulary - Vocabulary Score	1058	0.062543	0.030465	0.0400776
9416-77	CPM	Carboxypeptidase M	Processing Speed - Digit Symbol Score	1053	-0.131066	0.0343828	0.000137867	General Cognitive Ability - g Score	1049	-0.112986	0.0308435	0.000249091	General Fluid Cognitive Ability - gf Score	1051	-0.111475	0.0324423	0.000590178	Logical Memory - Logical Memory Score	1060	-0.0511652	0.0314212	0.103447	Non-Verbal Reasoning - Matrix Reasoning Score	1060	-0.0777688	0.0305286	0.0108526	Verbal Reasoning - Verbal Total Score	1058	-0.0526763	0.0302011	0.0811275	Vocabulary - Vocabulary Score	1058	-0.0793583	0.0309725	0.0104007
6442-6	BAGE3	B melanoma antigen 3	Processing Speed - Digit Symbol Score	1053	0.131931	0.034723	0.000144972	General Cognitive Ability - g Score	1049	0.126536	0.0311259	4.79723e-05	General Fluid Cognitive Ability - gf Score	1051	0.152655	0.0326477	2.92774e-06	Logical Memory - Logical Memory Score	1060	0.0786081	0.0319035	0.0137422	Non-Verbal Reasoning - Matrix Reasoning Score	1060	0.130036	0.0308561	2.50581e-05	Verbal Reasoning - Verbal Total Score	1058	0.111362	0.0305301	0.000264667	Vocabulary - Vocabulary Score	1058	0.04868	0.0312857	0.119712
5128-53	SLAMF6	SLAM family member 6	Processing Speed - Digit Symbol Score	1053	-0.13226	0.0348918	0.0001503	General Cognitive Ability - g Score	1049	-0.0965292	0.0312823	0.00203044	General Fluid Cognitive Ability - gf Score	1051	-0.0955325	0.0329399	0.00372913	Logical Memory - Logical Memory Score	1060	-0.00780419	0.0322882	0.809009	Non-Verbal Reasoning - Matrix Reasoning Score	1060	-0.0748377	0.0313147	0.016855	Verbal Reasoning - Verbal Total Score	1058	-0.0669184	0.0308774	0.0302172	Vocabulary - Vocabulary Score	1058	-0.0737345	0.0314578	0.0190823
10575-31	PUF60	Poly(U)-binding-splicing factor PUF60	Processing Speed - Digit Symbol Score	1053	-0.129455	0.0342655	0.000158094	General Cognitive Ability - g Score	1049	-0.101679	0.0306959	0.000924798	General Fluid Cognitive Ability - gf Score	1051	-0.103142	0.0323206	0.00141674	Logical Memory - Logical Memory Score	1060	-0.0359553	0.0315352	0.254218	Non-Verbal Reasoning - Matrix Reasoning Score	1060	-0.107535	0.030506	0.000423397	Verbal Reasoning - Verbal Total Score	1058	-0.0520905	0.0302075	0.0846321	Vocabulary - Vocabulary Score	1058	-0.0769864	0.0306958	0.01214
10557-6	TEX29	Testis-expressed protein 29	Processing Speed - Digit Symbol Score	1053	-0.1312	0.0348184	0.000164484	General Cognitive Ability - g Score	1049	-0.096247	0.0312665	0.00208197	General Fluid Cognitive Ability - gf Score	1051	-0.0903636	0.0329206	0.00605307	Logical Memory - Logical Memory Score	1060	-0.0209636	0.032013	0.512567	Non-Verbal Reasoning - Matrix Reasoning Score	1060	-0.096021	0.0310021	0.00195328	Verbal Reasoning - Verbal Total Score	1058	-0.0396091	0.0307362	0.197511	Vocabulary - Vocabulary Score	1058	-0.091851	0.0312892	0.00332962
10866-60	SMEK1	Serine/threonine-protein phosphatase 4 regulatory subunit 3A	Processing Speed - Digit Symbol Score	1053	-0.127986	0.0340027	0.000167224	General Cognitive Ability - g Score	1049	-0.0750723	0.0304681	0.0137411	General Fluid Cognitive Ability - gf Score	1051	-0.0827973	0.0321009	0.00990052	Logical Memory - Logical Memory Score	1060	-0.0303962	0.0313032	0.331537	Non-Verbal Reasoning - Matrix Reasoning Score	1060	-0.0806051	0.0303535	0.00791805	Verbal Reasoning - Verbal Total Score	1058	-0.0145223	0.0300045	0.628382	Vocabulary - Vocabulary Score	1058	-0.0554423	0.0305429	0.0694897
4763-31	AFM	Afamin	Processing Speed - Digit Symbol Score	1053	-0.129688	0.0345386	0.000173432	General Cognitive Ability - g Score	1049	-0.0960719	0.031018	0.00195296	General Fluid Cognitive Ability - gf Score	1051	-0.105915	0.0326074	0.00116147	Logical Memory - Logical Memory Score	1060	-0.0483658	0.0317739	0.127962	Non-Verbal Reasoning - Matrix Reasoning Score	1060	-0.0552511	0.0308868	0.0736435	Verbal Reasoning - Verbal Total Score	1058	-0.0512986	0.0304771	0.0923389	Vocabulary - Vocabulary Score	1058	-0.0525784	0.0310146	0.0900228
18381-16	ALDH2	Aldehyde dehydrogenase, mitochondrial	Processing Speed - Digit Symbol Score	1053	-0.13077	0.0349631	0.000183862	General Cognitive Ability - g Score	1049	-0.105328	0.0313092	0.000767867	General Fluid Cognitive Ability - gf Score	1051	-0.0973528	0.032992	0.0031695	Logical Memory - Logical Memory Score	1060	-0.0321764	0.0321599	0.317062	Non-Verbal Reasoning - Matrix Reasoning Score	1060	-0.0846173	0.0311799	0.00665074	Verbal Reasoning - Verbal Total Score	1058	-0.0428545	0.0308225	0.164418	Vocabulary - Vocabulary Score	1058	-0.100034	0.0312711	0.0013794
19261-12	SDCBP2	Syntenin-2	Processing Speed - Digit Symbol Score	1053	-0.126769	0.0339709	0.000190198	General Cognitive Ability - g Score	1049	-0.0630577	0.030505	0.0387221	General Fluid Cognitive Ability - gf Score	1051	-0.0789801	0.0321181	0.0139304	Logical Memory - Logical Memory Score	1060	-0.00950774	0.0312026	0.760587	Non-Verbal Reasoning - Matrix Reasoning Score	1060	-0.0603238	0.0302877	0.0464046	Verbal Reasoning - Verbal Total Score	1058	-0.0326873	0.0299076	0.274418	Vocabulary - Vocabulary Score	1058	-0.0248174	0.030479	0.415505
5843-60	EHMT2	Histone-lysine N-methyltransferase EHMT2	Processing Speed - Digit Symbol Score	1053	0.129071	0.0345933	0.000190639	General Cognitive Ability - g Score	1049	0.140891	0.0309879	5.45079e-06	General Fluid Cognitive Ability - gf Score	1051	0.144351	0.032584	9.41805e-06	Logical Memory - Logical Memory Score	1060	0.096571	0.031541	0.00220039	Non-Verbal Reasoning - Matrix Reasoning Score	1060	0.0857048	0.0306966	0.00523833	Verbal Reasoning - Verbal Total Score	1058	0.0787168	0.0304042	0.00962532	Vocabulary - Vocabulary Score	1058	0.0932194	0.0311062	0.00272822
2797-56	APOB	Apolipoprotein B-100	Processing Speed - Digit Symbol Score	1053	0.129276	0.0347939	0.000202819	General Cognitive Ability - g Score	1049	0.10556	0.0312478	0.000729725	General Fluid Cognitive Ability - gf Score	1051	0.104862	0.0328949	0.00143363	Logical Memory - Logical Memory Score	1060	0.043539	0.0318814	0.172047	Non-Verbal Reasoning - Matrix Reasoning Score	1060	0.0488692	0.030996	0.114881	Verbal Reasoning - Verbal Total Score	1058	0.0552625	0.0306387	0.0712816	Vocabulary - Vocabulary Score	1058	0.088073	0.0312343	0.00480612
4971-1	CTSZ	Cathepsin Z	Processing Speed - Digit Symbol Score	1053	-0.12759	0.0344182	0.000209682	General Cognitive Ability - g Score	1049	-0.0682768	0.0309122	0.0271932	General Fluid Cognitive Ability - gf Score	1051	-0.0769269	0.0325933	0.0182647	Logical Memory - Logical Memory Score	1060	-0.00122539	0.031489	0.968958	Non-Verbal Reasoning - Matrix Reasoning Score	1060	-0.0577841	0.0305817	0.0588253	Verbal Reasoning - Verbal Total Score	1058	-0.0368734	0.0302588	0.222996	Vocabulary - Vocabulary Score	1058	-0.0314496	0.0308858	0.308557
2742-68	SIGLEC7	Sialic acid-binding Ig-like lectin 7	Processing Speed - Digit Symbol Score	1053	-0.126143	0.0342909	0.000234491	General Cognitive Ability - g Score	1049	-0.0882452	0.0308151	0.00418722	General Fluid Cognitive Ability - gf Score	1051	-0.0914203	0.0324011	0.00477968	Logical Memory - Logical Memory Score	1060	-0.0373059	0.0314418	0.235422	Non-Verbal Reasoning - Matrix Reasoning Score	1060	-0.0678236	0.0305314	0.0263211	Verbal Reasoning - Verbal Total Score	1058	-0.0282697	0.0301979	0.349197	Vocabulary - Vocabulary Score	1058	-0.0615804	0.0308309	0.0457859
16322-10	PACAP	Marginal zone B- and B1-cell-specific protein	Processing Speed - Digit Symbol Score	1053	-0.126604	0.034467	0.000239533	General Cognitive Ability - g Score	1049	-0.0814038	0.0310954	0.00884799	General Fluid Cognitive Ability - gf Score	1051	-0.0794747	0.0326838	0.0150313	Logical Memory - Logical Memory Score	1060	0.00405115	0.0313406	0.89715	Non-Verbal Reasoning - Matrix Reasoning Score	1060	-0.0809072	0.0304435	0.00786946	Verbal Reasoning - Verbal Total Score	1058	-0.0450593	0.0302344	0.136137	Vocabulary - Vocabulary Score	1058	-0.061223	0.031101	0.049008
13460-4	CHAD	Chondroadherin	Processing Speed - Digit Symbol Score	1053	0.126136	0.0344668	0.000252557	General Cognitive Ability - g Score	1049	0.169866	0.0306178	2.89045e-08	General Fluid Cognitive Ability - gf Score	1051	0.166954	0.0322346	2.2267e-07	Logical Memory - Logical Memory Score	1060	0.124538	0.0314307	7.42317e-05	Non-Verbal Reasoning - Matrix Reasoning Score	1060	0.121685	0.0305661	6.8616e-05	Verbal Reasoning - Verbal Total Score	1058	0.104793	0.0301938	0.000519125	Vocabulary - Vocabulary Score	1058	0.138274	0.0307808	7.04923e-06
17812-2	PTP4A1	Protein tyrosine phosphatase type IVA 1	Processing Speed - Digit Symbol Score	1053	-0.126629	0.034639	0.000256521	General Cognitive Ability - g Score	1049	-0.0686716	0.0311444	0.0274583	General Fluid Cognitive Ability - gf Score	1051	-0.0768189	0.032748	0.0189885	Logical Memory - Logical Memory Score	1060	-0.00212887	0.0319767	0.94692	Non-Verbal Reasoning - Matrix Reasoning Score	1060	-0.0762281	0.0310202	0.0139961	Verbal Reasoning - Verbal Total Score	1058	-0.0382063	0.0305995	0.211813	Vocabulary - Vocabulary Score	1058	-0.0418855	0.0311149	0.178253
3216-2	PIGR	Polymeric immunoglobulin receptor	Processing Speed - Digit Symbol Score	1053	-0.126966	0.0347345	0.000256856	General Cognitive Ability - g Score	1049	-0.116427	0.0310974	0.000181154	General Fluid Cognitive Ability - gf Score	1051	-0.11296	0.0327687	0.00056642	Logical Memory - Logical Memory Score	1060	-0.068034	0.0316891	0.0317996	Non-Verbal Reasoning - Matrix Reasoning Score	1060	-0.107097	0.0307439	0.00049486	Verbal Reasoning - Verbal Total Score	1058	-0.0426949	0.0305126	0.161736	Vocabulary - Vocabulary Score	1058	-0.0928491	0.0311669	0.00289104
9266-1	TREM1	Triggering receptor expressed on myeloid cells 1	Processing Speed - Digit Symbol Score	1053	-0.119278	0.0326819	0.000262583	General Cognitive Ability - g Score	1049	-0.0802546	0.0293782	0.00629937	General Fluid Cognitive Ability - gf Score	1051	-0.0850974	0.0308796	0.00585523	Logical Memory - Logical Memory Score	1060	-0.000311567	0.0300074	0.991716	Non-Verbal Reasoning - Matrix Reasoning Score	1060	-0.116668	0.0289592	5.60835e-05	Verbal Reasoning - Verbal Total Score	1058	-0.0597589	0.0287391	0.0375841	Vocabulary - Vocabulary Score	1058	-0.0593805	0.0293526	0.0430728
15522-2	GLIPR2	Golgi-associated plant pathogenesis-related protein 1	Processing Speed - Digit Symbol Score	1053	0.127335	0.0349545	0.000269596	General Cognitive Ability - g Score	1049	0.0782111	0.0313914	0.0127212	General Fluid Cognitive Ability - gf Score	1051	0.0938426	0.0329914	0.00444872	Logical Memory - Logical Memory Score	1060	0.00328098	0.0321993	0.918839	Non-Verbal Reasoning - Matrix Reasoning Score	1060	0.0388811	0.0312947	0.214083	Verbal Reasoning - Verbal Total Score	1058	0.0795681	0.0307622	0.00969421	Vocabulary - Vocabulary Score	1058	0.0420175	0.0313717	0.180459
18392-19	MAT2B	Methionine adenosyltransferase 2 subunit beta	Processing Speed - Digit Symbol Score	1053	-0.125578	0.0344806	0.000270532	General Cognitive Ability - g Score	1049	-0.0806798	0.0309837	0.00921583	General Fluid Cognitive Ability - gf Score	1051	-0.0925407	0.0325625	0.00448401	Logical Memory - Logical Memory Score	1060	-0.0355752	0.0318319	0.26374	Non-Verbal Reasoning - Matrix Reasoning Score	1060	-0.0619498	0.030919	0.0451112	Verbal Reasoning - Verbal Total Score	1058	-0.0300364	0.0305376	0.325319	Vocabulary - Vocabulary Score	1058	-0.040499	0.0310715	0.192434
15447-45	SORD	Sorbitol dehydrogenase	Processing Speed - Digit Symbol Score	1053	-0.125503	0.0344895	0.000273824	General Cognitive Ability - g Score	1049	-0.0843914	0.030985	0.00645704	General Fluid Cognitive Ability - gf Score	1051	-0.0933586	0.0325853	0.00416936	Logical Memory - Logical Memory Score	1060	-0.0317701	0.0317359	0.316789	Non-Verbal Reasoning - Matrix Reasoning Score	1060	-0.0357507	0.030857	0.246622	Verbal Reasoning - Verbal Total Score	1058	-0.0398806	0.0304496	0.19029	Vocabulary - Vocabulary Score	1058	-0.0502989	0.0309955	0.104637
6425-87	MMP19	Matrix metalloproteinase-19	Processing Speed - Digit Symbol Score	1053	-0.126406	0.0347968	0.000280473	General Cognitive Ability - g Score	1049	-0.0295031	0.0312352	0.344891	General Fluid Cognitive Ability - gf Score	1051	-0.0522536	0.0328778	0.111986	Logical Memory - Logical Memory Score	1060	0.041684	0.0320145	0.192905	Non-Verbal Reasoning - Matrix Reasoning Score	1060	-0.0167376	0.0311578	0.591137	Verbal Reasoning - Verbal Total Score	1058	-0.0294353	0.0306532	0.336921	Vocabulary - Vocabulary Score	1058	0.0249852	0.0312387	0.423818
12815-9	IARS	Isoleucine--tRNA ligase, cytoplasmic	Processing Speed - Digit Symbol Score	1053	-0.125476	0.0348244	0.000314452	General Cognitive Ability - g Score	1049	-0.0643141	0.0312734	0.0397333	General Fluid Cognitive Ability - gf Score	1051	-0.0708569	0.032892	0.0312225	Logical Memory - Logical Memory Score	1060	-0.00321698	0.0321405	0.920272	Non-Verbal Reasoning - Matrix Reasoning Score	1060	-0.0489953	0.0312199	0.116564	Verbal Reasoning - Verbal Total Score	1058	-0.0293334	0.0307553	0.340202	Vocabulary - Vocabulary Score	1058	-0.0426245	0.0312477	0.172542
3343-1	ACY1	Aminoacylase-1	Processing Speed - Digit Symbol Score	1053	-0.121748	0.0338455	0.000321714	General Cognitive Ability - g Score	1049	-0.0597295	0.0304432	0.0497622	General Fluid Cognitive Ability - gf Score	1051	-0.0584329	0.0320766	0.0685052	Logical Memory - Logical Memory Score	1060	0.000195952	0.0310074	0.994958	Non-Verbal Reasoning - Matrix Reasoning Score	1060	-0.036303	0.0301342	0.228315	Verbal Reasoning - Verbal Total Score	1058	-0.0108469	0.0297946	0.715816	Vocabulary - Vocabulary Score	1058	-0.0476193	0.0303373	0.116493
13614-6	CREBBP	CREB-binding protein	Processing Speed - Digit Symbol Score	1053	-0.124788	0.0347065	0.000323739	General Cognitive Ability - g Score	1049	-0.137406	0.0309784	9.18403e-06	General Fluid Cognitive Ability - gf Score	1051	-0.135445	0.032631	3.31278e-05	Logical Memory - Logical Memory Score	1060	-0.0660671	0.0318695	0.0381677	Non-Verbal Reasoning - Matrix Reasoning Score	1060	-0.101167	0.0308985	0.00105967	Verbal Reasoning - Verbal Total Score	1058	-0.0889679	0.0305249	0.00356143	Vocabulary - Vocabulary Score	1058	-0.0980187	0.0310926	0.0016189
14063-17	OSM	Oncostatin-M	Processing Speed - Digit Symbol Score	1053	-0.126079	0.0350797	0.000325552	General Cognitive Ability - g Score	1049	-0.0730182	0.0315175	0.0205171	General Fluid Cognitive Ability - gf Score	1051	-0.0802943	0.0331526	0.0154371	Logical Memory - Logical Memory Score	1060	-0.0168382	0.0323658	0.602891	Non-Verbal Reasoning - Matrix Reasoning Score	1060	-0.0370688	0.0314589	0.238667	Verbal Reasoning - Verbal Total Score	1058	-0.0319521	0.0310147	0.302905	Vocabulary - Vocabulary Score	1058	-0.0483601	0.0315662	0.125517
5349-69	DLL1	Delta-like protein 1	Processing Speed - Digit Symbol Score	1053	-0.124378	0.0346244	0.000327872	General Cognitive Ability - g Score	1049	-0.0850416	0.0311047	0.00625615	General Fluid Cognitive Ability - gf Score	1051	-0.0876694	0.0327269	0.0073883	Logical Memory - Logical Memory Score	1060	0.00964618	0.0319768	0.76291	Non-Verbal Reasoning - Matrix Reasoning Score	1060	-0.0901314	0.0309737	0.00361508	Verbal Reasoning - Verbal Total Score	1058	-0.0718926	0.0306135	0.0188545	Vocabulary - Vocabulary Score	1058	-0.0579596	0.0312464	0.0636076
17327-3	CNPY3	Protein canopy homolog 3	Processing Speed - Digit Symbol Score	1053	-0.124916	0.034808	0.000332323	General Cognitive Ability - g Score	1049	-0.107943	0.0311981	0.00054031	General Fluid Cognitive Ability - gf Score	1051	-0.103986	0.0328651	0.00155607	Logical Memory - Logical Memory Score	1060	-0.0484129	0.0319406	0.129592	Non-Verbal Reasoning - Matrix Reasoning Score	1060	-0.0874343	0.0309779	0.0047655	Verbal Reasoning - Verbal Total Score	1058	-0.0444791	0.0306664	0.146941	Vocabulary - Vocabulary Score	1058	-0.0923072	0.0311447	0.00303845
16792-4	SIGLEC5	Sialic acid-binding Ig-like lectin 5	Processing Speed - Digit Symbol Score	1053	-0.124303	0.0346392	0.000332582	General Cognitive Ability - g Score	1049	-0.0561086	0.0313208	0.0732259	General Fluid Cognitive Ability - gf Score	1051	-0.0716654	0.0328714	0.0292447	Logical Memory - Logical Memory Score	1060	-0.0011849	0.0315056	0.969999	Non-Verbal Reasoning - Matrix Reasoning Score	1060	-0.0401093	0.030677	0.191052	Verbal Reasoning - Verbal Total Score	1058	-0.0225814	0.0304265	0.457988	Vocabulary - Vocabulary Score	1058	-0.018966	0.0314085	0.545944
2516-57	CCL21	C-C motif chemokine 21	Processing Speed - Digit Symbol Score	1053	-0.124453	0.0347053	0.000335784	General Cognitive Ability - g Score	1049	-0.112599	0.031135	0.000298625	General Fluid Cognitive Ability - gf Score	1051	-0.129241	0.0327037	7.75372e-05	Logical Memory - Logical Memory Score	1060	-0.0782924	0.0316878	0.0134833	Non-Verbal Reasoning - Matrix Reasoning Score	1060	-0.113709	0.0307288	0.000215257	Verbal Reasoning - Verbal Total Score	1058	-0.0674568	0.0304994	0.0269843	Vocabulary - Vocabulary Score	1058	-0.0581481	0.0312975	0.063181
9487-60	GHRH	Somatoliberin	Processing Speed - Digit Symbol Score	1053	-0.125304	0.0349973	0.000343087	General Cognitive Ability - g Score	1049	-0.0626708	0.0314262	0.046128	General Fluid Cognitive Ability - gf Score	1051	-0.0744305	0.0330551	0.0243404	Logical Memory - Logical Memory Score	1060	-0.000408001	0.0322989	0.989921	Non-Verbal Reasoning - Matrix Reasoning Score	1060	-0.0541687	0.0313741	0.0842505	Verbal Reasoning - Verbal Total Score	1058	-0.0389894	0.0309109	0.207184	Vocabulary - Vocabulary Score	1058	-0.0341903	0.0314198	0.276517
18342-2	PSAT1	Phosphoserine aminotransferase	Processing Speed - Digit Symbol Score	1053	-0.122395	0.0342433	0.000351207	General Cognitive Ability - g Score	1049	-0.0662301	0.0308324	0.0317083	General Fluid Cognitive Ability - gf Score	1051	-0.0641533	0.0324135	0.0477921	Logical Memory - Logical Memory Score	1060	-0.0172442	0.0314951	0.584021	Non-Verbal Reasoning - Matrix Reasoning Score	1060	-0.0344187	0.030616	0.260926	Verbal Reasoning - Verbal Total Score	1058	-0.00760743	0.0302081	0.801169	Vocabulary - Vocabulary Score	1058	-0.0682559	0.0306657	0.0260271
7206-20	FBP1	Fructose-1,6-bisphosphatase 1	Processing Speed - Digit Symbol Score	1053	-0.122964	0.0345129	0.000366853	General Cognitive Ability - g Score	1049	-0.0687463	0.0310633	0.0268906	General Fluid Cognitive Ability - gf Score	1051	-0.065436	0.0326786	0.0452407	Logical Memory - Logical Memory Score	1060	-0.0225734	0.0317355	0.4769	Non-Verbal Reasoning - Matrix Reasoning Score	1060	-0.0732638	0.0307829	0.0173118	Verbal Reasoning - Verbal Total Score	1058	-0.00104449	0.0304578	0.972643	Vocabulary - Vocabulary Score	1058	-0.0613782	0.0309166	0.0471128
11149-3	TLR1	Toll-like receptor 1	Processing Speed - Digit Symbol Score	1053	-0.124999	0.0351463	0.000375805	General Cognitive Ability - g Score	1049	-0.0891551	0.0315312	0.00469104	General Fluid Cognitive Ability - gf Score	1051	-0.100323	0.0331529	0.00247748	Logical Memory - Logical Memory Score	1060	-0.0272214	0.0323347	0.399865	Non-Verbal Reasoning - Matrix Reasoning Score	1060	-0.0662785	0.0313898	0.0347323	Verbal Reasoning - Verbal Total Score	1058	-0.0620739	0.0309512	0.0449053	Vocabulary - Vocabulary Score	1058	-0.0473802	0.0315617	0.133306
11516-7	FABP1	Fatty acid-binding protein, liver	Processing Speed - Digit Symbol Score	1053	-0.121094	0.0342687	0.000409856	General Cognitive Ability - g Score	1049	-0.0707102	0.030785	0.0216243	General Fluid Cognitive Ability - gf Score	1051	-0.0657011	0.0324157	0.0426798	Logical Memory - Logical Memory Score	1060	-0.0214922	0.0315047	0.49512	Non-Verbal Reasoning - Matrix Reasoning Score	1060	-0.0947555	0.0305056	0.0018953	Verbal Reasoning - Verbal Total Score	1058	-0.00408568	0.0302391	0.892523	Vocabulary - Vocabulary Score	1058	-0.0747344	0.0306857	0.014872
2652-15	PLAUR	Urokinase plasminogen activator surface receptor	Processing Speed - Digit Symbol Score	1053	-0.11791	0.0334326	0.000420612	General Cognitive Ability - g Score	1049	-0.0816384	0.0300385	0.00657195	General Fluid Cognitive Ability - gf Score	1051	-0.0864957	0.0315807	0.00616498	Logical Memory - Logical Memory Score	1060	-0.0122334	0.0307899	0.691132	Non-Verbal Reasoning - Matrix Reasoning Score	1060	-0.07243	0.0298609	0.0152839	Verbal Reasoning - Verbal Total Score	1058	-0.0542752	0.0294916	0.0657149	Vocabulary - Vocabulary Score	1058	-0.064075	0.0300801	0.0331594
8337-65	PTPRU	Receptor-type tyrosine-protein phosphatase U	Processing Speed - Digit Symbol Score	1053	-0.123844	0.0351168	0.00042091	General Cognitive Ability - g Score	1049	-0.0551261	0.0315575	0.0806641	General Fluid Cognitive Ability - gf Score	1051	-0.0702236	0.033163	0.0342152	Logical Memory - Logical Memory Score	1060	-0.0134604	0.0322097	0.67602	Non-Verbal Reasoning - Matrix Reasoning Score	1060	-0.0356948	0.0313057	0.254203	Verbal Reasoning - Verbal Total Score	1058	-0.0163708	0.0308536	0.595698	Vocabulary - Vocabulary Score	1058	-0.0122562	0.0315005	0.697218
13738-8	INHBA	Inhibin beta A chain	Processing Speed - Digit Symbol Score	1053	-0.12151	0.0346983	0.000461946	General Cognitive Ability - g Score	1049	-0.0951654	0.0311927	0.00228163	General Fluid Cognitive Ability - gf Score	1051	-0.104117	0.0327714	0.0014878	Logical Memory - Logical Memory Score	1060	-0.0472624	0.0318701	0.138082	Non-Verbal Reasoning - Matrix Reasoning Score	1060	-0.117601	0.0308173	0.000135591	Verbal Reasoning - Verbal Total Score	1058	-0.0482937	0.0306183	0.114731	Vocabulary - Vocabulary Score	1058	-0.0531585	0.0312459	0.0888876
19236-24	SUB1	Activated RNA polymerase II transcriptional coactivator p15	Processing Speed - Digit Symbol Score	1053	-0.118313	0.0338608	0.000475677	General Cognitive Ability - g Score	1049	-0.0989613	0.0302628	0.00107525	General Fluid Cognitive Ability - gf Score	1051	-0.103295	0.0318796	0.00119458	Logical Memory - Logical Memory Score	1060	-0.0568588	0.0311455	0.0679122	Non-Verbal Reasoning - Matrix Reasoning Score	1060	-0.0531287	0.0302964	0.0794936	Verbal Reasoning - Verbal Total Score	1058	-0.0443343	0.029855	0.137547	Vocabulary - Vocabulary Score	1058	-0.0747134	0.0303126	0.0137103
12572-236	EFS	Embryonal Fyn-associated substrate	Processing Speed - Digit Symbol Score	1053	-0.121718	0.0348928	0.000486008	General Cognitive Ability - g Score	1049	-0.0863721	0.0312594	0.00572602	General Fluid Cognitive Ability - gf Score	1051	-0.0866952	0.0329393	0.00848919	Logical Memory - Logical Memory Score	1060	0.00331837	0.0321087	0.917687	Non-Verbal Reasoning - Matrix Reasoning Score	1060	-0.0661785	0.031159	0.0336788	Verbal Reasoning - Verbal Total Score	1058	-0.0623854	0.0307412	0.0424201	Vocabulary - Vocabulary Score	1058	-0.0643126	0.0313363	0.0401367
9829-91	SULT2A1	Bile salt sulfotransferase	Processing Speed - Digit Symbol Score	1053	-0.120701	0.0346081	0.000487286	General Cognitive Ability - g Score	1049	-0.0634375	0.0311267	0.0415457	General Fluid Cognitive Ability - gf Score	1051	-0.0681615	0.032728	0.0372816	Logical Memory - Logical Memory Score	1060	0.00997141	0.0317942	0.753807	Non-Verbal Reasoning - Matrix Reasoning Score	1060	-0.0677703	0.0308492	0.0280329	Verbal Reasoning - Verbal Total Score	1058	-0.0397935	0.0304702	0.191558	Vocabulary - Vocabulary Score	1058	-0.0403923	0.0310282	0.192987
6123-69	TP53	Cellular tumor antigen p53	Processing Speed - Digit Symbol Score	1053	-0.12145	0.0348351	0.000489504	General Cognitive Ability - g Score	1049	-0.112605	0.0311747	0.000303765	General Fluid Cognitive Ability - gf Score	1051	-0.118325	0.0327993	0.000309125	Logical Memory - Logical Memory Score	1060	-0.045531	0.0320069	0.154871	Non-Verbal Reasoning - Matrix Reasoning Score	1060	-0.09169	0.0310284	0.00312629	Verbal Reasoning - Verbal Total Score	1058	-0.0814394	0.0306225	0.00782662	Vocabulary - Vocabulary Score	1058	-0.0745947	0.0311428	0.0166093
12612-37	PSMB1	Proteasome subunit beta type-1	Processing Speed - Digit Symbol Score	1053	-0.119362	0.0343498	0.000511052	General Cognitive Ability - g Score	1049	-0.0828416	0.0308388	0.0072253	General Fluid Cognitive Ability - gf Score	1051	-0.0772309	0.0324468	0.0173017	Logical Memory - Logical Memory Score	1060	-0.00102576	0.0317121	0.974196	Non-Verbal Reasoning - Matrix Reasoning Score	1060	-0.0754586	0.0307497	0.0141293	Verbal Reasoning - Verbal Total Score	1058	-0.0407002	0.0303853	0.180418	Vocabulary - Vocabulary Score	1058	-0.0782654	0.0308248	0.0111157
6600-70	RELL2	RELT-like protein 2	Processing Speed - Digit Symbol Score	1053	-0.120658	0.0347281	0.000512063	General Cognitive Ability - g Score	1049	-0.0561032	0.0311746	0.0719169	General Fluid Cognitive Ability - gf Score	1051	-0.0730093	0.0327731	0.0258991	Logical Memory - Logical Memory Score	1060	-0.0179251	0.0321499	0.577155	Non-Verbal Reasoning - Matrix Reasoning Score	1060	-0.0385853	0.0312599	0.217077	Verbal Reasoning - Verbal Total Score	1058	-0.0221358	0.0307855	0.47212	Vocabulary - Vocabulary Score	1058	-0.0155995	0.031276	0.617941
13998-26	ADSSL1	Adenylosuccinate synthetase isozyme 1	Processing Speed - Digit Symbol Score	1053	-0.119626	0.0344423	0.000514234	General Cognitive Ability - g Score	1049	-0.0617572	0.0309276	0.0458434	General Fluid Cognitive Ability - gf Score	1051	-0.0638647	0.0325194	0.0495426	Logical Memory - Logical Memory Score	1060	0.00274125	0.0316147	0.930904	Non-Verbal Reasoning - Matrix Reasoning Score	1060	-0.0520994	0.0307019	0.0897076	Verbal Reasoning - Verbal Total Score	1058	-0.0221302	0.0302702	0.464724	Vocabulary - Vocabulary Score	1058	-0.0530579	0.0309135	0.0861012
8587-21	SPINK14	Serine protease inhibitor Kazal-type 14	Processing Speed - Digit Symbol Score	1053	-0.120289	0.0346763	0.000522573	General Cognitive Ability - g Score	1049	-0.051297	0.0311704	0.0998259	General Fluid Cognitive Ability - gf Score	1051	-0.0615258	0.0327808	0.060534	Logical Memory - Logical Memory Score	1060	-0.0114523	0.0318993	0.719584	Non-Verbal Reasoning - Matrix Reasoning Score	1060	-0.06875	0.0309532	0.0263448	Verbal Reasoning - Verbal Total Score	1058	-0.00697189	0.0305728	0.819613	Vocabulary - Vocabulary Score	1058	-0.0317527	0.0311001	0.307263
3314-74	GFRA1	GDNF family receptor alpha-1	Processing Speed - Digit Symbol Score	1053	-0.12094	0.03487	0.000523722	General Cognitive Ability - g Score	1049	-0.116037	0.0311507	0.000195301	General Fluid Cognitive Ability - gf Score	1051	-0.11875	0.0328	0.000294108	Logical Memory - Logical Memory Score	1060	-0.0614947	0.0319564	0.0543129	Non-Verbal Reasoning - Matrix Reasoning Score	1060	-0.0959752	0.0309903	0.00195527	Verbal Reasoning - Verbal Total Score	1058	-0.0688981	0.0306032	0.0243644	Vocabulary - Vocabulary Score	1058	-0.0756001	0.0311923	0.0153643
7795-14	KLRC3	NKG2-E type II integral membrane protein	Processing Speed - Digit Symbol Score	1053	-0.120137	0.0346908	0.000534051	General Cognitive Ability - g Score	1049	-0.0798764	0.0310951	0.0102059	General Fluid Cognitive Ability - gf Score	1051	-0.0771251	0.0327428	0.0184986	Logical Memory - Logical Memory Score	1060	0.0111465	0.0320069	0.72765	Non-Verbal Reasoning - Matrix Reasoning Score	1060	-0.0685991	0.0310601	0.0272032	Verbal Reasoning - Verbal Total Score	1058	-0.061098	0.030596	0.0458328	Vocabulary - Vocabulary Score	1058	-0.0691116	0.0310753	0.0261481
15326-64	GBP1	Guanylate-binding protein 1	Processing Speed - Digit Symbol Score	1053	-0.120412	0.0347808	0.000536107	General Cognitive Ability - g Score	1049	-0.0805605	0.031168	0.00974585	General Fluid Cognitive Ability - gf Score	1051	-0.0802091	0.0328116	0.0145041	Logical Memory - Logical Memory Score	1060	-0.0358615	0.03197	0.261979	Non-Verbal Reasoning - Matrix Reasoning Score	1060	-0.0734926	0.0310302	0.0178643	Verbal Reasoning - Verbal Total Score	1058	-0.0192977	0.0306401	0.528813	Vocabulary - Vocabulary Score	1058	-0.0707305	0.0310503	0.0227307
19506-6	GLYAT	Glycine N-acyltransferase	Processing Speed - Digit Symbol Score	1053	-0.120818	0.0349313	0.000542735	General Cognitive Ability - g Score	1049	-0.076156	0.0313602	0.0151643	General Fluid Cognitive Ability - gf Score	1051	-0.0765824	0.0330121	0.0203502	Logical Memory - Logical Memory Score	1060	-0.00408767	0.0320168	0.898408	Non-Verbal Reasoning - Matrix Reasoning Score	1060	-0.0578797	0.0310848	0.0626038	Verbal Reasoning - Verbal Total Score	1058	-0.0391165	0.0307159	0.202842	Vocabulary - Vocabulary Score	1058	-0.0591139	0.0313353	0.0592282
8897-3	LRRC37A2	Leucine-rich repeat-containing protein 37A2	Processing Speed - Digit Symbol Score	1053	-0.120151	0.0348286	0.000561016	General Cognitive Ability - g Score	1049	-0.0740103	0.0311766	0.0176011	General Fluid Cognitive Ability - gf Score	1051	-0.0827347	0.0328079	0.0116759	Logical Memory - Logical Memory Score	1060	-0.0340862	0.0321205	0.288601	Non-Verbal Reasoning - Matrix Reasoning Score	1060	-0.0588268	0.0312143	0.0594825	Verbal Reasoning - Verbal Total Score	1058	-0.0229916	0.030734	0.45441	Vocabulary - Vocabulary Score	1058	-0.0463401	0.0312077	0.137572
10432-3	KIAA1644	Protein shisa-like-1	Processing Speed - Digit Symbol Score	1053	-0.120655	0.0350831	0.000583625	General Cognitive Ability - g Score	1049	-0.0665312	0.031569	0.0350757	General Fluid Cognitive Ability - gf Score	1051	-0.0658193	0.0332266	0.0476001	Logical Memory - Logical Memory Score	1060	0.0136191	0.0321389	0.671742	Non-Verbal Reasoning - Matrix Reasoning Score	1060	-0.0955067	0.031115	0.00214433	Verbal Reasoning - Verbal Total Score	1058	-0.0310633	0.0309063	0.314859	Vocabulary - Vocabulary Score	1058	-0.0562382	0.0315391	0.0745653
5392-73	FAS	Tumor necrosis factor receptor superfamily member 6	Processing Speed - Digit Symbol Score	1053	-0.11294	0.0329526	0.000609483	General Cognitive Ability - g Score	1049	-0.0351188	0.0296422	0.236113	General Fluid Cognitive Ability - gf Score	1051	-0.0523767	0.0311481	0.092659	Logical Memory - Logical Memory Score	1060	0.00805121	0.0303379	0.790713	Non-Verbal Reasoning - Matrix Reasoning Score	1060	-0.0107212	0.0295048	0.716327	Verbal Reasoning - Verbal Total Score	1058	-0.00950771	0.0290697	0.743618	Vocabulary - Vocabulary Score	1058	0.00155275	0.0296068	0.958174
18398-1	AKR1D1	3-oxo-5-beta-steroid 4-dehydrogenase	Processing Speed - Digit Symbol Score	1053	-0.119126	0.0347682	0.000611895	General Cognitive Ability - g Score	1049	-0.0922918	0.0311853	0.00308169	General Fluid Cognitive Ability - gf Score	1051	-0.0819951	0.0328374	0.0125247	Logical Memory - Logical Memory Score	1060	-0.0153277	0.0319478	0.631388	Non-Verbal Reasoning - Matrix Reasoning Score	1060	-0.0460022	0.0310377	0.138302	Verbal Reasoning - Verbal Total Score	1058	-0.0439284	0.0306067	0.151214	Vocabulary - Vocabulary Score	1058	-0.0890292	0.0310811	0.00417778
9350-3	FSTL4	Follistatin-related protein 4	Processing Speed - Digit Symbol Score	1053	-0.119559	0.0348954	0.000612064	General Cognitive Ability - g Score	1049	-0.0684742	0.0313377	0.0288858	General Fluid Cognitive Ability - gf Score	1051	-0.0758833	0.0329754	0.0213799	Logical Memory - Logical Memory Score	1060	-0.00464399	0.0320608	0.88483	Non-Verbal Reasoning - Matrix Reasoning Score	1060	-0.0555617	0.0311318	0.0743056	Verbal Reasoning - Verbal Total Score	1058	-0.0386186	0.0307329	0.208903	Vocabulary - Vocabulary Score	1058	-0.0420124	0.0313149	0.179721
4459-68	PCSK7	Proprotein convertase subtilisin/kexin type 7	Processing Speed - Digit Symbol Score	1053	-0.120369	0.0351538	0.000616882	General Cognitive Ability - g Score	1049	-0.0671534	0.0316438	0.033824	General Fluid Cognitive Ability - gf Score	1051	-0.084498	0.0332475	0.0110382	Logical Memory - Logical Memory Score	1060	-0.0242975	0.0322216	0.450805	Non-Verbal Reasoning - Matrix Reasoning Score	1060	-0.0479689	0.0313088	0.125492	Verbal Reasoning - Verbal Total Score	1058	-0.0392377	0.0309647	0.205094	Vocabulary - Vocabulary Score	1058	-0.0236997	0.031679	0.454388
5630-48	CD300A	CMRF35-like molecule 8	Processing Speed - Digit Symbol Score	1053	-0.119083	0.0347829	0.00061796	General Cognitive Ability - g Score	1049	-0.0287173	0.0312701	0.358429	General Fluid Cognitive Ability - gf Score	1051	-0.0551526	0.0329521	0.0941858	Logical Memory - Logical Memory Score	1060	0.0386039	0.0317208	0.223607	Non-Verbal Reasoning - Matrix Reasoning Score	1060	-0.0248882	0.0308798	0.420261	Verbal Reasoning - Verbal Total Score	1058	-0.0353541	0.0305285	0.246836	Vocabulary - Vocabulary Score	1058	0.0115215	0.0312762	0.712591
13501-10	SLC35G2	Solute carrier family 35 member G2	Processing Speed - Digit Symbol Score	1053	-0.120718	0.0352614	0.000618159	General Cognitive Ability - g Score	1049	-0.123102	0.0315813	9.70172e-05	General Fluid Cognitive Ability - gf Score	1051	-0.116732	0.0332459	0.00044612	Logical Memory - Logical Memory Score	1060	-0.0556602	0.0323297	0.0851346	Non-Verbal Reasoning - Matrix Reasoning Score	1060	-0.0911283	0.0313576	0.00365962	Verbal Reasoning - Verbal Total Score	1058	-0.0736351	0.0310252	0.0176251	Vocabulary - Vocabulary Score	1058	-0.102092	0.0315732	0.00122284
6388-21	CCDC126	Coiled-coil domain-containing protein 126	Processing Speed - Digit Symbol Score	1053	0.119291	0.0349202	0.000635225	General Cognitive Ability - g Score	1049	0.12923	0.0313169	3.68306e-05	General Fluid Cognitive Ability - gf Score	1051	0.129032	0.0329234	8.88606e-05	Logical Memory - Logical Memory Score	1060	0.0694679	0.0318159	0.029004	Non-Verbal Reasoning - Matrix Reasoning Score	1060	0.0632124	0.0309637	0.041201	Verbal Reasoning - Verbal Total Score	1058	0.0864599	0.0306015	0.00472291	Vocabulary - Vocabulary Score	1058	0.097206	0.0313713	0.00194462
5441-67	TNNI3	Troponin I, cardiac muscle	Processing Speed - Digit Symbol Score	1053	-0.119323	0.0349448	0.000638699	General Cognitive Ability - g Score	1049	-0.0427119	0.0314025	0.173785	General Fluid Cognitive Ability - gf Score	1051	-0.0555395	0.0330095	0.0924658	Logical Memory - Logical Memory Score	1060	0.00727317	0.0321779	0.821178	Non-Verbal Reasoning - Matrix Reasoning Score	1060	-0.0192841	0.0313009	0.537837	Verbal Reasoning - Verbal Total Score	1058	-0.0109129	0.0308174	0.723252	Vocabulary - Vocabulary Score	1058	-0.0204207	0.0313036	0.51418
4482-66	C5|C6	Complement C5|Complement component C6	Processing Speed - Digit Symbol Score	1053	-0.11736	0.0343859	0.000642472	General Cognitive Ability - g Score	1049	-0.104463	0.0308748	0.000715887	General Fluid Cognitive Ability - gf Score	1051	-0.107591	0.032474	0.000922573	Logical Memory - Logical Memory Score	1060	-0.0447578	0.0316709	0.157592	Non-Verbal Reasoning - Matrix Reasoning Score	1060	-0.097817	0.030681	0.00143166	Verbal Reasoning - Verbal Total Score	1058	-0.0634258	0.0304353	0.0371642	Vocabulary - Vocabulary Score	1058	-0.0637295	0.0311146	0.0405382
5262-57	BCAR3	Breast cancer anti-estrogen resistance protein 3	Processing Speed - Digit Symbol Score	1053	-0.119007	0.0349162	0.000653541	General Cognitive Ability - g Score	1049	-0.0826654	0.0313049	0.00827459	General Fluid Cognitive Ability - gf Score	1051	-0.0889537	0.0329528	0.00694591	Logical Memory - Logical Memory Score	1060	-0.0258825	0.0321902	0.421369	Non-Verbal Reasoning - Matrix Reasoning Score	1060	-0.0501304	0.0312825	0.109043	Verbal Reasoning - Verbal Total Score	1058	-0.0414034	0.0308501	0.179568	Vocabulary - Vocabulary Score	1058	-0.0556515	0.031308	0.0754776
6408-2	INHBC	Inhibin beta C chain	Processing Speed - Digit Symbol Score	1053	-0.118779	0.0348692	0.000658234	General Cognitive Ability - g Score	1049	-0.108548	0.0312617	0.000516155	General Fluid Cognitive Ability - gf Score	1051	-0.116798	0.0328725	0.000380791	Logical Memory - Logical Memory Score	1060	-0.0482991	0.0319105	0.130132	Non-Verbal Reasoning - Matrix Reasoning Score	1060	-0.100944	0.0309158	0.00109414	Verbal Reasoning - Verbal Total Score	1058	-0.078715	0.0306062	0.0101152	Vocabulary - Vocabulary Score	1058	-0.0607501	0.0313197	0.052419
8248-222	SIGLEC14	Sialic acid-binding Ig-like lectin 14	Processing Speed - Digit Symbol Score	1053	-0.118773	0.0348952	0.000664781	General Cognitive Ability - g Score	1049	-0.0579803	0.0314234	0.0650183	General Fluid Cognitive Ability - gf Score	1051	-0.0774193	0.0329961	0.01896	Logical Memory - Logical Memory Score	1060	-0.00902301	0.0319201	0.777426	Non-Verbal Reasoning - Matrix Reasoning Score	1060	-0.0507752	0.0310234	0.101698	Verbal Reasoning - Verbal Total Score	1058	-0.0304658	0.0306973	0.320974	Vocabulary - Vocabulary Score	1058	-0.0091117	0.031588	0.772999
14128-121	IFNA10	Interferon alpha-10	Processing Speed - Digit Symbol Score	1053	-0.119152	0.0350267	0.000669561	General Cognitive Ability - g Score	1049	-0.0699144	0.0314697	0.0263073	General Fluid Cognitive Ability - gf Score	1051	-0.0704816	0.0330897	0.0331702	Logical Memory - Logical Memory Score	1060	0.0156573	0.0322666	0.627501	Non-Verbal Reasoning - Matrix Reasoning Score	1060	-0.0711991	0.0313052	0.0229449	Verbal Reasoning - Verbal Total Score	1058	-0.0506571	0.030892	0.101044	Vocabulary - Vocabulary Score	1058	-0.0526514	0.0314769	0.0943863
6543-182	PRLH	Prolactin-releasing peptide	Processing Speed - Digit Symbol Score	1053	-0.119254	0.0350583	0.000669976	General Cognitive Ability - g Score	1049	-0.0946873	0.0314495	0.00260587	General Fluid Cognitive Ability - gf Score	1051	-0.107476	0.0330685	0.0011536	Logical Memory - Logical Memory Score	1060	-0.0381129	0.0322029	0.236602	Non-Verbal Reasoning - Matrix Reasoning Score	1060	-0.0508545	0.0312964	0.104178	Verbal Reasoning - Verbal Total Score	1058	-0.0703293	0.0308623	0.0226785	Vocabulary - Vocabulary Score	1058	-0.0448656	0.0315235	0.154665
8405-108	ADAM10	Disintegrin and metalloproteinase domain-containing protein 10	Processing Speed - Digit Symbol Score	1053	-0.120116	0.0353235	0.000672722	General Cognitive Ability - g Score	1049	-0.0725384	0.0316739	0.0220119	General Fluid Cognitive Ability - gf Score	1051	-0.0652131	0.033343	0.050486	Logical Memory - Logical Memory Score	1060	-0.00765811	0.0324593	0.813487	Non-Verbal Reasoning - Matrix Reasoning Score	1060	-0.076449	0.0314773	0.015153	Verbal Reasoning - Verbal Total Score	1058	-0.0142723	0.0310752	0.64603	Vocabulary - Vocabulary Score	1058	-0.0742278	0.0315963	0.018811
5484-63	RPS3A	40S ribosomal protein S3a	Processing Speed - Digit Symbol Score	1053	-0.117514	0.0345992	0.000682728	General Cognitive Ability - g Score	1049	-0.0803633	0.0309969	0.00952461	General Fluid Cognitive Ability - gf Score	1051	-0.0857427	0.0326381	0.00861229	Logical Memory - Logical Memory Score	1060	-0.0468276	0.031785	0.140681	Non-Verbal Reasoning - Matrix Reasoning Score	1060	-0.0436736	0.0309139	0.157729	Verbal Reasoning - Verbal Total Score	1058	-0.0175841	0.0304999	0.564257	Vocabulary - Vocabulary Score	1058	-0.0613893	0.0310137	0.0477684
2381-52	C5	Complement C5	Processing Speed - Digit Symbol Score	1053	-0.116822	0.0344531	0.000696979	General Cognitive Ability - g Score	1049	-0.121538	0.0308819	8.30045e-05	General Fluid Cognitive Ability - gf Score	1051	-0.12481	0.0324729	0.000121289	Logical Memory - Logical Memory Score	1060	-0.0562701	0.0316622	0.0755348	Non-Verbal Reasoning - Matrix Reasoning Score	1060	-0.0999455	0.0306847	0.00112526	Verbal Reasoning - Verbal Total Score	1058	-0.0887852	0.0303766	0.00346883	Vocabulary - Vocabulary Score	1058	-0.072817	0.0311013	0.0192176
6626-81	CHST12	Carbohydrate sulfotransferase 12	Processing Speed - Digit Symbol Score	1053	-0.118002	0.0348184	0.000701288	General Cognitive Ability - g Score	1049	-0.0663203	0.0312933	0.0340639	General Fluid Cognitive Ability - gf Score	1051	-0.0665258	0.0329475	0.043472	Logical Memory - Logical Memory Score	1060	0.0106131	0.031893	0.739307	Non-Verbal Reasoning - Matrix Reasoning Score	1060	-0.0551235	0.0309755	0.0751439	Verbal Reasoning - Verbal Total Score	1058	-0.0412759	0.0306144	0.177578	Vocabulary - Vocabulary Score	1058	-0.0576479	0.0312405	0.0649951
3616-3	GNS	N-acetylglucosamine-6-sulfatase	Processing Speed - Digit Symbol Score	1053	-0.117165	0.0346957	0.00073297	General Cognitive Ability - g Score	1049	-0.0390053	0.0311825	0.210981	General Fluid Cognitive Ability - gf Score	1051	-0.0497916	0.0328379	0.129447	Logical Memory - Logical Memory Score	1060	-0.00227879	0.0319677	0.943172	Non-Verbal Reasoning - Matrix Reasoning Score	1060	-0.0681367	0.0310173	0.0280395	Verbal Reasoning - Verbal Total Score	1058	0.00679909	0.030665	0.82453	Vocabulary - Vocabulary Score	1058	-0.0235599	0.0311698	0.449736
13704-5	HMGCS2	Hydroxymethylglutaryl-CoA synthase, mitochondrial	Processing Speed - Digit Symbol Score	1053	-0.117889	0.0349258	0.000737035	General Cognitive Ability - g Score	1049	-0.0785975	0.031371	0.0122307	General Fluid Cognitive Ability - gf Score	1051	-0.0762429	0.0329907	0.0208305	Logical Memory - Logical Memory Score	1060	-0.00509916	0.0321085	0.873818	Non-Verbal Reasoning - Matrix Reasoning Score	1060	-0.076276	0.0311334	0.0142866	Verbal Reasoning - Verbal Total Score	1058	-0.0436921	0.0307504	0.155357	Vocabulary - Vocabulary Score	1058	-0.0657308	0.0312866	0.0356478
12636-113	SMYD2	N-lysine methyltransferase SMYD2	Processing Speed - Digit Symbol Score	1053	-0.116972	0.0346682	0.000740705	General Cognitive Ability - g Score	1049	-0.070366	0.0310543	0.0234573	General Fluid Cognitive Ability - gf Score	1051	-0.0741069	0.0326779	0.0233412	Logical Memory - Logical Memory Score	1060	-0.00615714	0.0320573	0.84769	Non-Verbal Reasoning - Matrix Reasoning Score	1060	-0.0775871	0.0310951	0.0125903	Verbal Reasoning - Verbal Total Score	1058	-0.0292634	0.0306733	0.340067	Vocabulary - Vocabulary Score	1058	-0.0541395	0.0311255	0.0819656
9751-72	YBX1	Nuclease-sensitive element-binding protein 1	Processing Speed - Digit Symbol Score	1053	-0.11671	0.0346396	0.000753686	General Cognitive Ability - g Score	1049	-0.090162	0.0309987	0.00363082	General Fluid Cognitive Ability - gf Score	1051	-0.102032	0.0326421	0.00177335	Logical Memory - Logical Memory Score	1060	-0.0565808	0.0317288	0.0745432	Non-Verbal Reasoning - Matrix Reasoning Score	1060	-0.0544484	0.0308547	0.0776189	Verbal Reasoning - Verbal Total Score	1058	-0.0396617	0.0304622	0.192917	Vocabulary - Vocabulary Score	1058	-0.0554547	0.0310518	0.0741195
12400-25	UBE2T	Ubiquitin-conjugating enzyme E2 T	Processing Speed - Digit Symbol Score	1053	-0.117519	0.034914	0.000762771	General Cognitive Ability - g Score	1049	-0.0670043	0.0312829	0.0322031	General Fluid Cognitive Ability - gf Score	1051	-0.0780869	0.0329298	0.0177248	Logical Memory - Logical Memory Score	1060	-0.0203801	0.0321436	0.526059	Non-Verbal Reasoning - Matrix Reasoning Score	1060	-0.0708885	0.0311912	0.0230437	Verbal Reasoning - Verbal Total Score	1058	-0.030832	0.0307698	0.316334	Vocabulary - Vocabulary Score	1058	-0.0348813	0.0313221	0.265436
7009-8	CD72	B-cell differentiation antigen CD72	Processing Speed - Digit Symbol Score	1053	-0.117118	0.034805	0.0007655	General Cognitive Ability - g Score	1049	-0.0668568	0.031244	0.0323684	General Fluid Cognitive Ability - gf Score	1051	-0.0717671	0.0328641	0.0289804	Logical Memory - Logical Memory Score	1060	0.00167853	0.0320811	0.958273	Non-Verbal Reasoning - Matrix Reasoning Score	1060	-0.083698	0.031093	0.00710544	Verbal Reasoning - Verbal Total Score	1058	-0.0419535	0.0307182	0.172016	Vocabulary - Vocabulary Score	1058	-0.0467284	0.0312674	0.13505
2705-5	CCL25	C-C motif chemokine 25	Processing Speed - Digit Symbol Score	1053	-0.11787	0.0350736	0.000777582	General Cognitive Ability - g Score	1049	-0.0652317	0.0315341	0.0385828	General Fluid Cognitive Ability - gf Score	1051	-0.0671825	0.0331873	0.0429348	Logical Memory - Logical Memory Score	1060	-0.0286283	0.0321048	0.372546	Non-Verbal Reasoning - Matrix Reasoning Score	1060	-0.0898207	0.0311109	0.00388794	Verbal Reasoning - Verbal Total Score	1058	-0.00293421	0.0308631	0.924258	Vocabulary - Vocabulary Score	1058	-0.0450916	0.0314858	0.152107
11480-1	ALDH3A1	Aldehyde dehydrogenase, dimeric NADP-preferring	Processing Speed - Digit Symbol Score	1053	-0.118103	0.0351549	0.000780791	General Cognitive Ability - g Score	1049	-0.0796665	0.0314747	0.0113696	General Fluid Cognitive Ability - gf Score	1051	-0.0730689	0.0332197	0.0278377	Logical Memory - Logical Memory Score	1060	-0.0258823	0.032331	0.423397	Non-Verbal Reasoning - Matrix Reasoning Score	1060	-0.0721372	0.0313718	0.0214804	Verbal Reasoning - Verbal Total Score	1058	-0.0169837	0.0310113	0.583923	Vocabulary - Vocabulary Score	1058	-0.0893337	0.0314415	0.0044935
7215-18	CYB5R3	NADH-cytochrome b5 reductase 3	Processing Speed - Digit Symbol Score	1053	0.117235	0.0349618	0.000798714	General Cognitive Ability - g Score	1049	0.147113	0.0311086	2.25623e-06	General Fluid Cognitive Ability - gf Score	1051	0.151481	0.0327705	3.79162e-06	Logical Memory - Logical Memory Score	1060	0.117517	0.0320129	0.000241682	Non-Verbal Reasoning - Matrix Reasoning Score	1060	0.122133	0.0311032	8.61197e-05	Verbal Reasoning - Verbal Total Score	1058	0.0839738	0.0307919	0.00638864	Vocabulary - Vocabulary Score	1058	0.108644	0.0312523	0.000508285
6480-1	CANT1	Soluble calcium-activated nucleotidase 1	Processing Speed - Digit Symbol Score	1053	-0.116138	0.0346843	0.000812729	General Cognitive Ability - g Score	1049	-0.0433222	0.0310832	0.163392	General Fluid Cognitive Ability - gf Score	1051	-0.0580869	0.0327553	0.0761694	Logical Memory - Logical Memory Score	1060	0.0010033	0.0319333	0.974936	Non-Verbal Reasoning - Matrix Reasoning Score	1060	-0.0707826	0.030976	0.022308	Verbal Reasoning - Verbal Total Score	1058	-0.0120297	0.0305872	0.694104	Vocabulary - Vocabulary Score	1058	-0.0232237	0.0310792	0.454917
12987-12	SRSF7	Serine/arginine-rich splicing factor 7	Processing Speed - Digit Symbol Score	1053	-0.11441	0.0342126	0.000825487	General Cognitive Ability - g Score	1049	-0.0817331	0.0305495	0.00746334	General Fluid Cognitive Ability - gf Score	1051	-0.0835311	0.0321649	0.00940513	Logical Memory - Logical Memory Score	1060	-0.0168741	0.0315098	0.592291	Non-Verbal Reasoning - Matrix Reasoning Score	1060	-0.0565304	0.0306024	0.0647104	Verbal Reasoning - Verbal Total Score	1058	-0.0452545	0.0300731	0.132371	Vocabulary - Vocabulary Score	1058	-0.0562055	0.0306481	0.0666686
13439-6	IQCF3	IQ domain-containing protein F3	Processing Speed - Digit Symbol Score	1053	-0.116818	0.034942	0.000828216	General Cognitive Ability - g Score	1049	-0.113697	0.0312201	0.000270744	General Fluid Cognitive Ability - gf Score	1051	-0.124473	0.0328433	0.000150703	Logical Memory - Logical Memory Score	1060	-0.0661642	0.0320958	0.0392595	Non-Verbal Reasoning - Matrix Reasoning Score	1060	-0.0878637	0.0311613	0.00480779	Verbal Reasoning - Verbal Total Score	1058	-0.0781144	0.0307317	0.0110278	Vocabulary - Vocabulary Score	1058	-0.0609913	0.0313487	0.0517059
7194-36	NPTN	Neuroplastin	Processing Speed - Digit Symbol Score	1053	0.114803	0.0343705	0.000837301	General Cognitive Ability - g Score	1049	0.139944	0.0306359	4.92503e-06	General Fluid Cognitive Ability - gf Score	1051	0.140272	0.0322449	1.36012e-05	Logical Memory - Logical Memory Score	1060	0.0713329	0.0314948	0.0235182	Non-Verbal Reasoning - Matrix Reasoning Score	1060	0.0932601	0.0305671	0.00228087	Verbal Reasoning - Verbal Total Score	1058	0.108775	0.0301194	0.000304484	Vocabulary - Vocabulary Score	1058	0.100744	0.0307721	0.00106085
3367-8	FETUB	Fetuin-B	Processing Speed - Digit Symbol Score	1053	-0.11253	0.0337164	0.000845251	General Cognitive Ability - g Score	1049	-0.105175	0.030137	0.000483203	General Fluid Cognitive Ability - gf Score	1051	-0.0954285	0.0317905	0.00268392	Logical Memory - Logical Memory Score	1060	-0.0459274	0.0308735	0.136857	Non-Verbal Reasoning - Matrix Reasoning Score	1060	-0.112654	0.0298543	0.000161005	Verbal Reasoning - Verbal Total Score	1058	-0.0479182	0.0296157	0.105663	Vocabulary - Vocabulary Score	1058	-0.0949299	0.0300575	0.00158704
4931-59	F3	Tissue factor	Processing Speed - Digit Symbol Score	1053	-0.11526	0.0345735	0.00085676	General Cognitive Ability - g Score	1049	-0.0710844	0.0310167	0.0219163	General Fluid Cognitive Ability - gf Score	1051	-0.0745265	0.0326336	0.0223873	Logical Memory - Logical Memory Score	1060	-0.0115237	0.0318287	0.717312	Non-Verbal Reasoning - Matrix Reasoning Score	1060	-0.0493536	0.0309185	0.110433	Verbal Reasoning - Verbal Total Score	1058	-0.0370048	0.0304755	0.224652	Vocabulary - Vocabulary Score	1058	-0.0572583	0.0309811	0.064578
13720-95	PRTN3	Myeloblastin	Processing Speed - Digit Symbol Score	1053	-0.115941	0.0348059	0.000865153	General Cognitive Ability - g Score	1049	-0.0322094	0.0313647	0.304452	General Fluid Cognitive Ability - gf Score	1051	-0.0402362	0.0329567	0.222132	Logical Memory - Logical Memory Score	1060	0.0249732	0.0318492	0.432978	Non-Verbal Reasoning - Matrix Reasoning Score	1060	-0.0416457	0.0309965	0.17909	Verbal Reasoning - Verbal Total Score	1058	0.00584141	0.0306551	0.848876	Vocabulary - Vocabulary Score	1058	-0.0142042	0.0315653	0.652713
18893-26	GPR56	Adhesion G-protein coupled receptor G1	Processing Speed - Digit Symbol Score	1053	-0.114402	0.0343958	0.00088084	General Cognitive Ability - g Score	1049	-0.0678185	0.0308796	0.0280761	General Fluid Cognitive Ability - gf Score	1051	-0.074172	0.0324731	0.0223653	Logical Memory - Logical Memory Score	1060	-0.00402507	0.0315957	0.898629	Non-Verbal Reasoning - Matrix Reasoning Score	1060	-0.0733417	0.0306434	0.0166935	Verbal Reasoning - Verbal Total Score	1058	-0.0442552	0.0302528	0.143509	Vocabulary - Vocabulary Score	1058	-0.0413594	0.0308201	0.179608
9211-19	SERPINF1	Pigment epithelium-derived factor	Processing Speed - Digit Symbol Score	1053	-0.114096	0.0343076	0.000882078	General Cognitive Ability - g Score	1049	-0.105282	0.0306625	0.000595693	General Fluid Cognitive Ability - gf Score	1051	-0.105591	0.0322574	0.00106269	Logical Memory - Logical Memory Score	1060	-0.029671	0.0315221	0.346564	Non-Verbal Reasoning - Matrix Reasoning Score	1060	-0.0902196	0.0305478	0.00314302	Verbal Reasoning - Verbal Total Score	1058	-0.0792087	0.0300917	0.0084822	Vocabulary - Vocabulary Score	1058	-0.0845378	0.0306157	0.00575802
5223-59	GCKR	Glucokinase regulatory protein	Processing Speed - Digit Symbol Score	1053	-0.11642	0.0350351	0.000890739	General Cognitive Ability - g Score	1049	-0.0732917	0.0314253	0.0196876	General Fluid Cognitive Ability - gf Score	1051	-0.0767444	0.0330914	0.0203859	Logical Memory - Logical Memory Score	1060	-0.021745	0.0321977	0.499449	Non-Verbal Reasoning - Matrix Reasoning Score	1060	-0.0618438	0.03126	0.0478868	Verbal Reasoning - Verbal Total Score	1058	-0.0273563	0.0308673	0.37548	Vocabulary - Vocabulary Score	1058	-0.0546488	0.0313856	0.0816474
15441-6	GM2A	Ganglioside GM2 activator	Processing Speed - Digit Symbol Score	1053	-0.113774	0.0342417	0.000891621	General Cognitive Ability - g Score	1049	-0.0631736	0.0307642	0.0400264	General Fluid Cognitive Ability - gf Score	1051	-0.0552459	0.0323688	0.087866	Logical Memory - Logical Memory Score	1060	0.0321872	0.0312835	0.303533	Non-Verbal Reasoning - Matrix Reasoning Score	1060	-0.0511179	0.0304121	0.0927937	Verbal Reasoning - Verbal Total Score	1058	-0.037892	0.0300083	0.206691	Vocabulary - Vocabulary Score	1058	-0.0746557	0.0307392	0.015154
5066-134	CD300C	CMRF35-like molecule 6	Processing Speed - Digit Symbol Score	1053	-0.115634	0.0348021	0.000891771	General Cognitive Ability - g Score	1049	-0.0814768	0.0312353	0.00909429	General Fluid Cognitive Ability - gf Score	1051	-0.0879728	0.0328721	0.00744589	Logical Memory - Logical Memory Score	1060	0.0103691	0.0317482	0.743966	Non-Verbal Reasoning - Matrix Reasoning Score	1060	-0.0581288	0.0308607	0.0596208	Verbal Reasoning - Verbal Total Score	1058	-0.0718391	0.0304806	0.0184294	Vocabulary - Vocabulary Score	1058	-0.0482888	0.0313723	0.123751
14011-17	S100A11	Protein S100-A11	Processing Speed - Digit Symbol Score	1053	-0.11506	0.034631	0.000892247	General Cognitive Ability - g Score	1049	-0.0830666	0.0310417	0.0074513	General Fluid Cognitive Ability - gf Score	1051	-0.0821323	0.0326612	0.0119142	Logical Memory - Logical Memory Score	1060	-0.0273319	0.0318449	0.390737	Non-Verbal Reasoning - Matrix Reasoning Score	1060	-0.0864681	0.0308669	0.00508933	Verbal Reasoning - Verbal Total Score	1058	-0.0367396	0.0305057	0.228454	Vocabulary - Vocabulary Score	1058	-0.0726223	0.0310165	0.0192112
9459-7	FAS	Tumor necrosis factor receptor superfamily member 6	Processing Speed - Digit Symbol Score	1053	-0.109855	0.0331025	0.000904574	General Cognitive Ability - g Score	1049	-0.0404173	0.0297688	0.174557	General Fluid Cognitive Ability - gf Score	1051	-0.0583915	0.0312805	0.0619425	Logical Memory - Logical Memory Score	1060	0.00419038	0.0304502	0.890545	Non-Verbal Reasoning - Matrix Reasoning Score	1060	-0.0116157	0.0296123	0.694867	Verbal Reasoning - Verbal Total Score	1058	-0.0194058	0.0291817	0.506051	Vocabulary - Vocabulary Score	1058	0.00251843	0.0297338	0.932501
12478-15	RPL30	60S ribosomal protein L30	Processing Speed - Digit Symbol Score	1053	-0.113091	0.034122	0.000918643	General Cognitive Ability - g Score	1049	-0.0803047	0.0305463	0.00856491	General Fluid Cognitive Ability - gf Score	1051	-0.0879328	0.0321725	0.00627292	Logical Memory - Logical Memory Score	1060	-0.0526723	0.031321	0.0926284	Non-Verbal Reasoning - Matrix Reasoning Score	1060	-0.046836	0.0304679	0.124238	Verbal Reasoning - Verbal Total Score	1058	-0.021088	0.0300564	0.482919	Vocabulary - Vocabulary Score	1058	-0.0575243	0.0305224	0.0594763
12507-16	ITPKC	Inositol-trisphosphate 3-kinase C	Processing Speed - Digit Symbol Score	1053	-0.115973	0.0349959	0.000920057	General Cognitive Ability - g Score	1049	-0.0556265	0.0314288	0.0767403	General Fluid Cognitive Ability - gf Score	1051	-0.0718564	0.0330549	0.0297163	Logical Memory - Logical Memory Score	1060	-0.00692093	0.0321632	0.829626	Non-Verbal Reasoning - Matrix Reasoning Score	1060	-0.0940254	0.031144	0.00253567	Verbal Reasoning - Verbal Total Score	1058	-0.0291402	0.0308266	0.344509	Vocabulary - Vocabulary Score	1058	-0.0194623	0.0314208	0.535647
18821-9	C4A|C4B	Complement C4-A|Complement C4-B	Processing Speed - Digit Symbol Score	1053	-0.11394	0.0344219	0.000932654	General Cognitive Ability - g Score	1049	-0.065022	0.0308676	0.0351625	General Fluid Cognitive Ability - gf Score	1051	-0.076561	0.0324911	0.0184548	Logical Memory - Logical Memory Score	1060	-0.0301169	0.0317204	0.342392	Non-Verbal Reasoning - Matrix Reasoning Score	1060	-0.0775262	0.0307785	0.0117742	Verbal Reasoning - Verbal Total Score	1058	-0.0262442	0.0304122	0.388164	Vocabulary - Vocabulary Score	1058	-0.0363206	0.0308385	0.23889
11174-8	THSD7A	Thrombospondin type-1 domain-containing protein 7A	Processing Speed - Digit Symbol Score	1053	-0.115639	0.0349701	0.000943753	General Cognitive Ability - g Score	1049	-0.06497	0.0313572	0.038272	General Fluid Cognitive Ability - gf Score	1051	-0.0890924	0.0329811	0.0069065	Logical Memory - Logical Memory Score	1060	-0.0405406	0.0321211	0.206906	Non-Verbal Reasoning - Matrix Reasoning Score	1060	-0.0758431	0.0311739	0.0149783	Verbal Reasoning - Verbal Total Score	1058	-0.0299357	0.0308197	0.331389	Vocabulary - Vocabulary Score	1058	-0.0150936	0.0313632	0.630337
11178-21	SVEP1	Sushi, von Willebrand factor type A, EGF and pentraxin domain-containing protein 1	Processing Speed - Digit Symbol Score	1053	-0.105912	0.0322253	0.00101395	General Cognitive Ability - g Score	1049	-0.0518235	0.0289764	0.0736996	General Fluid Cognitive Ability - gf Score	1051	-0.0654543	0.0304498	0.0315885	Logical Memory - Logical Memory Score	1060	-0.0261711	0.0296494	0.377407	Non-Verbal Reasoning - Matrix Reasoning Score	1060	-0.0790346	0.0287425	0.00596415	Verbal Reasoning - Verbal Total Score	1058	-0.0105131	0.0284694	0.711921	Vocabulary - Vocabulary Score	1058	-0.0244576	0.0290892	0.400472
12373-73	TRA2B	Transformer-2 protein homolog beta	Processing Speed - Digit Symbol Score	1053	-0.113478	0.0345282	0.00101432	General Cognitive Ability - g Score	1049	-0.102583	0.0309048	0.000902334	General Fluid Cognitive Ability - gf Score	1051	-0.0898915	0.0325961	0.00582031	Logical Memory - Logical Memory Score	1060	-0.0495177	0.0316393	0.117567	Non-Verbal Reasoning - Matrix Reasoning Score	1060	-0.0918792	0.0306771	0.00274405	Verbal Reasoning - Verbal Total Score	1058	-0.0286488	0.0303997	0.345986	Vocabulary - Vocabulary Score	1058	-0.105382	0.0308423	0.000633631
9348-1	C1RL	Complement C1r subcomponent-like protein	Processing Speed - Digit Symbol Score	1053	-0.111831	0.0340593	0.00102556	General Cognitive Ability - g Score	1049	-0.12537	0.0304364	3.8038e-05	General Fluid Cognitive Ability - gf Score	1051	-0.122117	0.0320407	0.000138228	Logical Memory - Logical Memory Score	1060	-0.0752446	0.0311595	0.015743	Non-Verbal Reasoning - Matrix Reasoning Score	1060	-0.141461	0.0300728	2.55171e-06	Verbal Reasoning - Verbal Total Score	1058	-0.0694594	0.0299216	0.0202663	Vocabulary - Vocabulary Score	1058	-0.0970141	0.0304777	0.00145699
17460-51	MX1	Interferon-induced GTP-binding protein Mx1	Processing Speed - Digit Symbol Score	1053	-0.114678	0.0349449	0.00103194	General Cognitive Ability - g Score	1049	-0.0394139	0.0313877	0.209221	General Fluid Cognitive Ability - gf Score	1051	-0.0461543	0.0330588	0.162676	Logical Memory - Logical Memory Score	1060	0.0149339	0.0320736	0.641492	Non-Verbal Reasoning - Matrix Reasoning Score	1060	-0.0403112	0.0311684	0.195894	Verbal Reasoning - Verbal Total Score	1058	-0.0100323	0.0307805	0.744477	Vocabulary - Vocabulary Score	1058	-0.0373432	0.0313333	0.233338
15470-11	HEXB	Beta-hexosaminidase subunit beta	Processing Speed - Digit Symbol Score	1053	-0.1109	0.0339158	0.00107597	General Cognitive Ability - g Score	1049	-0.0882612	0.0304328	0.00372929	General Fluid Cognitive Ability - gf Score	1051	-0.0890348	0.0320226	0.00542969	Logical Memory - Logical Memory Score	1060	-0.0238709	0.0309669	0.440795	Non-Verbal Reasoning - Matrix Reasoning Score	1060	-0.0646474	0.030072	0.0315746	Verbal Reasoning - Verbal Total Score	1058	-0.0585035	0.0297265	0.0490613	Vocabulary - Vocabulary Score	1058	-0.0577239	0.0304351	0.0578775
16300-4	TREM2	Triggering receptor expressed on myeloid cells 2	Processing Speed - Digit Symbol Score	1053	-0.107494	0.0328924	0.00108291	General Cognitive Ability - g Score	1049	-0.0708996	0.0295867	0.0165602	General Fluid Cognitive Ability - gf Score	1051	-0.0649582	0.0311435	0.0369995	Logical Memory - Logical Memory Score	1060	-0.0331615	0.0301168	0.270855	Non-Verbal Reasoning - Matrix Reasoning Score	1060	-0.101189	0.0291468	0.000517177	Verbal Reasoning - Verbal Total Score	1058	0.00313078	0.0289947	0.914013	Vocabulary - Vocabulary Score	1058	-0.0824125	0.0295069	0.00522229
9197-4	LGALS9	Galectin-9	Processing Speed - Digit Symbol Score	1053	-0.113341	0.0347503	0.00110788	General Cognitive Ability - g Score	1049	-0.0812138	0.031095	0.00900679	General Fluid Cognitive Ability - gf Score	1051	-0.087525	0.032728	0.00748812	Logical Memory - Logical Memory Score	1060	-0.0175485	0.0319385	0.582699	Non-Verbal Reasoning - Matrix Reasoning Score	1060	-0.075319	0.0309781	0.0150421	Verbal Reasoning - Verbal Total Score	1058	-0.0564417	0.0305251	0.0644539	Vocabulary - Vocabulary Score	1058	-0.0485046	0.0311236	0.119126
3339-33	THBS2	Thrombospondin-2	Processing Speed - Digit Symbol Score	1053	-0.113902	0.0349331	0.00111182	General Cognitive Ability - g Score	1049	-0.0934053	0.0312936	0.00283756	General Fluid Cognitive Ability - gf Score	1051	-0.0982402	0.0329293	0.00285091	Logical Memory - Logical Memory Score	1060	-0.024858	0.0319965	0.437219	Non-Verbal Reasoning - Matrix Reasoning Score	1060	-0.0495952	0.0310867	0.110627	Verbal Reasoning - Verbal Total Score	1058	-0.0681967	0.03064	0.0260312	Vocabulary - Vocabulary Score	1058	-0.056593	0.0312918	0.0705204
6649-51	NTN1	Netrin-1	Processing Speed - Digit Symbol Score	1053	-0.108797	0.0333744	0.00111457	General Cognitive Ability - g Score	1049	-0.050916	0.030023	0.0899054	General Fluid Cognitive Ability - gf Score	1051	-0.0587699	0.0315622	0.0625985	Logical Memory - Logical Memory Score	1060	0.00298302	0.0305413	0.922193	Non-Verbal Reasoning - Matrix Reasoning Score	1060	-0.0281152	0.0296885	0.343635	Verbal Reasoning - Verbal Total Score	1058	-0.0181322	0.0293194	0.536288	Vocabulary - Vocabulary Score	1058	-0.0298332	0.0299971	0.319961
7881-244	PARP16	Protein mono-ADP-ribosyltransferase PARP16	Processing Speed - Digit Symbol Score	1053	-0.113119	0.0347109	0.00111843	General Cognitive Ability - g Score	1049	-0.0743325	0.0310889	0.0168042	General Fluid Cognitive Ability - gf Score	1051	-0.0836233	0.0327125	0.0105789	Logical Memory - Logical Memory Score	1060	-0.0320755	0.032009	0.316307	Non-Verbal Reasoning - Matrix Reasoning Score	1060	-0.0690576	0.0310773	0.0262747	Verbal Reasoning - Verbal Total Score	1058	-0.0300045	0.0306619	0.327797	Vocabulary - Vocabulary Score	1058	-0.0393322	0.0311297	0.206412
7757-5	HLA-DQA2	HLA class II histocompatibility antigen, DQ alpha 2 chain	Processing Speed - Digit Symbol Score	1053	-0.113886	0.0350316	0.00115015	General Cognitive Ability - g Score	1049	-0.080997	0.0313759	0.00983714	General Fluid Cognitive Ability - gf Score	1051	-0.0856705	0.033026	0.00948568	Logical Memory - Logical Memory Score	1060	-0.0231527	0.0322662	0.473034	Non-Verbal Reasoning - Matrix Reasoning Score	1060	-0.0623538	0.03134	0.0466363	Verbal Reasoning - Verbal Total Score	1058	-0.0470776	0.0308701	0.127254	Vocabulary - Vocabulary Score	1058	-0.0574308	0.0313175	0.0666798
4337-49	CRP	C-reactive protein	Processing Speed - Digit Symbol Score	1053	-0.113302	0.0348557	0.00115164	General Cognitive Ability - g Score	1049	-0.117101	0.0310659	0.000163606	General Fluid Cognitive Ability - gf Score	1051	-0.102915	0.0327735	0.00168842	Logical Memory - Logical Memory Score	1060	-0.0504704	0.0320837	0.115699	Non-Verbal Reasoning - Matrix Reasoning Score	1060	-0.126049	0.0309976	4.77447e-05	Verbal Reasoning - Verbal Total Score	1058	-0.0554265	0.0307167	0.0711624	Vocabulary - Vocabulary Score	1058	-0.105715	0.0311256	0.000682769
12436-84	GSTO1	Glutathione S-transferase omega-1	Processing Speed - Digit Symbol Score	1053	-0.112718	0.0346986	0.00116024	General Cognitive Ability - g Score	1049	-0.0658124	0.0311392	0.034559	General Fluid Cognitive Ability - gf Score	1051	-0.0646219	0.0328054	0.0488546	Logical Memory - Logical Memory Score	1060	-0.00598018	0.031846	0.851046	Non-Verbal Reasoning - Matrix Reasoning Score	1060	-0.0481444	0.0309342	0.119625	Verbal Reasoning - Verbal Total Score	1058	-0.0195678	0.0305663	0.522058	Vocabulary - Vocabulary Score	1058	-0.0585154	0.0311017	0.0599146
6923-1	PLOD2	Procollagen-lysine,2-oxoglutarate 5-dioxygenase 2	Processing Speed - Digit Symbol Score	1053	-0.113537	0.0349667	0.00116624	General Cognitive Ability - g Score	1049	-0.0680343	0.0313632	0.0300646	General Fluid Cognitive Ability - gf Score	1051	-0.0790049	0.0329919	0.016635	Logical Memory - Logical Memory Score	1060	-0.0253808	0.0321374	0.429669	Non-Verbal Reasoning - Matrix Reasoning Score	1060	-0.0609178	0.0312056	0.050921	Verbal Reasoning - Verbal Total Score	1058	-0.0285085	0.0308047	0.354727	Vocabulary - Vocabulary Score	1058	-0.0320059	0.0313789	0.307737
5722-78	PRCP	Lysosomal Pro-X carboxypeptidase	Processing Speed - Digit Symbol Score	1053	-0.112626	0.0346949	0.00116964	General Cognitive Ability - g Score	1049	-0.0697592	0.0311886	0.0253067	General Fluid Cognitive Ability - gf Score	1051	-0.0665878	0.0328184	0.0424606	Logical Memory - Logical Memory Score	1060	-0.0108238	0.0317437	0.733123	Non-Verbal Reasoning - Matrix Reasoning Score	1060	-0.0645455	0.0308073	0.036159	Verbal Reasoning - Verbal Total Score	1058	-0.0261896	0.0304826	0.390249	Vocabulary - Vocabulary Score	1058	-0.0583348	0.031074	0.0604788
12807-89	ARHGAP30	Rho GTPase-activating protein 30	Processing Speed - Digit Symbol Score	1053	-0.112721	0.0347327	0.00117294	General Cognitive Ability - g Score	1049	-0.0664753	0.0311494	0.032836	General Fluid Cognitive Ability - gf Score	1051	-0.069824	0.0327734	0.0331297	Logical Memory - Logical Memory Score	1060	-0.0172049	0.0320876	0.59183	Non-Verbal Reasoning - Matrix Reasoning Score	1060	-0.0711989	0.0311377	0.0222203	Verbal Reasoning - Verbal Total Score	1058	-0.017949	0.0307151	0.558969	Vocabulary - Vocabulary Score	1058	-0.0483183	0.0312035	0.121504
8303-102	C12orf10	UPF0160 protein MYG1, mitochondrial	Processing Speed - Digit Symbol Score	1053	-0.112822	0.0347931	0.00118427	General Cognitive Ability - g Score	1049	-0.068441	0.0311895	0.0282095	General Fluid Cognitive Ability - gf Score	1051	-0.0858103	0.0327882	0.0088678	Logical Memory - Logical Memory Score	1060	-0.0330279	0.0319694	0.301553	Non-Verbal Reasoning - Matrix Reasoning Score	1060	-0.053494	0.0310626	0.0850445	Verbal Reasoning - Verbal Total Score	1058	-0.0312453	0.030633	0.307735	Vocabulary - Vocabulary Score	1058	-0.0242541	0.0312493	0.43766
8024-64	TPST2	Protein-tyrosine sulfotransferase 2	Processing Speed - Digit Symbol Score	1053	-0.113029	0.034863	0.00118659	General Cognitive Ability - g Score	1049	-0.0602653	0.0313163	0.0543033	General Fluid Cognitive Ability - gf Score	1051	-0.0664806	0.0329494	0.0436272	Logical Memory - Logical Memory Score	1060	-0.000600287	0.0321895	0.985121	Non-Verbal Reasoning - Matrix Reasoning Score	1060	-0.0546862	0.0312594	0.0802159	Verbal Reasoning - Verbal Total Score	1058	-0.0244141	0.0308621	0.428902	Vocabulary - Vocabulary Score	1058	-0.0362885	0.0313736	0.247412
9385-4	GAA	Lysosomal alpha-glucosidase	Processing Speed - Digit Symbol Score	1053	-0.113322	0.0350067	0.00120723	General Cognitive Ability - g Score	1049	-0.0513669	0.0313802	0.101647	General Fluid Cognitive Ability - gf Score	1051	-0.0693013	0.0330213	0.0358447	Logical Memory - Logical Memory Score	1060	0.00133776	0.0321822	0.966843	Non-Verbal Reasoning - Matrix Reasoning Score	1060	-0.058809	0.0312433	0.0597962	Verbal Reasoning - Verbal Total Score	1058	-0.036645	0.0307955	0.234067	Vocabulary - Vocabulary Score	1058	-0.00790812	0.0314615	0.801537
16751-15	NPPB	Natriuretic peptides B	Processing Speed - Digit Symbol Score	1053	-0.112294	0.0347319	0.00122424	General Cognitive Ability - g Score	1049	-0.0826884	0.0310935	0.00782919	General Fluid Cognitive Ability - gf Score	1051	-0.073801	0.0327723	0.0243267	Logical Memory - Logical Memory Score	1060	-0.00515931	0.0319031	0.871528	Non-Verbal Reasoning - Matrix Reasoning Score	1060	-0.0979447	0.0308788	0.00151442	Verbal Reasoning - Verbal Total Score	1058	-0.0395261	0.0305499	0.195727	Vocabulary - Vocabulary Score	1058	-0.0905348	0.0310211	0.00351731
19614-8	TCN1	Transcobalamin-1	Processing Speed - Digit Symbol Score	1053	-0.111818	0.0345909	0.00122677	General Cognitive Ability - g Score	1049	-0.0650939	0.0311684	0.0367566	General Fluid Cognitive Ability - gf Score	1051	-0.0785689	0.0327276	0.0163642	Logical Memory - Logical Memory Score	1060	0.00476123	0.0315434	0.880021	Non-Verbal Reasoning - Matrix Reasoning Score	1060	-0.0652051	0.0306425	0.0333426	Verbal Reasoning - Verbal Total Score	1058	-0.0581487	0.030355	0.0554136	Vocabulary - Vocabulary Score	1058	-0.0268275	0.0312683	0.390904
5134-52	HAVCR2	Hepatitis A virus cellular receptor 2	Processing Speed - Digit Symbol Score	1053	-0.111516	0.0345328	0.00124107	General Cognitive Ability - g Score	1049	-0.0847904	0.0309108	0.00608686	General Fluid Cognitive Ability - gf Score	1051	-0.0922053	0.0325304	0.00459071	Logical Memory - Logical Memory Score	1060	-0.0232555	0.0315552	0.461135	Non-Verbal Reasoning - Matrix Reasoning Score	1060	-0.0421819	0.0306769	0.16912	Verbal Reasoning - Verbal Total Score	1058	-0.0511898	0.0302343	0.0904352	Vocabulary - Vocabulary Score	1058	-0.0513898	0.0310295	0.0976897
7970-315	ART3	Ecto-ADP-ribosyltransferase 3	Processing Speed - Digit Symbol Score	1053	0.107318	0.0332358	0.00124225	General Cognitive Ability - g Score	1049	0.124932	0.0296821	2.56515e-05	General Fluid Cognitive Ability - gf Score	1051	0.123356	0.0312735	7.99969e-05	Logical Memory - Logical Memory Score	1060	0.0828181	0.0302818	0.00623971	Non-Verbal Reasoning - Matrix Reasoning Score	1060	0.0808264	0.0294423	0.00604654	Verbal Reasoning - Verbal Total Score	1058	0.0747666	0.029109	0.0102139	Vocabulary - Vocabulary Score	1058	0.0924793	0.0297087	0.0018528
9111-40	JPH4	Junctophilin-4	Processing Speed - Digit Symbol Score	1053	-0.11328	0.0350822	0.0012423	General Cognitive Ability - g Score	1049	-0.0983057	0.0314105	0.00174982	General Fluid Cognitive Ability - gf Score	1051	-0.10002	0.0330639	0.00248576	Logical Memory - Logical Memory Score	1060	-0.0420331	0.032236	0.192262	Non-Verbal Reasoning - Matrix Reasoning Score	1060	-0.0930206	0.0312425	0.0029073	Verbal Reasoning - Verbal Total Score	1058	-0.057234	0.0309018	0.0640074	Vocabulary - Vocabulary Score	1058	-0.0712202	0.0314854	0.0236971
13659-36	ATP13A1	Manganese-transporting ATPase 13A1	Processing Speed - Digit Symbol Score	1053	-0.112522	0.0349549	0.00128614	General Cognitive Ability - g Score	1049	-0.134045	0.0311797	1.71484e-05	General Fluid Cognitive Ability - gf Score	1051	-0.123986	0.032872	0.000162094	Logical Memory - Logical Memory Score	1060	-0.066001	0.0320053	0.0391897	Non-Verbal Reasoning - Matrix Reasoning Score	1060	-0.104103	0.0310202	0.000790838	Verbal Reasoning - Verbal Total Score	1058	-0.0742627	0.0306963	0.0155517	Vocabulary - Vocabulary Score	1058	-0.111168	0.0312139	0.000368775
13561-5	HTR6	5-hydroxytryptamine receptor 6	Processing Speed - Digit Symbol Score	1053	-0.112575	0.0350409	0.00131511	General Cognitive Ability - g Score	1049	-0.0660725	0.0314435	0.0356137	General Fluid Cognitive Ability - gf Score	1051	-0.0816055	0.0330932	0.0136657	Logical Memory - Logical Memory Score	1060	-0.0135682	0.0321385	0.672895	Non-Verbal Reasoning - Matrix Reasoning Score	1060	-0.0306593	0.0312434	0.326443	Verbal Reasoning - Verbal Total Score	1058	-0.045158	0.030838	0.143096	Vocabulary - Vocabulary Score	1058	-0.0226031	0.0315178	0.473279
8067-21	KCNE3	Potassium voltage-gated channel subfamily E member 3	Processing Speed - Digit Symbol Score	1053	-0.111735	0.034855	0.00134737	General Cognitive Ability - g Score	1049	-0.0327252	0.0313028	0.29582	General Fluid Cognitive Ability - gf Score	1051	-0.0595316	0.0329068	0.070436	Logical Memory - Logical Memory Score	1060	0.00501518	0.0320444	0.875633	Non-Verbal Reasoning - Matrix Reasoning Score	1060	-0.0495468	0.0311276	0.111444	Verbal Reasoning - Verbal Total Score	1058	-0.0289464	0.0306807	0.345439	Vocabulary - Vocabulary Score	1058	0.0251372	0.0312616	0.421344
7244-16	IGFLR1	IGF-like family receptor 1	Processing Speed - Digit Symbol Score	1053	-0.108128	0.0337556	0.00135881	General Cognitive Ability - g Score	1049	-0.0786433	0.0303126	0.00947538	General Fluid Cognitive Ability - gf Score	1051	-0.0695892	0.0318893	0.0290938	Logical Memory - Logical Memory Score	1060	0.0103622	0.0309035	0.737393	Non-Verbal Reasoning - Matrix Reasoning Score	1060	-0.0499962	0.0300254	0.095886	Verbal Reasoning - Verbal Total Score	1058	-0.0491504	0.0296384	0.0972498	Vocabulary - Vocabulary Score	1058	-0.0856736	0.0302936	0.00468243
3438-10	FSTL3	Follistatin-related protein 3	Processing Speed - Digit Symbol Score	1053	-0.106397	0.0332334	0.00136716	General Cognitive Ability - g Score	1049	-0.0550358	0.0298539	0.0652558	General Fluid Cognitive Ability - gf Score	1051	-0.0600139	0.0313991	0.0559628	Logical Memory - Logical Memory Score	1060	0.022529	0.0304236	0.458991	Non-Verbal Reasoning - Matrix Reasoning Score	1060	-0.076489	0.0295067	0.00953476	Verbal Reasoning - Verbal Total Score	1058	-0.0428417	0.029172	0.141944	Vocabulary - Vocabulary Score	1058	-0.0342975	0.0298867	0.25114
15559-5	ANTXR2	Anthrax toxin receptor 2	Processing Speed - Digit Symbol Score	1053	0.110195	0.0345664	0.00143303	General Cognitive Ability - g Score	1049	0.105776	0.0310427	0.000655776	General Fluid Cognitive Ability - gf Score	1051	0.116026	0.0325937	0.000371191	Logical Memory - Logical Memory Score	1060	0.0756867	0.0315485	0.0164371	Non-Verbal Reasoning - Matrix Reasoning Score	1060	0.0681909	0.030694	0.0263077	Verbal Reasoning - Verbal Total Score	1058	0.0595417	0.0303827	0.0500281	Vocabulary - Vocabulary Score	1058	0.0552472	0.0312016	0.0766182
3234-23	CCDC80	Coiled-coil domain-containing protein 80	Processing Speed - Digit Symbol Score	1053	-0.103651	0.0326853	0.00151824	General Cognitive Ability - g Score	1049	-0.070733	0.0292369	0.0155503	General Fluid Cognitive Ability - gf Score	1051	-0.0687015	0.030813	0.0257724	Logical Memory - Logical Memory Score	1060	-0.0200576	0.030226	0.506954	Non-Verbal Reasoning - Matrix Reasoning Score	1060	-0.0742892	0.0293135	0.0112671	Verbal Reasoning - Verbal Total Score	1058	-0.0230606	0.0289396	0.425537	Vocabulary - Vocabulary Score	1058	-0.0591152	0.0293951	0.0443197
11312-40	PMS2	Mismatch repair endonuclease PMS2	Processing Speed - Digit Symbol Score	1053	-0.109328	0.0346347	0.00159612	General Cognitive Ability - g Score	1049	-0.0569039	0.0310854	0.0671652	General Fluid Cognitive Ability - gf Score	1051	-0.0672763	0.0327233	0.0397904	Logical Memory - Logical Memory Score	1060	0.00448279	0.0318508	0.888073	Non-Verbal Reasoning - Matrix Reasoning Score	1060	-0.0489378	0.0309365	0.113677	Verbal Reasoning - Verbal Total Score	1058	-0.039699	0.030553	0.193824	Vocabulary - Vocabulary Score	1058	-0.024674	0.0311652	0.428527
9504-19	RAB27A	Ras-related protein Rab-27A	Processing Speed - Digit Symbol Score	1053	-0.109969	0.0348555	0.00160498	General Cognitive Ability - g Score	1049	-0.0376901	0.0313332	0.229022	General Fluid Cognitive Ability - gf Score	1051	-0.0449414	0.0329362	0.172411	Logical Memory - Logical Memory Score	1060	0.00783134	0.0320982	0.807246	Non-Verbal Reasoning - Matrix Reasoning Score	1060	-0.0667138	0.0311587	0.0322661	Verbal Reasoning - Verbal Total Score	1058	-0.000364969	0.0307538	0.990531	Vocabulary - Vocabulary Score	1058	-0.0317364	0.0312439	0.309741
11215-6	CDH15	Cadherin-15	Processing Speed - Digit Symbol Score	1053	-0.110644	0.035076	0.00160825	General Cognitive Ability - g Score	1049	-0.117617	0.0313904	0.000179038	General Fluid Cognitive Ability - gf Score	1051	-0.110579	0.0330654	0.000825068	Logical Memory - Logical Memory Score	1060	-0.0489635	0.032069	0.126807	Non-Verbal Reasoning - Matrix Reasoning Score	1060	-0.0800216	0.0311229	0.0101363	Verbal Reasoning - Verbal Total Score	1058	-0.0685007	0.0307804	0.0260501	Vocabulary - Vocabulary Score	1058	-0.0983143	0.0314112	0.00174861
17806-6	SDCBP	Syntenin-1	Processing Speed - Digit Symbol Score	1053	-0.108691	0.0344982	0.00162915	General Cognitive Ability - g Score	1049	-0.0616753	0.0309115	0.0460189	General Fluid Cognitive Ability - gf Score	1051	-0.0726946	0.03253	0.0254375	Logical Memory - Logical Memory Score	1060	-0.0204995	0.0316222	0.516815	Non-Verbal Reasoning - Matrix Reasoning Score	1060	-0.0578789	0.0307061	0.0594388	Verbal Reasoning - Verbal Total Score	1058	-0.0246864	0.0302819	0.414947	Vocabulary - Vocabulary Score	1058	-0.0325087	0.0308941	0.292679
13479-8	FAM171A2	Protein FAM171A2	Processing Speed - Digit Symbol Score	1053	-0.109689	0.0348228	0.00163321	General Cognitive Ability - g Score	1049	-0.0931969	0.031134	0.00275874	General Fluid Cognitive Ability - gf Score	1051	-0.0950062	0.0328006	0.00377376	Logical Memory - Logical Memory Score	1060	-0.041509	0.0320644	0.195476	Non-Verbal Reasoning - Matrix Reasoning Score	1060	-0.0880681	0.0310963	0.00462427	Verbal Reasoning - Verbal Total Score	1058	-0.0466139	0.0307233	0.129212	Vocabulary - Vocabulary Score	1058	-0.0689188	0.0311552	0.026959
2836-68	LCN2	Neutrophil gelatinase-associated lipocalin	Processing Speed - Digit Symbol Score	1053	-0.109395	0.0347514	0.00164424	General Cognitive Ability - g Score	1049	-0.0429924	0.0312171	0.168449	General Fluid Cognitive Ability - gf Score	1051	-0.0510611	0.0328088	0.119631	Logical Memory - Logical Memory Score	1060	0.0309552	0.031875	0.331477	Non-Verbal Reasoning - Matrix Reasoning Score	1060	-0.0652069	0.0309452	0.0351025	Verbal Reasoning - Verbal Total Score	1058	-0.0318702	0.0305338	0.296592	Vocabulary - Vocabulary Score	1058	-0.0271153	0.0312022	0.384836
12581-39	IMPA2	Inositol monophosphatase 2	Processing Speed - Digit Symbol Score	1053	-0.109506	0.0348164	0.00165957	General Cognitive Ability - g Score	1049	-0.0713943	0.0311558	0.0219331	General Fluid Cognitive Ability - gf Score	1051	-0.0761046	0.0328331	0.0204536	Logical Memory - Logical Memory Score	1060	-0.0250825	0.0320335	0.433623	Non-Verbal Reasoning - Matrix Reasoning Score	1060	-0.0694362	0.0311013	0.0255767	Verbal Reasoning - Verbal Total Score	1058	-0.0310519	0.0306851	0.311561	Vocabulary - Vocabulary Score	1058	-0.0527729	0.031061	0.0893177
10085-25	STAR	Steroidogenic acute regulatory protein, mitochondrial	Processing Speed - Digit Symbol Score	1053	-0.109253	0.0347783	0.00168129	General Cognitive Ability - g Score	1049	-0.0843369	0.0311183	0.00672417	General Fluid Cognitive Ability - gf Score	1051	-0.0818548	0.0327846	0.0125339	Logical Memory - Logical Memory Score	1060	-0.0219776	0.0320407	0.492759	Non-Verbal Reasoning - Matrix Reasoning Score	1060	-0.0610103	0.0311125	0.0498843	Verbal Reasoning - Verbal Total Score	1058	-0.0386814	0.0306949	0.2076	Vocabulary - Vocabulary Score	1058	-0.0725256	0.0311426	0.0198685
9178-30	NRG1	Pro-neuregulin-1, membrane-bound isoform	Processing Speed - Digit Symbol Score	1053	-0.110022	0.0350258	0.00168271	General Cognitive Ability - g Score	1049	-0.0925203	0.0313117	0.00312854	General Fluid Cognitive Ability - gf Score	1051	-0.0873469	0.0329721	0.00807028	Logical Memory - Logical Memory Score	1060	-0.022485	0.0323262	0.4867	Non-Verbal Reasoning - Matrix Reasoning Score	1060	-0.0879608	0.031341	0.00500716	Verbal Reasoning - Verbal Total Score	1058	-0.0490705	0.0309122	0.112419	Vocabulary - Vocabulary Score	1058	-0.0773858	0.0313557	0.0135871
4984-83	ESD	S-formylglutathione hydrolase	Processing Speed - Digit Symbol Score	1053	-0.108967	0.0347041	0.00169016	General Cognitive Ability - g Score	1049	-0.0832518	0.0310757	0.00738425	General Fluid Cognitive Ability - gf Score	1051	-0.0886305	0.0327098	0.00673635	Logical Memory - Logical Memory Score	1060	-0.0261907	0.0318872	0.411444	Non-Verbal Reasoning - Matrix Reasoning Score	1060	-0.062618	0.0309577	0.0431043	Verbal Reasoning - Verbal Total Score	1058	-0.0491285	0.0305453	0.107752	Vocabulary - Vocabulary Score	1058	-0.0545336	0.0310814	0.0793377
2851-63	C5	Complement C5	Processing Speed - Digit Symbol Score	1053	-0.110091	0.0350721	0.00169524	General Cognitive Ability - g Score	1049	-0.140279	0.0313125	7.46591e-06	General Fluid Cognitive Ability - gf Score	1051	-0.130088	0.0330088	8.11437e-05	Logical Memory - Logical Memory Score	1060	-0.0475322	0.0320986	0.138655	Non-Verbal Reasoning - Matrix Reasoning Score	1060	-0.141927	0.030951	4.52831e-06	Verbal Reasoning - Verbal Total Score	1058	-0.109326	0.0307292	0.0003741	Vocabulary - Vocabulary Score	1058	-0.107507	0.0313964	0.000616626
3073-51	IL18BP	Interleukin-18-binding protein	Processing Speed - Digit Symbol Score	1053	-0.108189	0.0344682	0.00169636	General Cognitive Ability - g Score	1049	-0.0375892	0.0309855	0.225084	General Fluid Cognitive Ability - gf Score	1051	-0.0440716	0.0325622	0.175908	Logical Memory - Logical Memory Score	1060	0.0278323	0.0316755	0.379581	Non-Verbal Reasoning - Matrix Reasoning Score	1060	-0.0599981	0.0307581	0.0510995	Verbal Reasoning - Verbal Total Score	1058	-0.0167271	0.0303604	0.581666	Vocabulary - Vocabulary Score	1058	-0.028475	0.0309927	0.358218
17365-7	CCBL1	Kynurenine--oxoglutarate transaminase 1	Processing Speed - Digit Symbol Score	1053	-0.109319	0.0348286	0.0016966	General Cognitive Ability - g Score	1049	-0.0767658	0.0312151	0.0139226	General Fluid Cognitive Ability - gf Score	1051	-0.0840305	0.0328137	0.0104419	Logical Memory - Logical Memory Score	1060	-0.0207895	0.0321189	0.517458	Non-Verbal Reasoning - Matrix Reasoning Score	1060	-0.0827404	0.0311502	0.00790334	Verbal Reasoning - Verbal Total Score	1058	-0.052311	0.0307404	0.0888108	Vocabulary - Vocabulary Score	1058	-0.0517029	0.0312223	0.0977295
8352-26	SIGLEC12	Sialic acid-binding Ig-like lectin 12	Processing Speed - Digit Symbol Score	1053	-0.109646	0.0350722	0.00177019	General Cognitive Ability - g Score	1049	-0.119205	0.0313677	0.000144556	General Fluid Cognitive Ability - gf Score	1051	-0.116374	0.0330365	0.000427349	Logical Memory - Logical Memory Score	1060	-0.0673865	0.0320982	0.0357832	Non-Verbal Reasoning - Matrix Reasoning Score	1060	-0.068334	0.0312118	0.0285705	Verbal Reasoning - Verbal Total Score	1058	-0.0621303	0.0308503	0.0440174	Vocabulary - Vocabulary Score	1058	-0.0881789	0.0314206	0.00500974
11667-29	TNS2	Tensin-2	Processing Speed - Digit Symbol Score	1053	-0.109499	0.0350504	0.00178384	General Cognitive Ability - g Score	1049	-0.067683	0.031413	0.0311916	General Fluid Cognitive Ability - gf Score	1051	-0.0754696	0.0330683	0.0224754	Logical Memory - Logical Memory Score	1060	-0.0291726	0.032215	0.365169	Non-Verbal Reasoning - Matrix Reasoning Score	1060	-0.087272	0.0312247	0.00519053	Verbal Reasoning - Verbal Total Score	1058	-0.0234676	0.0308784	0.447254	Vocabulary - Vocabulary Score	1058	-0.039388	0.0314574	0.210531
2754-50	C3	Complement C3	Processing Speed - Digit Symbol Score	1053	-0.109799	0.0351625	0.00179259	General Cognitive Ability - g Score	1049	-0.143519	0.0312845	4.48523e-06	General Fluid Cognitive Ability - gf Score	1051	-0.135658	0.0329763	3.89191e-05	Logical Memory - Logical Memory Score	1060	-0.0781505	0.032173	0.0151376	Non-Verbal Reasoning - Matrix Reasoning Score	1060	-0.102333	0.0312249	0.00104814	Verbal Reasoning - Verbal Total Score	1058	-0.0920485	0.0308014	0.00280397	Vocabulary - Vocabulary Score	1058	-0.112955	0.0312392	0.000299411
5026-66	RPS3	40S ribosomal protein S3	Processing Speed - Digit Symbol Score	1053	-0.107616	0.0344805	0.00180189	General Cognitive Ability - g Score	1049	-0.0828377	0.0307859	0.00712867	General Fluid Cognitive Ability - gf Score	1051	-0.0986105	0.0324124	0.00234725	Logical Memory - Logical Memory Score	1060	-0.0699	0.0316553	0.0272332	Non-Verbal Reasoning - Matrix Reasoning Score	1060	-0.060195	0.0308015	0.0506672	Verbal Reasoning - Verbal Total Score	1058	-0.0277686	0.030365	0.360459	Vocabulary - Vocabulary Score	1058	-0.0379678	0.0309332	0.219666
7247-1	GORAB	RAB6-interacting golgin	Processing Speed - Digit Symbol Score	1053	-0.108504	0.0347697	0.00180454	General Cognitive Ability - g Score	1049	-0.0731935	0.0311105	0.018638	General Fluid Cognitive Ability - gf Score	1051	-0.0779843	0.0327372	0.0172127	Logical Memory - Logical Memory Score	1060	-0.0266298	0.0320617	0.406211	Non-Verbal Reasoning - Matrix Reasoning Score	1060	-0.0983581	0.031054	0.00153848	Verbal Reasoning - Verbal Total Score	1058	-0.0335397	0.0306515	0.273855	Vocabulary - Vocabulary Score	1058	-0.0479183	0.0311974	0.124545
5358-3	OMD	Osteomodulin	Processing Speed - Digit Symbol Score	1053	0.107041	0.0343469	0.00183037	General Cognitive Ability - g Score	1049	0.140517	0.0306375	4.50885e-06	General Fluid Cognitive Ability - gf Score	1051	0.138534	0.0322324	1.72375e-05	Logical Memory - Logical Memory Score	1060	0.121292	0.0312323	0.000102943	Non-Verbal Reasoning - Matrix Reasoning Score	1060	0.117232	0.0303791	0.000113874	Verbal Reasoning - Verbal Total Score	1058	0.0663743	0.0301474	0.0276895	Vocabulary - Vocabulary Score	1058	0.118736	0.0307665	0.000113729
13682-47	CSF1R	Macrophage colony-stimulating factor 1 receptor	Processing Speed - Digit Symbol Score	1053	-0.106928	0.0343339	0.00184347	General Cognitive Ability - g Score	1049	-0.042654	0.0309591	0.168279	General Fluid Cognitive Ability - gf Score	1051	-0.05374	0.032507	0.0982938	Logical Memory - Logical Memory Score	1060	-0.000361959	0.0313166	0.990778	Non-Verbal Reasoning - Matrix Reasoning Score	1060	-0.0271298	0.0304586	0.373085	Verbal Reasoning - Verbal Total Score	1058	-0.0109832	0.0301432	0.715583	Vocabulary - Vocabulary Score	1058	-0.0191981	0.0309482	0.535041
10981-56	NRG3	Pro-neuregulin-3, membrane-bound isoform	Processing Speed - Digit Symbol Score	1053	-0.108237	0.0348647	0.00190605	General Cognitive Ability - g Score	1049	-0.0824835	0.0312269	0.00825588	General Fluid Cognitive Ability - gf Score	1051	-0.0771193	0.0328631	0.0189412	Logical Memory - Logical Memory Score	1060	-0.010398	0.0321038	0.746024	Non-Verbal Reasoning - Matrix Reasoning Score	1060	-0.052634	0.0311934	0.091537	Verbal Reasoning - Verbal Total Score	1058	-0.04744	0.0307166	0.122481	Vocabulary - Vocabulary Score	1058	-0.0774903	0.0311477	0.0128523
7127-3	APOA2	Apolipoprotein A-II	Processing Speed - Digit Symbol Score	1053	-0.109091	0.0351555	0.00191509	General Cognitive Ability - g Score	1049	-0.0760732	0.0315831	0.016011	General Fluid Cognitive Ability - gf Score	1051	-0.0828145	0.0332215	0.0126741	Logical Memory - Logical Memory Score	1060	-0.0377585	0.0321062	0.239575	Non-Verbal Reasoning - Matrix Reasoning Score	1060	-0.0804176	0.0311605	0.00985855	Verbal Reasoning - Verbal Total Score	1058	-0.0244099	0.0308918	0.429426	Vocabulary - Vocabulary Score	1058	-0.0486274	0.0316089	0.123949
15573-110	NCAN	Neurocan core protein	Processing Speed - Digit Symbol Score	1053	0.103095	0.033235	0.00192218	General Cognitive Ability - g Score	1049	0.0642102	0.0299394	0.0319788	General Fluid Cognitive Ability - gf Score	1051	0.0732326	0.0314553	0.0199043	Logical Memory - Logical Memory Score	1060	-0.0166282	0.0303837	0.584191	Non-Verbal Reasoning - Matrix Reasoning Score	1060	0.0584717	0.0295092	0.0475381	Verbal Reasoning - Verbal Total Score	1058	0.077798	0.0291753	0.00766304	Vocabulary - Vocabulary Score	1058	0.0364686	0.0299614	0.223533
3045-72	PTN	Pleiotrophin	Processing Speed - Digit Symbol Score	1053	-0.0851132	0.0274484	0.00192967	General Cognitive Ability - g Score	1049	-0.0353767	0.0246558	0.151337	General Fluid Cognitive Ability - gf Score	1051	-0.0400131	0.0259092	0.122501	Logical Memory - Logical Memory Score	1060	-0.0051929	0.0253912	0.83795	Non-Verbal Reasoning - Matrix Reasoning Score	1060	-0.0485518	0.0246585	0.0489565	Verbal Reasoning - Verbal Total Score	1058	0.000154925	0.0243196	0.994917	Vocabulary - Vocabulary Score	1058	-0.0305218	0.0247039	0.216642
7154-92	LEG1	Protein LEG1 homolog	Processing Speed - Digit Symbol Score	1053	0.103409	0.033363	0.00193836	General Cognitive Ability - g Score	1049	0.128965	0.0298024	1.50932e-05	General Fluid Cognitive Ability - gf Score	1051	0.131605	0.0313341	2.6685e-05	Logical Memory - Logical Memory Score	1060	0.112777	0.0305415	0.000221981	Non-Verbal Reasoning - Matrix Reasoning Score	1060	0.0841478	0.029769	0.0047031	Verbal Reasoning - Verbal Total Score	1058	0.063527	0.0294612	0.0310609	Vocabulary - Vocabulary Score	1058	0.090546	0.0300635	0.00259681
4867-15	VEGFA	Vascular endothelial growth factor A	Processing Speed - Digit Symbol Score	1053	-0.109052	0.0352325	0.00196665	General Cognitive Ability - g Score	1049	-0.0480769	0.0316566	0.128837	General Fluid Cognitive Ability - gf Score	1051	-0.060665	0.0333258	0.0687041	Logical Memory - Logical Memory Score	1060	0.00237145	0.0322092	0.941308	Non-Verbal Reasoning - Matrix Reasoning Score	1060	-0.0711746	0.031243	0.0227208	Verbal Reasoning - Verbal Total Score	1058	-0.0219799	0.030948	0.477567	Vocabulary - Vocabulary Score	1058	-0.0227259	0.031615	0.472244
3622-33	LGMN	Legumain	Processing Speed - Digit Symbol Score	1053	-0.107974	0.0348871	0.00196849	General Cognitive Ability - g Score	1049	-0.0657767	0.0312425	0.03526	General Fluid Cognitive Ability - gf Score	1051	-0.0653822	0.0329136	0.0469797	Logical Memory - Logical Memory Score	1060	-0.013644	0.0321283	0.671075	Non-Verbal Reasoning - Matrix Reasoning Score	1060	-0.0484762	0.0312171	0.120453	Verbal Reasoning - Verbal Total Score	1058	-0.0194898	0.0307728	0.526509	Vocabulary - Vocabulary Score	1058	-0.0581396	0.0312215	0.0625796
19183-164	RPL12	60S ribosomal protein L12	Processing Speed - Digit Symbol Score	1053	-0.106945	0.0345631	0.00197348	General Cognitive Ability - g Score	1049	-0.0657054	0.0309385	0.0336917	General Fluid Cognitive Ability - gf Score	1051	-0.0712134	0.0325683	0.0287728	Logical Memory - Logical Memory Score	1060	-0.0269669	0.0318385	0.397	Non-Verbal Reasoning - Matrix Reasoning Score	1060	-0.0596364	0.0309261	0.0538116	Verbal Reasoning - Verbal Total Score	1058	-0.0164727	0.0304797	0.588888	Vocabulary - Vocabulary Score	1058	-0.0487669	0.0309625	0.115249
3221-54	SFRP1	Secreted frizzled-related protein 1	Processing Speed - Digit Symbol Score	1053	-0.105138	0.0339839	0.00197645	General Cognitive Ability - g Score	1049	-0.0722592	0.0305634	0.0180671	General Fluid Cognitive Ability - gf Score	1051	-0.0771511	0.0321196	0.0163058	Logical Memory - Logical Memory Score	1060	-0.0534405	0.0312506	0.0872541	Non-Verbal Reasoning - Matrix Reasoning Score	1060	-0.0554019	0.0303852	0.068255	Verbal Reasoning - Verbal Total Score	1058	-0.0116176	0.0300757	0.699292	Vocabulary - Vocabulary Score	1058	-0.0600217	0.0306703	0.0503481
7181-17	VAPB	Vesicle-associated membrane protein-associated protein B/C	Processing Speed - Digit Symbol Score	1053	-0.107786	0.0349577	0.00204707	General Cognitive Ability - g Score	1049	-0.0798232	0.0312149	0.0105515	General Fluid Cognitive Ability - gf Score	1051	-0.0807806	0.0328422	0.0139068	Logical Memory - Logical Memory Score	1060	-0.0205	0.0322128	0.52452	Non-Verbal Reasoning - Matrix Reasoning Score	1060	-0.0886853	0.0312272	0.00451132	Verbal Reasoning - Verbal Total Score	1058	-0.0432572	0.03074	0.159369	Vocabulary - Vocabulary Score	1058	-0.0624287	0.0312843	0.0459854
2780-35	LTF	Lactotransferrin	Processing Speed - Digit Symbol Score	1053	-0.10748	0.0348718	0.00205524	General Cognitive Ability - g Score	1049	-0.0819968	0.0312811	0.00875972	General Fluid Cognitive Ability - gf Score	1051	-0.0902841	0.0328713	0.0060218	Logical Memory - Logical Memory Score	1060	-0.0463397	0.0320422	0.148118	Non-Verbal Reasoning - Matrix Reasoning Score	1060	-0.0672338	0.0311226	0.0307505	Verbal Reasoning - Verbal Total Score	1058	-0.0395818	0.0307287	0.197709	Vocabulary - Vocabulary Score	1058	-0.0531407	0.0313212	0.0897653
18888-37	FABP12	Fatty acid-binding protein 12	Processing Speed - Digit Symbol Score	1053	-0.108048	0.0351125	0.00208963	General Cognitive Ability - g Score	1049	-0.0755851	0.0314189	0.0161404	General Fluid Cognitive Ability - gf Score	1051	-0.0837039	0.0330779	0.0113897	Logical Memory - Logical Memory Score	1060	-0.0351613	0.0321808	0.274561	Non-Verbal Reasoning - Matrix Reasoning Score	1060	-0.0943926	0.031177	0.00246473	Verbal Reasoning - Verbal Total Score	1058	-0.0331787	0.0308399	0.282	Vocabulary - Vocabulary Score	1058	-0.043012	0.0314655	0.171638
2778-10	IL22	Interleukin-22	Processing Speed - Digit Symbol Score	1053	-0.107778	0.0350367	0.002097	General Cognitive Ability - g Score	1049	-0.0541819	0.0314573	0.0849986	General Fluid Cognitive Ability - gf Score	1051	-0.0659784	0.0330723	0.0460456	Logical Memory - Logical Memory Score	1060	-0.0244622	0.032228	0.44783	Non-Verbal Reasoning - Matrix Reasoning Score	1060	-0.0562828	0.0313026	0.0721736	Verbal Reasoning - Verbal Total Score	1058	-0.0102751	0.0308993	0.739485	Vocabulary - Vocabulary Score	1058	-0.0343923	0.0314455	0.274081
8394-56	RNASE2	Non-secretory ribonuclease	Processing Speed - Digit Symbol Score	1053	-0.107341	0.0349275	0.00211738	General Cognitive Ability - g Score	1049	-0.0629605	0.0313502	0.0446116	General Fluid Cognitive Ability - gf Score	1051	-0.0725853	0.0329641	0.0276691	Logical Memory - Logical Memory Score	1060	0.00751616	0.0320674	0.814685	Non-Verbal Reasoning - Matrix Reasoning Score	1060	-0.0709803	0.031108	0.0225048	Verbal Reasoning - Verbal Total Score	1058	-0.0561329	0.0306903	0.0673982	Vocabulary - Vocabulary Score	1058	-0.0344292	0.0313581	0.272233
9235-3	PLXDC1	Plexin domain-containing protein 1	Processing Speed - Digit Symbol Score	1053	-0.107089	0.0348876	0.00214396	General Cognitive Ability - g Score	1049	-0.115212	0.031286	0.000230912	General Fluid Cognitive Ability - gf Score	1051	-0.108131	0.0329274	0.0010237	Logical Memory - Logical Memory Score	1060	-0.0738138	0.0317438	0.0200561	Non-Verbal Reasoning - Matrix Reasoning Score	1060	-0.0760214	0.0308878	0.0138468	Verbal Reasoning - Verbal Total Score	1058	-0.0373251	0.0306466	0.223255	Vocabulary - Vocabulary Score	1058	-0.0903741	0.0313354	0.00392549
9834-62	ADH1B	Alcohol dehydrogenase 1B	Processing Speed - Digit Symbol Score	1053	-0.107604	0.0350575	0.00214509	General Cognitive Ability - g Score	1049	-0.076036	0.0314061	0.0154755	General Fluid Cognitive Ability - gf Score	1051	-0.0595009	0.0330777	0.072047	Logical Memory - Logical Memory Score	1060	-0.00832614	0.0322706	0.796399	Non-Verbal Reasoning - Matrix Reasoning Score	1060	-0.0999437	0.0312465	0.0013812	Verbal Reasoning - Verbal Total Score	1058	-0.0153758	0.0309074	0.618849	Vocabulary - Vocabulary Score	1058	-0.0952754	0.0312559	0.00230191
12798-46	SLC4A8	Electroneutral sodium bicarbonate exchanger 1	Processing Speed - Digit Symbol Score	1053	-0.107186	0.0350106	0.00220213	General Cognitive Ability - g Score	1049	-0.0872855	0.0313734	0.00540003	General Fluid Cognitive Ability - gf Score	1051	-0.102077	0.0329651	0.00195818	Logical Memory - Logical Memory Score	1060	-0.0379604	0.0321628	0.237898	Non-Verbal Reasoning - Matrix Reasoning Score	1060	-0.0568698	0.0312534	0.0688142	Verbal Reasoning - Verbal Total Score	1058	-0.0699681	0.0307782	0.023008	Vocabulary - Vocabulary Score	1058	-0.0355305	0.0314126	0.258018
15607-56	PKLR	Pyruvate kinase PKLR	Processing Speed - Digit Symbol Score	1053	-0.106231	0.0347193	0.00221562	General Cognitive Ability - g Score	1049	-0.0841034	0.0311158	0.0068734	General Fluid Cognitive Ability - gf Score	1051	-0.0990763	0.0326931	0.00244149	Logical Memory - Logical Memory Score	1060	-0.0522493	0.0318745	0.101168	Non-Verbal Reasoning - Matrix Reasoning Score	1060	-0.0158867	0.0310365	0.608741	Verbal Reasoning - Verbal Total Score	1058	-0.0578686	0.0305439	0.0581448	Vocabulary - Vocabulary Score	1058	-0.0345486	0.0311408	0.267244
13441-30	DIXDC1	Dixin	Processing Speed - Digit Symbol Score	1053	-0.106558	0.0348279	0.00221659	General Cognitive Ability - g Score	1049	-0.0852031	0.0311089	0.00616513	General Fluid Cognitive Ability - gf Score	1051	-0.0878988	0.0328152	0.00739297	Logical Memory - Logical Memory Score	1060	-0.0382048	0.0320548	0.233317	Non-Verbal Reasoning - Matrix Reasoning Score	1060	-0.0948975	0.0310571	0.00224622	Verbal Reasoning - Verbal Total Score	1058	-0.0394427	0.0307012	0.198887	Vocabulary - Vocabulary Score	1058	-0.0642033	0.0310717	0.0388007
11646-4	CHST9	Carbohydrate sulfotransferase 9	Processing Speed - Digit Symbol Score	1053	-0.104897	0.0343245	0.00224288	General Cognitive Ability - g Score	1049	-0.0282021	0.030885	0.361173	General Fluid Cognitive Ability - gf Score	1051	-0.0379677	0.0324683	0.242251	Logical Memory - Logical Memory Score	1060	0.0124028	0.0314635	0.693436	Non-Verbal Reasoning - Matrix Reasoning Score	1060	-0.0348063	0.0305801	0.255036	Verbal Reasoning - Verbal Total Score	1058	0.00688274	0.0301895	0.819658	Vocabulary - Vocabulary Score	1058	-0.00837548	0.030811	0.785749
13565-2	RBL2	Retinoblastoma-like protein 2	Processing Speed - Digit Symbol Score	1053	-0.102564	0.0336027	0.00227136	General Cognitive Ability - g Score	1049	-0.0990676	0.0301066	0.000999882	General Fluid Cognitive Ability - gf Score	1051	-0.0980253	0.031669	0.00196608	Logical Memory - Logical Memory Score	1060	-0.0342793	0.0308249	0.266111	Non-Verbal Reasoning - Matrix Reasoning Score	1060	-0.0909239	0.0298637	0.00232966	Verbal Reasoning - Verbal Total Score	1058	-0.0636807	0.0295527	0.0311758	Vocabulary - Vocabulary Score	1058	-0.0738353	0.0301352	0.0142804
10939-16	PLEKHA4	Pleckstrin homology domain-containing family A member 4	Processing Speed - Digit Symbol Score	1053	-0.106454	0.0349021	0.00228782	General Cognitive Ability - g Score	1049	-0.0488584	0.0313529	0.119154	General Fluid Cognitive Ability - gf Score	1051	-0.0770386	0.0328977	0.0191928	Logical Memory - Logical Memory Score	1060	-0.0281779	0.0321003	0.380049	Non-Verbal Reasoning - Matrix Reasoning Score	1060	-0.0236509	0.0312413	0.449026	Verbal Reasoning - Verbal Total Score	1058	-0.0311674	0.0307467	0.310733	Vocabulary - Vocabulary Score	1058	0.00862662	0.0312796	0.782709
19364-163	PCNA	Proliferating cell nuclear antigen	Processing Speed - Digit Symbol Score	1053	-0.105311	0.0345374	0.00229465	General Cognitive Ability - g Score	1049	-0.0763887	0.030895	0.0134162	General Fluid Cognitive Ability - gf Score	1051	-0.0805071	0.0325314	0.0133331	Logical Memory - Logical Memory Score	1060	-0.0338201	0.0317612	0.286956	Non-Verbal Reasoning - Matrix Reasoning Score	1060	-0.0525255	0.0308748	0.0888975	Verbal Reasoning - Verbal Total Score	1058	-0.0337822	0.0304124	0.266653	Vocabulary - Vocabulary Score	1058	-0.0570897	0.0308322	0.0640792
4811-33	ITIH4	Inter-alpha-trypsin inhibitor heavy chain H4	Processing Speed - Digit Symbol Score	1053	-0.105223	0.0345285	0.0023081	General Cognitive Ability - g Score	1049	-0.147332	0.0307705	1.68384e-06	General Fluid Cognitive Ability - gf Score	1051	-0.13252	0.0324577	4.44886e-05	Logical Memory - Logical Memory Score	1060	-0.0759832	0.0315055	0.0158764	Non-Verbal Reasoning - Matrix Reasoning Score	1060	-0.12956	0.030461	2.10632e-05	Verbal Reasoning - Verbal Total Score	1058	-0.0883164	0.0302435	0.00349827	Vocabulary - Vocabulary Score	1058	-0.126744	0.0307323	3.7213e-05
15413-3	LCAT	Phosphatidylcholine-sterol acyltransferase	Processing Speed - Digit Symbol Score	1053	-0.106433	0.0349806	0.00234524	General Cognitive Ability - g Score	1049	-0.0641653	0.0313919	0.0409525	General Fluid Cognitive Ability - gf Score	1051	-0.064896	0.0330317	0.0494539	Logical Memory - Logical Memory Score	1060	-0.0098159	0.0321931	0.760437	Non-Verbal Reasoning - Matrix Reasoning Score	1060	-0.0615174	0.0312537	0.0490305	Verbal Reasoning - Verbal Total Score	1058	-0.0197411	0.030862	0.522396	Vocabulary - Vocabulary Score	1058	-0.0492214	0.031374	0.11668
13118-5	SMOC1	SPARC-related modular calcium-binding protein 1	Processing Speed - Digit Symbol Score	1053	-0.0991452	0.0325933	0.00235097	General Cognitive Ability - g Score	1049	-0.0409438	0.0293124	0.162471	General Fluid Cognitive Ability - gf Score	1051	-0.0480103	0.0308071	0.119134	Logical Memory - Logical Memory Score	1060	0.012066	0.030053	0.68806	Non-Verbal Reasoning - Matrix Reasoning Score	1060	-0.0742469	0.0291382	0.0108312	Verbal Reasoning - Verbal Total Score	1058	-0.0137151	0.0288236	0.634197	Vocabulary - Vocabulary Score	1058	-0.0273643	0.029362	0.351355
5611-56	DEFB108B	Beta-defensin 108B	Processing Speed - Digit Symbol Score	1053	-0.106285	0.0349738	0.00237376	General Cognitive Ability - g Score	1049	-0.0728762	0.0312876	0.0198465	General Fluid Cognitive Ability - gf Score	1051	-0.072243	0.0329274	0.0282346	Logical Memory - Logical Memory Score	1060	0.0114319	0.0322564	0.723034	Non-Verbal Reasoning - Matrix Reasoning Score	1060	-0.0909282	0.0312457	0.00361312	Verbal Reasoning - Verbal Total Score	1058	-0.0622561	0.030794	0.0432075	Vocabulary - Vocabulary Score	1058	-0.0625363	0.0313329	0.0459482
5121-3	SEMA6B	Semaphorin-6B	Processing Speed - Digit Symbol Score	1053	-0.104463	0.0343888	0.00238386	General Cognitive Ability - g Score	1049	-0.0397286	0.030926	0.198921	General Fluid Cognitive Ability - gf Score	1051	-0.0476449	0.0324974	0.142616	Logical Memory - Logical Memory Score	1060	-0.000469396	0.0314869	0.988106	Non-Verbal Reasoning - Matrix Reasoning Score	1060	-0.0702802	0.0305428	0.0213893	Verbal Reasoning - Verbal Total Score	1058	-0.00292466	0.0301949	0.922838	Vocabulary - Vocabulary Score	1058	-0.03009	0.0308282	0.329038
19237-17	DDT	D-dopachrome decarboxylase	Processing Speed - Digit Symbol Score	1053	-0.105593	0.0347733	0.00239248	General Cognitive Ability - g Score	1049	-0.0434579	0.0311741	0.163305	General Fluid Cognitive Ability - gf Score	1051	-0.0605653	0.0327866	0.0647095	Logical Memory - Logical Memory Score	1060	-0.0126995	0.0320283	0.69173	Non-Verbal Reasoning - Matrix Reasoning Score	1060	-0.0657709	0.031092	0.0343987	Verbal Reasoning - Verbal Total Score	1058	-0.0162928	0.0306575	0.595111	Vocabulary - Vocabulary Score	1058	-0.0135716	0.0311703	0.66327
9758-17	RPS4X	40S ribosomal protein S4, X isoform	Processing Speed - Digit Symbol Score	1053	-0.105084	0.0346639	0.00243343	General Cognitive Ability - g Score	1049	-0.0618197	0.0310041	0.0461609	General Fluid Cognitive Ability - gf Score	1051	-0.0763612	0.0326762	0.0194443	Logical Memory - Logical Memory Score	1060	-0.0369504	0.0318383	0.245819	Non-Verbal Reasoning - Matrix Reasoning Score	1060	-0.0424698	0.0309555	0.170075	Verbal Reasoning - Verbal Total Score	1058	-0.0188239	0.0305297	0.537515	Vocabulary - Vocabulary Score	1058	-0.0303631	0.0310496	0.328128
8687-26	TMEM106B	Transmembrane protein 106B	Processing Speed - Digit Symbol Score	1053	-0.106305	0.0350917	0.00245086	General Cognitive Ability - g Score	1049	-0.0411063	0.031498	0.191877	General Fluid Cognitive Ability - gf Score	1051	-0.0363134	0.0331286	0.27302	Logical Memory - Logical Memory Score	1060	0.0141344	0.0323901	0.662561	Non-Verbal Reasoning - Matrix Reasoning Score	1060	-0.0857319	0.0313855	0.00630319	Verbal Reasoning - Verbal Total Score	1058	0.00901936	0.0310234	0.771259	Vocabulary - Vocabulary Score	1058	-0.0484968	0.0315934	0.124777
19238-12	GLUL	Glutamine synthetase	Processing Speed - Digit Symbol Score	1053	-0.104823	0.034642	0.00247908	General Cognitive Ability - g Score	1049	-0.071026	0.0309686	0.02182	General Fluid Cognitive Ability - gf Score	1051	-0.0656146	0.0326857	0.0447027	Logical Memory - Logical Memory Score	1060	-0.0135363	0.0317769	0.670124	Non-Verbal Reasoning - Matrix Reasoning Score	1060	-0.0593384	0.0308521	0.0544397	Verbal Reasoning - Verbal Total Score	1058	-0.0195794	0.0304614	0.52038	Vocabulary - Vocabulary Score	1058	-0.0720892	0.0310079	0.0200792
8864-59	CENPW	Centromere protein W	Processing Speed - Digit Symbol Score	1053	-0.105468	0.0349274	0.00253084	General Cognitive Ability - g Score	1049	-0.0890882	0.031284	0.00440332	General Fluid Cognitive Ability - gf Score	1051	-0.093925	0.0329157	0.00432399	Logical Memory - Logical Memory Score	1060	-0.033196	0.0320668	0.300569	Non-Verbal Reasoning - Matrix Reasoning Score	1060	-0.0550434	0.031154	0.0772588	Verbal Reasoning - Verbal Total Score	1058	-0.0582357	0.0307163	0.0579703	Vocabulary - Vocabulary Score	1058	-0.0565378	0.031325	0.0710937
12524-18	SAT2	Diamine acetyltransferase 2	Processing Speed - Digit Symbol Score	1053	-0.105359	0.0348959	0.00253422	General Cognitive Ability - g Score	1049	-0.0657579	0.031298	0.0356386	General Fluid Cognitive Ability - gf Score	1051	-0.0693434	0.0328998	0.035056	Logical Memory - Logical Memory Score	1060	-0.0254899	0.0320979	0.427119	Non-Verbal Reasoning - Matrix Reasoning Score	1060	-0.0761028	0.0311452	0.0145461	Verbal Reasoning - Verbal Total Score	1058	-0.019375	0.0307464	0.528592	Vocabulary - Vocabulary Score	1058	-0.05345	0.0311835	0.0865202
9910-9	MTAP	S-methyl-5'-thioadenosine phosphorylase	Processing Speed - Digit Symbol Score	1053	-0.103159	0.0342012	0.00255943	General Cognitive Ability - g Score	1049	-0.0717566	0.0305648	0.0188903	General Fluid Cognitive Ability - gf Score	1051	-0.07095	0.032219	0.0276573	Logical Memory - Logical Memory Score	1060	-0.0251314	0.0314328	0.423985	Non-Verbal Reasoning - Matrix Reasoning Score	1060	-0.0673776	0.0305073	0.0272045	Verbal Reasoning - Verbal Total Score	1058	-0.0198397	0.0300958	0.509756	Vocabulary - Vocabulary Score	1058	-0.0638011	0.0305956	0.037042
12721-4	TAX1BP1	Tax1-binding protein 1	Processing Speed - Digit Symbol Score	1053	-0.105429	0.0349619	0.00256525	General Cognitive Ability - g Score	1049	-0.0993169	0.0312492	0.00148181	General Fluid Cognitive Ability - gf Score	1051	-0.0989347	0.0329033	0.00263988	Logical Memory - Logical Memory Score	1060	-0.0567516	0.0320835	0.0769152	Non-Verbal Reasoning - Matrix Reasoning Score	1060	-0.0712592	0.0311771	0.0222759	Verbal Reasoning - Verbal Total Score	1058	-0.0482725	0.0307681	0.116668	Vocabulary - Vocabulary Score	1058	-0.0779381	0.0312158	0.0125336
13984-23	DDX25	ATP-dependent RNA helicase DDX25	Processing Speed - Digit Symbol Score	1053	-0.104859	0.0347786	0.00256929	General Cognitive Ability - g Score	1049	-0.0485949	0.0311103	0.118284	General Fluid Cognitive Ability - gf Score	1051	-0.0590991	0.0327773	0.0713802	Logical Memory - Logical Memory Score	1060	-0.0072194	0.0320304	0.821674	Non-Verbal Reasoning - Matrix Reasoning Score	1060	-0.0511303	0.0311234	0.100419	Verbal Reasoning - Verbal Total Score	1058	-0.0164341	0.0306516	0.591849	Vocabulary - Vocabulary Score	1058	-0.0276544	0.0310639	0.373335
12894-3	PAXIP1	PAX-interacting protein 1	Processing Speed - Digit Symbol Score	1053	-0.105371	0.0349745	0.0025886	General Cognitive Ability - g Score	1049	-0.073291	0.0313513	0.0194009	General Fluid Cognitive Ability - gf Score	1051	-0.0737506	0.0330084	0.0254633	Logical Memory - Logical Memory Score	1060	-0.00790424	0.0321519	0.805806	Non-Verbal Reasoning - Matrix Reasoning Score	1060	-0.0780457	0.031181	0.0123149	Verbal Reasoning - Verbal Total Score	1058	-0.0474331	0.0307965	0.123509	Vocabulary - Vocabulary Score	1058	-0.0591887	0.0312599	0.0582998
17511-10	RPP30	Ribonuclease P protein subunit p30	Processing Speed - Digit Symbol Score	1053	-0.105097	0.0349192	0.00261493	General Cognitive Ability - g Score	1049	-0.0613326	0.0313528	0.0504408	General Fluid Cognitive Ability - gf Score	1051	-0.0681476	0.0329876	0.0388424	Logical Memory - Logical Memory Score	1060	-0.00189538	0.0320268	0.952808	Non-Verbal Reasoning - Matrix Reasoning Score	1060	-0.0477459	0.0311105	0.124852	Verbal Reasoning - Verbal Total Score	1058	-0.041979	0.0307139	0.171697	Vocabulary - Vocabulary Score	1058	-0.0380183	0.0312925	0.224391
18178-13	SARS	Serine--tRNA ligase, cytoplasmic	Processing Speed - Digit Symbol Score	1053	-0.104349	0.034699	0.00263616	General Cognitive Ability - g Score	1049	-0.0930239	0.0310679	0.00275151	General Fluid Cognitive Ability - gf Score	1051	-0.0928671	0.0327116	0.00452597	Logical Memory - Logical Memory Score	1060	-0.0308348	0.0318529	0.333026	Non-Verbal Reasoning - Matrix Reasoning Score	1060	-0.0634424	0.0309281	0.0402392	Verbal Reasoning - Verbal Total Score	1058	-0.0551559	0.0305302	0.070824	Vocabulary - Vocabulary Score	1058	-0.0662368	0.0310994	0.0331845
10531-18	NRAS	GTPase NRas	Processing Speed - Digit Symbol Score	1053	-0.103901	0.0345543	0.00263938	General Cognitive Ability - g Score	1049	-0.0553043	0.0310165	0.074576	General Fluid Cognitive Ability - gf Score	1051	-0.0520703	0.032678	0.111062	Logical Memory - Logical Memory Score	1060	0.00577478	0.0317159	0.855521	Non-Verbal Reasoning - Matrix Reasoning Score	1060	-0.0378807	0.0308208	0.219049	Verbal Reasoning - Verbal Total Score	1058	-0.0130984	0.0304523	0.667102	Vocabulary - Vocabulary Score	1058	-0.0516583	0.0309994	0.095628
17462-19	IRF1	Interferon regulatory factor 1	Processing Speed - Digit Symbol Score	1053	-0.105479	0.0350967	0.0026525	General Cognitive Ability - g Score	1049	-0.0991207	0.0313806	0.00158498	General Fluid Cognitive Ability - gf Score	1051	-0.10178	0.0330425	0.00206808	Logical Memory - Logical Memory Score	1060	-0.0567811	0.0321718	0.0775746	Non-Verbal Reasoning - Matrix Reasoning Score	1060	-0.0976311	0.0311893	0.00174641	Verbal Reasoning - Verbal Total Score	1058	-0.0521563	0.0308569	0.090977	Vocabulary - Vocabulary Score	1058	-0.0710774	0.0313937	0.02357
9451-20	UMOD	Uromodulin	Processing Speed - Digit Symbol Score	1053	-0.101559	0.0338104	0.00266653	General Cognitive Ability - g Score	1049	-0.0559156	0.0305065	0.0668167	General Fluid Cognitive Ability - gf Score	1051	-0.0624685	0.0320532	0.0513074	Logical Memory - Logical Memory Score	1060	-0.00849622	0.0306812	0.781842	Non-Verbal Reasoning - Matrix Reasoning Score	1060	-0.0629986	0.0298433	0.0347737	Verbal Reasoning - Verbal Total Score	1058	-0.0219734	0.0296424	0.458522	Vocabulary - Vocabulary Score	1058	-0.0381924	0.0304651	0.209971
6391-52	LILRA3	Leukocyte immunoglobulin-like receptor subfamily A member 3	Processing Speed - Digit Symbol Score	1053	-0.103259	0.0344096	0.00269206	General Cognitive Ability - g Score	1049	-0.0419941	0.0310797	0.176639	General Fluid Cognitive Ability - gf Score	1051	-0.0423086	0.0326471	0.194997	Logical Memory - Logical Memory Score	1060	-0.00540932	0.0311021	0.861927	Non-Verbal Reasoning - Matrix Reasoning Score	1060	-0.0113782	0.030316	0.707422	Verbal Reasoning - Verbal Total Score	1058	0.0132563	0.0300819	0.659449	Vocabulary - Vocabulary Score	1058	-0.0359574	0.0310419	0.24672
19557-3	KLB	Beta-klotho	Processing Speed - Digit Symbol Score	1053	-0.103753	0.0345877	0.00270253	General Cognitive Ability - g Score	1049	-0.0475362	0.0312765	0.128543	General Fluid Cognitive Ability - gf Score	1051	-0.065601	0.0328144	0.0455919	Logical Memory - Logical Memory Score	1060	-0.0363868	0.0313221	0.245359	Non-Verbal Reasoning - Matrix Reasoning Score	1060	-0.0495501	0.0305232	0.104513	Verbal Reasoning - Verbal Total Score	1058	-0.00568113	0.0303242	0.851389	Vocabulary - Vocabulary Score	1058	-0.0090937	0.0312157	0.770808
6713-4	LRP11	Low-density lipoprotein receptor-related protein 11	Processing Speed - Digit Symbol Score	1053	-0.104561	0.0348906	0.00272801	General Cognitive Ability - g Score	1049	-0.0491924	0.0315015	0.118385	General Fluid Cognitive Ability - gf Score	1051	-0.0475656	0.0330906	0.150595	Logical Memory - Logical Memory Score	1060	0.0160835	0.0316879	0.611762	Non-Verbal Reasoning - Matrix Reasoning Score	1060	-0.0401057	0.0308337	0.193359	Verbal Reasoning - Verbal Total Score	1058	-0.0170481	0.0305835	0.577234	Vocabulary - Vocabulary Score	1058	-0.0521617	0.0313904	0.0965708
15468-14	CFHR1	Complement factor H-related protein 1	Processing Speed - Digit Symbol Score	1053	-0.104636	0.0349297	0.00273905	General Cognitive Ability - g Score	1049	-0.124787	0.0312473	6.50914e-05	General Fluid Cognitive Ability - gf Score	1051	-0.122137	0.0328991	0.000205233	Logical Memory - Logical Memory Score	1060	-0.0531028	0.0318524	0.0954839	Non-Verbal Reasoning - Matrix Reasoning Score	1060	-0.0943553	0.0308929	0.00225608	Verbal Reasoning - Verbal Total Score	1058	-0.0982471	0.0305383	0.0012946	Vocabulary - Vocabulary Score	1058	-0.091381	0.031223	0.00342558
19622-7	INHBA	Inhibin beta A chain	Processing Speed - Digit Symbol Score	1053	-0.103033	0.0344381	0.00277316	General Cognitive Ability - g Score	1049	-0.0801563	0.0309242	0.00954129	General Fluid Cognitive Ability - gf Score	1051	-0.0901745	0.0325103	0.00554186	Logical Memory - Logical Memory Score	1060	-0.0312383	0.0316157	0.323122	Non-Verbal Reasoning - Matrix Reasoning Score	1060	-0.105461	0.0305902	0.000565748	Verbal Reasoning - Verbal Total Score	1058	-0.0540433	0.0303446	0.0749151	Vocabulary - Vocabulary Score	1058	-0.0445531	0.0309557	0.150079
3336-50	TFPI	Tissue factor pathway inhibitor	Processing Speed - Digit Symbol Score	1053	-0.102145	0.0341488	0.00277907	General Cognitive Ability - g Score	1049	-0.0758577	0.0306132	0.0132142	General Fluid Cognitive Ability - gf Score	1051	-0.0830563	0.0321994	0.00989621	Logical Memory - Logical Memory Score	1060	-0.0365769	0.0312729	0.24216	Non-Verbal Reasoning - Matrix Reasoning Score	1060	-0.104663	0.0302607	0.000542788	Verbal Reasoning - Verbal Total Score	1058	-0.0339967	0.0300027	0.257163	Vocabulary - Vocabulary Score	1058	-0.0442723	0.0306109	0.148095
10490-3	RPN1	Dolichyl-diphosphooligosaccharide--protein glycosyltransferase subunit 1	Processing Speed - Digit Symbol Score	1053	-0.104161	0.0348275	0.0027828	General Cognitive Ability - g Score	1049	-0.0867571	0.0311105	0.0052924	General Fluid Cognitive Ability - gf Score	1051	-0.0863697	0.0327787	0.00841531	Logical Memory - Logical Memory Score	1060	-0.0240677	0.0321303	0.453819	Non-Verbal Reasoning - Matrix Reasoning Score	1060	-0.0606469	0.0312079	0.0519781	Verbal Reasoning - Verbal Total Score	1058	-0.0468483	0.0307338	0.127428	Vocabulary - Vocabulary Score	1058	-0.0643362	0.0311927	0.0391561
9774-59	RNF150	RING finger protein 150	Processing Speed - Digit Symbol Score	1053	-0.104533	0.0349757	0.00280132	General Cognitive Ability - g Score	1049	-0.0699235	0.0313354	0.0256511	General Fluid Cognitive Ability - gf Score	1051	-0.0719547	0.0329401	0.028932	Logical Memory - Logical Memory Score	1060	-0.0070198	0.0322063	0.827457	Non-Verbal Reasoning - Matrix Reasoning Score	1060	-0.0737678	0.0312521	0.0182546	Verbal Reasoning - Verbal Total Score	1058	-0.0430814	0.0307998	0.161886	Vocabulary - Vocabulary Score	1058	-0.0490556	0.0313177	0.117258
13983-27	CRYZ	Quinone oxidoreductase	Processing Speed - Digit Symbol Score	1053	-0.104006	0.0348651	0.00285341	General Cognitive Ability - g Score	1049	-0.0774148	0.0312853	0.0133431	General Fluid Cognitive Ability - gf Score	1051	-0.0783268	0.0329201	0.0173456	Logical Memory - Logical Memory Score	1060	-0.0455497	0.0319303	0.153714	Non-Verbal Reasoning - Matrix Reasoning Score	1060	-0.0166355	0.0310757	0.592427	Verbal Reasoning - Verbal Total Score	1058	-0.0151938	0.0306928	0.62058	Vocabulary - Vocabulary Score	1058	-0.0532606	0.0312514	0.0883326
6625-31	ATAD1	ATPase family AAA domain-containing protein 1	Processing Speed - Digit Symbol Score	1053	-0.103778	0.0348213	0.00287973	General Cognitive Ability - g Score	1049	-0.0810149	0.0311797	0.00936805	General Fluid Cognitive Ability - gf Score	1051	-0.0835697	0.0328147	0.0108741	Logical Memory - Logical Memory Score	1060	-0.0150267	0.0320591	0.639271	Non-Verbal Reasoning - Matrix Reasoning Score	1060	-0.0530694	0.0311382	0.0883213	Verbal Reasoning - Verbal Total Score	1058	-0.0559306	0.030681	0.0683079	Vocabulary - Vocabulary Score	1058	-0.058434	0.0312488	0.0614896
11440-58	SOCS3	Suppressor of cytokine signaling 3	Processing Speed - Digit Symbol Score	1053	-0.104023	0.0349487	0.00291621	General Cognitive Ability - g Score	1049	-0.0862647	0.0312121	0.00571293	General Fluid Cognitive Ability - gf Score	1051	-0.0833097	0.0328645	0.0112464	Logical Memory - Logical Memory Score	1060	-0.0127868	0.0321775	0.691083	Non-Verbal Reasoning - Matrix Reasoning Score	1060	-0.0737016	0.0312145	0.0182191	Verbal Reasoning - Verbal Total Score	1058	-0.0552188	0.0307214	0.0722708	Vocabulary - Vocabulary Score	1058	-0.0632532	0.0312961	0.0432673
16773-29	SCUBE3	Signal peptide, CUB and EGF-like domain-containing protein 3	Processing Speed - Digit Symbol Score	1053	-0.104693	0.0351756	0.00291751	General Cognitive Ability - g Score	1049	-0.0570638	0.0315773	0.0707447	General Fluid Cognitive Ability - gf Score	1051	-0.0729702	0.0331846	0.0278838	Logical Memory - Logical Memory Score	1060	-0.0523374	0.0322231	0.104329	Non-Verbal Reasoning - Matrix Reasoning Score	1060	-0.0338927	0.0313574	0.279763	Verbal Reasoning - Verbal Total Score	1058	0.00182776	0.0309357	0.952886	Vocabulary - Vocabulary Score	1058	-0.0202377	0.0315593	0.521355
7738-299	STX2	Syntaxin-2	Processing Speed - Digit Symbol Score	1053	-0.103799	0.0348769	0.00291886	General Cognitive Ability - g Score	1049	-0.0507352	0.0312432	0.104402	General Fluid Cognitive Ability - gf Score	1051	-0.0633544	0.0328864	0.0540466	Logical Memory - Logical Memory Score	1060	-0.0231879	0.0320659	0.469598	Non-Verbal Reasoning - Matrix Reasoning Score	1060	-0.0631924	0.0311441	0.0424549	Verbal Reasoning - Verbal Total Score	1058	-0.0120546	0.0307146	0.69471	Vocabulary - Vocabulary Score	1058	-0.0309068	0.0311503	0.321108
8064-125	PVR	Poliovirus receptor	Processing Speed - Digit Symbol Score	1053	-0.104983	0.0352917	0.00293246	General Cognitive Ability - g Score	1049	-0.0483123	0.0316343	0.126708	General Fluid Cognitive Ability - gf Score	1051	-0.0551651	0.0333142	0.0977415	Logical Memory - Logical Memory Score	1060	0.00699979	0.032493	0.829436	Non-Verbal Reasoning - Matrix Reasoning Score	1060	-0.0596081	0.0315469	0.0588235	Verbal Reasoning - Verbal Total Score	1058	-0.0160959	0.0311484	0.605331	Vocabulary - Vocabulary Score	1058	-0.0404201	0.0316182	0.201115
5339-49	S100A9	Protein S100-A9	Processing Speed - Digit Symbol Score	1053	-0.102106	0.0343312	0.00293815	General Cognitive Ability - g Score	1049	-0.0999385	0.0306802	0.00112425	General Fluid Cognitive Ability - gf Score	1051	-0.108739	0.0322666	0.000751603	Logical Memory - Logical Memory Score	1060	-0.0608841	0.031402	0.0525183	Non-Verbal Reasoning - Matrix Reasoning Score	1060	-0.0799154	0.030492	0.0087706	Verbal Reasoning - Verbal Total Score	1058	-0.0655934	0.0300895	0.0292615	Vocabulary - Vocabulary Score	1058	-0.0636056	0.0307754	0.0387557
8258-22	UXS1	UDP-glucuronic acid decarboxylase 1	Processing Speed - Digit Symbol Score	1053	-0.103125	0.0346746	0.0029387	General Cognitive Ability - g Score	1049	-0.0550116	0.0310896	0.0768186	General Fluid Cognitive Ability - gf Score	1051	-0.0680841	0.0327449	0.0375962	Logical Memory - Logical Memory Score	1060	-0.0305157	0.0317797	0.336942	Non-Verbal Reasoning - Matrix Reasoning Score	1060	-0.0604308	0.0308614	0.050214	Verbal Reasoning - Verbal Total Score	1058	-0.0118453	0.0305122	0.697856	Vocabulary - Vocabulary Score	1058	-0.0305236	0.0310826	0.326093
11825-27	PPARGC1A	Peroxisome proliferator-activated receptor gamma coactivator 1-alpha	Processing Speed - Digit Symbol Score	1053	-0.104082	0.035126	0.00304562	General Cognitive Ability - g Score	1049	-0.077665	0.0313313	0.0131813	General Fluid Cognitive Ability - gf Score	1051	-0.0893412	0.0329659	0.00672616	Logical Memory - Logical Memory Score	1060	-0.0473512	0.0322301	0.141789	Non-Verbal Reasoning - Matrix Reasoning Score	1060	-0.0414817	0.0313497	0.185771	Verbal Reasoning - Verbal Total Score	1058	-0.0336112	0.0307998	0.27515	Vocabulary - Vocabulary Score	1058	-0.03226	0.0314998	0.305772
5106-52	NOTCH2	Neurogenic locus notch homolog protein 2	Processing Speed - Digit Symbol Score	1053	-0.102825	0.0347272	0.00306697	General Cognitive Ability - g Score	1049	-0.0845896	0.0310233	0.00639816	General Fluid Cognitive Ability - gf Score	1051	-0.0762853	0.0326687	0.019537	Logical Memory - Logical Memory Score	1060	-0.02321	0.032032	0.468705	Non-Verbal Reasoning - Matrix Reasoning Score	1060	-0.0690031	0.0310994	0.0265011	Verbal Reasoning - Verbal Total Score	1058	-0.0344991	0.0306219	0.259905	Vocabulary - Vocabulary Score	1058	-0.0804944	0.0310656	0.00956673
5609-92	FAM19A5	Chemokine-like protein TAFA-5	Processing Speed - Digit Symbol Score	1053	-0.104237	0.0352149	0.00307627	General Cognitive Ability - g Score	1049	-0.0659352	0.0315922	0.0368817	General Fluid Cognitive Ability - gf Score	1051	-0.0718949	0.0332466	0.0305819	Logical Memory - Logical Memory Score	1060	-0.0306975	0.032247	0.341122	Non-Verbal Reasoning - Matrix Reasoning Score	1060	-0.0499219	0.0313359	0.111133	Verbal Reasoning - Verbal Total Score	1058	-0.0176748	0.0309616	0.568094	Vocabulary - Vocabulary Score	1058	-0.0435079	0.0315798	0.168291
14227-21	MYL6B	Myosin light chain 6B	Processing Speed - Digit Symbol Score	1053	-0.101431	0.0342692	0.00307811	General Cognitive Ability - g Score	1049	-0.0572925	0.030674	0.061792	General Fluid Cognitive Ability - gf Score	1051	-0.0737018	0.0322702	0.0223776	Logical Memory - Logical Memory Score	1060	-0.0177845	0.0314673	0.571955	Non-Verbal Reasoning - Matrix Reasoning Score	1060	-0.0869389	0.0304948	0.00435894	Verbal Reasoning - Verbal Total Score	1058	-0.0344106	0.0301325	0.253464	Vocabulary - Vocabulary Score	1058	-0.0213515	0.0306854	0.486542
9363-11	CT55	Cancer/testis antigen 55	Processing Speed - Digit Symbol Score	1053	-0.103293	0.0349088	0.00308711	General Cognitive Ability - g Score	1049	-0.0579752	0.0313265	0.0642161	General Fluid Cognitive Ability - gf Score	1051	-0.0553073	0.0329818	0.0935607	Logical Memory - Logical Memory Score	1060	0.013038	0.0320732	0.68437	Non-Verbal Reasoning - Matrix Reasoning Score	1060	-0.0724266	0.0311137	0.0199225	Verbal Reasoning - Verbal Total Score	1058	-0.0307133	0.0307515	0.317911	Vocabulary - Vocabulary Score	1058	-0.0544915	0.0312889	0.0815849
2658-27	NTRK3	NT-3 growth factor receptor	Processing Speed - Digit Symbol Score	1053	0.102544	0.0346852	0.00311231	General Cognitive Ability - g Score	1049	0.105981	0.0310021	0.000629642	General Fluid Cognitive Ability - gf Score	1051	0.102324	0.0326411	0.00171957	Logical Memory - Logical Memory Score	1060	0.0542002	0.0318143	0.0884485	Non-Verbal Reasoning - Matrix Reasoning Score	1060	0.0938575	0.0308478	0.00234547	Verbal Reasoning - Verbal Total Score	1058	0.0651629	0.0304892	0.0325779	Vocabulary - Vocabulary Score	1058	0.0847865	0.0310123	0.0062576
8951-162	CSPG4	Chondroitin sulfate proteoglycan 4	Processing Speed - Digit Symbol Score	1053	-0.103213	0.034946	0.00314183	General Cognitive Ability - g Score	1049	-0.0692226	0.0313419	0.0272005	General Fluid Cognitive Ability - gf Score	1051	-0.0876886	0.0329241	0.00773656	Logical Memory - Logical Memory Score	1060	-0.0175497	0.0321917	0.585643	Non-Verbal Reasoning - Matrix Reasoning Score	1060	-0.0712271	0.0312458	0.022633	Verbal Reasoning - Verbal Total Score	1058	-0.0624947	0.0307662	0.0422267	Vocabulary - Vocabulary Score	1058	-0.0164494	0.0313464	0.599749
12988-49	EWSR1	RNA-binding protein EWS	Processing Speed - Digit Symbol Score	1053	-0.101208	0.0343466	0.00321205	General Cognitive Ability - g Score	1049	-0.0762364	0.0307138	0.013059	General Fluid Cognitive Ability - gf Score	1051	-0.0747749	0.0323485	0.0208028	Logical Memory - Logical Memory Score	1060	-0.0285138	0.0315438	0.366026	Non-Verbal Reasoning - Matrix Reasoning Score	1060	-0.0843253	0.0305767	0.00581874	Verbal Reasoning - Verbal Total Score	1058	-0.0271792	0.0302111	0.368311	Vocabulary - Vocabulary Score	1058	-0.0649688	0.0307446	0.0345857
4834-61	EPHA2	Ephrin type-A receptor 2	Processing Speed - Digit Symbol Score	1053	-0.0992549	0.0337832	0.00330346	General Cognitive Ability - g Score	1049	-0.0541519	0.0303187	0.0740849	General Fluid Cognitive Ability - gf Score	1051	-0.0498637	0.0319014	0.118039	Logical Memory - Logical Memory Score	1060	0.0209299	0.0310239	0.499907	Non-Verbal Reasoning - Matrix Reasoning Score	1060	-0.0562437	0.0301259	0.061908	Verbal Reasoning - Verbal Total Score	1058	-0.0308916	0.0297304	0.298778	Vocabulary - Vocabulary Score	1058	-0.0581182	0.0302852	0.0549807
8002-27	TMPRSS5	Transmembrane protease serine 5	Processing Speed - Digit Symbol Score	1053	-0.102709	0.0350042	0.00334424	General Cognitive Ability - g Score	1049	-0.076733	0.0313886	0.0145008	General Fluid Cognitive Ability - gf Score	1051	-0.0876861	0.0330054	0.00789054	Logical Memory - Logical Memory Score	1060	-0.0209228	0.0321589	0.515302	Non-Verbal Reasoning - Matrix Reasoning Score	1060	-0.0411918	0.0312607	0.187608	Verbal Reasoning - Verbal Total Score	1058	-0.0602325	0.0307902	0.0504387	Vocabulary - Vocabulary Score	1058	-0.0344575	0.0313551	0.271793
11109-56	SVEP1	Sushi, von Willebrand factor type A, EGF and pentraxin domain-containing protein 1	Processing Speed - Digit Symbol Score	1053	-0.0940731	0.032101	0.00338375	General Cognitive Ability - g Score	1049	-0.0425016	0.0288436	0.140611	General Fluid Cognitive Ability - gf Score	1051	-0.0600845	0.0303053	0.0474075	Logical Memory - Logical Memory Score	1060	-0.0305475	0.029517	0.300711	Non-Verbal Reasoning - Matrix Reasoning Score	1060	-0.0718061	0.0286348	0.0121535	Verbal Reasoning - Verbal Total Score	1058	-0.0046681	0.0283389	0.869161	Vocabulary - Vocabulary Score	1058	-0.0123658	0.0289613	0.669396
7060-2	ERO1L	ERO1-like protein alpha	Processing Speed - Digit Symbol Score	1053	-0.102255	0.0349879	0.0034714	General Cognitive Ability - g Score	1049	-0.0454917	0.0313679	0.146985	General Fluid Cognitive Ability - gf Score	1051	-0.0484425	0.0330173	0.142326	Logical Memory - Logical Memory Score	1060	0.0122919	0.032179	0.702473	Non-Verbal Reasoning - Matrix Reasoning Score	1060	-0.0766957	0.0312122	0.014001	Verbal Reasoning - Verbal Total Score	1058	-0.0167984	0.0308188	0.585705	Vocabulary - Vocabulary Score	1058	-0.0362047	0.0313071	0.247502
7813-6	ALPP	Alkaline phosphatase, placental type	Processing Speed - Digit Symbol Score	1053	-0.101609	0.0348141	0.00351574	General Cognitive Ability - g Score	1049	-0.0667297	0.0311066	0.0319373	General Fluid Cognitive Ability - gf Score	1051	-0.0722085	0.0328839	0.0281022	Logical Memory - Logical Memory Score	1060	-0.0351464	0.0318927	0.270453	Non-Verbal Reasoning - Matrix Reasoning Score	1060	-0.097357	0.0308928	0.00162463	Verbal Reasoning - Verbal Total Score	1058	-0.017896	0.0306561	0.559379	Vocabulary - Vocabulary Score	1058	-0.0636979	0.031079	0.0404085
7179-69	NFASC	Neurofascin	Processing Speed - Digit Symbol Score	1053	-0.0983398	0.0337191	0.00354048	General Cognitive Ability - g Score	1049	-0.0391645	0.0302784	0.195845	General Fluid Cognitive Ability - gf Score	1051	-0.0412463	0.0318252	0.194966	Logical Memory - Logical Memory Score	1060	-0.00942558	0.0308913	0.760274	Non-Verbal Reasoning - Matrix Reasoning Score	1060	-0.0380586	0.0300189	0.204861	Verbal Reasoning - Verbal Total Score	1058	0.0165628	0.0295927	0.575689	Vocabulary - Vocabulary Score	1058	-0.0305957	0.0302693	0.312119
5102-55	MICB	MHC class I polypeptide-related sequence B	Processing Speed - Digit Symbol Score	1053	-0.102935	0.0353479	0.00359075	General Cognitive Ability - g Score	1049	-0.0633927	0.0317659	0.0459752	General Fluid Cognitive Ability - gf Score	1051	-0.060325	0.0334094	0.0709766	Logical Memory - Logical Memory Score	1060	-0.000800954	0.0323184	0.980228	Non-Verbal Reasoning - Matrix Reasoning Score	1060	-0.0592109	0.0313798	0.059172	Verbal Reasoning - Verbal Total Score	1058	-0.0261214	0.0310487	0.400178	Vocabulary - Vocabulary Score	1058	-0.0522287	0.0317828	0.10032
17366-6	DCUN1D1	DCN1-like protein 1	Processing Speed - Digit Symbol Score	1053	-0.101393	0.0348224	0.00359441	General Cognitive Ability - g Score	1049	-0.100647	0.0311552	0.0012357	General Fluid Cognitive Ability - gf Score	1051	-0.114441	0.0327846	0.000481791	Logical Memory - Logical Memory Score	1060	-0.0424003	0.0318579	0.183216	Non-Verbal Reasoning - Matrix Reasoning Score	1060	-0.0957693	0.0308702	0.0019201	Verbal Reasoning - Verbal Total Score	1058	-0.0913355	0.0305152	0.0027615	Vocabulary - Vocabulary Score	1058	-0.0384871	0.0312617	0.218276
10063-10	FANCL	E3 ubiquitin-protein ligase FANCL	Processing Speed - Digit Symbol Score	1053	-0.101382	0.0348427	0.0036178	General Cognitive Ability - g Score	1049	-0.0420746	0.0312147	0.177686	General Fluid Cognitive Ability - gf Score	1051	-0.0506556	0.0328377	0.122927	Logical Memory - Logical Memory Score	1060	-0.0191474	0.0320536	0.550271	Non-Verbal Reasoning - Matrix Reasoning Score	1060	-0.0685025	0.0311191	0.0277145	Verbal Reasoning - Verbal Total Score	1058	0.00973789	0.0306725	0.75088	Vocabulary - Vocabulary Score	1058	-0.0254971	0.0311657	0.413292
5644-60	RNASE4	Ribonuclease 4	Processing Speed - Digit Symbol Score	1053	-0.0966611	0.0332403	0.00363811	General Cognitive Ability - g Score	1049	-0.0843716	0.0297679	0.00459238	General Fluid Cognitive Ability - gf Score	1051	-0.0732671	0.0313276	0.0193488	Logical Memory - Logical Memory Score	1060	0.00739267	0.0303883	0.807794	Non-Verbal Reasoning - Matrix Reasoning Score	1060	-0.0787077	0.029481	0.00759007	Verbal Reasoning - Verbal Total Score	1058	-0.0550213	0.0291142	0.0587786	Vocabulary - Vocabulary Score	1058	-0.0763097	0.0298918	0.0106841
8480-29	EFEMP1	EGF-containing fibulin-like extracellular matrix protein 1	Processing Speed - Digit Symbol Score	1053	-0.0925976	0.0318944	0.00369311	General Cognitive Ability - g Score	1049	-0.0812748	0.0286224	0.0045177	General Fluid Cognitive Ability - gf Score	1051	-0.0820982	0.0301016	0.00638407	Logical Memory - Logical Memory Score	1060	-0.0244641	0.0291615	0.401515	Non-Verbal Reasoning - Matrix Reasoning Score	1060	-0.067744	0.0283097	0.0167131	Verbal Reasoning - Verbal Total Score	1058	-0.051544	0.0280077	0.0657168	Vocabulary - Vocabulary Score	1058	-0.0654706	0.0286749	0.0224184
12934-1	HERC5	E3 ISG15--protein ligase HERC5	Processing Speed - Digit Symbol Score	1053	-0.102006	0.0351478	0.00370538	General Cognitive Ability - g Score	1049	-0.0969873	0.0314342	0.00203273	General Fluid Cognitive Ability - gf Score	1051	-0.0933163	0.0330937	0.00480591	Logical Memory - Logical Memory Score	1060	-0.0375205	0.0322832	0.245142	Non-Verbal Reasoning - Matrix Reasoning Score	1060	-0.098048	0.0312694	0.00171508	Verbal Reasoning - Verbal Total Score	1058	-0.0535984	0.0309264	0.0830781	Vocabulary - Vocabulary Score	1058	-0.0819199	0.0314611	0.00921852
11338-49	BLK	Tyrosine-protein kinase Blk	Processing Speed - Digit Symbol Score	1053	-0.101821	0.0350882	0.00370953	General Cognitive Ability - g Score	1049	-0.0725091	0.0314113	0.0209781	General Fluid Cognitive Ability - gf Score	1051	-0.0646144	0.0330803	0.0507888	Logical Memory - Logical Memory Score	1060	-0.0128277	0.0322583	0.690885	Non-Verbal Reasoning - Matrix Reasoning Score	1060	-0.0960531	0.0312429	0.0021093	Verbal Reasoning - Verbal Total Score	1058	-0.0240212	0.0308794	0.436626	Vocabulary - Vocabulary Score	1058	-0.071582	0.0313299	0.0223254
5988-49	TNFSF14	Tumor necrosis factor ligand superfamily member 14	Processing Speed - Digit Symbol Score	1053	-0.100585	0.0346868	0.00373386	General Cognitive Ability - g Score	1049	-0.0620454	0.0310968	0.0460172	General Fluid Cognitive Ability - gf Score	1051	-0.0786088	0.0327121	0.0162589	Logical Memory - Logical Memory Score	1060	-0.0142919	0.0319403	0.654546	Non-Verbal Reasoning - Matrix Reasoning Score	1060	-0.0560989	0.0310225	0.0705556	Verbal Reasoning - Verbal Total Score	1058	-0.0554883	0.0305813	0.069608	Vocabulary - Vocabulary Score	1058	-0.0169223	0.0311303	0.58672
6496-60	DLK1	Protein delta homolog 1	Processing Speed - Digit Symbol Score	1053	0.100301	0.0345932	0.00373822	General Cognitive Ability - g Score	1049	0.0856028	0.0310389	0.00581703	General Fluid Cognitive Ability - gf Score	1051	0.0879606	0.0326323	0.00702822	Logical Memory - Logical Memory Score	1060	0.0369921	0.0316722	0.24282	Non-Verbal Reasoning - Matrix Reasoning Score	1060	0.0499832	0.0307792	0.104391	Verbal Reasoning - Verbal Total Score	1058	0.0581682	0.0303879	0.0555962	Vocabulary - Vocabulary Score	1058	0.0620818	0.0310504	0.0455665
3320-49	IGFBP7	Insulin-like growth factor-binding protein 7	Processing Speed - Digit Symbol Score	1053	-0.0967985	0.0333925	0.00374587	General Cognitive Ability - g Score	1049	-0.0419257	0.0299924	0.162149	General Fluid Cognitive Ability - gf Score	1051	-0.0635616	0.0314919	0.0435552	Logical Memory - Logical Memory Score	1060	-0.00885959	0.0306184	0.77231	Non-Verbal Reasoning - Matrix Reasoning Score	1060	0.015496	0.029773	0.602734	Verbal Reasoning - Verbal Total Score	1058	-0.0305251	0.0293247	0.297906	Vocabulary - Vocabulary Score	1058	0.00790323	0.0299686	0.791998
5315-22	TNNT2	Troponin T, cardiac muscle	Processing Speed - Digit Symbol Score	1053	-0.0964353	0.0332867	0.00376612	General Cognitive Ability - g Score	1049	-0.0611115	0.0298369	0.040542	General Fluid Cognitive Ability - gf Score	1051	-0.0612261	0.0314203	0.0513412	Logical Memory - Logical Memory Score	1060	-0.00782811	0.0305613	0.797839	Non-Verbal Reasoning - Matrix Reasoning Score	1060	-0.0649498	0.0296572	0.0285227	Verbal Reasoning - Verbal Total Score	1058	-0.0252838	0.0293064	0.388281	Vocabulary - Vocabulary Score	1058	-0.0524179	0.0297509	0.078088
19570-12	FGF8	Fibroblast growth factor 8	Processing Speed - Digit Symbol Score	1053	-0.101341	0.0350291	0.00381516	General Cognitive Ability - g Score	1049	-0.0586285	0.031306	0.0611023	General Fluid Cognitive Ability - gf Score	1051	-0.0641367	0.032994	0.0519091	Logical Memory - Logical Memory Score	1060	-0.015684	0.0321818	0.626007	Non-Verbal Reasoning - Matrix Reasoning Score	1060	-0.0379945	0.0312779	0.224465	Verbal Reasoning - Verbal Total Score	1058	-0.0181471	0.0307927	0.555639	Vocabulary - Vocabulary Score	1058	-0.0380997	0.0313787	0.224674
10667-78	C1orf185	Uncharacterized protein C1orf185	Processing Speed - Digit Symbol Score	1053	-0.101557	0.0351234	0.00383487	General Cognitive Ability - g Score	1049	-0.0749641	0.0314363	0.0170959	General Fluid Cognitive Ability - gf Score	1051	-0.0770111	0.0330977	0.019977	Logical Memory - Logical Memory Score	1060	-0.0170365	0.0322228	0.597006	Non-Verbal Reasoning - Matrix Reasoning Score	1060	-0.052617	0.0312973	0.092724	Verbal Reasoning - Verbal Total Score	1058	-0.044282	0.0308633	0.15135	Vocabulary - Vocabulary Score	1058	-0.0519885	0.031449	0.0983095
3421-54	TNFSF8	Tumor necrosis factor ligand superfamily member 8	Processing Speed - Digit Symbol Score	1053	-0.10045	0.0347449	0.00383936	General Cognitive Ability - g Score	1049	-0.0624891	0.0310478	0.0441488	General Fluid Cognitive Ability - gf Score	1051	-0.0766307	0.0327105	0.0191449	Logical Memory - Logical Memory Score	1060	-0.0298229	0.0319004	0.349852	Non-Verbal Reasoning - Matrix Reasoning Score	1060	-0.0540856	0.0309945	0.080984	Verbal Reasoning - Verbal Total Score	1058	-0.0332081	0.0305358	0.276809	Vocabulary - Vocabulary Score	1058	-0.0311463	0.031066	0.316061
19467-3	RBKS	Ribokinase	Processing Speed - Digit Symbol Score	1053	-0.100087	0.0346408	0.00386129	General Cognitive Ability - g Score	1049	-0.0539271	0.0310915	0.0828363	General Fluid Cognitive Ability - gf Score	1051	-0.0669184	0.0327169	0.0408175	Logical Memory - Logical Memory Score	1060	-0.0180101	0.0318235	0.571436	Non-Verbal Reasoning - Matrix Reasoning Score	1060	-0.0708907	0.0308758	0.0216762	Verbal Reasoning - Verbal Total Score	1058	-0.0238751	0.0305375	0.434315	Vocabulary - Vocabulary Score	1058	-0.0289911	0.0310719	0.350804
11678-105	GJD2	Gap junction delta-2 protein	Processing Speed - Digit Symbol Score	1053	-0.101459	0.0351856	0.00393254	General Cognitive Ability - g Score	1049	-0.0629639	0.031503	0.0456451	General Fluid Cognitive Ability - gf Score	1051	-0.0720493	0.0332023	0.0300062	Logical Memory - Logical Memory Score	1060	-0.0157057	0.0322595	0.62636	Non-Verbal Reasoning - Matrix Reasoning Score	1060	-0.0534208	0.0313309	0.0881847	Verbal Reasoning - Verbal Total Score	1058	-0.0314746	0.0309423	0.309057	Vocabulary - Vocabulary Score	1058	-0.033283	0.031514	0.290907
5028-59	CD163	Scavenger receptor cysteine-rich type 1 protein M130	Processing Speed - Digit Symbol Score	1053	-0.100039	0.0347255	0.00396597	General Cognitive Ability - g Score	1049	-0.0794543	0.031176	0.0108164	General Fluid Cognitive Ability - gf Score	1051	-0.0743834	0.0328193	0.0234238	Logical Memory - Logical Memory Score	1060	-0.0228414	0.0316133	0.469973	Non-Verbal Reasoning - Matrix Reasoning Score	1060	-0.0567453	0.0307304	0.064812	Verbal Reasoning - Verbal Total Score	1058	-0.0324062	0.0304301	0.286904	Vocabulary - Vocabulary Score	1058	-0.0658724	0.0311524	0.0344709
7766-25	ZP4	Zona pellucida sperm-binding protein 4	Processing Speed - Digit Symbol Score	1053	-0.100545	0.0349323	0.00399869	General Cognitive Ability - g Score	1049	-0.0785672	0.03127	0.0119864	General Fluid Cognitive Ability - gf Score	1051	-0.0779989	0.0329433	0.0179005	Logical Memory - Logical Memory Score	1060	-0.0289451	0.0321589	0.368085	Non-Verbal Reasoning - Matrix Reasoning Score	1060	-0.0835246	0.0311837	0.00739599	Verbal Reasoning - Verbal Total Score	1058	-0.0322403	0.0308388	0.295817	Vocabulary - Vocabulary Score	1058	-0.0612317	0.0312892	0.0503524
16324-38	TLR1	Toll-like receptor 1	Processing Speed - Digit Symbol Score	1053	-0.100268	0.0348508	0.00401407	General Cognitive Ability - g Score	1049	-0.0461681	0.0312778	0.139926	General Fluid Cognitive Ability - gf Score	1051	-0.0670892	0.0328741	0.0412716	Logical Memory - Logical Memory Score	1060	-0.00492044	0.0320608	0.878026	Non-Verbal Reasoning - Matrix Reasoning Score	1060	-0.0635734	0.0311269	0.0411126	Verbal Reasoning - Verbal Total Score	1058	-0.0420384	0.0306965	0.170848	Vocabulary - Vocabulary Score	1058	6.11191e-05	0.0312454	0.998439
18267-74	CARD17	Caspase recruitment domain-containing protein 17	Processing Speed - Digit Symbol Score	1053	-0.100167	0.0348166	0.00401489	General Cognitive Ability - g Score	1049	-0.0612193	0.0312294	0.04996	General Fluid Cognitive Ability - gf Score	1051	-0.0692795	0.0328573	0.0349884	Logical Memory - Logical Memory Score	1060	-0.0146928	0.0319422	0.64553	Non-Verbal Reasoning - Matrix Reasoning Score	1060	-0.0695673	0.0309908	0.0247829	Verbal Reasoning - Verbal Total Score	1058	-0.0328494	0.0306326	0.283555	Vocabulary - Vocabulary Score	1058	-0.0394634	0.0312686	0.206921
18313-4	ASRGL1	Isoaspartyl peptidase/L-asparaginase	Processing Speed - Digit Symbol Score	1053	-0.100748	0.0350297	0.0040264	General Cognitive Ability - g Score	1049	-0.0453039	0.0313808	0.148829	General Fluid Cognitive Ability - gf Score	1051	-0.0714373	0.0330101	0.0304563	Logical Memory - Logical Memory Score	1060	-0.036005	0.0321094	0.262151	Non-Verbal Reasoning - Matrix Reasoning Score	1060	-0.0165741	0.0312406	0.595745	Verbal Reasoning - Verbal Total Score	1058	-0.0149505	0.0307841	0.627212	Vocabulary - Vocabulary Score	1058	0.00136038	0.0313732	0.965414
5634-39	POFUT1	GDP-fucose protein O-fucosyltransferase 1	Processing Speed - Digit Symbol Score	1053	-0.10029	0.0348937	0.00405114	General Cognitive Ability - g Score	1049	-0.027539	0.0313495	0.3797	General Fluid Cognitive Ability - gf Score	1051	-0.0371373	0.0329869	0.260242	Logical Memory - Logical Memory Score	1060	0.0102565	0.0319756	0.748393	Non-Verbal Reasoning - Matrix Reasoning Score	1060	-0.0259058	0.0310858	0.404639	Verbal Reasoning - Verbal Total Score	1058	0.00739651	0.0306803	0.809491	Vocabulary - Vocabulary Score	1058	-0.00937846	0.0312945	0.764418
5737-61	SEMA4D	Semaphorin-4D	Processing Speed - Digit Symbol Score	1053	-0.100681	0.0350352	0.00405676	General Cognitive Ability - g Score	1049	-0.0763418	0.0314004	0.0150473	General Fluid Cognitive Ability - gf Score	1051	-0.0774168	0.0330427	0.0191326	Logical Memory - Logical Memory Score	1060	-0.0370594	0.0320352	0.24734	Non-Verbal Reasoning - Matrix Reasoning Score	1060	-0.0298857	0.0311653	0.337588	Verbal Reasoning - Verbal Total Score	1058	-0.0209026	0.0307774	0.497042	Vocabulary - Vocabulary Score	1058	-0.0522004	0.0315282	0.0977878
16318-12	ACVRL1	Serine/threonine-protein kinase receptor R3	Processing Speed - Digit Symbol Score	1053	-0.100622	0.0350388	0.00408235	General Cognitive Ability - g Score	1049	-0.062971	0.0314507	0.045262	General Fluid Cognitive Ability - gf Score	1051	-0.0630439	0.0331002	0.0568272	Logical Memory - Logical Memory Score	1060	-0.00792902	0.0320663	0.8047	Non-Verbal Reasoning - Matrix Reasoning Score	1060	-0.0983915	0.0310387	0.0015246	Verbal Reasoning - Verbal Total Score	1058	-0.0271655	0.0307627	0.3772	Vocabulary - Vocabulary Score	1058	-0.0576134	0.031346	0.0660651
5623-11	CD300LF	CMRF35-like molecule 1	Processing Speed - Digit Symbol Score	1053	-0.0997317	0.0347294	0.00408298	General Cognitive Ability - g Score	1049	-0.0603535	0.0311287	0.0525212	General Fluid Cognitive Ability - gf Score	1051	-0.0583571	0.0327555	0.0748154	Logical Memory - Logical Memory Score	1060	-0.00793397	0.0320579	0.80453	Non-Verbal Reasoning - Matrix Reasoning Score	1060	-0.0683396	0.0311115	0.0280487	Verbal Reasoning - Verbal Total Score	1058	-0.0186201	0.0306916	0.54406	Vocabulary - Vocabulary Score	1058	-0.0577444	0.0311547	0.0638148
2602-2	ANGPT2	Angiopoietin-2	Processing Speed - Digit Symbol Score	1053	-0.0985455	0.0343493	0.00411873	General Cognitive Ability - g Score	1049	-0.0417192	0.0308128	0.175751	General Fluid Cognitive Ability - gf Score	1051	-0.0550062	0.032394	0.0895008	Logical Memory - Logical Memory Score	1060	-0.014508	0.0314995	0.645101	Non-Verbal Reasoning - Matrix Reasoning Score	1060	-0.0359306	0.0306156	0.240553	Verbal Reasoning - Verbal Total Score	1058	-0.00911832	0.0301746	0.762511	Vocabulary - Vocabulary Score	1058	-0.0210838	0.0307557	0.493012
18185-118	ALDOB	Fructose-bisphosphate aldolase B	Processing Speed - Digit Symbol Score	1053	-0.0985023	0.0343379	0.00412271	General Cognitive Ability - g Score	1049	-0.0298032	0.030916	0.335043	General Fluid Cognitive Ability - gf Score	1051	-0.0271676	0.0324922	0.403084	Logical Memory - Logical Memory Score	1060	0.016618	0.031559	0.598492	Non-Verbal Reasoning - Matrix Reasoning Score	1060	-0.0161924	0.0306953	0.597833	Verbal Reasoning - Verbal Total Score	1058	0.0138464	0.030262	0.647275	Vocabulary - Vocabulary Score	1058	-0.032838	0.0307594	0.285711
6245-4	PVRL2	Nectin-2	Processing Speed - Digit Symbol Score	1053	-0.0992278	0.0346475	0.00418424	General Cognitive Ability - g Score	1049	-0.0437825	0.0310542	0.158577	General Fluid Cognitive Ability - gf Score	1051	-0.0469568	0.0327025	0.151038	Logical Memory - Logical Memory Score	1060	0.022264	0.0319124	0.48539	Non-Verbal Reasoning - Matrix Reasoning Score	1060	-0.0671659	0.03098	0.0301555	Verbal Reasoning - Verbal Total Score	1058	-0.0291573	0.030566	0.340128	Vocabulary - Vocabulary Score	1058	-0.033011	0.0310433	0.287607
11388-75	WFDC2	WAP four-disulfide core domain protein 2	Processing Speed - Digit Symbol Score	1053	-0.0900262	0.0314702	0.00422728	General Cognitive Ability - g Score	1049	-0.038683	0.0282553	0.170984	General Fluid Cognitive Ability - gf Score	1051	-0.0539267	0.0297287	0.0696839	Logical Memory - Logical Memory Score	1060	0.0119277	0.0289272	0.680092	Non-Verbal Reasoning - Matrix Reasoning Score	1060	-0.0663104	0.0280574	0.018109	Verbal Reasoning - Verbal Total Score	1058	-0.0347066	0.0277391	0.210869	Vocabulary - Vocabulary Score	1058	-0.0128585	0.0282675	0.649191
12848-9	ARHGEF2	Rho guanine nucleotide exchange factor 2	Processing Speed - Digit Symbol Score	1053	-0.099851	0.0349956	0.00432748	General Cognitive Ability - g Score	1049	-0.0753216	0.031304	0.0161224	General Fluid Cognitive Ability - gf Score	1051	-0.0818839	0.0329359	0.0129131	Logical Memory - Logical Memory Score	1060	-0.0240592	0.0321313	0.453992	Non-Verbal Reasoning - Matrix Reasoning Score	1060	-0.0502249	0.0312161	0.107629	Verbal Reasoning - Verbal Total Score	1058	-0.0494584	0.0307372	0.1076	Vocabulary - Vocabulary Score	1058	-0.0416079	0.0314258	0.185502
14029-42	COPS2	COP9 signalosome complex subunit 2	Processing Speed - Digit Symbol Score	1053	-0.099771	0.0349735	0.00433415	General Cognitive Ability - g Score	1049	-0.0837772	0.0313323	0.00749918	General Fluid Cognitive Ability - gf Score	1051	-0.0870142	0.0329762	0.00832254	Logical Memory - Logical Memory Score	1060	-0.0302878	0.0321063	0.345496	Non-Verbal Reasoning - Matrix Reasoning Score	1060	-0.0639889	0.0311729	0.0401006	Verbal Reasoning - Verbal Total Score	1058	-0.0479258	0.0307916	0.1196	Vocabulary - Vocabulary Score	1058	-0.0564252	0.0313728	0.0720915
13978-122	TBX3	T-box transcription factor TBX3	Processing Speed - Digit Symbol Score	1053	-0.100054	0.0351034	0.00436827	General Cognitive Ability - g Score	1049	-0.0605952	0.0313347	0.0531373	General Fluid Cognitive Ability - gf Score	1051	-0.0632894	0.0330263	0.0553225	Logical Memory - Logical Memory Score	1060	-0.00848439	0.0322557	0.792523	Non-Verbal Reasoning - Matrix Reasoning Score	1060	-0.0412205	0.0313483	0.188537	Verbal Reasoning - Verbal Total Score	1058	-0.0238404	0.030831	0.439369	Vocabulary - Vocabulary Score	1058	-0.0494857	0.031299	0.113863
3311-27	FCGR3B	Low affinity immunoglobulin gamma Fc region receptor III-B	Processing Speed - Digit Symbol Score	1053	-0.0991811	0.034827	0.00440197	General Cognitive Ability - g Score	1049	-0.0446625	0.031289	0.15346	General Fluid Cognitive Ability - gf Score	1051	-0.0458236	0.032897	0.163638	Logical Memory - Logical Memory Score	1060	0.0113759	0.0319611	0.721893	Non-Verbal Reasoning - Matrix Reasoning Score	1060	-0.0371556	0.0310622	0.23163	Verbal Reasoning - Verbal Total Score	1058	-0.0125836	0.0306601	0.681496	Vocabulary - Vocabulary Score	1058	-0.0316434	0.0313455	0.312734
9850-38	EIF1AX	Eukaryotic translation initiation factor 1A, X-chromosomal	Processing Speed - Digit Symbol Score	1053	-0.0999427	0.0351126	0.00442235	General Cognitive Ability - g Score	1049	-0.0692536	0.0314366	0.0275974	General Fluid Cognitive Ability - gf Score	1051	-0.0645571	0.0331369	0.0513919	Logical Memory - Logical Memory Score	1060	-0.0249577	0.0322252	0.438649	Non-Verbal Reasoning - Matrix Reasoning Score	1060	-0.0600812	0.0312926	0.05486	Verbal Reasoning - Verbal Total Score	1058	-0.0131747	0.0309042	0.669883	Vocabulary - Vocabulary Score	1058	-0.06654	0.0313916	0.0340332
9003-99	MARCO	Macrophage receptor MARCO	Processing Speed - Digit Symbol Score	1053	-0.0997836	0.0350849	0.00445423	General Cognitive Ability - g Score	1049	-0.111618	0.0313121	0.000364287	General Fluid Cognitive Ability - gf Score	1051	-0.111356	0.0329967	0.000738842	Logical Memory - Logical Memory Score	1060	-0.0636159	0.03211	0.0475706	Non-Verbal Reasoning - Matrix Reasoning Score	1060	-0.103453	0.0311283	0.000889169	Verbal Reasoning - Verbal Total Score	1058	-0.0706735	0.0307914	0.0217198	Vocabulary - Vocabulary Score	1058	-0.0852801	0.0312635	0.00637623
7054-87	CLEC2D	C-type lectin domain family 2 member D	Processing Speed - Digit Symbol Score	1053	-0.0993288	0.0349284	0.00445806	General Cognitive Ability - g Score	1049	-0.0504826	0.0313234	0.107037	General Fluid Cognitive Ability - gf Score	1051	-0.0559688	0.0329824	0.08971	Logical Memory - Logical Memory Score	1060	0.00312703	0.0321177	0.922439	Non-Verbal Reasoning - Matrix Reasoning Score	1060	-0.041476	0.0312073	0.183832	Verbal Reasoning - Verbal Total Score	1058	-0.0216086	0.0307975	0.482907	Vocabulary - Vocabulary Score	1058	-0.0340951	0.0313699	0.277093
11590-5	RBM23	Probable RNA-binding protein 23	Processing Speed - Digit Symbol Score	1053	-0.0993307	0.0349524	0.00448475	General Cognitive Ability - g Score	1049	-0.0791176	0.0312513	0.0113526	General Fluid Cognitive Ability - gf Score	1051	-0.0710529	0.0329426	0.0310159	Logical Memory - Logical Memory Score	1060	-0.0173226	0.0320536	0.588903	Non-Verbal Reasoning - Matrix Reasoning Score	1060	-0.0585068	0.0311229	0.0601266	Verbal Reasoning - Verbal Total Score	1058	-0.0344691	0.0306936	0.261435	Vocabulary - Vocabulary Score	1058	-0.0795175	0.0312302	0.0108911
9398-30	GALP	Galanin-like peptide	Processing Speed - Digit Symbol Score	1053	-0.0996887	0.0351791	0.00460058	General Cognitive Ability - g Score	1049	-0.0813035	0.0315318	0.00992417	General Fluid Cognitive Ability - gf Score	1051	-0.0856192	0.033168	0.00984052	Logical Memory - Logical Memory Score	1060	-0.0415267	0.0322056	0.19725	Non-Verbal Reasoning - Matrix Reasoning Score	1060	-0.0645767	0.0312791	0.038967	Verbal Reasoning - Verbal Total Score	1058	-0.038896	0.0309215	0.208431	Vocabulary - Vocabulary Score	1058	-0.0558712	0.0315385	0.0764739
9321-400	NMB	Neuromedin-B	Processing Speed - Digit Symbol Score	1053	-0.0953433	0.0336632	0.00462189	General Cognitive Ability - g Score	1049	-0.0697055	0.0301249	0.0206742	General Fluid Cognitive Ability - gf Score	1051	-0.0636802	0.0317194	0.044685	Logical Memory - Logical Memory Score	1060	-0.0152348	0.0308797	0.621758	Non-Verbal Reasoning - Matrix Reasoning Score	1060	-0.0859284	0.0299161	0.00407478	Verbal Reasoning - Verbal Total Score	1058	-0.021806	0.0295827	0.46105	Vocabulary - Vocabulary Score	1058	-0.0710264	0.0301517	0.0184909
9836-20	DCK	Deoxycytidine kinase	Processing Speed - Digit Symbol Score	1053	-0.0981599	0.0347336	0.00471222	General Cognitive Ability - g Score	1049	-0.0610127	0.0311007	0.0497884	General Fluid Cognitive Ability - gf Score	1051	-0.0736301	0.0327357	0.0244979	Logical Memory - Logical Memory Score	1060	-0.022426	0.0319267	0.482416	Non-Verbal Reasoning - Matrix Reasoning Score	1060	-0.0639991	0.0309998	0.03897	Verbal Reasoning - Verbal Total Score	1058	-0.0342401	0.0305845	0.262917	Vocabulary - Vocabulary Score	1058	-0.0255944	0.0310981	0.410497
19328-51	CHEK2	Serine/threonine-protein kinase Chk2	Processing Speed - Digit Symbol Score	1053	-0.0983914	0.0348462	0.0047489	General Cognitive Ability - g Score	1049	-0.0641978	0.031183	0.0395187	General Fluid Cognitive Ability - gf Score	1051	-0.0636972	0.0328559	0.05254	Logical Memory - Logical Memory Score	1060	-0.00442385	0.0320246	0.890131	Non-Verbal Reasoning - Matrix Reasoning Score	1060	-0.0536133	0.0311007	0.0847332	Verbal Reasoning - Verbal Total Score	1058	-0.0332722	0.0306614	0.277855	Vocabulary - Vocabulary Score	1058	-0.054619	0.0311838	0.0798572
11167-6	MTMR1	Myotubularin-related protein 1	Processing Speed - Digit Symbol Score	1053	-0.0981227	0.0347753	0.00477811	General Cognitive Ability - g Score	1049	-0.0360847	0.0312041	0.247514	General Fluid Cognitive Ability - gf Score	1051	-0.0550342	0.032795	0.0933221	Logical Memory - Logical Memory Score	1060	0.00668116	0.0320364	0.8348	Non-Verbal Reasoning - Matrix Reasoning Score	1060	-0.0617997	0.0311101	0.0469793	Verbal Reasoning - Verbal Total Score	1058	-0.0303035	0.0306647	0.323046	Vocabulary - Vocabulary Score	1058	0.00496362	0.0311901	0.873558
8839-4	MTX2	Metaxin-2	Processing Speed - Digit Symbol Score	1053	-0.0992593	0.0352187	0.00482683	General Cognitive Ability - g Score	1049	-0.0748164	0.0315136	0.0175919	General Fluid Cognitive Ability - gf Score	1051	-0.0825756	0.0331525	0.0127463	Logical Memory - Logical Memory Score	1060	-0.0226465	0.0323444	0.483822	Non-Verbal Reasoning - Matrix Reasoning Score	1060	-0.0592768	0.0314094	0.059129	Verbal Reasoning - Verbal Total Score	1058	-0.052556	0.0309498	0.089488	Vocabulary - Vocabulary Score	1058	-0.0415542	0.031575	0.188158
10424-31	NPDC1	Neural proliferation differentiation and control protein 1	Processing Speed - Digit Symbol Score	1053	-0.0984254	0.0349459	0.00485487	General Cognitive Ability - g Score	1049	-0.0939036	0.0312162	0.00262825	General Fluid Cognitive Ability - gf Score	1051	-0.0892368	0.0328918	0.00666689	Logical Memory - Logical Memory Score	1060	-0.0218879	0.0320402	0.494519	Non-Verbal Reasoning - Matrix Reasoning Score	1060	-0.0789284	0.0310698	0.0110739	Verbal Reasoning - Verbal Total Score	1058	-0.0632736	0.0306453	0.0389507	Vocabulary - Vocabulary Score	1058	-0.075631	0.0312451	0.0154961
17336-54	CREB3L2	Cyclic AMP-responsive element-binding protein 3-like protein 2	Processing Speed - Digit Symbol Score	1053	-0.09866	0.035045	0.00487416	General Cognitive Ability - g Score	1049	-0.0578211	0.0313927	0.0654947	General Fluid Cognitive Ability - gf Score	1051	-0.0742447	0.0329875	0.0244052	Logical Memory - Logical Memory Score	1060	-0.0106818	0.0322477	0.740462	Non-Verbal Reasoning - Matrix Reasoning Score	1060	-0.0486069	0.0313398	0.120911	Verbal Reasoning - Verbal Total Score	1058	-0.0454334	0.0308335	0.140613	Vocabulary - Vocabulary Score	1058	-0.0165963	0.0313756	0.596837
8099-42	SPON2	Spondin-2	Processing Speed - Digit Symbol Score	1053	-0.0953911	0.0339114	0.00490888	General Cognitive Ability - g Score	1049	-0.0687759	0.0304325	0.0238246	General Fluid Cognitive Ability - gf Score	1051	-0.0745039	0.0320176	0.0199668	Logical Memory - Logical Memory Score	1060	-0.00203455	0.0310033	0.947678	Non-Verbal Reasoning - Matrix Reasoning Score	1060	-0.0601936	0.0301007	0.0455279	Verbal Reasoning - Verbal Total Score	1058	-0.0607034	0.0297443	0.0412667	Vocabulary - Vocabulary Score	1058	-0.0293271	0.0304669	0.335753
13463-1	PXDN	Peroxidasin homolog	Processing Speed - Digit Symbol Score	1053	-0.097439	0.0346565	0.00493015	General Cognitive Ability - g Score	1049	-0.0692354	0.031054	0.0257797	General Fluid Cognitive Ability - gf Score	1051	-0.0641445	0.032677	0.0496476	Logical Memory - Logical Memory Score	1060	0.014276	0.0317021	0.652483	Non-Verbal Reasoning - Matrix Reasoning Score	1060	-0.0704282	0.0307605	0.0220464	Verbal Reasoning - Verbal Total Score	1058	-0.0534833	0.0303455	0.0779878	Vocabulary - Vocabulary Score	1058	-0.0635266	0.0310474	0.0407453
10496-11	CLCA1	Calcium-activated chloride channel regulator 1	Processing Speed - Digit Symbol Score	1053	-0.0978477	0.0348218	0.00495479	General Cognitive Ability - g Score	1049	-0.0240087	0.0312354	0.442108	General Fluid Cognitive Ability - gf Score	1051	-0.0377716	0.0328469	0.250174	Logical Memory - Logical Memory Score	1060	-0.00898195	0.0321355	0.779859	Non-Verbal Reasoning - Matrix Reasoning Score	1060	-0.0420629	0.031239	0.178144	Verbal Reasoning - Verbal Total Score	1058	0.0210166	0.0307618	0.494479	Vocabulary - Vocabulary Score	1058	-0.011255	0.0312586	0.718801
8016-19	DNAJC4	DnaJ homolog subfamily C member 4	Processing Speed - Digit Symbol Score	1053	-0.098648	0.0351102	0.00495933	General Cognitive Ability - g Score	1049	-0.034186	0.0315121	0.277987	General Fluid Cognitive Ability - gf Score	1051	-0.0438932	0.0331354	0.185284	Logical Memory - Logical Memory Score	1060	0.00550457	0.0322766	0.864583	Non-Verbal Reasoning - Matrix Reasoning Score	1060	-0.0760215	0.0313153	0.0151986	Verbal Reasoning - Verbal Total Score	1058	-0.0068946	0.0309232	0.823567	Vocabulary - Vocabulary Score	1058	-0.0169058	0.031397	0.590264
15513-108	PRSS8	Prostasin	Processing Speed - Digit Symbol Score	1053	-0.0971989	0.034664	0.00504678	General Cognitive Ability - g Score	1049	-0.0183741	0.0310065	0.553456	General Fluid Cognitive Ability - gf Score	1051	-0.0333457	0.0326282	0.306785	Logical Memory - Logical Memory Score	1060	0.0359264	0.031723	0.257422	Non-Verbal Reasoning - Matrix Reasoning Score	1060	-0.0724814	0.0307923	0.0185785	Verbal Reasoning - Verbal Total Score	1058	-0.0137854	0.0303267	0.649423	Vocabulary - Vocabulary Score	1058	0.00334575	0.0311401	0.914438
5002-76	MMP14	Matrix metalloproteinase-14	Processing Speed - Digit Symbol Score	1053	-0.09699	0.0346043	0.00506565	General Cognitive Ability - g Score	1049	-0.0689531	0.0309944	0.0261015	General Fluid Cognitive Ability - gf Score	1051	-0.0691339	0.0326088	0.033998	Logical Memory - Logical Memory Score	1060	-0.0190098	0.0318	0.549979	Non-Verbal Reasoning - Matrix Reasoning Score	1060	-0.068233	0.0308723	0.0270934	Verbal Reasoning - Verbal Total Score	1058	-0.0335467	0.0304488	0.270575	Vocabulary - Vocabulary Score	1058	-0.0509411	0.0309011	0.0992462
15692-300	NODAL	Nodal homolog	Processing Speed - Digit Symbol Score	1053	-0.0980186	0.0349782	0.00507428	General Cognitive Ability - g Score	1049	-0.0788511	0.0313167	0.0118069	General Fluid Cognitive Ability - gf Score	1051	-0.0791846	0.0329698	0.0163175	Logical Memory - Logical Memory Score	1060	-0.0286924	0.0321504	0.372157	Non-Verbal Reasoning - Matrix Reasoning Score	1060	-0.0691842	0.0312052	0.0266182	Verbal Reasoning - Verbal Total Score	1058	-0.0418036	0.0308078	0.174808	Vocabulary - Vocabulary Score	1058	-0.0621249	0.0313385	0.0474363
17835-28	ANXA13	Annexin A13	Processing Speed - Digit Symbol Score	1053	-0.0978388	0.0349171	0.00507827	General Cognitive Ability - g Score	1049	-0.0495239	0.0313134	0.11375	General Fluid Cognitive Ability - gf Score	1051	-0.0515594	0.0329427	0.117553	Logical Memory - Logical Memory Score	1060	0.0135531	0.0321271	0.673128	Non-Verbal Reasoning - Matrix Reasoning Score	1060	-0.0412309	0.031222	0.186643	Verbal Reasoning - Verbal Total Score	1058	-0.0291185	0.0307582	0.343797	Vocabulary - Vocabulary Score	1058	-0.0393172	0.0312553	0.208416
11192-168	TINAGL1	Tubulointerstitial nephritis antigen-like	Processing Speed - Digit Symbol Score	1053	0.0972582	0.0347185	0.00508913	General Cognitive Ability - g Score	1049	0.0865248	0.0311151	0.00542256	General Fluid Cognitive Ability - gf Score	1051	0.0964626	0.0326893	0.00316855	Logical Memory - Logical Memory Score	1060	0.07986	0.0316295	0.0115745	Non-Verbal Reasoning - Matrix Reasoning Score	1060	0.0818501	0.0307443	0.00776127	Verbal Reasoning - Verbal Total Score	1058	0.0334235	0.0304362	0.27214	Vocabulary - Vocabulary Score	1058	0.0596624	0.0311258	0.055261
6929-10	ST8SIA3	Sia-alpha-2,3-Gal-beta-1,4-GlcNAc-R:alpha 2,8-sialyltransferase	Processing Speed - Digit Symbol Score	1053	-0.098242	0.0350969	0.00512347	General Cognitive Ability - g Score	1049	-0.0343959	0.0314727	0.274447	General Fluid Cognitive Ability - gf Score	1051	-0.0387717	0.033133	0.241926	Logical Memory - Logical Memory Score	1060	-0.00288901	0.0322183	0.92855	Non-Verbal Reasoning - Matrix Reasoning Score	1060	-0.0324964	0.0313197	0.29947	Verbal Reasoning - Verbal Total Score	1058	0.01126	0.0308676	0.715272	Vocabulary - Vocabulary Score	1058	-0.0323053	0.0313751	0.303175
14208-3	RBP7	Retinoid-binding protein 7	Processing Speed - Digit Symbol Score	1053	-0.0945577	0.0338073	0.00515854	General Cognitive Ability - g Score	1049	-0.0626589	0.0302192	0.0381275	General Fluid Cognitive Ability - gf Score	1051	-0.0746739	0.0317688	0.0187459	Logical Memory - Logical Memory Score	1060	-0.0127693	0.0310321	0.680717	Non-Verbal Reasoning - Matrix Reasoning Score	1060	-0.0566693	0.0301377	0.0600615	Verbal Reasoning - Verbal Total Score	1058	-0.0531449	0.0296197	0.0727747	Vocabulary - Vocabulary Score	1058	-0.0243188	0.0302405	0.421294
14121-24	TNFRSF10D	Tumor necrosis factor receptor superfamily member 10D	Processing Speed - Digit Symbol Score	1053	-0.0976732	0.0349449	0.00518896	General Cognitive Ability - g Score	1049	-0.032579	0.0313584	0.298841	General Fluid Cognitive Ability - gf Score	1051	-0.0569974	0.0329601	0.0837584	Logical Memory - Logical Memory Score	1060	-0.00272226	0.0321694	0.932561	Non-Verbal Reasoning - Matrix Reasoning Score	1060	-0.0615872	0.0312331	0.0486258	Verbal Reasoning - Verbal Total Score	1058	-0.026565	0.0308061	0.388508	Vocabulary - Vocabulary Score	1058	0.0165337	0.0313849	0.598328
10695-12	WFDC10B	Protein WFDC10B	Processing Speed - Digit Symbol Score	1053	-0.0968671	0.0346675	0.00520325	General Cognitive Ability - g Score	1049	-0.0721198	0.031033	0.020127	General Fluid Cognitive Ability - gf Score	1051	-0.0755382	0.0326557	0.0207134	Logical Memory - Logical Memory Score	1060	-0.0106814	0.0319751	0.738339	Non-Verbal Reasoning - Matrix Reasoning Score	1060	-0.0277785	0.0310896	0.371591	Verbal Reasoning - Verbal Total Score	1058	-0.0514898	0.0305946	0.0923811	Vocabulary - Vocabulary Score	1058	-0.0477977	0.0311291	0.124669
12530-14	CKS1B	Cyclin-dependent kinases regulatory subunit 1	Processing Speed - Digit Symbol Score	1053	-0.0973422	0.0348745	0.00525115	General Cognitive Ability - g Score	1049	-0.0592121	0.0312542	0.0581542	General Fluid Cognitive Ability - gf Score	1051	-0.0719821	0.0328752	0.0285564	Logical Memory - Logical Memory Score	1060	-0.0274998	0.0320389	0.390713	Non-Verbal Reasoning - Matrix Reasoning Score	1060	-0.0481939	0.031132	0.12161	Verbal Reasoning - Verbal Total Score	1058	-0.0253061	0.0307306	0.410233	Vocabulary - Vocabulary Score	1058	-0.0253281	0.0313404	0.418996
15487-164	CES1	Liver carboxylesterase 1	Processing Speed - Digit Symbol Score	1053	-0.0969652	0.0347939	0.00532241	General Cognitive Ability - g Score	1049	-0.0429445	0.0312422	0.169266	General Fluid Cognitive Ability - gf Score	1051	-0.0534198	0.0328466	0.103876	Logical Memory - Logical Memory Score	1060	-0.00691748	0.0319084	0.828371	Non-Verbal Reasoning - Matrix Reasoning Score	1060	-0.0441072	0.0310055	0.154864	Verbal Reasoning - Verbal Total Score	1058	-0.0164231	0.0305822	0.591258	Vocabulary - Vocabulary Score	1058	-0.0218317	0.0311058	0.482771
18483-36	RABIF	Guanine nucleotide exchange factor MSS4	Processing Speed - Digit Symbol Score	1053	-0.097181	0.0348863	0.005342	General Cognitive Ability - g Score	1049	-0.0751955	0.0311921	0.0159208	General Fluid Cognitive Ability - gf Score	1051	-0.086674	0.0328221	0.00827294	Logical Memory - Logical Memory Score	1060	-0.0191452	0.0320635	0.550438	Non-Verbal Reasoning - Matrix Reasoning Score	1060	-0.0247243	0.0311905	0.42796	Verbal Reasoning - Verbal Total Score	1058	-0.0695378	0.0306322	0.023202	Vocabulary - Vocabulary Score	1058	-0.0330884	0.0311519	0.288162
9544-24	C7orf69	Uncharacterized protein C7orf69	Processing Speed - Digit Symbol Score	1053	-0.0973636	0.0350419	0.00546117	General Cognitive Ability - g Score	1049	-0.0829012	0.0313002	0.00808296	General Fluid Cognitive Ability - gf Score	1051	-0.0899604	0.0329605	0.00634611	Logical Memory - Logical Memory Score	1060	-0.0216267	0.0322511	0.502494	Non-Verbal Reasoning - Matrix Reasoning Score	1060	-0.0375382	0.0313503	0.231159	Verbal Reasoning - Verbal Total Score	1058	-0.0684402	0.0308133	0.0263425	Vocabulary - Vocabulary Score	1058	-0.0438626	0.0314055	0.162518
2911-27	MDK	Midkine	Processing Speed - Digit Symbol Score	1053	-0.0960912	0.0345861	0.00546406	General Cognitive Ability - g Score	1049	-0.0519655	0.031039	0.0940911	General Fluid Cognitive Ability - gf Score	1051	-0.0667693	0.0326653	0.0409491	Logical Memory - Logical Memory Score	1060	0.00226446	0.0317514	0.943144	Non-Verbal Reasoning - Matrix Reasoning Score	1060	-0.0424756	0.0308487	0.168543	Verbal Reasoning - Verbal Total Score	1058	-0.0457671	0.0304647	0.13302	Vocabulary - Vocabulary Score	1058	-0.0189241	0.0311257	0.543194
14026-24	IL17F	Interleukin-17F	Processing Speed - Digit Symbol Score	1053	-0.0969886	0.0349153	0.0054724	General Cognitive Ability - g Score	1049	-0.0712445	0.0312603	0.0226627	General Fluid Cognitive Ability - gf Score	1051	-0.0738025	0.0329185	0.0249627	Logical Memory - Logical Memory Score	1060	-0.0353998	0.032085	0.269891	Non-Verbal Reasoning - Matrix Reasoning Score	1060	-0.0827446	0.0311252	0.00785031	Verbal Reasoning - Verbal Total Score	1058	-0.0260606	0.0307541	0.39678	Vocabulary - Vocabulary Score	1058	-0.0539019	0.031206	0.0841154
17456-53	GOLM1	Golgi membrane protein 1	Processing Speed - Digit Symbol Score	1053	-0.0966198	0.0348005	0.00549659	General Cognitive Ability - g Score	1049	-0.0750471	0.0311876	0.0161145	General Fluid Cognitive Ability - gf Score	1051	-0.0864494	0.0328258	0.00844906	Logical Memory - Logical Memory Score	1060	-0.0474046	0.031735	0.135237	Non-Verbal Reasoning - Matrix Reasoning Score	1060	-0.0652743	0.0308346	0.0342666	Verbal Reasoning - Verbal Total Score	1058	-0.0397167	0.0305011	0.192869	Vocabulary - Vocabulary Score	1058	-0.0279426	0.0311656	0.369941
18900-37	HRAS	GTPase HRas	Processing Speed - Digit Symbol Score	1053	-0.0960513	0.0346259	0.00553766	General Cognitive Ability - g Score	1049	-0.0538182	0.0309858	0.0824102	General Fluid Cognitive Ability - gf Score	1051	-0.0584451	0.0326716	0.0736363	Logical Memory - Logical Memory Score	1060	0.00842331	0.0318763	0.791587	Non-Verbal Reasoning - Matrix Reasoning Score	1060	-0.0572255	0.0309505	0.0644669	Verbal Reasoning - Verbal Total Score	1058	-0.0310076	0.0305452	0.31004	Vocabulary - Vocabulary Score	1058	-0.0369377	0.0310605	0.234355
11315-148	PPM1D	Protein phosphatase 1D	Processing Speed - Digit Symbol Score	1053	-0.0970978	0.0350041	0.00553899	General Cognitive Ability - g Score	1049	-0.0687858	0.031342	0.0281863	General Fluid Cognitive Ability - gf Score	1051	-0.0778102	0.0330129	0.0184252	Logical Memory - Logical Memory Score	1060	-0.0321314	0.0320669	0.316337	Non-Verbal Reasoning - Matrix Reasoning Score	1060	-0.0596454	0.0311439	0.0554724	Verbal Reasoning - Verbal Total Score	1058	-0.0325253	0.0307618	0.290362	Vocabulary - Vocabulary Score	1058	-0.0365317	0.0313565	0.244001
3316-58	SERPIND1	Heparin cofactor 2	Processing Speed - Digit Symbol Score	1053	-0.0959718	0.0346213	0.00557046	General Cognitive Ability - g Score	1049	-0.0980841	0.0310176	0.0015658	General Fluid Cognitive Ability - gf Score	1051	-0.0955732	0.0326382	0.00340866	Logical Memory - Logical Memory Score	1060	-0.0500959	0.0315807	0.112676	Non-Verbal Reasoning - Matrix Reasoning Score	1060	-0.117533	0.0305506	0.000119489	Verbal Reasoning - Verbal Total Score	1058	-0.0497819	0.0303712	0.101189	Vocabulary - Vocabulary Score	1058	-0.077061	0.0310178	0.0129766
5024-67	RB1	Retinoblastoma-associated protein	Processing Speed - Digit Symbol Score	1053	-0.0967868	0.034923	0.00558094	General Cognitive Ability - g Score	1049	-0.061575	0.0312834	0.0490337	General Fluid Cognitive Ability - gf Score	1051	-0.0709367	0.0329297	0.0312256	Logical Memory - Logical Memory Score	1060	-0.0240115	0.0321211	0.454743	Non-Verbal Reasoning - Matrix Reasoning Score	1060	-0.0713016	0.0311739	0.022183	Verbal Reasoning - Verbal Total Score	1058	-0.0305496	0.0307931	0.321152	Vocabulary - Vocabulary Score	1058	-0.0307547	0.0313036	0.325871
19195-85	RPS5	40S ribosomal protein S5	Processing Speed - Digit Symbol Score	1053	-0.0951389	0.0343397	0.00559664	General Cognitive Ability - g Score	1049	-0.0480622	0.0307465	0.118011	General Fluid Cognitive Ability - gf Score	1051	-0.0514183	0.0324215	0.112755	Logical Memory - Logical Memory Score	1060	-0.0254336	0.031478	0.419102	Non-Verbal Reasoning - Matrix Reasoning Score	1060	-0.0449489	0.0305899	0.141723	Verbal Reasoning - Verbal Total Score	1058	0.0109633	0.0302012	0.716597	Vocabulary - Vocabulary Score	1058	-0.0449633	0.0306917	0.142922
2950-57	IGFBP4	Insulin-like growth factor-binding protein 4	Processing Speed - Digit Symbol Score	1053	-0.0932583	0.0336658	0.0056036	General Cognitive Ability - g Score	1049	-0.0826809	0.0300307	0.00590135	General Fluid Cognitive Ability - gf Score	1051	-0.067859	0.0316911	0.0322527	Logical Memory - Logical Memory Score	1060	-0.00914608	0.0309872	0.767874	Non-Verbal Reasoning - Matrix Reasoning Score	1060	-0.0775362	0.0300373	0.00984205	Verbal Reasoning - Verbal Total Score	1058	-0.0390916	0.0296239	0.186969	Vocabulary - Vocabulary Score	1058	-0.0846315	0.0300396	0.00484253
19114-8	TK2	Thymidine kinase 2, mitochondrial	Processing Speed - Digit Symbol Score	1053	-0.096363	0.0348402	0.00567735	General Cognitive Ability - g Score	1049	-0.102038	0.0310981	0.00103385	General Fluid Cognitive Ability - gf Score	1051	-0.104487	0.0327347	0.00141316	Logical Memory - Logical Memory Score	1060	-0.0427865	0.0320239	0.181523	Non-Verbal Reasoning - Matrix Reasoning Score	1060	-0.0670617	0.0311141	0.0311345	Verbal Reasoning - Verbal Total Score	1058	-0.080047	0.0305982	0.00889484	Vocabulary - Vocabulary Score	1058	-0.0790372	0.0310711	0.0109669
12738-43	NISCH	Nischarin	Processing Speed - Digit Symbol Score	1053	-0.096484	0.0349136	0.00571841	General Cognitive Ability - g Score	1049	-0.0472111	0.0313139	0.131638	General Fluid Cognitive Ability - gf Score	1051	-0.061555	0.0329503	0.0617458	Logical Memory - Logical Memory Score	1060	-0.00466718	0.03205	0.88422	Non-Verbal Reasoning - Matrix Reasoning Score	1060	-0.0603757	0.0311132	0.0523169	Verbal Reasoning - Verbal Total Score	1058	-0.0310139	0.0307193	0.312692	Vocabulary - Vocabulary Score	1058	-0.0132245	0.0313096	0.672748
11838-130	PIEZO1	Piezo-type mechanosensitive ion channel component 1	Processing Speed - Digit Symbol Score	1053	-0.0966694	0.0349879	0.00572838	General Cognitive Ability - g Score	1049	-0.0699623	0.0313198	0.0254959	General Fluid Cognitive Ability - gf Score	1051	-0.0590341	0.0329676	0.0733457	Logical Memory - Logical Memory Score	1060	0.0127883	0.0322308	0.691536	Non-Verbal Reasoning - Matrix Reasoning Score	1060	-0.0631921	0.0312995	0.0434922	Verbal Reasoning - Verbal Total Score	1058	-0.0394528	0.0308343	0.200717	Vocabulary - Vocabulary Score	1058	-0.0714348	0.0312843	0.0224065
4832-75	TNFRSF10A	Tumor necrosis factor receptor superfamily member 10A	Processing Speed - Digit Symbol Score	1053	-0.0964392	0.0349056	0.00572982	General Cognitive Ability - g Score	1049	-0.0602015	0.0312577	0.0541079	General Fluid Cognitive Ability - gf Score	1051	-0.0636694	0.0328957	0.0529296	Logical Memory - Logical Memory Score	1060	-0.004168	0.0321358	0.896804	Non-Verbal Reasoning - Matrix Reasoning Score	1060	-0.0524944	0.0312235	0.0927148	Verbal Reasoning - Verbal Total Score	1058	-0.0341776	0.0307605	0.266531	Vocabulary - Vocabulary Score	1058	-0.0424797	0.0312101	0.173485
6458-6	RPN1	Dolichyl-diphosphooligosaccharide--protein glycosyltransferase subunit 1	Processing Speed - Digit Symbol Score	1053	-0.097072	0.035151	0.00575244	General Cognitive Ability - g Score	1049	-0.0480382	0.0315761	0.128173	General Fluid Cognitive Ability - gf Score	1051	-0.0611547	0.0331968	0.0654477	Logical Memory - Logical Memory Score	1060	-8.4416e-05	0.0322377	0.997911	Non-Verbal Reasoning - Matrix Reasoning Score	1060	-0.0410584	0.0313294	0.190014	Verbal Reasoning - Verbal Total Score	1058	-0.02615	0.0309543	0.398226	Vocabulary - Vocabulary Score	1058	-0.013387	0.0316997	0.672802
9931-20	KRT1	Keratin, type II cytoskeletal 1	Processing Speed - Digit Symbol Score	1053	-0.0930028	0.0336961	0.00577929	General Cognitive Ability - g Score	1049	-0.052548	0.0302209	0.0820703	General Fluid Cognitive Ability - gf Score	1051	-0.0449776	0.0318418	0.157794	Logical Memory - Logical Memory Score	1060	-0.0296799	0.0308905	0.336648	Non-Verbal Reasoning - Matrix Reasoning Score	1060	-0.0656649	0.0299847	0.0285283	Verbal Reasoning - Verbal Total Score	1058	0.0231364	0.0296448	0.435122	Vocabulary - Vocabulary Score	1058	-0.0648714	0.0301497	0.0314254
6430-36	FAM19A2	Chemokine-like protein TAFA-2	Processing Speed - Digit Symbol Score	1053	-0.0964862	0.0349924	0.00582729	General Cognitive Ability - g Score	1049	-0.0451944	0.0313815	0.149822	General Fluid Cognitive Ability - gf Score	1051	-0.0561931	0.0329873	0.0884791	Logical Memory - Logical Memory Score	1060	-0.00469577	0.0321609	0.883915	Non-Verbal Reasoning - Matrix Reasoning Score	1060	-0.0733755	0.0312083	0.0187154	Verbal Reasoning - Verbal Total Score	1058	-0.0218825	0.0307908	0.47728	Vocabulary - Vocabulary Score	1058	-0.0198173	0.03129	0.52651
6604-59	NDNF	Protein NDNF	Processing Speed - Digit Symbol Score	1053	-0.0959263	0.0347929	0.0058323	General Cognitive Ability - g Score	1049	-0.0392939	0.0312064	0.207972	General Fluid Cognitive Ability - gf Score	1051	-0.056576	0.0328288	0.0848222	Logical Memory - Logical Memory Score	1060	-0.0113709	0.0319442	0.721869	Non-Verbal Reasoning - Matrix Reasoning Score	1060	-0.0470489	0.0310331	0.129497	Verbal Reasoning - Verbal Total Score	1058	-0.0148814	0.0306242	0.627011	Vocabulary - Vocabulary Score	1058	-0.0031824	0.0312207	0.91881
13517-3	PTCHD3	Patched domain-containing protein 3	Processing Speed - Digit Symbol Score	1053	-0.0960253	0.0348535	0.00586721	General Cognitive Ability - g Score	1049	-0.0510212	0.0312005	0.101993	General Fluid Cognitive Ability - gf Score	1051	-0.0511795	0.0328584	0.119334	Logical Memory - Logical Memory Score	1060	0.0172146	0.0320759	0.591486	Non-Verbal Reasoning - Matrix Reasoning Score	1060	-0.0702851	0.031136	0.0239859	Verbal Reasoning - Verbal Total Score	1058	-0.0308295	0.0307026	0.315315	Vocabulary - Vocabulary Score	1058	-0.0502514	0.0311363	0.106546
7995-16	VWC2L	von Willebrand factor C domain-containing protein 2-like	Processing Speed - Digit Symbol Score	1053	-0.0963608	0.0350219	0.00593331	General Cognitive Ability - g Score	1049	-0.0539684	0.0314183	0.0858445	General Fluid Cognitive Ability - gf Score	1051	-0.0577128	0.0330743	0.0809948	Logical Memory - Logical Memory Score	1060	-0.00197206	0.032116	0.951037	Non-Verbal Reasoning - Matrix Reasoning Score	1060	-0.0713234	0.0311538	0.0220562	Verbal Reasoning - Verbal Total Score	1058	-0.0259115	0.0308118	0.400369	Vocabulary - Vocabulary Score	1058	-0.038386	0.0314293	0.221956
6605-17	IGFALS	Insulin-like growth factor-binding protein complex acid labile subunit	Processing Speed - Digit Symbol Score	1053	0.0906434	0.0329589	0.00595595	General Cognitive Ability - g Score	1049	0.0566341	0.0295574	0.0553562	General Fluid Cognitive Ability - gf Score	1051	0.0775551	0.0310119	0.0123906	Logical Memory - Logical Memory Score	1060	0.0483305	0.0302527	0.110141	Non-Verbal Reasoning - Matrix Reasoning Score	1060	0.0410633	0.02943	0.162928	Verbal Reasoning - Verbal Total Score	1058	0.028058	0.0289734	0.332842	Vocabulary - Vocabulary Score	1058	0.00901685	0.0295348	0.760141
15472-16	LRP11	Low-density lipoprotein receptor-related protein 11	Processing Speed - Digit Symbol Score	1053	-0.0950107	0.0345875	0.00601497	General Cognitive Ability - g Score	1049	-0.0466807	0.0311671	0.134197	General Fluid Cognitive Ability - gf Score	1051	-0.0514652	0.0327232	0.115778	Logical Memory - Logical Memory Score	1060	0.013318	0.031463	0.672083	Non-Verbal Reasoning - Matrix Reasoning Score	1060	-0.0484921	0.0305994	0.113026	Verbal Reasoning - Verbal Total Score	1058	-0.0278246	0.030296	0.358397	Vocabulary - Vocabulary Score	1058	-0.0333184	0.031185	0.285335
13972-4	HSD17B14	17-beta-hydroxysteroid dehydrogenase 14	Processing Speed - Digit Symbol Score	1053	-0.0963202	0.035073	0.00602757	General Cognitive Ability - g Score	1049	-0.0527666	0.0314402	0.0932851	General Fluid Cognitive Ability - gf Score	1051	-0.0501947	0.0330932	0.129326	Logical Memory - Logical Memory Score	1060	-0.0140131	0.0321952	0.663378	Non-Verbal Reasoning - Matrix Reasoning Score	1060	-0.0943523	0.031178	0.00247609	Verbal Reasoning - Verbal Total Score	1058	0.00266619	0.0308606	0.931153	Vocabulary - Vocabulary Score	1058	-0.052188	0.0313164	0.0956185
15653-9	COL10A1	Collagen alpha-1(X) chain	Processing Speed - Digit Symbol Score	1053	-0.0951746	0.0346691	0.0060468	General Cognitive Ability - g Score	1049	-0.0476512	0.031066	0.125061	General Fluid Cognitive Ability - gf Score	1051	-0.0560506	0.0327407	0.086905	Logical Memory - Logical Memory Score	1060	0.0214991	0.0317554	0.498391	Non-Verbal Reasoning - Matrix Reasoning Score	1060	0.01824	0.0308819	0.554764	Verbal Reasoning - Verbal Total Score	1058	-0.0442404	0.0304539	0.146307	Vocabulary - Vocabulary Score	1058	-0.0302818	0.0310109	0.328822
8813-160	TXN	Thioredoxin	Processing Speed - Digit Symbol Score	1053	-0.0963707	0.0351429	0.00610188	General Cognitive Ability - g Score	1049	-0.0606608	0.0314677	0.0538906	General Fluid Cognitive Ability - gf Score	1051	-0.0603609	0.0331292	0.0684577	Logical Memory - Logical Memory Score	1060	-0.00570057	0.032254	0.859713	Non-Verbal Reasoning - Matrix Reasoning Score	1060	-0.0602992	0.0313114	0.0541304	Verbal Reasoning - Verbal Total Score	1058	-0.0265557	0.0308839	0.389869	Vocabulary - Vocabulary Score	1058	-0.0495239	0.0314562	0.115401
13996-16	PPCDC	Phosphopantothenoylcysteine decarboxylase	Processing Speed - Digit Symbol Score	1053	-0.0963042	0.0351343	0.00612473	General Cognitive Ability - g Score	1049	-0.067412	0.0314064	0.031838	General Fluid Cognitive Ability - gf Score	1051	-0.0678073	0.0330953	0.040477	Logical Memory - Logical Memory Score	1060	-0.0245727	0.0322503	0.446097	Non-Verbal Reasoning - Matrix Reasoning Score	1060	-0.0323074	0.0313611	0.302927	Verbal Reasoning - Verbal Total Score	1058	-0.0218667	0.0308823	0.478905	Vocabulary - Vocabulary Score	1058	-0.0525758	0.031335	0.093374
2609-59	CST3	Cystatin-C	Processing Speed - Digit Symbol Score	1053	-0.0912187	0.0332797	0.00612581	General Cognitive Ability - g Score	1049	-0.0812953	0.0297669	0.00631302	General Fluid Cognitive Ability - gf Score	1051	-0.0749991	0.0313352	0.0166909	Logical Memory - Logical Memory Score	1060	-0.0168309	0.0303945	0.57975	Non-Verbal Reasoning - Matrix Reasoning Score	1060	-0.064957	0.0294996	0.027668	Verbal Reasoning - Verbal Total Score	1058	-0.0443614	0.0290987	0.12738	Vocabulary - Vocabulary Score	1058	-0.0761544	0.0297579	0.0104934
10086-39	CBS	Cystathionine beta-synthase	Processing Speed - Digit Symbol Score	1053	-0.0969078	0.0353699	0.00614699	General Cognitive Ability - g Score	1049	-0.0733009	0.0317004	0.020761	General Fluid Cognitive Ability - gf Score	1051	-0.0772955	0.0333687	0.020536	Logical Memory - Logical Memory Score	1060	-0.0270997	0.0324591	0.403781	Non-Verbal Reasoning - Matrix Reasoning Score	1060	-0.0402904	0.0315515	0.201612	Verbal Reasoning - Verbal Total Score	1058	-0.0358052	0.0311375	0.250183	Vocabulary - Vocabulary Score	1058	-0.0509041	0.0316774	0.108065
11287-14	CYB5A	Cytochrome b5	Processing Speed - Digit Symbol Score	1053	-0.0956991	0.0349952	0.00624494	General Cognitive Ability - g Score	1049	-0.0409609	0.0314212	0.192368	General Fluid Cognitive Ability - gf Score	1051	-0.0492903	0.0330104	0.135391	Logical Memory - Logical Memory Score	1060	-0.00336037	0.0321589	0.916778	Non-Verbal Reasoning - Matrix Reasoning Score	1060	-0.0511126	0.0312435	0.101852	Verbal Reasoning - Verbal Total Score	1058	-0.0103803	0.0308086	0.73617	Vocabulary - Vocabulary Score	1058	-0.0235846	0.0313119	0.451319
4124-24	HSPA1A	Heat shock 70 kDa protein 1A	Processing Speed - Digit Symbol Score	1053	-0.0959316	0.03509	0.00625945	General Cognitive Ability - g Score	1049	-0.0617671	0.031378	0.0490123	General Fluid Cognitive Ability - gf Score	1051	-0.0638761	0.0331019	0.0536463	Logical Memory - Logical Memory Score	1060	-0.0422222	0.0321674	0.189325	Non-Verbal Reasoning - Matrix Reasoning Score	1060	-0.0801552	0.0312081	0.0102167	Verbal Reasoning - Verbal Total Score	1058	0.00273753	0.0308638	0.929323	Vocabulary - Vocabulary Score	1058	-0.045258	0.031341	0.148724
5468-67	IL17RC	Interleukin-17 receptor C	Processing Speed - Digit Symbol Score	1053	-0.094339	0.0345093	0.00626216	General Cognitive Ability - g Score	1049	-0.0671387	0.0309544	0.0300862	General Fluid Cognitive Ability - gf Score	1051	-0.0728723	0.0325436	0.0251416	Logical Memory - Logical Memory Score	1060	-0.0420813	0.0317209	0.184637	Non-Verbal Reasoning - Matrix Reasoning Score	1060	-0.0206598	0.0308716	0.503357	Verbal Reasoning - Verbal Total Score	1058	-0.0177828	0.0304377	0.559063	Vocabulary - Vocabulary Score	1058	-0.0561311	0.0309099	0.0693768
13451-2	FNDC4	Fibronectin type III domain-containing protein 4	Processing Speed - Digit Symbol Score	1053	-0.0958272	0.0350645	0.00627833	General Cognitive Ability - g Score	1049	-0.054192	0.0314218	0.0845888	General Fluid Cognitive Ability - gf Score	1051	-0.0660612	0.0330604	0.0456956	Logical Memory - Logical Memory Score	1060	-0.0236818	0.0322028	0.462099	Non-Verbal Reasoning - Matrix Reasoning Score	1060	-0.0482182	0.0312938	0.123361	Verbal Reasoning - Verbal Total Score	1058	-0.0206249	0.0308662	0.504005	Vocabulary - Vocabulary Score	1058	-0.0198245	0.0314209	0.528084
12892-10	SYTL1	Synaptotagmin-like protein 1	Processing Speed - Digit Symbol Score	1053	-0.0958329	0.0351053	0.00633596	General Cognitive Ability - g Score	1049	-0.0636332	0.0314589	0.0430999	General Fluid Cognitive Ability - gf Score	1051	-0.0695409	0.033123	0.0357749	Logical Memory - Logical Memory Score	1060	-0.00599005	0.0322035	0.85244	Non-Verbal Reasoning - Matrix Reasoning Score	1060	-0.0484066	0.0312817	0.121757	Verbal Reasoning - Verbal Total Score	1058	-0.0470149	0.0308582	0.127614	Vocabulary - Vocabulary Score	1058	-0.0367808	0.0314546	0.242271
15466-30	COL9A1	Collagen alpha-1(IX) chain	Processing Speed - Digit Symbol Score	1053	-0.0949553	0.0347915	0.00634754	General Cognitive Ability - g Score	1049	-0.0562898	0.0312261	0.0714426	General Fluid Cognitive Ability - gf Score	1051	-0.0677959	0.0328108	0.0388034	Logical Memory - Logical Memory Score	1060	-0.0124448	0.0320965	0.698216	Non-Verbal Reasoning - Matrix Reasoning Score	1060	-0.0306641	0.0312065	0.325794	Verbal Reasoning - Verbal Total Score	1058	-0.0315744	0.0307284	0.30417	Vocabulary - Vocabulary Score	1058	-0.0198504	0.0312725	0.525588
17419-17	TES	Testin	Processing Speed - Digit Symbol Score	1053	-0.095206	0.0348863	0.00635196	General Cognitive Ability - g Score	1049	-0.065407	0.0312356	0.0362608	General Fluid Cognitive Ability - gf Score	1051	-0.0716482	0.0328782	0.0293166	Logical Memory - Logical Memory Score	1060	-0.0396614	0.031979	0.21489	Non-Verbal Reasoning - Matrix Reasoning Score	1060	-0.0955899	0.0309829	0.00203385	Verbal Reasoning - Verbal Total Score	1058	-0.0154432	0.0306678	0.614569	Vocabulary - Vocabulary Score	1058	-0.0428097	0.0312377	0.170547
8841-65	CILP2	Cartilage intermediate layer protein 2	Processing Speed - Digit Symbol Score	1053	0.0864488	0.0317214	0.00642534	General Cognitive Ability - g Score	1049	0.0737508	0.0284356	0.00949735	General Fluid Cognitive Ability - gf Score	1051	0.0955446	0.0298695	0.00138033	Logical Memory - Logical Memory Score	1060	0.0814966	0.0290008	0.00495189	Non-Verbal Reasoning - Matrix Reasoning Score	1060	0.0499809	0.0282649	0.0770103	Verbal Reasoning - Verbal Total Score	1058	0.0363427	0.0279333	0.19324	Vocabulary - Vocabulary Score	1058	0.0230716	0.0284834	0.417938
12452-32	SUV420H2	Histone-lysine N-methyltransferase KMT5C	Processing Speed - Digit Symbol Score	1053	-0.0949135	0.0349842	0.0066669	General Cognitive Ability - g Score	1049	-0.0445594	0.031391	0.155754	General Fluid Cognitive Ability - gf Score	1051	-0.05817	0.0330103	0.078039	Logical Memory - Logical Memory Score	1060	-0.00654927	0.0321262	0.838462	Non-Verbal Reasoning - Matrix Reasoning Score	1060	-0.0613919	0.0311868	0.0490083	Verbal Reasoning - Verbal Total Score	1058	-0.0254205	0.0307908	0.409038	Vocabulary - Vocabulary Score	1058	-0.0167383	0.031353	0.593435
16803-4	CALB2	Calretinin	Processing Speed - Digit Symbol Score	1053	-0.0933455	0.0344153	0.00668129	General Cognitive Ability - g Score	1049	-0.0424198	0.0308862	0.169621	General Fluid Cognitive Ability - gf Score	1051	-0.0562322	0.032442	0.0830399	Logical Memory - Logical Memory Score	1060	-0.00485982	0.0316725	0.878052	Non-Verbal Reasoning - Matrix Reasoning Score	1060	-0.0691154	0.0307412	0.0245571	Verbal Reasoning - Verbal Total Score	1058	-0.0214967	0.0303287	0.478455	Vocabulary - Vocabulary Score	1058	-0.014243	0.0308358	0.644155
6494-60	SPACA5	Sperm acrosome-associated protein 5	Processing Speed - Digit Symbol Score	1053	-0.0944972	0.0348516	0.00669967	General Cognitive Ability - g Score	1049	-0.0704014	0.031245	0.0242463	General Fluid Cognitive Ability - gf Score	1051	-0.0696593	0.0328814	0.0341329	Logical Memory - Logical Memory Score	1060	-0.00867667	0.0321224	0.787073	Non-Verbal Reasoning - Matrix Reasoning Score	1060	-0.0722486	0.0311643	0.0204323	Verbal Reasoning - Verbal Total Score	1058	-0.0453299	0.0307426	0.140347	Vocabulary - Vocabulary Score	1058	-0.0608743	0.031221	0.0512014
3169-70	IDUA	Alpha-L-iduronidase	Processing Speed - Digit Symbol Score	1053	-0.0951105	0.0350781	0.0067001	General Cognitive Ability - g Score	1049	-0.119049	0.0313765	0.000148118	General Fluid Cognitive Ability - gf Score	1051	-0.119359	0.0330468	0.000304057	Logical Memory - Logical Memory Score	1060	-0.0725283	0.0319683	0.0232832	Non-Verbal Reasoning - Matrix Reasoning Score	1060	-0.0519132	0.0311353	0.0954467	Verbal Reasoning - Verbal Total Score	1058	-0.077932	0.0307598	0.0112909	Vocabulary - Vocabulary Score	1058	-0.072808	0.031441	0.0205747
14135-3	RXFP1	Relaxin receptor 1	Processing Speed - Digit Symbol Score	1053	-0.0953513	0.0351878	0.00673273	General Cognitive Ability - g Score	1049	-0.0641863	0.0315436	0.0418665	General Fluid Cognitive Ability - gf Score	1051	-0.0658289	0.0332119	0.0474694	Logical Memory - Logical Memory Score	1060	-0.0249774	0.0322395	0.43849	Non-Verbal Reasoning - Matrix Reasoning Score	1060	-0.0589496	0.0313075	0.0597112	Verbal Reasoning - Verbal Total Score	1058	-0.0194243	0.0309422	0.53016	Vocabulary - Vocabulary Score	1058	-0.0514983	0.0315173	0.102265
7928-183	TPST1	Protein-tyrosine sulfotransferase 1	Processing Speed - Digit Symbol Score	1053	-0.0922067	0.0340708	0.00680319	General Cognitive Ability - g Score	1049	-0.0806889	0.0304967	0.0081493	General Fluid Cognitive Ability - gf Score	1051	-0.0726141	0.0321761	0.0240225	Logical Memory - Logical Memory Score	1060	-0.0208234	0.0311674	0.504061	Non-Verbal Reasoning - Matrix Reasoning Score	1060	-0.052397	0.0302747	0.0835018	Verbal Reasoning - Verbal Total Score	1058	-0.0427253	0.0299308	0.153445	Vocabulary - Vocabulary Score	1058	-0.0694066	0.0304382	0.0225931
6937-251	C1orf43	Uncharacterized protein C1orf43	Processing Speed - Digit Symbol Score	1053	-0.094901	0.0351028	0.00686094	General Cognitive Ability - g Score	1049	-0.069707	0.0314386	0.0266064	General Fluid Cognitive Ability - gf Score	1051	-0.067287	0.0330932	0.0420264	Logical Memory - Logical Memory Score	1060	0.00924909	0.0323427	0.7749	Non-Verbal Reasoning - Matrix Reasoning Score	1060	-0.0436886	0.0314247	0.16445	Verbal Reasoning - Verbal Total Score	1058	-0.0547155	0.0309527	0.0771089	Vocabulary - Vocabulary Score	1058	-0.0651151	0.0314629	0.0384913
8646-61	LRRTM4	Leucine-rich repeat transmembrane neuronal protein 4	Processing Speed - Digit Symbol Score	1053	-0.0943325	0.034941	0.00693887	General Cognitive Ability - g Score	1049	-0.0316738	0.0313678	0.312613	General Fluid Cognitive Ability - gf Score	1051	-0.0487707	0.0329704	0.13908	Logical Memory - Logical Memory Score	1060	0.00591659	0.0321521	0.853999	Non-Verbal Reasoning - Matrix Reasoning Score	1060	-0.0586528	0.0312183	0.0602722	Verbal Reasoning - Verbal Total Score	1058	-0.0216055	0.0307959	0.482948	Vocabulary - Vocabulary Score	1058	0.00253139	0.0313592	0.935663
3487-32	CXCL13	C-X-C motif chemokine 13	Processing Speed - Digit Symbol Score	1053	-0.0946804	0.0350842	0.00696179	General Cognitive Ability - g Score	1049	-0.06822	0.031468	0.0301649	General Fluid Cognitive Ability - gf Score	1051	-0.0731531	0.0330834	0.0270239	Logical Memory - Logical Memory Score	1060	-0.0367172	0.0322389	0.25474	Non-Verbal Reasoning - Matrix Reasoning Score	1060	-0.0647465	0.0313133	0.038668	Verbal Reasoning - Verbal Total Score	1058	-0.0236898	0.0309164	0.443525	Vocabulary - Vocabulary Score	1058	-0.043759	0.0314592	0.164233
15514-26	BCHE	Cholinesterase	Processing Speed - Digit Symbol Score	1053	-0.095125	0.0352857	0.00702096	General Cognitive Ability - g Score	1049	-0.0558209	0.0317091	0.0783394	General Fluid Cognitive Ability - gf Score	1051	-0.0607922	0.0333571	0.068384	Logical Memory - Logical Memory Score	1060	-0.0258467	0.0323217	0.423901	Non-Verbal Reasoning - Matrix Reasoning Score	1060	-0.0386749	0.0314185	0.218338	Verbal Reasoning - Verbal Total Score	1058	-0.013149	0.0310564	0.672009	Vocabulary - Vocabulary Score	1058	-0.032752	0.0316524	0.30079
19166-15	RPS19	40S ribosomal protein S19	Processing Speed - Digit Symbol Score	1053	-0.0929091	0.0344658	0.00702434	General Cognitive Ability - g Score	1049	-0.0614901	0.0308243	0.0460584	General Fluid Cognitive Ability - gf Score	1051	-0.0710208	0.0325014	0.0288769	Logical Memory - Logical Memory Score	1060	-0.0453609	0.0315954	0.151093	Non-Verbal Reasoning - Matrix Reasoning Score	1060	-0.0547091	0.0307103	0.0748375	Verbal Reasoning - Verbal Total Score	1058	-0.0120794	0.0303384	0.690516	Vocabulary - Vocabulary Score	1058	-0.0401879	0.0308189	0.192233
5646-20	RNASE6	Ribonuclease K6	Processing Speed - Digit Symbol Score	1053	-0.0907533	0.0337262	0.00712624	General Cognitive Ability - g Score	1049	-0.07755	0.0303145	0.0105222	General Fluid Cognitive Ability - gf Score	1051	-0.0760055	0.0318478	0.0170084	Logical Memory - Logical Memory Score	1060	-0.019271	0.0307146	0.530383	Non-Verbal Reasoning - Matrix Reasoning Score	1060	-0.0641489	0.0298669	0.0317274	Verbal Reasoning - Verbal Total Score	1058	-0.0486444	0.0295703	0.0999613	Vocabulary - Vocabulary Score	1058	-0.0599653	0.0304473	0.0488979
12365-108	RUVBL1	RuvB-like 1	Processing Speed - Digit Symbol Score	1053	-0.0944921	0.0351401	0.00716634	General Cognitive Ability - g Score	1049	-0.0578052	0.0314586	0.0661362	General Fluid Cognitive Ability - gf Score	1051	-0.0660597	0.0331625	0.0463714	Logical Memory - Logical Memory Score	1060	-0.0217381	0.0322366	0.500101	Non-Verbal Reasoning - Matrix Reasoning Score	1060	-0.0474057	0.0313212	0.130144	Verbal Reasoning - Verbal Total Score	1058	-0.0224204	0.0309406	0.46868	Vocabulary - Vocabulary Score	1058	-0.0404008	0.0314559	0.199015
17454-15	EGFL6	Epidermal growth factor-like protein 6	Processing Speed - Digit Symbol Score	1053	-0.093431	0.0347746	0.00721494	General Cognitive Ability - g Score	1049	-0.0456014	0.0311865	0.143682	General Fluid Cognitive Ability - gf Score	1051	-0.0595704	0.0328806	0.0700294	Logical Memory - Logical Memory Score	1060	-0.0289585	0.0318015	0.362506	Non-Verbal Reasoning - Matrix Reasoning Score	1060	-0.0391997	0.0309167	0.204828	Verbal Reasoning - Verbal Total Score	1058	-0.00676387	0.0305968	0.825042	Vocabulary - Vocabulary Score	1058	-0.0219616	0.0311515	0.480815
8929-7	BDP1	Transcription factor TFIIIB component B'' homolog	Processing Speed - Digit Symbol Score	1053	-0.0935309	0.0348171	0.00722379	General Cognitive Ability - g Score	1049	-0.0621423	0.0311979	0.0463847	General Fluid Cognitive Ability - gf Score	1051	-0.0725111	0.0328483	0.0272825	Logical Memory - Logical Memory Score	1060	-0.0220273	0.0319905	0.491101	Non-Verbal Reasoning - Matrix Reasoning Score	1060	-0.0516992	0.0310774	0.0961995	Verbal Reasoning - Verbal Total Score	1058	-0.038073	0.0306839	0.214674	Vocabulary - Vocabulary Score	1058	-0.0282965	0.0312399	0.365051
10035-6	DUSP4	Dual specificity protein phosphatase 4	Processing Speed - Digit Symbol Score	1053	-0.0935774	0.034845	0.00724135	General Cognitive Ability - g Score	1049	-0.0651763	0.0312044	0.0367358	General Fluid Cognitive Ability - gf Score	1051	-0.0670826	0.0328457	0.0411163	Logical Memory - Logical Memory Score	1060	-0.0117553	0.0320235	0.713558	Non-Verbal Reasoning - Matrix Reasoning Score	1060	-0.0830436	0.0310483	0.00748053	Verbal Reasoning - Verbal Total Score	1058	-0.0398639	0.0306597	0.193532	Vocabulary - Vocabulary Score	1058	-0.0487054	0.0311376	0.117771
7066-199	FAM209B	Protein FAM209B	Processing Speed - Digit Symbol Score	1053	-0.0942564	0.0351109	0.00726303	General Cognitive Ability - g Score	1049	-0.0619303	0.0314493	0.048929	General Fluid Cognitive Ability - gf Score	1051	-0.0540616	0.0330918	0.102325	Logical Memory - Logical Memory Score	1060	-0.00135706	0.0322818	0.966468	Non-Verbal Reasoning - Matrix Reasoning Score	1060	-0.0456604	0.031367	0.14548	Verbal Reasoning - Verbal Total Score	1058	-0.0204465	0.0308925	0.508061	Vocabulary - Vocabulary Score	1058	-0.0672173	0.0314108	0.0323595
2974-61	CNTN1	Contactin-1	Processing Speed - Digit Symbol Score	1053	0.0884039	0.0329602	0.00731522	General Cognitive Ability - g Score	1049	0.0728161	0.0295344	0.0136834	General Fluid Cognitive Ability - gf Score	1051	0.0875361	0.0310099	0.00475998	Logical Memory - Logical Memory Score	1060	0.0517385	0.030217	0.086854	Non-Verbal Reasoning - Matrix Reasoning Score	1060	0.0859804	0.0293085	0.00335022	Verbal Reasoning - Verbal Total Score	1058	0.049328	0.0289864	0.0888	Vocabulary - Vocabulary Score	1058	0.0326945	0.0296118	0.269548
17329-2	BDH2	3-hydroxybutyrate dehydrogenase type 2	Processing Speed - Digit Symbol Score	1053	-0.0937485	0.0349601	0.00732739	General Cognitive Ability - g Score	1049	-0.0745642	0.0313264	0.0173015	General Fluid Cognitive Ability - gf Score	1051	-0.0711713	0.0329634	0.0308423	Logical Memory - Logical Memory Score	1060	-0.0238181	0.0320373	0.457211	Non-Verbal Reasoning - Matrix Reasoning Score	1060	-0.0248032	0.0311535	0.425939	Verbal Reasoning - Verbal Total Score	1058	-0.0344578	0.0307105	0.261854	Vocabulary - Vocabulary Score	1058	-0.0658414	0.0312954	0.0353898
18376-19	MYL3	Myosin light chain 3	Processing Speed - Digit Symbol Score	1053	-0.0893495	0.0333262	0.00733896	General Cognitive Ability - g Score	1049	-0.0537451	0.0298803	0.0720698	General Fluid Cognitive Ability - gf Score	1051	-0.0625231	0.0314175	0.0465833	Logical Memory - Logical Memory Score	1060	0.000367932	0.0305396	0.990388	Non-Verbal Reasoning - Matrix Reasoning Score	1060	-0.0896242	0.0295735	0.00244105	Verbal Reasoning - Verbal Total Score	1058	-0.0460309	0.0292525	0.115586	Vocabulary - Vocabulary Score	1058	-0.0301594	0.0298546	0.312396
9823-2	DHFR	Dihydrofolate reductase	Processing Speed - Digit Symbol Score	1053	-0.0938024	0.0350046	0.00736847	General Cognitive Ability - g Score	1049	-0.0446026	0.031432	0.155894	General Fluid Cognitive Ability - gf Score	1051	-0.0515338	0.0330524	0.11896	Logical Memory - Logical Memory Score	1060	0.00329172	0.0320665	0.918239	Non-Verbal Reasoning - Matrix Reasoning Score	1060	-0.0501703	0.0311448	0.107207	Verbal Reasoning - Verbal Total Score	1058	-0.0172136	0.030765	0.575807	Vocabulary - Vocabulary Score	1058	-0.0193083	0.0314182	0.538846
18389-11	IFNA1	Interferon alpha-1/13	Processing Speed - Digit Symbol Score	1053	-0.0939561	0.0350659	0.00737512	General Cognitive Ability - g Score	1049	-0.055705	0.0314221	0.0762626	General Fluid Cognitive Ability - gf Score	1051	-0.0666165	0.0330208	0.0436528	Logical Memory - Logical Memory Score	1060	-0.0119094	0.0321779	0.711298	Non-Verbal Reasoning - Matrix Reasoning Score	1060	-0.0515762	0.0312551	0.0989082	Verbal Reasoning - Verbal Total Score	1058	-0.0351135	0.0308014	0.254287	Vocabulary - Vocabulary Score	1058	-0.0268341	0.0313893	0.392618
13436-54	MAZ	Myc-associated zinc finger protein	Processing Speed - Digit Symbol Score	1053	-0.0934018	0.0348901	0.00742782	General Cognitive Ability - g Score	1049	-0.0502656	0.0312674	0.107922	General Fluid Cognitive Ability - gf Score	1051	-0.0477847	0.0329175	0.146599	Logical Memory - Logical Memory Score	1060	0.012838	0.032049	0.688733	Non-Verbal Reasoning - Matrix Reasoning Score	1060	-0.0318251	0.0311586	0.307069	Verbal Reasoning - Verbal Total Score	1058	-0.0218301	0.0306963	0.476981	Vocabulary - Vocabulary Score	1058	-0.0489356	0.0311817	0.116562
11071-1	IL5	Interleukin-5	Processing Speed - Digit Symbol Score	1053	-0.0933105	0.0348772	0.00746402	General Cognitive Ability - g Score	1049	-0.0540431	0.0312754	0.0839929	General Fluid Cognitive Ability - gf Score	1051	-0.0563951	0.032899	0.0864943	Logical Memory - Logical Memory Score	1060	0.00438675	0.0320107	0.890999	Non-Verbal Reasoning - Matrix Reasoning Score	1060	-0.0589196	0.0310766	0.0579672	Verbal Reasoning - Verbal Total Score	1058	-0.0342212	0.0306627	0.2644	Vocabulary - Vocabulary Score	1058	-0.0428845	0.0312073	0.169386
9609-25	ZNF275	Zinc finger protein 275	Processing Speed - Digit Symbol Score	1053	-0.0934649	0.034941	0.00747436	General Cognitive Ability - g Score	1049	-0.0773587	0.0312722	0.0133713	General Fluid Cognitive Ability - gf Score	1051	-0.0809382	0.0329228	0.0139547	Logical Memory - Logical Memory Score	1060	-0.0220928	0.0320357	0.490426	Non-Verbal Reasoning - Matrix Reasoning Score	1060	-0.021359	0.0311549	0.492981	Verbal Reasoning - Verbal Total Score	1058	-0.0555126	0.0306806	0.0703934	Vocabulary - Vocabulary Score	1058	-0.0525956	0.0312334	0.092191
17671-58	ING4	Inhibitor of growth protein 4	Processing Speed - Digit Symbol Score	1053	-0.094731	0.0354203	0.00748449	General Cognitive Ability - g Score	1049	-0.0553786	0.0317962	0.081566	General Fluid Cognitive Ability - gf Score	1051	-0.0608086	0.0334546	0.0691185	Logical Memory - Logical Memory Score	1060	-0.0146085	0.032403	0.652107	Non-Verbal Reasoning - Matrix Reasoning Score	1060	-0.114636	0.0313156	0.00025156	Verbal Reasoning - Verbal Total Score	1058	-0.0213139	0.0311188	0.493395	Vocabulary - Vocabulary Score	1058	-0.039719	0.0317256	0.210587
7991-54	IQCF1	IQ domain-containing protein F1	Processing Speed - Digit Symbol Score	1053	-0.0935547	0.0349861	0.00749399	General Cognitive Ability - g Score	1049	-0.0605299	0.0313828	0.0537607	General Fluid Cognitive Ability - gf Score	1051	-0.0682636	0.0329904	0.0385277	Logical Memory - Logical Memory Score	1060	-0.0152549	0.0322086	0.635766	Non-Verbal Reasoning - Matrix Reasoning Score	1060	-0.0632914	0.0312742	0.0429952	Verbal Reasoning - Verbal Total Score	1058	-0.0412091	0.0308437	0.181529	Vocabulary - Vocabulary Score	1058	-0.0319612	0.0313644	0.30819
18289-16	CCL15	C-C motif chemokine 15	Processing Speed - Digit Symbol Score	1053	-0.091199	0.0341121	0.00750623	General Cognitive Ability - g Score	1049	-0.0445996	0.0307458	0.146894	General Fluid Cognitive Ability - gf Score	1051	-0.0593769	0.0323057	0.0660669	Logical Memory - Logical Memory Score	1060	0.0261742	0.0310075	0.398599	Non-Verbal Reasoning - Matrix Reasoning Score	1060	-0.0308691	0.0301798	0.306384	Verbal Reasoning - Verbal Total Score	1058	-0.0619042	0.0298655	0.0381939	Vocabulary - Vocabulary Score	1058	0.00149615	0.0307555	0.961201
15430-165	OPTC	Opticin	Processing Speed - Digit Symbol Score	1053	-0.0932515	0.0349079	0.00755448	General Cognitive Ability - g Score	1049	-0.065744	0.0312821	0.0355839	General Fluid Cognitive Ability - gf Score	1051	-0.0773012	0.0329034	0.0188069	Logical Memory - Logical Memory Score	1060	-0.0180986	0.0320582	0.572376	Non-Verbal Reasoning - Matrix Reasoning Score	1060	-0.0630331	0.0311243	0.0428461	Verbal Reasoning - Verbal Total Score	1058	-0.0557722	0.0307023	0.0692863	Vocabulary - Vocabulary Score	1058	-0.0291447	0.031268	0.351289
18860-2	CAMKK1	Calcium/calmodulin-dependent protein kinase kinase 1	Processing Speed - Digit Symbol Score	1053	-0.0938433	0.0351308	0.00755683	General Cognitive Ability - g Score	1049	-0.0666479	0.0314531	0.0340938	General Fluid Cognitive Ability - gf Score	1051	-0.0640232	0.0331137	0.0531827	Logical Memory - Logical Memory Score	1060	0.00725374	0.0322406	0.821989	Non-Verbal Reasoning - Matrix Reasoning Score	1060	-0.0839983	0.0312487	0.00718685	Verbal Reasoning - Verbal Total Score	1058	-0.0471267	0.0308604	0.126738	Vocabulary - Vocabulary Score	1058	-0.0555203	0.0314297	0.0773135
9873-17	ESRRA	Steroid hormone receptor ERR1	Processing Speed - Digit Symbol Score	1053	-0.0928509	0.0347665	0.00756937	General Cognitive Ability - g Score	1049	-0.0508423	0.0311013	0.102105	General Fluid Cognitive Ability - gf Score	1051	-0.0502409	0.032776	0.125312	Logical Memory - Logical Memory Score	1060	-0.00488509	0.031974	0.878569	Non-Verbal Reasoning - Matrix Reasoning Score	1060	-0.0409995	0.0310784	0.187093	Verbal Reasoning - Verbal Total Score	1058	-0.0103642	0.0306248	0.735042	Vocabulary - Vocabulary Score	1058	-0.0482881	0.0310109	0.119439
8659-68	G6B	Megakaryocyte and platelet inhibitory receptor G6b	Processing Speed - Digit Symbol Score	1053	-0.0932801	0.034933	0.00757929	General Cognitive Ability - g Score	1049	-0.0511729	0.0313481	0.102593	General Fluid Cognitive Ability - gf Score	1051	-0.0552939	0.0329826	0.0936493	Logical Memory - Logical Memory Score	1060	-0.0224476	0.0320238	0.483324	Non-Verbal Reasoning - Matrix Reasoning Score	1060	-0.0451954	0.0311177	0.146389	Verbal Reasoning - Verbal Total Score	1058	-0.00472763	0.030731	0.877737	Vocabulary - Vocabulary Score	1058	-0.0364941	0.0313476	0.244353
13942-140	SPSB1	SPRY domain-containing SOCS box protein 1	Processing Speed - Digit Symbol Score	1053	-0.0931912	0.0349365	0.00764302	General Cognitive Ability - g Score	1049	-0.081336	0.0312604	0.00927137	General Fluid Cognitive Ability - gf Score	1051	-0.0836363	0.0329168	0.0110587	Logical Memory - Logical Memory Score	1060	-0.042431	0.0320485	0.185515	Non-Verbal Reasoning - Matrix Reasoning Score	1060	-0.0567228	0.0311461	0.0685787	Verbal Reasoning - Verbal Total Score	1058	-0.0396	0.0307358	0.197607	Vocabulary - Vocabulary Score	1058	-0.0568873	0.0312422	0.0686297
10818-36	SMPD1	Sphingomyelin phosphodiesterase	Processing Speed - Digit Symbol Score	1053	-0.09153	0.0343248	0.00766255	General Cognitive Ability - g Score	1049	-0.0412928	0.0308492	0.180721	General Fluid Cognitive Ability - gf Score	1051	-0.0503085	0.0324192	0.120707	Logical Memory - Logical Memory Score	1060	0.00436428	0.0313067	0.889131	Non-Verbal Reasoning - Matrix Reasoning Score	1060	-0.0490444	0.0304138	0.106838	Verbal Reasoning - Verbal Total Score	1058	-0.0260072	0.0300722	0.387134	Vocabulary - Vocabulary Score	1058	-0.0160106	0.0308272	0.603506
11284-24	LAIR1	Leukocyte-associated immunoglobulin-like receptor 1	Processing Speed - Digit Symbol Score	1053	-0.0932379	0.0349958	0.00771587	General Cognitive Ability - g Score	1049	-0.0729793	0.0313413	0.0198837	General Fluid Cognitive Ability - gf Score	1051	-0.0706714	0.0330002	0.0322304	Logical Memory - Logical Memory Score	1060	-0.0256808	0.0321044	0.42376	Non-Verbal Reasoning - Matrix Reasoning Score	1060	-0.0936682	0.0310965	0.00259379	Verbal Reasoning - Verbal Total Score	1058	-0.0292187	0.0307879	0.342605	Vocabulary - Vocabulary Score	1058	-0.0587299	0.031399	0.0614231
5105-2	RTN4R	Reticulon-4 receptor	Processing Speed - Digit Symbol Score	1053	-0.092269	0.0346486	0.00774494	General Cognitive Ability - g Score	1049	-0.0711264	0.0310047	0.0217877	General Fluid Cognitive Ability - gf Score	1051	-0.0661533	0.0326412	0.0426953	Logical Memory - Logical Memory Score	1060	0.00970345	0.0315827	0.758661	Non-Verbal Reasoning - Matrix Reasoning Score	1060	-0.0430385	0.0307003	0.160947	Verbal Reasoning - Verbal Total Score	1058	-0.0538643	0.0302588	0.0750568	Vocabulary - Vocabulary Score	1058	-0.0510577	0.0310561	0.100167
12462-20	SETMAR	Histone-lysine N-methyltransferase SETMAR	Processing Speed - Digit Symbol Score	1053	-0.0933494	0.0350773	0.00778514	General Cognitive Ability - g Score	1049	-0.0466008	0.0313955	0.137725	General Fluid Cognitive Ability - gf Score	1051	-0.0370539	0.0330941	0.262862	Logical Memory - Logical Memory Score	1060	0.0169178	0.032291	0.600336	Non-Verbal Reasoning - Matrix Reasoning Score	1060	-0.0600122	0.0313517	0.0555998	Verbal Reasoning - Verbal Total Score	1058	-0.00889769	0.0309279	0.773583	Vocabulary - Vocabulary Score	1058	-0.0629958	0.0313523	0.0445067
11377-19	ADH7	Alcohol dehydrogenase class 4 mu/sigma chain	Processing Speed - Digit Symbol Score	1053	-0.0929239	0.0349311	0.0078092	General Cognitive Ability - g Score	1049	-0.038868	0.0313675	0.215302	General Fluid Cognitive Ability - gf Score	1051	-0.0492158	0.0329516	0.135286	Logical Memory - Logical Memory Score	1060	0.00614466	0.0320715	0.848061	Non-Verbal Reasoning - Matrix Reasoning Score	1060	-0.0285709	0.0311858	0.359588	Verbal Reasoning - Verbal Total Score	1058	-0.0233183	0.0307198	0.447813	Vocabulary - Vocabulary Score	1058	-0.0177147	0.0312206	0.570439
11425-31	RUFY1	RUN and FYVE domain-containing protein 1	Processing Speed - Digit Symbol Score	1053	-0.0928716	0.0349182	0.00782132	General Cognitive Ability - g Score	1049	-0.0770754	0.0312425	0.0136249	General Fluid Cognitive Ability - gf Score	1051	-0.0768938	0.0329164	0.0194896	Logical Memory - Logical Memory Score	1060	-0.0267416	0.0320273	0.403739	Non-Verbal Reasoning - Matrix Reasoning Score	1060	-0.0588458	0.0311032	0.0584973	Verbal Reasoning - Verbal Total Score	1058	-0.0410469	0.0307077	0.181322	Vocabulary - Vocabulary Score	1058	-0.0586169	0.0312487	0.0606806
4559-64	KYNU	Kynureninase	Processing Speed - Digit Symbol Score	1053	-0.0925922	0.0348591	0.00790295	General Cognitive Ability - g Score	1049	-0.0515287	0.0312564	0.0992336	General Fluid Cognitive Ability - gf Score	1051	-0.0569461	0.0329298	0.0837522	Logical Memory - Logical Memory Score	1060	0.000990901	0.0319217	0.975236	Non-Verbal Reasoning - Matrix Reasoning Score	1060	-0.0530323	0.0310007	0.0871404	Verbal Reasoning - Verbal Total Score	1058	-0.0282791	0.0306485	0.356167	Vocabulary - Vocabulary Score	1058	-0.0330985	0.0313017	0.290327
6416-8	GKN2	Gastrokine-2	Processing Speed - Digit Symbol Score	1053	-0.0921667	0.0347006	0.00790603	General Cognitive Ability - g Score	1049	-0.0627302	0.0311637	0.0441228	General Fluid Cognitive Ability - gf Score	1051	-0.063967	0.032821	0.0512992	Logical Memory - Logical Memory Score	1060	-0.0217868	0.0316577	0.491327	Non-Verbal Reasoning - Matrix Reasoning Score	1060	-0.0678614	0.0307501	0.0273235	Verbal Reasoning - Verbal Total Score	1058	-0.0186426	0.0304865	0.540867	Vocabulary - Vocabulary Score	1058	-0.057528	0.0311393	0.0646837
7999-23	ENTPD1	Ectonucleoside triphosphate diphosphohydrolase 1	Processing Speed - Digit Symbol Score	1053	-0.0932953	0.0351303	0.00791463	General Cognitive Ability - g Score	1049	-0.0299937	0.0315323	0.3415	General Fluid Cognitive Ability - gf Score	1051	-0.0318766	0.0331676	0.336514	Logical Memory - Logical Memory Score	1060	0.0290565	0.0321269	0.365768	Non-Verbal Reasoning - Matrix Reasoning Score	1060	-0.0565765	0.0312069	0.0698401	Verbal Reasoning - Verbal Total Score	1058	-0.00639815	0.0308112	0.835497	Vocabulary - Vocabulary Score	1058	-0.0297585	0.0314112	0.343443
11129-66	BMP15	Bone morphogenetic protein 15	Processing Speed - Digit Symbol Score	1053	-0.0929324	0.0349939	0.00791495	General Cognitive Ability - g Score	1049	-0.0368932	0.0314039	0.240075	General Fluid Cognitive Ability - gf Score	1051	-0.0418289	0.0330504	0.205653	Logical Memory - Logical Memory Score	1060	0.0140887	0.0320787	0.660523	Non-Verbal Reasoning - Matrix Reasoning Score	1060	-0.0557533	0.0311506	0.0734864	Verbal Reasoning - Verbal Total Score	1058	-0.0153903	0.0307762	0.617025	Vocabulary - Vocabulary Score	1058	-0.0240672	0.0313733	0.443007
7767-1	CLPSL2	Colipase-like protein 2	Processing Speed - Digit Symbol Score	1053	-0.0923716	0.0347891	0.00792635	General Cognitive Ability - g Score	1049	-0.0662079	0.0311937	0.0337977	General Fluid Cognitive Ability - gf Score	1051	-0.0757475	0.032842	0.0210872	Logical Memory - Logical Memory Score	1060	-0.0307087	0.0319273	0.336134	Non-Verbal Reasoning - Matrix Reasoning Score	1060	-0.0593964	0.0310061	0.0554115	Verbal Reasoning - Verbal Total Score	1058	-0.040725	0.0306623	0.18412	Vocabulary - Vocabulary Score	1058	-0.0333849	0.0312543	0.285443
14048-7	IL1RAP	Interleukin-1 receptor accessory protein	Processing Speed - Digit Symbol Score	1053	0.0898767	0.0338657	0.00795633	General Cognitive Ability - g Score	1049	0.0779022	0.0304809	0.0105954	General Fluid Cognitive Ability - gf Score	1051	0.085523	0.0320068	0.00753942	Logical Memory - Logical Memory Score	1060	0.0287389	0.0307975	0.350739	Non-Verbal Reasoning - Matrix Reasoning Score	1060	0.0491037	0.0299835	0.101486	Verbal Reasoning - Verbal Total Score	1058	0.066656	0.0297043	0.0248332	Vocabulary - Vocabulary Score	1058	0.0422068	0.0306377	0.168323
6897-38	B3GAT3	Galactosylgalactosylxylosylprotein 3-beta-glucuronosyltransferase 3	Processing Speed - Digit Symbol Score	1053	-0.093431	0.0352092	0.00796398	General Cognitive Ability - g Score	1049	-0.0512357	0.0315986	0.10492	General Fluid Cognitive Ability - gf Score	1051	-0.0488007	0.0332472	0.142155	Logical Memory - Logical Memory Score	1060	0.0142006	0.0322482	0.659681	Non-Verbal Reasoning - Matrix Reasoning Score	1060	-0.0707768	0.0312871	0.0236867	Verbal Reasoning - Verbal Total Score	1058	-0.0241222	0.0309375	0.435563	Vocabulary - Vocabulary Score	1058	-0.0460131	0.0315935	0.145279
13515-8	RPRD1A	Regulation of nuclear pre-mRNA domain-containing protein 1A	Processing Speed - Digit Symbol Score	1053	-0.0934269	0.0352158	0.00797837	General Cognitive Ability - g Score	1049	-0.0958868	0.031458	0.00230301	General Fluid Cognitive Ability - gf Score	1051	-0.0938911	0.0331426	0.0046122	Logical Memory - Logical Memory Score	1060	-0.0434731	0.0323131	0.178505	Non-Verbal Reasoning - Matrix Reasoning Score	1060	-0.0428937	0.0314261	0.172282	Verbal Reasoning - Verbal Total Score	1058	-0.0582903	0.030946	0.0596174	Vocabulary - Vocabulary Score	1058	-0.0727371	0.0314309	0.0206572
15308-108	VWC2	Brorin	Processing Speed - Digit Symbol Score	1053	-0.0898	0.0338498	0.00798037	General Cognitive Ability - g Score	1049	-0.0961957	0.0303668	0.00153601	General Fluid Cognitive Ability - gf Score	1051	-0.0935569	0.0319419	0.0034009	Logical Memory - Logical Memory Score	1060	-0.0209246	0.0309182	0.49855	Non-Verbal Reasoning - Matrix Reasoning Score	1060	-0.103691	0.0299081	0.000526361	Verbal Reasoning - Verbal Total Score	1058	-0.0852585	0.02965	0.00403387	Vocabulary - Vocabulary Score	1058	-0.0831211	0.0303593	0.00618301
10012-5	SPDEF	SAM pointed domain-containing Ets transcription factor	Processing Speed - Digit Symbol Score	1053	-0.0916927	0.0345668	0.00798684	General Cognitive Ability - g Score	1049	-0.057908	0.0309677	0.0614906	General Fluid Cognitive Ability - gf Score	1051	-0.0686496	0.0325873	0.0351488	Logical Memory - Logical Memory Score	1060	-0.0312089	0.0317205	0.32518	Non-Verbal Reasoning - Matrix Reasoning Score	1060	-0.0620159	0.0308123	0.044146	Verbal Reasoning - Verbal Total Score	1058	-0.0256346	0.0304168	0.399353	Vocabulary - Vocabulary Score	1058	-0.0297832	0.0309002	0.33512
11551-16	HMG20B	SWI/SNF-related matrix-associated actin-dependent regulator of chromatin subfamily E member 1-related	Processing Speed - Digit Symbol Score	1053	-0.0926206	0.0349482	0.0080438	General Cognitive Ability - g Score	1049	-0.0754605	0.0312802	0.0158475	General Fluid Cognitive Ability - gf Score	1051	-0.0828064	0.0329177	0.0118844	Logical Memory - Logical Memory Score	1060	-0.0500609	0.0320773	0.11861	Non-Verbal Reasoning - Matrix Reasoning Score	1060	-0.062935	0.0311693	0.0434734	Verbal Reasoning - Verbal Total Score	1058	-0.0271822	0.0307862	0.377271	Vocabulary - Vocabulary Score	1058	-0.0413465	0.0313875	0.187741
11228-37	RIC3	Protein RIC-3	Processing Speed - Digit Symbol Score	1053	-0.0924703	0.0349085	0.00807468	General Cognitive Ability - g Score	1049	-0.0443615	0.0312558	0.15581	General Fluid Cognitive Ability - gf Score	1051	-0.045761	0.0329251	0.164575	Logical Memory - Logical Memory Score	1060	-0.00377595	0.0320527	0.906223	Non-Verbal Reasoning - Matrix Reasoning Score	1060	-0.0805252	0.0310739	0.00955829	Verbal Reasoning - Verbal Total Score	1058	-0.00498168	0.03071	0.871135	Vocabulary - Vocabulary Score	1058	-0.039362	0.0311904	0.206952
3292-75	CD48	CD48 antigen	Processing Speed - Digit Symbol Score	1053	-0.0911317	0.0344049	0.00807771	General Cognitive Ability - g Score	1049	-0.0575579	0.0308842	0.0623681	General Fluid Cognitive Ability - gf Score	1051	-0.0561988	0.0324756	0.0835422	Logical Memory - Logical Memory Score	1060	-0.00638898	0.0314114	0.838825	Non-Verbal Reasoning - Matrix Reasoning Score	1060	-0.00997559	0.0305531	0.744046	Verbal Reasoning - Verbal Total Score	1058	-0.0215227	0.0301658	0.475548	Vocabulary - Vocabulary Score	1058	-0.0541899	0.0309063	0.0795399
9264-11	CTSO	Cathepsin O	Processing Speed - Digit Symbol Score	1053	-0.0935473	0.0353248	0.00809206	General Cognitive Ability - g Score	1049	-0.0359728	0.031709	0.256598	General Fluid Cognitive Ability - gf Score	1051	-0.0317896	0.0333488	0.340466	Logical Memory - Logical Memory Score	1060	0.0360062	0.0323195	0.265249	Non-Verbal Reasoning - Matrix Reasoning Score	1060	-0.0628233	0.0313895	0.0453478	Verbal Reasoning - Verbal Total Score	1058	-0.0204587	0.0309786	0.508989	Vocabulary - Vocabulary Score	1058	-0.0384653	0.0315601	0.222922
9121-28	FUT2	Galactoside 2-alpha-L-fucosyltransferase 2	Processing Speed - Digit Symbol Score	1053	-0.0923327	0.0348811	0.00811924	General Cognitive Ability - g Score	1049	-0.0419537	0.0312703	0.17971	General Fluid Cognitive Ability - gf Score	1051	-0.0500517	0.0329046	0.12823	Logical Memory - Logical Memory Score	1060	0.0121992	0.0320267	0.703271	Non-Verbal Reasoning - Matrix Reasoning Score	1060	-0.0814799	0.0310481	0.00868245	Verbal Reasoning - Verbal Total Score	1058	-0.0268184	0.0306734	0.381944	Vocabulary - Vocabulary Score	1058	-0.0207285	0.0312286	0.50684
7124-18	IL21	Interleukin-21	Processing Speed - Digit Symbol Score	1053	-0.0931935	0.0352127	0.00813087	General Cognitive Ability - g Score	1049	-0.050766	0.0315594	0.107707	General Fluid Cognitive Ability - gf Score	1051	-0.0571658	0.0332062	0.0851529	Logical Memory - Logical Memory Score	1060	-0.0200538	0.0323005	0.534697	Non-Verbal Reasoning - Matrix Reasoning Score	1060	-0.0547224	0.0313728	0.0811131	Verbal Reasoning - Verbal Total Score	1058	-0.0138605	0.0309595	0.654371	Vocabulary - Vocabulary Score	1058	-0.03456	0.0314769	0.272227
13089-6	HIF1A	Hypoxia-inducible factor 1-alpha	Processing Speed - Digit Symbol Score	1053	-0.0919854	0.0348784	0.00835652	General Cognitive Ability - g Score	1049	-0.0327025	0.0312842	0.295867	General Fluid Cognitive Ability - gf Score	1051	-0.048992	0.0329176	0.136665	Logical Memory - Logical Memory Score	1060	0.00251535	0.0320819	0.937507	Non-Verbal Reasoning - Matrix Reasoning Score	1060	-0.0272272	0.0311868	0.382643	Verbal Reasoning - Verbal Total Score	1058	-0.00939071	0.0307703	0.760224	Vocabulary - Vocabulary Score	1058	0.00309532	0.0313729	0.921407
17836-17	S100A16	Protein S100-A16	Processing Speed - Digit Symbol Score	1053	-0.0917633	0.0347992	0.00836577	General Cognitive Ability - g Score	1049	-0.0651476	0.0312137	0.0368751	General Fluid Cognitive Ability - gf Score	1051	-0.0713168	0.0328202	0.0297839	Logical Memory - Logical Memory Score	1060	-0.0542908	0.0318019	0.087793	Non-Verbal Reasoning - Matrix Reasoning Score	1060	-0.0818233	0.0308661	0.00802744	Verbal Reasoning - Verbal Total Score	1058	-0.0045933	0.030548	0.880478	Vocabulary - Vocabulary Score	1058	-0.0380937	0.0311718	0.221686
6210-100	IFNA5	Interferon alpha-5	Processing Speed - Digit Symbol Score	1053	-0.0910844	0.0345491	0.00837972	General Cognitive Ability - g Score	1049	-0.0359739	0.0309526	0.245144	General Fluid Cognitive Ability - gf Score	1051	-0.0499975	0.0325615	0.124667	Logical Memory - Logical Memory Score	1060	0.00230559	0.0317767	0.942159	Non-Verbal Reasoning - Matrix Reasoning Score	1060	-0.0586865	0.0308584	0.0571972	Verbal Reasoning - Verbal Total Score	1058	-0.0218608	0.0304205	0.472375	Vocabulary - Vocabulary Score	1058	-0.00587697	0.0309276	0.84929
14631-22	DUSP16	Dual specificity protein phosphatase 16	Processing Speed - Digit Symbol Score	1053	-0.091961	0.0348865	0.00838883	General Cognitive Ability - g Score	1049	-0.0187948	0.0313078	0.54829	General Fluid Cognitive Ability - gf Score	1051	-0.0321672	0.0329548	0.329014	Logical Memory - Logical Memory Score	1060	0.034525	0.031979	0.280314	Non-Verbal Reasoning - Matrix Reasoning Score	1060	-0.019301	0.0311117	0.53501	Verbal Reasoning - Verbal Total Score	1058	-0.0170655	0.0306808	0.578055	Vocabulary - Vocabulary Score	1058	0.00232813	0.0311886	0.940496
8098-37	TBXAS1	Thromboxane-A synthase	Processing Speed - Digit Symbol Score	1053	-0.0910336	0.034556	0.00842919	General Cognitive Ability - g Score	1049	-0.0554404	0.0309114	0.072889	General Fluid Cognitive Ability - gf Score	1051	-0.0519522	0.0325468	0.110437	Logical Memory - Logical Memory Score	1060	0.00144436	0.0317724	0.963741	Non-Verbal Reasoning - Matrix Reasoning Score	1060	-0.0471008	0.0308664	0.12702	Verbal Reasoning - Verbal Total Score	1058	-0.0185422	0.0304041	0.541956	Vocabulary - Vocabulary Score	1058	-0.0501071	0.0308447	0.10427
3508-78	CCL22	C-C motif chemokine 22	Processing Speed - Digit Symbol Score	1053	-0.0901686	0.0342425	0.00845742	General Cognitive Ability - g Score	1049	-0.105951	0.0306229	0.00054046	General Fluid Cognitive Ability - gf Score	1051	-0.10953	0.0322082	0.000672163	Logical Memory - Logical Memory Score	1060	-0.0699522	0.0313149	0.0254944	Non-Verbal Reasoning - Matrix Reasoning Score	1060	-0.0566337	0.0304742	0.0631098	Verbal Reasoning - Verbal Total Score	1058	-0.069638	0.0300689	0.0205613	Vocabulary - Vocabulary Score	1058	-0.0793995	0.0306645	0.00961715
4498-62	NCAM1	Neural cell adhesion molecule 1	Processing Speed - Digit Symbol Score	1053	0.0914255	0.0347312	0.00847907	General Cognitive Ability - g Score	1049	0.101523	0.0310841	0.00109051	General Fluid Cognitive Ability - gf Score	1051	0.100139	0.0327343	0.00221964	Logical Memory - Logical Memory Score	1060	0.0402685	0.0317664	0.204925	Non-Verbal Reasoning - Matrix Reasoning Score	1060	0.0748462	0.0308319	0.0152008	Verbal Reasoning - Verbal Total Score	1058	0.0819036	0.0304761	0.00719949	Vocabulary - Vocabulary Score	1058	0.0784367	0.031143	0.0117822
8304-50	TNFRSF11B	Tumor necrosis factor receptor superfamily member 11B	Processing Speed - Digit Symbol Score	1053	-0.0841507	0.0320197	0.00858657	General Cognitive Ability - g Score	1049	-0.0174928	0.028768	0.543144	General Fluid Cognitive Ability - gf Score	1051	-0.0280765	0.0302335	0.353068	Logical Memory - Logical Memory Score	1060	0.0080683	0.0292859	0.782931	Non-Verbal Reasoning - Matrix Reasoning Score	1060	-0.0617394	0.0284173	0.0298103	Verbal Reasoning - Verbal Total Score	1058	0.0107192	0.0280867	0.702723	Vocabulary - Vocabulary Score	1058	-0.00719977	0.028676	0.801757
8825-4	PILRA	Paired immunoglobulin-like type 2 receptor alpha	Processing Speed - Digit Symbol Score	1053	-0.0919273	0.0349844	0.00859723	General Cognitive Ability - g Score	1049	-0.0630468	0.031339	0.0442443	General Fluid Cognitive Ability - gf Score	1051	-0.0692896	0.0329735	0.0356082	Logical Memory - Logical Memory Score	1060	-0.034213	0.0321458	0.287189	Non-Verbal Reasoning - Matrix Reasoning Score	1060	-0.0743349	0.0311932	0.0171701	Verbal Reasoning - Verbal Total Score	1058	-0.0210343	0.0308251	0.495001	Vocabulary - Vocabulary Score	1058	-0.0348494	0.0314574	0.267936
6433-57	FAM20A	Pseudokinase FAM20A	Processing Speed - Digit Symbol Score	1053	-0.0913758	0.0347829	0.00861341	General Cognitive Ability - g Score	1049	-0.0639188	0.0312186	0.0406129	General Fluid Cognitive Ability - gf Score	1051	-0.0564323	0.032854	0.0858569	Logical Memory - Logical Memory Score	1060	-0.00522585	0.031852	0.869678	Non-Verbal Reasoning - Matrix Reasoning Score	1060	-0.0598529	0.0309194	0.0528957	Verbal Reasoning - Verbal Total Score	1058	-0.0294842	0.0305578	0.334612	Vocabulary - Vocabulary Score	1058	-0.0611191	0.0310717	0.0491793
19377-14	OLFM2	Noelin-2	Processing Speed - Digit Symbol Score	1053	-0.0909111	0.0346159	0.00863238	General Cognitive Ability - g Score	1049	-0.0732797	0.0311847	0.0187803	General Fluid Cognitive Ability - gf Score	1051	-0.077132	0.0327253	0.0184257	Logical Memory - Logical Memory Score	1060	-0.0598735	0.0313912	0.0564773	Non-Verbal Reasoning - Matrix Reasoning Score	1060	-0.0599262	0.0305669	0.0499381	Verbal Reasoning - Verbal Total Score	1058	-0.00975875	0.030323	0.747584	Vocabulary - Vocabulary Score	1058	-0.0525455	0.0312035	0.092189
9171-11	CSRP3	Cysteine and glycine-rich protein 3	Processing Speed - Digit Symbol Score	1053	-0.0888349	0.0338512	0.00868326	General Cognitive Ability - g Score	1049	-0.0428698	0.0303504	0.157804	General Fluid Cognitive Ability - gf Score	1051	-0.0538211	0.0319573	0.0921509	Logical Memory - Logical Memory Score	1060	-0.00162662	0.0310422	0.95821	Non-Verbal Reasoning - Matrix Reasoning Score	1060	-0.0352123	0.0301684	0.243133	Verbal Reasoning - Verbal Total Score	1058	-0.0253103	0.029779	0.395359	Vocabulary - Vocabulary Score	1058	-0.0185528	0.0303157	0.540547
18840-205	SH2D1B	SH2 domain-containing protein 1B	Processing Speed - Digit Symbol Score	1053	-0.0909333	0.0346574	0.00869607	General Cognitive Ability - g Score	1049	-0.0609387	0.0310353	0.0495847	General Fluid Cognitive Ability - gf Score	1051	-0.073404	0.0326153	0.0244109	Logical Memory - Logical Memory Score	1060	-0.0238593	0.0318526	0.453826	Non-Verbal Reasoning - Matrix Reasoning Score	1060	-0.0459443	0.0309622	0.13784	Verbal Reasoning - Verbal Total Score	1058	-0.041387	0.0304996	0.174791	Vocabulary - Vocabulary Score	1058	-0.0258154	0.0310071	0.405091
3714-49	CKB|CKM	Creatine kinase B-type|Creatine kinase M-type	Processing Speed - Digit Symbol Score	1053	-0.0855091	0.0325929	0.00870184	General Cognitive Ability - g Score	1049	-0.100943	0.0290891	0.000520195	General Fluid Cognitive Ability - gf Score	1051	-0.103998	0.0305897	0.000674442	Logical Memory - Logical Memory Score	1060	-0.0582896	0.0298952	0.0512001	Non-Verbal Reasoning - Matrix Reasoning Score	1060	-0.104489	0.0289572	0.000308096	Verbal Reasoning - Verbal Total Score	1058	-0.0748622	0.0285854	0.00882147	Vocabulary - Vocabulary Score	1058	-0.0682724	0.0291508	0.0191788
13378-80	C5orf63	Glutaredoxin-like protein C5orf63	Processing Speed - Digit Symbol Score	1053	-0.0916216	0.034952	0.00875819	General Cognitive Ability - g Score	1049	-0.0609692	0.0313387	0.0517156	General Fluid Cognitive Ability - gf Score	1051	-0.0670189	0.0329607	0.0420228	Logical Memory - Logical Memory Score	1060	-0.00941143	0.0321162	0.76949	Non-Verbal Reasoning - Matrix Reasoning Score	1060	-0.0738085	0.0311585	0.0178455	Verbal Reasoning - Verbal Total Score	1058	-0.044742	0.0307604	0.145798	Vocabulary - Vocabulary Score	1058	-0.0399084	0.0312859	0.202095
19130-81	SERPINB8	Serpin B8	Processing Speed - Digit Symbol Score	1053	-0.0908981	0.0346763	0.00875871	General Cognitive Ability - g Score	1049	-0.0357509	0.0310726	0.249913	General Fluid Cognitive Ability - gf Score	1051	-0.0400746	0.032701	0.220392	Logical Memory - Logical Memory Score	1060	-0.00382661	0.0318634	0.904409	Non-Verbal Reasoning - Matrix Reasoning Score	1060	-0.0582243	0.0309332	0.059801	Verbal Reasoning - Verbal Total Score	1058	0.00758593	0.0305129	0.803659	Vocabulary - Vocabulary Score	1058	-0.0324099	0.0310993	0.297345
9942-2	NXT1	NTF2-related export protein 1	Processing Speed - Digit Symbol Score	1053	-0.091526	0.0349219	0.00877042	General Cognitive Ability - g Score	1049	-0.0751607	0.0312954	0.016321	General Fluid Cognitive Ability - gf Score	1051	-0.064461	0.0329601	0.0504969	Logical Memory - Logical Memory Score	1060	-0.01106	0.0320362	0.729918	Non-Verbal Reasoning - Matrix Reasoning Score	1060	-0.0855862	0.0310442	0.005835	Verbal Reasoning - Verbal Total Score	1058	-0.0323253	0.030735	0.292918	Vocabulary - Vocabulary Score	1058	-0.0845021	0.03123	0.00681405
5350-14	GPC6	Glypican-6	Processing Speed - Digit Symbol Score	1053	-0.0916405	0.0349715	0.00878187	General Cognitive Ability - g Score	1049	-0.0880612	0.0312297	0.00480543	General Fluid Cognitive Ability - gf Score	1051	-0.0892794	0.0328833	0.0066268	Logical Memory - Logical Memory Score	1060	-0.0451976	0.0320321	0.158243	Non-Verbal Reasoning - Matrix Reasoning Score	1060	-0.0838267	0.0310723	0.00698004	Verbal Reasoning - Verbal Total Score	1058	-0.0441277	0.0306932	0.150518	Vocabulary - Vocabulary Score	1058	-0.0615502	0.0313125	0.0493366
10000-28	CRYBB2	Beta-crystallin B2	Processing Speed - Digit Symbol Score	1053	-0.092231	0.0352263	0.00883839	General Cognitive Ability - g Score	1049	-0.0431803	0.0315582	0.171226	General Fluid Cognitive Ability - gf Score	1051	-0.0515337	0.0331987	0.120595	Logical Memory - Logical Memory Score	1060	0.00596193	0.0323553	0.853806	Non-Verbal Reasoning - Matrix Reasoning Score	1060	-0.0350881	0.0314552	0.264639	Verbal Reasoning - Verbal Total Score	1058	-0.025925	0.0309761	0.402628	Vocabulary - Vocabulary Score	1058	-0.022679	0.031494	0.471461
12888-18	SAP30	Histone deacetylase complex subunit SAP30	Processing Speed - Digit Symbol Score	1053	-0.0914396	0.0349463	0.00888162	General Cognitive Ability - g Score	1049	-0.0573724	0.0313014	0.0668172	General Fluid Cognitive Ability - gf Score	1051	-0.0600827	0.0329429	0.0681756	Logical Memory - Logical Memory Score	1060	-0.00448476	0.0320877	0.888845	Non-Verbal Reasoning - Matrix Reasoning Score	1060	0.00843749	0.0312164	0.786937	Verbal Reasoning - Verbal Total Score	1058	-0.0341719	0.0307089	0.265808	Vocabulary - Vocabulary Score	1058	-0.0431608	0.0311829	0.166322
12471-47	STAU1	Double-stranded RNA-binding protein Staufen homolog 1	Processing Speed - Digit Symbol Score	1053	-0.0908099	0.0347353	0.00893999	General Cognitive Ability - g Score	1049	-0.0482215	0.0310883	0.120875	General Fluid Cognitive Ability - gf Score	1051	-0.0597388	0.0327607	0.0682289	Logical Memory - Logical Memory Score	1060	-0.0183867	0.0318813	0.564125	Non-Verbal Reasoning - Matrix Reasoning Score	1060	-0.0456369	0.0309763	0.140675	Verbal Reasoning - Verbal Total Score	1058	-0.016422	0.0305725	0.591164	Vocabulary - Vocabulary Score	1058	-0.021938	0.0311291	0.480971
3647-49	TLR4|LY96	Lymphocyte antigen 96|Toll-like receptor 4	Processing Speed - Digit Symbol Score	1053	-0.0917654	0.0351311	0.00899921	General Cognitive Ability - g Score	1049	-0.0260819	0.0315553	0.408494	General Fluid Cognitive Ability - gf Score	1051	-0.0228573	0.0331861	0.490974	Logical Memory - Logical Memory Score	1060	0.023816	0.0320593	0.457557	Non-Verbal Reasoning - Matrix Reasoning Score	1060	-0.0154315	0.0311863	0.62073	Verbal Reasoning - Verbal Total Score	1058	0.0160925	0.0307788	0.601082	Vocabulary - Vocabulary Score	1058	-0.0339098	0.0315446	0.282383
7747-47	NDUFB11	NADH dehydrogenase [ubiquinone] 1 beta subcomplex subunit 11, mitochondrial	Processing Speed - Digit Symbol Score	1053	-0.0905069	0.034685	0.00907018	General Cognitive Ability - g Score	1049	-0.0580972	0.0310544	0.0613703	General Fluid Cognitive Ability - gf Score	1051	-0.0723219	0.032665	0.0268255	Logical Memory - Logical Memory Score	1060	-0.0199331	0.0320008	0.533355	Non-Verbal Reasoning - Matrix Reasoning Score	1060	-0.0516182	0.0310981	0.0969438	Verbal Reasoning - Verbal Total Score	1058	-0.0425957	0.0306354	0.164406	Vocabulary - Vocabulary Score	1058	-0.0153396	0.0311317	0.622201
7838-27	SMR3A	Submaxillary gland androgen-regulated protein 3A	Processing Speed - Digit Symbol Score	1053	-0.0917073	0.0352392	0.00925686	General Cognitive Ability - g Score	1049	-0.0462659	0.0315894	0.143029	General Fluid Cognitive Ability - gf Score	1051	-0.0483116	0.0332638	0.146396	Logical Memory - Logical Memory Score	1060	0.0072602	0.0323242	0.822286	Non-Verbal Reasoning - Matrix Reasoning Score	1060	-0.0603188	0.0313797	0.0545772	Verbal Reasoning - Verbal Total Score	1058	-0.0187141	0.0309864	0.545881	Vocabulary - Vocabulary Score	1058	-0.0338013	0.0315737	0.284372
13468-5	NEURL4	Neuralized-like protein 4	Processing Speed - Digit Symbol Score	1053	-0.0912955	0.0350944	0.00928369	General Cognitive Ability - g Score	1049	-0.0661901	0.0314283	0.0351986	General Fluid Cognitive Ability - gf Score	1051	-0.0669973	0.0331002	0.0429627	Logical Memory - Logical Memory Score	1060	-0.0191792	0.0322346	0.551852	Non-Verbal Reasoning - Matrix Reasoning Score	1060	-0.0452576	0.0313219	0.148481	Verbal Reasoning - Verbal Total Score	1058	-0.0289902	0.0309106	0.348311	Vocabulary - Vocabulary Score	1058	-0.0477133	0.0314581	0.129335
5714-88	IFNA6	Interferon alpha-6	Processing Speed - Digit Symbol Score	1053	-0.0913787	0.0351621	0.00935549	General Cognitive Ability - g Score	1049	-0.0584698	0.0314933	0.0633711	General Fluid Cognitive Ability - gf Score	1051	-0.0517117	0.0331734	0.119036	Logical Memory - Logical Memory Score	1060	0.00735169	0.0322569	0.819716	Non-Verbal Reasoning - Matrix Reasoning Score	1060	-0.059433	0.0313158	0.0577146	Verbal Reasoning - Verbal Total Score	1058	-0.0274129	0.0309155	0.375239	Vocabulary - Vocabulary Score	1058	-0.0580543	0.0314769	0.0651326
12970-35	STAU2	Double-stranded RNA-binding protein Staufen homolog 2	Processing Speed - Digit Symbol Score	1053	-0.0908628	0.0349826	0.00939392	General Cognitive Ability - g Score	1049	-0.056278	0.0313268	0.0724186	General Fluid Cognitive Ability - gf Score	1051	-0.0620588	0.0329939	0.059983	Logical Memory - Logical Memory Score	1060	-0.0184445	0.0321425	0.566078	Non-Verbal Reasoning - Matrix Reasoning Score	1060	-0.0580676	0.0312108	0.0628153	Verbal Reasoning - Verbal Total Score	1058	-0.0222301	0.0308232	0.47078	Vocabulary - Vocabulary Score	1058	-0.0388247	0.0313923	0.216176
9832-33	HGD	Homogentisate 1,2-dioxygenase	Processing Speed - Digit Symbol Score	1053	-0.0901763	0.0347235	0.00940479	General Cognitive Ability - g Score	1049	-0.038219	0.0311652	0.220072	General Fluid Cognitive Ability - gf Score	1051	-0.0371662	0.0327667	0.256682	Logical Memory - Logical Memory Score	1060	0.00582032	0.0319223	0.855325	Non-Verbal Reasoning - Matrix Reasoning Score	1060	-0.0274385	0.0310359	0.376647	Verbal Reasoning - Verbal Total Score	1058	0.00548654	0.0305785	0.857604	Vocabulary - Vocabulary Score	1058	-0.0328061	0.03114	0.292111
5606-24	MFAP1	Microfibrillar-associated protein 1	Processing Speed - Digit Symbol Score	1053	-0.0908954	0.0350041	0.0094121	General Cognitive Ability - g Score	1049	-0.0454451	0.0313712	0.147442	General Fluid Cognitive Ability - gf Score	1051	-0.0375839	0.0330304	0.255181	Logical Memory - Logical Memory Score	1060	-0.00647946	0.0321549	0.840301	Non-Verbal Reasoning - Matrix Reasoning Score	1060	-0.0755914	0.0311881	0.0153623	Verbal Reasoning - Verbal Total Score	1058	0.012144	0.0308042	0.693409	Vocabulary - Vocabulary Score	1058	-0.0626013	0.0312879	0.0454123
8409-3	RSPO2	R-spondin-2	Processing Speed - Digit Symbol Score	1053	-0.0896438	0.0345363	0.00944146	General Cognitive Ability - g Score	1049	-0.061203	0.0309355	0.0478831	General Fluid Cognitive Ability - gf Score	1051	-0.0674343	0.0325262	0.0381509	Logical Memory - Logical Memory Score	1060	-0.0275316	0.0317465	0.385815	Non-Verbal Reasoning - Matrix Reasoning Score	1060	-0.0870921	0.0307663	0.0046437	Verbal Reasoning - Verbal Total Score	1058	-0.0242782	0.0304157	0.424747	Vocabulary - Vocabulary Score	1058	-0.0394982	0.0309219	0.201478
5255-22	PDE4D	cAMP-specific 3',5'-cyclic phosphodiesterase 4D	Processing Speed - Digit Symbol Score	1053	-0.0909647	0.0350651	0.00948204	General Cognitive Ability - g Score	1049	-0.0550761	0.031375	0.0791885	General Fluid Cognitive Ability - gf Score	1051	-0.0680085	0.0330191	0.03943	Logical Memory - Logical Memory Score	1060	-0.0231603	0.0321868	0.471796	Non-Verbal Reasoning - Matrix Reasoning Score	1060	-0.0480571	0.0312857	0.124521	Verbal Reasoning - Verbal Total Score	1058	-0.0289959	0.0308202	0.346803	Vocabulary - Vocabulary Score	1058	-0.0254699	0.0313092	0.415933
6917-49	LRRC3	Leucine-rich repeat-containing protein 3	Processing Speed - Digit Symbol Score	1053	-0.091218	0.0351797	0.00951671	General Cognitive Ability - g Score	1049	-0.0600337	0.0315599	0.0571431	General Fluid Cognitive Ability - gf Score	1051	-0.0641589	0.0331875	0.0532086	Logical Memory - Logical Memory Score	1060	-0.0173951	0.0322612	0.589751	Non-Verbal Reasoning - Matrix Reasoning Score	1060	-0.0323763	0.031364	0.301942	Verbal Reasoning - Verbal Total Score	1058	-0.0292028	0.0309312	0.345108	Vocabulary - Vocabulary Score	1058	-0.0429486	0.0314718	0.172356
4982-54	PI3	Elafin	Processing Speed - Digit Symbol Score	1053	-0.0871074	0.0337055	0.00975581	General Cognitive Ability - g Score	1049	-0.0392826	0.0303138	0.195022	General Fluid Cognitive Ability - gf Score	1051	-0.049241	0.0318474	0.122067	Logical Memory - Logical Memory Score	1060	0.00657618	0.0308023	0.83094	Non-Verbal Reasoning - Matrix Reasoning Score	1060	-0.0491129	0.0299192	0.10069	Verbal Reasoning - Verbal Total Score	1058	-0.0274322	0.0295855	0.353814	Vocabulary - Vocabulary Score	1058	-0.0192948	0.0302566	0.523664
8927-6	C7orf73	Short transmembrane mitochondrial protein 1	Processing Speed - Digit Symbol Score	1053	-0.0903279	0.0349602	0.00977374	General Cognitive Ability - g Score	1049	-0.0445656	0.0313234	0.154807	General Fluid Cognitive Ability - gf Score	1051	-0.0446239	0.0329498	0.175641	Logical Memory - Logical Memory Score	1060	0.0181332	0.0321391	0.572612	Non-Verbal Reasoning - Matrix Reasoning Score	1060	-0.0676196	0.0312029	0.0302279	Verbal Reasoning - Verbal Total Score	1058	-0.022749	0.0307667	0.459661	Vocabulary - Vocabulary Score	1058	-0.0390273	0.0312542	0.211772
12864-9	NIPAL4	Magnesium transporter NIPA4	Processing Speed - Digit Symbol Score	1053	-0.0905131	0.0350635	0.00983991	General Cognitive Ability - g Score	1049	-0.0448428	0.0314372	0.153746	General Fluid Cognitive Ability - gf Score	1051	-0.059512	0.0330254	0.071544	Logical Memory - Logical Memory Score	1060	-0.0395522	0.0322144	0.21953	Non-Verbal Reasoning - Matrix Reasoning Score	1060	-0.0721875	0.0312807	0.0210141	Verbal Reasoning - Verbal Total Score	1058	-0.00238561	0.030876	0.938413	Vocabulary - Vocabulary Score	1058	-0.0145404	0.0314046	0.643362
11462-8	RBFOX2	RNA binding protein fox-1 homolog 2	Processing Speed - Digit Symbol Score	1053	-0.0897436	0.0348187	0.00995309	General Cognitive Ability - g Score	1049	-0.0686826	0.0311679	0.0275501	General Fluid Cognitive Ability - gf Score	1051	-0.0620004	0.032838	0.0590169	Logical Memory - Logical Memory Score	1060	-0.00641859	0.0319264	0.840665	Non-Verbal Reasoning - Matrix Reasoning Score	1060	-0.0679338	0.0309769	0.028304	Verbal Reasoning - Verbal Total Score	1058	-0.0322718	0.0305876	0.291397	Vocabulary - Vocabulary Score	1058	-0.0651661	0.0311042	0.0361631
16614-27	RSPO1	R-spondin-1	Processing Speed - Digit Symbol Score	1053	-0.0847845	0.032907	0.009981	General Cognitive Ability - g Score	1049	-0.0521332	0.0294903	0.0770925	General Fluid Cognitive Ability - gf Score	1051	-0.0550414	0.0310085	0.075891	Logical Memory - Logical Memory Score	1060	-0.00197291	0.0302683	0.94803	Non-Verbal Reasoning - Matrix Reasoning Score	1060	-0.0405431	0.0294106	0.168043	Verbal Reasoning - Verbal Total Score	1058	-0.0293238	0.0289732	0.311491	Vocabulary - Vocabulary Score	1058	-0.0411377	0.0295443	0.1638
15395-15	GSTM1	Glutathione S-transferase Mu 1	Processing Speed - Digit Symbol Score	1053	-0.0907237	0.0352542	0.01007	General Cognitive Ability - g Score	1049	-0.0320606	0.0316488	0.311055	General Fluid Cognitive Ability - gf Score	1051	-0.0300553	0.0333149	0.366972	Logical Memory - Logical Memory Score	1060	0.0105846	0.0322865	0.743037	Non-Verbal Reasoning - Matrix Reasoning Score	1060	-0.0213973	0.0313941	0.49551	Verbal Reasoning - Verbal Total Score	1058	0.0124311	0.0310037	0.688454	Vocabulary - Vocabulary Score	1058	-0.0350454	0.0316581	0.268295
12811-55	ZNF415	Zinc finger protein 415	Processing Speed - Digit Symbol Score	1053	-0.0904198	0.0351447	0.0100883	General Cognitive Ability - g Score	1049	-0.0537012	0.0314908	0.0881389	General Fluid Cognitive Ability - gf Score	1051	-0.0508438	0.0331525	0.12512	Logical Memory - Logical Memory Score	1060	-0.0208421	0.0322323	0.517877	Non-Verbal Reasoning - Matrix Reasoning Score	1060	-0.0670487	0.0312872	0.0321126	Verbal Reasoning - Verbal Total Score	1058	-0.000673408	0.0309112	0.982619	Vocabulary - Vocabulary Score	1058	-0.0531069	0.0314029	0.0908091
13665-35	PPP2R3A	Serine/threonine-protein phosphatase 2A regulatory subunit B'' subunit alpha	Processing Speed - Digit Symbol Score	1053	-0.0902895	0.0351127	0.0101282	General Cognitive Ability - g Score	1049	-0.083163	0.0313222	0.00792892	General Fluid Cognitive Ability - gf Score	1051	-0.0822239	0.0330185	0.0127659	Logical Memory - Logical Memory Score	1060	-0.0196656	0.0321848	0.541185	Non-Verbal Reasoning - Matrix Reasoning Score	1060	-0.0711105	0.0312263	0.0227705	Verbal Reasoning - Verbal Total Score	1058	-0.0650983	0.0307488	0.0342512	Vocabulary - Vocabulary Score	1058	-0.051113	0.0313289	0.102786
11457-53	GALE	UDP-glucose 4-epimerase	Processing Speed - Digit Symbol Score	1053	-0.0897627	0.03491	0.010133	General Cognitive Ability - g Score	1049	-0.0688694	0.0312662	0.0276174	General Fluid Cognitive Ability - gf Score	1051	-0.0748742	0.0328981	0.0228493	Logical Memory - Logical Memory Score	1060	-0.00985907	0.0321416	0.759042	Non-Verbal Reasoning - Matrix Reasoning Score	1060	-0.0515934	0.0312247	0.0984679	Verbal Reasoning - Verbal Total Score	1058	-0.0525911	0.0307675	0.0873937	Vocabulary - Vocabulary Score	1058	-0.032783	0.0312715	0.294484
7628-40	CRELD1	Cysteine-rich with EGF-like domain protein 1	Processing Speed - Digit Symbol Score	1053	-0.0894329	0.0348097	0.0101935	General Cognitive Ability - g Score	1049	-0.100983	0.0312276	0.0012216	General Fluid Cognitive Ability - gf Score	1051	-0.0912247	0.0328749	0.00552177	Logical Memory - Logical Memory Score	1060	-0.0463921	0.0317407	0.143852	Non-Verbal Reasoning - Matrix Reasoning Score	1060	-0.0981391	0.0307865	0.00143394	Verbal Reasoning - Verbal Total Score	1058	-0.0530681	0.0305788	0.0826597	Vocabulary - Vocabulary Score	1058	-0.084823	0.0312766	0.00668734
8671-378	TRAPPC5	Trafficking protein particle complex subunit 5	Processing Speed - Digit Symbol Score	1053	-0.0893123	0.0347679	0.0102047	General Cognitive Ability - g Score	1049	-0.0539768	0.0311436	0.0830673	General Fluid Cognitive Ability - gf Score	1051	-0.062391	0.0327785	0.0569866	Logical Memory - Logical Memory Score	1060	0.0023152	0.0320053	0.942333	Non-Verbal Reasoning - Matrix Reasoning Score	1060	-0.062136	0.0310676	0.045498	Verbal Reasoning - Verbal Total Score	1058	-0.0462901	0.03064	0.130846	Vocabulary - Vocabulary Score	1058	-0.0265618	0.0311959	0.394519
5629-58	KLRC1	NKG2-A/NKG2-B type II integral membrane protein	Processing Speed - Digit Symbol Score	1053	-0.090418	0.0352113	0.0102326	General Cognitive Ability - g Score	1049	-0.062142	0.0315313	0.0487467	General Fluid Cognitive Ability - gf Score	1051	-0.0615565	0.0332038	0.0637538	Logical Memory - Logical Memory Score	1060	0.000185708	0.032347	0.995419	Non-Verbal Reasoning - Matrix Reasoning Score	1060	-0.0551739	0.0314115	0.0790055	Verbal Reasoning - Verbal Total Score	1058	-0.0354759	0.0309929	0.252357	Vocabulary - Vocabulary Score	1058	-0.0464005	0.0315294	0.141114
9837-60	NQO1	NAD(P)H dehydrogenase [quinone] 1	Processing Speed - Digit Symbol Score	1053	-0.0900121	0.035065	0.0102581	General Cognitive Ability - g Score	1049	-0.0832738	0.0314023	0.0080055	General Fluid Cognitive Ability - gf Score	1051	-0.0683356	0.0330747	0.0388191	Logical Memory - Logical Memory Score	1060	-0.0306824	0.032086	0.338944	Non-Verbal Reasoning - Matrix Reasoning Score	1060	-0.103059	0.0310576	0.000905614	Verbal Reasoning - Verbal Total Score	1058	-0.0243646	0.0307968	0.428862	Vocabulary - Vocabulary Score	1058	-0.083144	0.0313672	0.00803318
11120-49	NAT14	N-acetyltransferase 14	Processing Speed - Digit Symbol Score	1053	-0.0898693	0.035025	0.010292	General Cognitive Ability - g Score	1049	-0.0725938	0.0313313	0.020505	General Fluid Cognitive Ability - gf Score	1051	-0.0736743	0.0329974	0.0255668	Logical Memory - Logical Memory Score	1060	-0.0296662	0.0321543	0.356205	Non-Verbal Reasoning - Matrix Reasoning Score	1060	-0.070505	0.0312115	0.0238871	Verbal Reasoning - Verbal Total Score	1058	-0.0347842	0.0308153	0.258982	Vocabulary - Vocabulary Score	1058	-0.0534487	0.0313257	0.0879664
5618-50	FAM3B	Protein FAM3B	Processing Speed - Digit Symbol Score	1053	-0.0897095	0.0349645	0.0102958	General Cognitive Ability - g Score	1049	-0.0410838	0.0313766	0.190407	General Fluid Cognitive Ability - gf Score	1051	-0.0494117	0.0330072	0.134395	Logical Memory - Logical Memory Score	1060	0.00410033	0.0319938	0.898022	Non-Verbal Reasoning - Matrix Reasoning Score	1060	-0.0414521	0.0310857	0.182375	Verbal Reasoning - Verbal Total Score	1058	-0.0207375	0.0306762	0.499032	Vocabulary - Vocabulary Score	1058	-0.0162031	0.0313531	0.605301
6077-63	CECR1	Adenosine deaminase 2	Processing Speed - Digit Symbol Score	1053	-0.0877429	0.0342047	0.0103108	General Cognitive Ability - g Score	1049	-0.0854492	0.0306108	0.00524686	General Fluid Cognitive Ability - gf Score	1051	-0.083793	0.0322039	0.00926958	Logical Memory - Logical Memory Score	1060	-0.0148741	0.031289	0.634519	Non-Verbal Reasoning - Matrix Reasoning Score	1060	-0.0549847	0.0303857	0.070364	Verbal Reasoning - Verbal Total Score	1058	-0.0721897	0.0299365	0.0158901	Vocabulary - Vocabulary Score	1058	-0.0605813	0.0306536	0.0481186
7784-1	KNG1	Kininogen-1	Processing Speed - Digit Symbol Score	1053	-0.0887061	0.0345965	0.0103467	General Cognitive Ability - g Score	1049	-0.076215	0.0309737	0.0138692	General Fluid Cognitive Ability - gf Score	1051	-0.0693279	0.0326243	0.0335831	Logical Memory - Logical Memory Score	1060	-0.0397779	0.0316529	0.208866	Non-Verbal Reasoning - Matrix Reasoning Score	1060	-0.0702958	0.0307294	0.022162	Verbal Reasoning - Verbal Total Score	1058	-0.0188111	0.0303928	0.53596	Vocabulary - Vocabulary Score	1058	-0.0679382	0.0309369	0.0280901
15388-24	FCGR3A	Low affinity immunoglobulin gamma Fc region receptor III-A	Processing Speed - Digit Symbol Score	1053	-0.0893234	0.034857	0.0103901	General Cognitive Ability - g Score	1049	-0.0558585	0.0313586	0.0748666	General Fluid Cognitive Ability - gf Score	1051	-0.0637111	0.0329526	0.053185	Logical Memory - Logical Memory Score	1060	-0.00466323	0.0318958	0.883762	Non-Verbal Reasoning - Matrix Reasoning Score	1060	-0.0429226	0.0309942	0.166096	Verbal Reasoning - Verbal Total Score	1058	-0.0391824	0.0306617	0.201287	Vocabulary - Vocabulary Score	1058	-0.025883	0.0313568	0.409125
5264-65	CALR	Calreticulin	Processing Speed - Digit Symbol Score	1053	-0.0903164	0.0352545	0.010412	General Cognitive Ability - g Score	1049	-0.0712532	0.0315726	0.0240201	General Fluid Cognitive Ability - gf Score	1051	-0.0798201	0.0332135	0.0162502	Logical Memory - Logical Memory Score	1060	-0.0248244	0.0323433	0.442767	Non-Verbal Reasoning - Matrix Reasoning Score	1060	-0.0587012	0.0314167	0.0616961	Verbal Reasoning - Verbal Total Score	1058	-0.0533188	0.0309768	0.0852053	Vocabulary - Vocabulary Score	1058	-0.0408309	0.0315195	0.195176
5734-13	PVRL4	Nectin-4	Processing Speed - Digit Symbol Score	1053	-0.0903312	0.035265	0.0104221	General Cognitive Ability - g Score	1049	-0.0940916	0.0314635	0.00278521	General Fluid Cognitive Ability - gf Score	1051	-0.0880916	0.0331334	0.00784439	Logical Memory - Logical Memory Score	1060	-0.0472683	0.0323486	0.143956	Non-Verbal Reasoning - Matrix Reasoning Score	1060	-0.0847988	0.0313816	0.00688862	Verbal Reasoning - Verbal Total Score	1058	-0.0473124	0.0309696	0.126587	Vocabulary - Vocabulary Score	1058	-0.074468	0.0316086	0.0184757
13094-75	RSPO3	R-spondin-3	Processing Speed - Digit Symbol Score	1053	-0.088839	0.0346981	0.010457	General Cognitive Ability - g Score	1049	-0.0421405	0.0311331	0.175876	General Fluid Cognitive Ability - gf Score	1051	-0.036933	0.0327487	0.259417	Logical Memory - Logical Memory Score	1060	0.0182146	0.0320035	0.569258	Non-Verbal Reasoning - Matrix Reasoning Score	1060	-0.0873639	0.0310146	0.00484951	Verbal Reasoning - Verbal Total Score	1058	-0.00736528	0.0306716	0.810227	Vocabulary - Vocabulary Score	1058	-0.0572986	0.0311687	0.0660127
6414-8	OAF	Out at first protein homolog	Processing Speed - Digit Symbol Score	1053	-0.0870991	0.0340223	0.0104655	General Cognitive Ability - g Score	1049	-0.0542813	0.0305345	0.0754525	General Fluid Cognitive Ability - gf Score	1051	-0.0541082	0.0321536	0.0924126	Logical Memory - Logical Memory Score	1060	-0.00638845	0.0311169	0.837334	Non-Verbal Reasoning - Matrix Reasoning Score	1060	-0.0979705	0.0301262	0.00114596	Verbal Reasoning - Verbal Total Score	1058	-0.0207334	0.0299178	0.488301	Vocabulary - Vocabulary Score	1058	-0.0387642	0.0306225	0.205559
8356-88	OXT	Oxytocin-neurophysin 1	Processing Speed - Digit Symbol Score	1053	-0.0900308	0.0351678	0.0104663	General Cognitive Ability - g Score	1049	-0.0620072	0.0315374	0.0492815	General Fluid Cognitive Ability - gf Score	1051	-0.0616834	0.0331749	0.0629786	Logical Memory - Logical Memory Score	1060	0.00793662	0.032187	0.805234	Non-Verbal Reasoning - Matrix Reasoning Score	1060	-0.0499673	0.0312626	0.109974	Verbal Reasoning - Verbal Total Score	1058	-0.0471681	0.030844	0.126204	Vocabulary - Vocabulary Score	1058	-0.0482442	0.0314475	0.125
19233-75	ATOX1	Copper transport protein ATOX1	Processing Speed - Digit Symbol Score	1053	-0.0886469	0.0346655	0.0105518	General Cognitive Ability - g Score	1049	-0.0695198	0.0310158	0.0249978	General Fluid Cognitive Ability - gf Score	1051	-0.0694173	0.0326513	0.0335019	Logical Memory - Logical Memory Score	1060	-0.0329809	0.0317678	0.299182	Non-Verbal Reasoning - Matrix Reasoning Score	1060	-0.0842897	0.0308027	0.00621078	Verbal Reasoning - Verbal Total Score	1058	-0.024286	0.0304414	0.424989	Vocabulary - Vocabulary Score	1058	-0.0582684	0.0309664	0.0598818
5677-15	C2orf66	Uncharacterized protein C2orf66	Processing Speed - Digit Symbol Score	1053	-0.0898815	0.0352138	0.0106968	General Cognitive Ability - g Score	1049	-0.0537551	0.0315576	0.0884943	General Fluid Cognitive Ability - gf Score	1051	-0.0498475	0.0332275	0.133566	Logical Memory - Logical Memory Score	1060	-0.00474438	0.0323076	0.88325	Non-Verbal Reasoning - Matrix Reasoning Score	1060	-0.0584316	0.0313718	0.0625255	Verbal Reasoning - Verbal Total Score	1058	-0.0125716	0.0309693	0.684789	Vocabulary - Vocabulary Score	1058	-0.051427	0.0314747	0.102277
11196-31	COL6A3	Collagen alpha-3(VI) chain	Processing Speed - Digit Symbol Score	1053	-0.0889523	0.0348692	0.0107407	General Cognitive Ability - g Score	1049	-0.0815981	0.0312318	0.00898394	General Fluid Cognitive Ability - gf Score	1051	-0.071416	0.0328844	0.0298761	Logical Memory - Logical Memory Score	1060	-0.00400989	0.0319348	0.900076	Non-Verbal Reasoning - Matrix Reasoning Score	1060	-0.0491218	0.0310182	0.113275	Verbal Reasoning - Verbal Total Score	1058	-0.0560899	0.0305987	0.0667902	Vocabulary - Vocabulary Score	1058	-0.0774056	0.0311347	0.0129131
7983-1	PCDHGC5	Protocadherin gamma-C5	Processing Speed - Digit Symbol Score	1053	-0.0894827	0.0351164	0.0108289	General Cognitive Ability - g Score	1049	-0.06425	0.0314316	0.0409413	General Fluid Cognitive Ability - gf Score	1051	-0.0655308	0.0330869	0.04764	Logical Memory - Logical Memory Score	1060	-0.0420268	0.0322269	0.192203	Non-Verbal Reasoning - Matrix Reasoning Score	1060	-0.0593223	0.0313175	0.0581956	Verbal Reasoning - Verbal Total Score	1058	-0.00831343	0.0308976	0.78788	Vocabulary - Vocabulary Score	1058	-0.0515908	0.0313631	0.0999794
16845-15	MPZL1	Myelin protein zero-like protein 1	Processing Speed - Digit Symbol Score	1053	-0.0890161	0.0349342	0.0108309	General Cognitive Ability - g Score	1049	-0.0738423	0.0312982	0.0183087	General Fluid Cognitive Ability - gf Score	1051	-0.0727947	0.0329401	0.0271115	Logical Memory - Logical Memory Score	1060	0.00565382	0.0320012	0.859763	Non-Verbal Reasoning - Matrix Reasoning Score	1060	-0.0799862	0.0310257	0.00993569	Verbal Reasoning - Verbal Total Score	1058	-0.0674443	0.0306428	0.027737	Vocabulary - Vocabulary Score	1058	-0.0617928	0.0312997	0.0483557
6517-14	GDF10	Growth/differentiation factor 10	Processing Speed - Digit Symbol Score	1053	-0.089065	0.0349834	0.010899	General Cognitive Ability - g Score	1049	-0.0284264	0.0313969	0.365259	General Fluid Cognitive Ability - gf Score	1051	-0.0437983	0.0330245	0.184761	Logical Memory - Logical Memory Score	1060	0.012434	0.0320931	0.698433	Non-Verbal Reasoning - Matrix Reasoning Score	1060	-0.0682773	0.0311432	0.0283529	Verbal Reasoning - Verbal Total Score	1058	-0.0208654	0.0307625	0.497598	Vocabulary - Vocabulary Score	1058	-0.00239821	0.0313441	0.939012
7860-9	HERC4	Probable E3 ubiquitin-protein ligase HERC4	Processing Speed - Digit Symbol Score	1053	-0.0883455	0.0347202	0.0109435	General Cognitive Ability - g Score	1049	-0.0542683	0.0310888	0.0808824	General Fluid Cognitive Ability - gf Score	1051	-0.0673578	0.0327198	0.0395304	Logical Memory - Logical Memory Score	1060	-0.00798682	0.0318546	0.802025	Non-Verbal Reasoning - Matrix Reasoning Score	1060	-0.0358107	0.0309607	0.247416	Verbal Reasoning - Verbal Total Score	1058	-0.0449371	0.0305027	0.140693	Vocabulary - Vocabulary Score	1058	-0.0186616	0.0310849	0.548278
6372-7	YBX2	Y-box-binding protein 2	Processing Speed - Digit Symbol Score	1053	-0.0875065	0.0343908	0.0109443	General Cognitive Ability - g Score	1049	-0.0553218	0.0307731	0.0722192	General Fluid Cognitive Ability - gf Score	1051	-0.0676634	0.0324084	0.0368125	Logical Memory - Logical Memory Score	1060	-0.0359599	0.0315129	0.253821	Non-Verbal Reasoning - Matrix Reasoning Score	1060	-0.0343676	0.030646	0.262101	Verbal Reasoning - Verbal Total Score	1058	-0.0190581	0.0302315	0.528429	Vocabulary - Vocabulary Score	1058	-0.0297984	0.0307894	0.333137
13939-14	UGP2	UTP--glucose-1-phosphate uridylyltransferase	Processing Speed - Digit Symbol Score	1053	-0.0894372	0.0351506	0.0109465	General Cognitive Ability - g Score	1049	-0.0620029	0.0315136	0.0491259	General Fluid Cognitive Ability - gf Score	1051	-0.0609418	0.0331512	0.0660182	Logical Memory - Logical Memory Score	1060	-0.0443868	0.0322326	0.168489	Non-Verbal Reasoning - Matrix Reasoning Score	1060	-0.0566719	0.031327	0.0704441	Verbal Reasoning - Verbal Total Score	1058	0.00310931	0.0309288	0.919923	Vocabulary - Vocabulary Score	1058	-0.0550356	0.0314068	0.0797148
15460-9	DPP4	Dipeptidyl peptidase 4	Processing Speed - Digit Symbol Score	1053	-0.0870975	0.0342417	0.0109714	General Cognitive Ability - g Score	1049	-0.0277333	0.0307213	0.366664	General Fluid Cognitive Ability - gf Score	1051	-0.040426	0.0323049	0.210793	Logical Memory - Logical Memory Score	1060	-0.000640504	0.031737	0.983898	Non-Verbal Reasoning - Matrix Reasoning Score	1060	-0.0432374	0.0308436	0.160966	Verbal Reasoning - Verbal Total Score	1058	0.00132918	0.0304031	0.965129	Vocabulary - Vocabulary Score	1058	-0.00448554	0.0309127	0.884629
12428-2	LYPLAL1	Lysophospholipase-like protein 1	Processing Speed - Digit Symbol Score	1053	-0.0890251	0.0350148	0.0110064	General Cognitive Ability - g Score	1049	-0.0677167	0.031353	0.0307872	General Fluid Cognitive Ability - gf Score	1051	-0.0705187	0.0330077	0.032644	Logical Memory - Logical Memory Score	1060	-0.0366224	0.032097	0.253873	Non-Verbal Reasoning - Matrix Reasoning Score	1060	-0.0695168	0.03116	0.0256838	Verbal Reasoning - Verbal Total Score	1058	-0.0242541	0.0307945	0.430923	Vocabulary - Vocabulary Score	1058	-0.0508797	0.0313295	0.104372
15588-17	GLA	Alpha-galactosidase A	Processing Speed - Digit Symbol Score	1053	-0.0888694	0.0349569	0.0110139	General Cognitive Ability - g Score	1049	-0.0560343	0.0313326	0.0737159	General Fluid Cognitive Ability - gf Score	1051	-0.0648554	0.0329666	0.0491483	Logical Memory - Logical Memory Score	1060	-0.0223224	0.0320924	0.486701	Non-Verbal Reasoning - Matrix Reasoning Score	1060	-0.0758901	0.0311287	0.0147709	Verbal Reasoning - Verbal Total Score	1058	-0.0278831	0.0307697	0.364837	Vocabulary - Vocabulary Score	1058	-0.0305001	0.0313311	0.330317
17785-11	RCL	2'-deoxynucleoside 5'-phosphate N-hydrolase 1	Processing Speed - Digit Symbol Score	1053	-0.0880241	0.0346469	0.0110659	General Cognitive Ability - g Score	1049	-0.0462466	0.0310684	0.136609	General Fluid Cognitive Ability - gf Score	1051	-0.0546701	0.0327116	0.0946668	Logical Memory - Logical Memory Score	1060	-0.00579278	0.0317498	0.855229	Non-Verbal Reasoning - Matrix Reasoning Score	1060	-0.0421034	0.0308483	0.172299	Verbal Reasoning - Verbal Total Score	1058	-0.0228615	0.030467	0.453033	Vocabulary - Vocabulary Score	1058	-0.0259155	0.0310606	0.404082
4923-79	AMH	Muellerian-inhibiting factor	Processing Speed - Digit Symbol Score	1053	-0.0883064	0.034759	0.0110683	General Cognitive Ability - g Score	1049	-0.0501483	0.0311469	0.107385	General Fluid Cognitive Ability - gf Score	1051	-0.0438296	0.0328072	0.181558	Logical Memory - Logical Memory Score	1060	0.00562859	0.0321136	0.860866	Non-Verbal Reasoning - Matrix Reasoning Score	1060	-0.071764	0.0311486	0.0212269	Verbal Reasoning - Verbal Total Score	1058	-0.0126389	0.0307888	0.681438	Vocabulary - Vocabulary Score	1058	-0.0522284	0.0312597	0.094763
10442-1	TMEM190	Transmembrane protein 190	Processing Speed - Digit Symbol Score	1053	-0.0883517	0.0347874	0.0110927	General Cognitive Ability - g Score	1049	-0.0444162	0.0313365	0.156368	General Fluid Cognitive Ability - gf Score	1051	-0.0710182	0.0329157	0.0309605	Logical Memory - Logical Memory Score	1060	-0.0168788	0.0317501	0.594993	Non-Verbal Reasoning - Matrix Reasoning Score	1060	-0.0165182	0.0308901	0.59283	Verbal Reasoning - Verbal Total Score	1058	-0.043647	0.0305851	0.15356	Vocabulary - Vocabulary Score	1058	0.0042059	0.0313726	0.893353
19437-61	VEGFA	Vascular endothelial growth factor A	Processing Speed - Digit Symbol Score	1053	-0.0895373	0.0352583	0.0111022	General Cognitive Ability - g Score	1049	-0.0701612	0.0315395	0.0261117	General Fluid Cognitive Ability - gf Score	1051	-0.0737345	0.0332385	0.0265315	Logical Memory - Logical Memory Score	1060	-0.0130848	0.0322665	0.685094	Non-Verbal Reasoning - Matrix Reasoning Score	1060	-0.0882967	0.0312613	0.00473588	Verbal Reasoning - Verbal Total Score	1058	-0.0465685	0.0309345	0.132224	Vocabulary - Vocabulary Score	1058	-0.0499573	0.0315173	0.112949
5765-53	DEFB121	Beta-defensin 121	Processing Speed - Digit Symbol Score	1053	-0.0888084	0.0349728	0.0111058	General Cognitive Ability - g Score	1049	-0.0213302	0.0313979	0.496915	General Fluid Cognitive Ability - gf Score	1051	-0.0372474	0.0330349	0.259523	Logical Memory - Logical Memory Score	1060	-0.00194848	0.0321005	0.951599	Non-Verbal Reasoning - Matrix Reasoning Score	1060	-0.023178	0.0312099	0.457693	Verbal Reasoning - Verbal Total Score	1058	0.00973035	0.0307926	0.752005	Vocabulary - Vocabulary Score	1058	-0.00115457	0.0313483	0.97062
13078-3	CETN2	Centrin-2	Processing Speed - Digit Symbol Score	1053	-0.0887105	0.0349496	0.0111412	General Cognitive Ability - g Score	1049	-0.0643738	0.0312755	0.0395627	General Fluid Cognitive Ability - gf Score	1051	-0.0683069	0.0329341	0.0380747	Logical Memory - Logical Memory Score	1060	-0.0108685	0.0321682	0.735465	Non-Verbal Reasoning - Matrix Reasoning Score	1060	-0.072206	0.0312139	0.020708	Verbal Reasoning - Verbal Total Score	1058	-0.0420502	0.0308029	0.17221	Vocabulary - Vocabulary Score	1058	-0.0419089	0.0312846	0.180375
17364-8	SNRPB2	U2 small nuclear ribonucleoprotein B''	Processing Speed - Digit Symbol Score	1053	-0.0846737	0.0333758	0.0111813	General Cognitive Ability - g Score	1049	-0.0619525	0.0298366	0.0378578	General Fluid Cognitive Ability - gf Score	1051	-0.0631833	0.0314147	0.0442975	Logical Memory - Logical Memory Score	1060	-0.0487073	0.030561	0.110987	Non-Verbal Reasoning - Matrix Reasoning Score	1060	-0.0146276	0.0297522	0.622968	Verbal Reasoning - Verbal Total Score	1058	-0.00165617	0.0292943	0.954915	Vocabulary - Vocabulary Score	1058	-0.0527508	0.0298444	0.07714
8285-64	ADCYAP1	Pituitary adenylate cyclase-activating polypeptide	Processing Speed - Digit Symbol Score	1053	-0.0893778	0.0352375	0.0111986	General Cognitive Ability - g Score	1049	-0.0483602	0.0315473	0.125289	General Fluid Cognitive Ability - gf Score	1051	-0.0525721	0.0331889	0.113188	Logical Memory - Logical Memory Score	1060	0.012991	0.0324024	0.688472	Non-Verbal Reasoning - Matrix Reasoning Score	1060	-0.0574118	0.0314607	0.0680202	Verbal Reasoning - Verbal Total Score	1058	-0.0353675	0.0310082	0.254043	Vocabulary - Vocabulary Score	1058	-0.0307903	0.0316453	0.330564
12510-3	STAP1	Signal-transducing adaptor protein 1	Processing Speed - Digit Symbol Score	1053	-0.0884647	0.0348827	0.0112107	General Cognitive Ability - g Score	1049	-0.0720133	0.0312721	0.0212903	General Fluid Cognitive Ability - gf Score	1051	-0.0728204	0.032912	0.0269268	Logical Memory - Logical Memory Score	1060	-0.0351653	0.0319079	0.270423	Non-Verbal Reasoning - Matrix Reasoning Score	1060	-0.0453328	0.0310154	0.143845	Verbal Reasoning - Verbal Total Score	1058	-0.0256931	0.0306611	0.402047	Vocabulary - Vocabulary Score	1058	-0.0565732	0.0312726	0.070446
8840-61	C1S	Complement C1s subcomponent	Processing Speed - Digit Symbol Score	1053	-0.0881232	0.0347531	0.0112224	General Cognitive Ability - g Score	1049	-0.0601668	0.0311329	0.0532878	General Fluid Cognitive Ability - gf Score	1051	-0.0644445	0.032742	0.049039	Logical Memory - Logical Memory Score	1060	-0.0132407	0.0318123	0.677253	Non-Verbal Reasoning - Matrix Reasoning Score	1060	-0.053568	0.0308962	0.0829526	Verbal Reasoning - Verbal Total Score	1058	-0.0313377	0.030484	0.303949	Vocabulary - Vocabulary Score	1058	-0.0314525	0.0311713	0.312965
6962-5	HLA-DRB3	HLA class II histocompatibility antigen, DR beta 3 chain	Processing Speed - Digit Symbol Score	1053	-0.0891238	0.0351652	0.0112629	General Cognitive Ability - g Score	1049	-0.0751271	0.0314342	0.0168495	General Fluid Cognitive Ability - gf Score	1051	-0.0750646	0.0331536	0.0235651	Logical Memory - Logical Memory Score	1060	-0.0311875	0.0323138	0.334472	Non-Verbal Reasoning - Matrix Reasoning Score	1060	-0.0436349	0.031409	0.164757	Verbal Reasoning - Verbal Total Score	1058	-0.0310581	0.0310014	0.316426	Vocabulary - Vocabulary Score	1058	-0.056616	0.0314385	0.0717263
5265-12	GRAP2	GRB2-related adapter protein 2	Processing Speed - Digit Symbol Score	1053	-0.0892332	0.0352351	0.011325	General Cognitive Ability - g Score	1049	-0.0660614	0.0315581	0.0363201	General Fluid Cognitive Ability - gf Score	1051	-0.0592584	0.0332386	0.0746156	Logical Memory - Logical Memory Score	1060	-0.00886419	0.0323879	0.784324	Non-Verbal Reasoning - Matrix Reasoning Score	1060	-0.09617	0.0313634	0.00216714	Verbal Reasoning - Verbal Total Score	1058	-0.028074	0.0310485	0.365889	Vocabulary - Vocabulary Score	1058	-0.0646279	0.0314955	0.040172
4916-2	IGHD|IGK@|IGL@	Immunoglobulin heavy constant delta	Processing Speed - Digit Symbol Score	1053	-0.0884462	0.0349315	0.0113418	General Cognitive Ability - g Score	1049	-0.0939442	0.0312309	0.00262931	General Fluid Cognitive Ability - gf Score	1051	-0.0849784	0.0328969	0.00978953	Logical Memory - Logical Memory Score	1060	-0.0544557	0.0320761	0.0895637	Non-Verbal Reasoning - Matrix Reasoning Score	1060	-0.0342543	0.0312172	0.272515	Verbal Reasoning - Verbal Total Score	1058	-0.0358843	0.0307938	0.243894	Vocabulary - Vocabulary Score	1058	-0.0763749	0.0313324	0.0147865
16536-3	HMGA1	High mobility group protein HMG-I/HMG-Y	Processing Speed - Digit Symbol Score	1053	-0.088771	0.0350636	0.0113507	General Cognitive Ability - g Score	1049	-0.0506359	0.0314437	0.107317	General Fluid Cognitive Ability - gf Score	1051	-0.0610651	0.0330571	0.0647094	Logical Memory - Logical Memory Score	1060	0.00257996	0.0321917	0.936123	Non-Verbal Reasoning - Matrix Reasoning Score	1060	-0.0269447	0.0312983	0.389294	Verbal Reasoning - Verbal Total Score	1058	-0.0407218	0.0308259	0.186493	Vocabulary - Vocabulary Score	1058	-0.0213975	0.03141	0.495726
8535-102	DMKN	Dermokine	Processing Speed - Digit Symbol Score	1053	-0.088982	0.0351575	0.0113754	General Cognitive Ability - g Score	1049	-0.0467633	0.0315084	0.137768	General Fluid Cognitive Ability - gf Score	1051	-0.0521562	0.0331801	0.115971	Logical Memory - Logical Memory Score	1060	0.00312408	0.0322489	0.922826	Non-Verbal Reasoning - Matrix Reasoning Score	1060	-0.0777056	0.0312693	0.0129536	Verbal Reasoning - Verbal Total Score	1058	-0.0230803	0.0309332	0.455587	Vocabulary - Vocabulary Score	1058	-0.0274639	0.0314888	0.383109
13557-3	PVRL3	Nectin-3	Processing Speed - Digit Symbol Score	1053	-0.0882044	0.0348651	0.0114102	General Cognitive Ability - g Score	1049	-0.0343214	0.0312674	0.272347	General Fluid Cognitive Ability - gf Score	1051	-0.0421171	0.0329083	0.200604	Logical Memory - Logical Memory Score	1060	0.00441022	0.0320226	0.89046	Non-Verbal Reasoning - Matrix Reasoning Score	1060	-0.0680693	0.0310706	0.0284668	Verbal Reasoning - Verbal Total Score	1058	-0.0107383	0.0307012	0.726513	Vocabulary - Vocabulary Score	1058	-0.0181168	0.0312478	0.562064
7945-10	SEMA6A	Semaphorin-6A	Processing Speed - Digit Symbol Score	1053	-0.0875566	0.0346211	0.0114389	General Cognitive Ability - g Score	1049	-0.0131808	0.031037	0.67107	General Fluid Cognitive Ability - gf Score	1051	-0.0248086	0.0326511	0.44737	Logical Memory - Logical Memory Score	1060	0.0186041	0.031769	0.558142	Non-Verbal Reasoning - Matrix Reasoning Score	1060	-0.0279372	0.0308956	0.365865	Verbal Reasoning - Verbal Total Score	1058	0.00554551	0.0304231	0.855363	Vocabulary - Vocabulary Score	1058	0.0039751	0.0309585	0.897831
19311-15	CRYGS	Gamma-crystallin S	Processing Speed - Digit Symbol Score	1053	-0.0885658	0.0350687	0.0115535	General Cognitive Ability - g Score	1049	-0.0526805	0.0313871	0.0932671	General Fluid Cognitive Ability - gf Score	1051	-0.0554989	0.0330412	0.0930186	Logical Memory - Logical Memory Score	1060	-0.00925678	0.0321847	0.773642	Non-Verbal Reasoning - Matrix Reasoning Score	1060	-0.0283655	0.0312906	0.364662	Verbal Reasoning - Verbal Total Score	1058	-0.0206481	0.0308347	0.503089	Vocabulary - Vocabulary Score	1058	-0.0389886	0.031375	0.213991
8772-5	EFNB2	Ephrin-B2	Processing Speed - Digit Symbol Score	1053	-0.0879928	0.0348972	0.0116859	General Cognitive Ability - g Score	1049	-0.0677327	0.031251	0.0302059	General Fluid Cognitive Ability - gf Score	1051	-0.0574535	0.0329303	0.0810371	Logical Memory - Logical Memory Score	1060	-0.0131602	0.0320078	0.680958	Non-Verbal Reasoning - Matrix Reasoning Score	1060	-0.0466974	0.0310953	0.133161	Verbal Reasoning - Verbal Total Score	1058	-0.0196147	0.0307063	0.522964	Vocabulary - Vocabulary Score	1058	-0.0725937	0.0312225	0.0200697
13540-1	GPR26	G-protein coupled receptor 26	Processing Speed - Digit Symbol Score	1053	-0.0873726	0.0346528	0.0116897	General Cognitive Ability - g Score	1049	-0.0588776	0.0310298	0.0577685	General Fluid Cognitive Ability - gf Score	1051	-0.0638528	0.0326863	0.0507602	Logical Memory - Logical Memory Score	1060	-0.0092386	0.0317956	0.771386	Non-Verbal Reasoning - Matrix Reasoning Score	1060	-0.055684	0.0308766	0.0713196	Verbal Reasoning - Verbal Total Score	1058	-0.040588	0.0304803	0.182987	Vocabulary - Vocabulary Score	1058	-0.0388661	0.0309878	0.209755
10623-19	MUC1	Mucin-1	Processing Speed - Digit Symbol Score	1053	-0.0889457	0.0352789	0.011695	General Cognitive Ability - g Score	1049	-0.07101	0.0315858	0.0245656	General Fluid Cognitive Ability - gf Score	1051	-0.0706606	0.0332534	0.0335935	Logical Memory - Logical Memory Score	1060	-0.00550436	0.0323163	0.864753	Non-Verbal Reasoning - Matrix Reasoning Score	1060	-0.0627523	0.0313679	0.0454434	Verbal Reasoning - Verbal Total Score	1058	-0.053581	0.0309593	0.0835068	Vocabulary - Vocabulary Score	1058	-0.0556227	0.0315396	0.0778021
8476-11	CHGA	Chromogranin-A	Processing Speed - Digit Symbol Score	1053	-0.0863367	0.0342494	0.0117081	General Cognitive Ability - g Score	1049	-0.0653602	0.0307165	0.0333496	General Fluid Cognitive Ability - gf Score	1051	-0.0660298	0.032319	0.0410464	Logical Memory - Logical Memory Score	1060	-0.0369147	0.0313438	0.238901	Non-Verbal Reasoning - Matrix Reasoning Score	1060	-0.0617425	0.0304411	0.0425334	Verbal Reasoning - Verbal Total Score	1058	-0.0207996	0.0301071	0.489658	Vocabulary - Vocabulary Score	1058	-0.0611265	0.0306475	0.0460974
7132-55	C1QL4	Complement C1q-like protein 4	Processing Speed - Digit Symbol Score	1053	-0.0882259	0.0350151	0.0117472	General Cognitive Ability - g Score	1049	-0.0350614	0.0313785	0.263835	General Fluid Cognitive Ability - gf Score	1051	-0.0443788	0.0330161	0.178899	Logical Memory - Logical Memory Score	1060	0.0157849	0.0322277	0.624279	Non-Verbal Reasoning - Matrix Reasoning Score	1060	-0.036789	0.0313279	0.240266	Verbal Reasoning - Verbal Total Score	1058	-0.0240853	0.0308523	0.435	Vocabulary - Vocabulary Score	1058	-0.0115315	0.0314104	0.713527
6921-24	B4GALT3	Beta-1,4-galactosyltransferase 3	Processing Speed - Digit Symbol Score	1053	-0.0884515	0.0351267	0.0118001	General Cognitive Ability - g Score	1049	-0.0384243	0.0315284	0.22295	General Fluid Cognitive Ability - gf Score	1051	-0.0379988	0.0331861	0.2522	Logical Memory - Logical Memory Score	1060	-0.00263656	0.0321801	0.934701	Non-Verbal Reasoning - Matrix Reasoning Score	1060	-0.0529537	0.0312512	0.0901789	Verbal Reasoning - Verbal Total Score	1058	0.00576059	0.030888	0.852053	Vocabulary - Vocabulary Score	1058	-0.0368528	0.031515	0.242254
8818-13	IFNGR2	Interferon gamma receptor 2	Processing Speed - Digit Symbol Score	1053	-0.0882156	0.0350364	0.0118082	General Cognitive Ability - g Score	1049	-0.0462646	0.0314109	0.140782	General Fluid Cognitive Ability - gf Score	1051	-0.0456704	0.0330481	0.16699	Logical Memory - Logical Memory Score	1060	0.0113846	0.0321762	0.723472	Non-Verbal Reasoning - Matrix Reasoning Score	1060	-0.0665789	0.0312245	0.032985	Verbal Reasoning - Verbal Total Score	1058	-0.0250088	0.0308189	0.417092	Vocabulary - Vocabulary Score	1058	-0.0406208	0.0314625	0.196673
5030-52	SIRT2	NAD-dependent protein deacetylase sirtuin-2	Processing Speed - Digit Symbol Score	1053	-0.0887414	0.0352461	0.0118103	General Cognitive Ability - g Score	1049	-0.0862497	0.0315104	0.00619682	General Fluid Cognitive Ability - gf Score	1051	-0.111807	0.0331142	0.000734393	Logical Memory - Logical Memory Score	1060	-0.0800039	0.0322022	0.0129762	Non-Verbal Reasoning - Matrix Reasoning Score	1060	-0.0670581	0.0313431	0.0323966	Verbal Reasoning - Verbal Total Score	1058	-0.0585545	0.0309173	0.0582369	Vocabulary - Vocabulary Score	1058	-0.0141881	0.0315609	0.653038
11539-4	ATP5J2	ATP synthase subunit f, mitochondrial	Processing Speed - Digit Symbol Score	1053	-0.0879927	0.034962	0.0118422	General Cognitive Ability - g Score	1049	-0.0633599	0.0313252	0.0431092	General Fluid Cognitive Ability - gf Score	1051	-0.0733171	0.0329442	0.0260482	Logical Memory - Logical Memory Score	1060	-0.0309139	0.0320689	0.335053	Non-Verbal Reasoning - Matrix Reasoning Score	1060	-0.0519311	0.0311666	0.0956654	Verbal Reasoning - Verbal Total Score	1058	-0.036872	0.0307448	0.230414	Vocabulary - Vocabulary Score	1058	-0.0298549	0.031279	0.339845
10464-6	ANTXR1	Anthrax toxin receptor 1	Processing Speed - Digit Symbol Score	1053	0.0845534	0.0336253	0.0119176	General Cognitive Ability - g Score	1049	0.0923214	0.0301118	0.00216976	General Fluid Cognitive Ability - gf Score	1051	0.104933	0.0316381	0.00091095	Logical Memory - Logical Memory Score	1060	0.0567207	0.0308021	0.0655549	Non-Verbal Reasoning - Matrix Reasoning Score	1060	0.0269784	0.0299899	0.368344	Verbal Reasoning - Verbal Total Score	1058	0.0759932	0.0295455	0.010109	Vocabulary - Vocabulary Score	1058	0.0320612	0.0302525	0.289242
8006-12	DNAJB12	DnaJ homolog subfamily B member 12	Processing Speed - Digit Symbol Score	1053	-0.0872611	0.0347088	0.0119339	General Cognitive Ability - g Score	1049	-0.0760303	0.0310734	0.0144131	General Fluid Cognitive Ability - gf Score	1051	-0.0619282	0.0327291	0.0584721	Logical Memory - Logical Memory Score	1060	0.00600738	0.0318467	0.85038	Non-Verbal Reasoning - Matrix Reasoning Score	1060	-0.0614065	0.0309123	0.0469808	Verbal Reasoning - Verbal Total Score	1058	-0.0424054	0.030514	0.164619	Vocabulary - Vocabulary Score	1058	-0.0879852	0.0310429	0.00459248
14662-6	MZF1	Myeloid zinc finger 1	Processing Speed - Digit Symbol Score	1053	-0.0868435	0.0345444	0.0119382	General Cognitive Ability - g Score	1049	-0.0625334	0.0309402	0.0432692	General Fluid Cognitive Ability - gf Score	1051	-0.0628597	0.0325544	0.0534937	Logical Memory - Logical Memory Score	1060	-0.000997012	0.0317857	0.974977	Non-Verbal Reasoning - Matrix Reasoning Score	1060	-0.0849644	0.0308139	0.00582734	Verbal Reasoning - Verbal Total Score	1058	-0.0521593	0.030418	0.0863906	Vocabulary - Vocabulary Score	1058	-0.0457973	0.0308857	0.138128
19482-11	HDHD3	Haloacid dehalogenase-like hydrolase domain-containing protein 3	Processing Speed - Digit Symbol Score	1053	-0.0876986	0.0348915	0.0119552	General Cognitive Ability - g Score	1049	-0.0722973	0.031245	0.020674	General Fluid Cognitive Ability - gf Score	1051	-0.0818834	0.0328801	0.0127613	Logical Memory - Logical Memory Score	1060	-0.0410965	0.0320098	0.199186	Non-Verbal Reasoning - Matrix Reasoning Score	1060	-0.062419	0.0310969	0.0447243	Verbal Reasoning - Verbal Total Score	1058	-0.0423774	0.0307149	0.167678	Vocabulary - Vocabulary Score	1058	-0.0414286	0.0312357	0.184733
13946-8	DDX23	Probable ATP-dependent RNA helicase DDX23	Processing Speed - Digit Symbol Score	1053	-0.0877737	0.0349341	0.0119862	General Cognitive Ability - g Score	1049	-0.058673	0.0312878	0.0607559	General Fluid Cognitive Ability - gf Score	1051	-0.0628097	0.0329454	0.0565881	Logical Memory - Logical Memory Score	1060	-0.0245776	0.0320221	0.442773	Non-Verbal Reasoning - Matrix Reasoning Score	1060	-0.0788697	0.0310579	0.0111029	Verbal Reasoning - Verbal Total Score	1058	-0.0220994	0.0307134	0.471812	Vocabulary - Vocabulary Score	1058	-0.041059	0.0312126	0.188354
13623-4	MLL2	Histone-lysine N-methyltransferase 2D	Processing Speed - Digit Symbol Score	1053	-0.0873714	0.0348469	0.0121659	General Cognitive Ability - g Score	1049	-0.0493038	0.031206	0.114119	General Fluid Cognitive Ability - gf Score	1051	-0.0566593	0.0328475	0.0845417	Logical Memory - Logical Memory Score	1060	-0.0191586	0.0320738	0.550289	Non-Verbal Reasoning - Matrix Reasoning Score	1060	-0.0717581	0.0311197	0.0211177	Verbal Reasoning - Verbal Total Score	1058	-0.0168661	0.0307355	0.583176	Vocabulary - Vocabulary Score	1058	-0.028232	0.0312802	0.366765
3894-15	NAGK	N-acetyl-D-glucosamine kinase	Processing Speed - Digit Symbol Score	1053	-0.0869199	0.0346826	0.0122052	General Cognitive Ability - g Score	1049	-0.0636812	0.0310209	0.040087	General Fluid Cognitive Ability - gf Score	1051	-0.0772879	0.032656	0.0179461	Logical Memory - Logical Memory Score	1060	-0.0291036	0.031789	0.359917	Non-Verbal Reasoning - Matrix Reasoning Score	1060	-0.0532462	0.0308815	0.08467	Verbal Reasoning - Verbal Total Score	1058	-0.039051	0.0304678	0.199944	Vocabulary - Vocabulary Score	1058	-0.0185042	0.0311587	0.552599
8225-86	EPHB2	Ephrin type-B receptor 2	Processing Speed - Digit Symbol Score	1053	-0.0831556	0.0332228	0.0123158	General Cognitive Ability - g Score	1049	-0.0601025	0.0298102	0.0437823	General Fluid Cognitive Ability - gf Score	1051	-0.0625873	0.0313382	0.0458084	Logical Memory - Logical Memory Score	1060	-0.036648	0.0304165	0.228252	Non-Verbal Reasoning - Matrix Reasoning Score	1060	-0.0468294	0.0295635	0.113187	Verbal Reasoning - Verbal Total Score	1058	-0.0135754	0.0292031	0.64203	Vocabulary - Vocabulary Score	1058	-0.0491193	0.0297759	0.0990184
2614-28	EFNA4	Ephrin-A4	Processing Speed - Digit Symbol Score	1053	-0.0872966	0.0348795	0.0123213	General Cognitive Ability - g Score	1049	-0.0382465	0.0313111	0.221897	General Fluid Cognitive Ability - gf Score	1051	-0.039415	0.0329292	0.231321	Logical Memory - Logical Memory Score	1060	0.0105788	0.0318781	0.740002	Non-Verbal Reasoning - Matrix Reasoning Score	1060	-0.0494057	0.0309705	0.110656	Verbal Reasoning - Verbal Total Score	1058	-0.00806189	0.0305894	0.792126	Vocabulary - Vocabulary Score	1058	-0.0376808	0.0312897	0.228491
19366-8	PEX26	Peroxisome assembly protein 26	Processing Speed - Digit Symbol Score	1053	-0.0865767	0.034621	0.0123949	General Cognitive Ability - g Score	1049	-0.0384208	0.0310337	0.215703	General Fluid Cognitive Ability - gf Score	1051	-0.0532505	0.0326564	0.102968	Logical Memory - Logical Memory Score	1060	-0.0164094	0.0319558	0.6076	Non-Verbal Reasoning - Matrix Reasoning Score	1060	-0.0535418	0.0310382	0.0845217	Verbal Reasoning - Verbal Total Score	1058	-0.0134546	0.0306488	0.660668	Vocabulary - Vocabulary Score	1058	-0.00335531	0.0311957	0.914347
17832-12	IDI2	Isopentenyl-diphosphate delta-isomerase 2	Processing Speed - Digit Symbol Score	1053	-0.0869628	0.0347859	0.0124214	General Cognitive Ability - g Score	1049	-0.0261152	0.0311288	0.401503	General Fluid Cognitive Ability - gf Score	1051	-0.0463005	0.0327886	0.157923	Logical Memory - Logical Memory Score	1060	0.035295	0.0320039	0.270099	Non-Verbal Reasoning - Matrix Reasoning Score	1060	-0.0390205	0.0311313	0.210054	Verbal Reasoning - Verbal Total Score	1058	-0.0442933	0.0306391	0.148276	Vocabulary - Vocabulary Score	1058	0.00359279	0.0310902	0.908001
18317-111	ZFAND5	AN1-type zinc finger protein 5	Processing Speed - Digit Symbol Score	1053	-0.0877287	0.0351032	0.0124487	General Cognitive Ability - g Score	1049	-0.0802299	0.031362	0.010522	General Fluid Cognitive Ability - gf Score	1051	-0.0905693	0.032994	0.00605062	Logical Memory - Logical Memory Score	1060	-0.0439479	0.0323143	0.173825	Non-Verbal Reasoning - Matrix Reasoning Score	1060	-0.0424712	0.0314326	0.176637	Verbal Reasoning - Verbal Total Score	1058	-0.0574002	0.0309174	0.063373	Vocabulary - Vocabulary Score	1058	-0.0443148	0.0314749	0.159149
18874-66	CEBPA	CCAAT/enhancer-binding protein alpha	Processing Speed - Digit Symbol Score	1053	-0.0879753	0.0352078	0.0124634	General Cognitive Ability - g Score	1049	-0.106363	0.0313137	0.000682048	General Fluid Cognitive Ability - gf Score	1051	-0.100693	0.0331034	0.0023519	Logical Memory - Logical Memory Score	1060	-0.0613387	0.0322174	0.0569234	Non-Verbal Reasoning - Matrix Reasoning Score	1060	-0.0710027	0.0313074	0.023334	Verbal Reasoning - Verbal Total Score	1058	-0.058981	0.0308859	0.0561788	Vocabulary - Vocabulary Score	1058	-0.0957158	0.031305	0.00223175
17432-25	AK4	Adenylate kinase 4, mitochondrial	Processing Speed - Digit Symbol Score	1053	-0.0854049	0.0341835	0.0124747	General Cognitive Ability - g Score	1049	-0.0377648	0.0306323	0.217634	General Fluid Cognitive Ability - gf Score	1051	-0.0501171	0.0322272	0.119917	Logical Memory - Logical Memory Score	1060	0.00924437	0.0314162	0.768563	Non-Verbal Reasoning - Matrix Reasoning Score	1060	-0.0435634	0.0305307	0.153616	Verbal Reasoning - Verbal Total Score	1058	-0.0322443	0.0300878	0.283867	Vocabulary - Vocabulary Score	1058	-0.0112345	0.0305862	0.713391
14061-48	TNFSF11	Tumor necrosis factor ligand superfamily member 11	Processing Speed - Digit Symbol Score	1053	-0.0870966	0.0348841	0.012534	General Cognitive Ability - g Score	1049	-0.068914	0.0312055	0.0272169	General Fluid Cognitive Ability - gf Score	1051	-0.0707389	0.0328285	0.0311775	Logical Memory - Logical Memory Score	1060	-0.02866	0.0320834	0.371698	Non-Verbal Reasoning - Matrix Reasoning Score	1060	-0.0559156	0.0311733	0.0728611	Verbal Reasoning - Verbal Total Score	1058	-0.0332872	0.0307052	0.278324	Vocabulary - Vocabulary Score	1058	-0.0498561	0.0312007	0.110061
4159-130	CFH	Complement factor H	Processing Speed - Digit Symbol Score	1053	-0.0871685	0.0349185	0.0125482	General Cognitive Ability - g Score	1049	-0.133906	0.0309784	1.54236e-05	General Fluid Cognitive Ability - gf Score	1051	-0.128785	0.0326558	8.02268e-05	Logical Memory - Logical Memory Score	1060	-0.0896232	0.0319181	0.00498641	Non-Verbal Reasoning - Matrix Reasoning Score	1060	-0.0960123	0.0310181	0.00196571	Verbal Reasoning - Verbal Total Score	1058	-0.087281	0.0305387	0.00426261	Vocabulary - Vocabulary Score	1058	-0.0855931	0.0310835	0.00589351
15440-57	PCSK2	Neuroendocrine convertase 2	Processing Speed - Digit Symbol Score	1053	-0.0874071	0.0350315	0.0125921	General Cognitive Ability - g Score	1049	-0.0547399	0.031381	0.0810958	General Fluid Cognitive Ability - gf Score	1051	-0.0551507	0.0330321	0.0949968	Logical Memory - Logical Memory Score	1060	0.0185668	0.0322084	0.564305	Non-Verbal Reasoning - Matrix Reasoning Score	1060	-0.0537471	0.0312832	0.0857813	Verbal Reasoning - Verbal Total Score	1058	-0.049386	0.030831	0.109193	Vocabulary - Vocabulary Score	1058	-0.0420623	0.0314031	0.18043
19302-7	GIMAP6	GTPase IMAP family member 6	Processing Speed - Digit Symbol Score	1053	-0.0869047	0.0348442	0.0126278	General Cognitive Ability - g Score	1049	-0.0801729	0.031114	0.00997352	General Fluid Cognitive Ability - gf Score	1051	-0.0845752	0.0327532	0.00981739	Logical Memory - Logical Memory Score	1060	-0.0423383	0.0319444	0.185047	Non-Verbal Reasoning - Matrix Reasoning Score	1060	-0.0627486	0.0310393	0.0432192	Verbal Reasoning - Verbal Total Score	1058	-0.0485363	0.0305832	0.112507	Vocabulary - Vocabulary Score	1058	-0.050702	0.0311049	0.103095
12661-44	GABARAPL1	Gamma-aminobutyric acid receptor-associated protein-like 1	Processing Speed - Digit Symbol Score	1053	-0.0862068	0.0345764	0.0126587	General Cognitive Ability - g Score	1049	-0.0602841	0.0309245	0.0512485	General Fluid Cognitive Ability - gf Score	1051	-0.0667513	0.0325759	0.040452	Logical Memory - Logical Memory Score	1060	-0.0220366	0.0317434	0.487551	Non-Verbal Reasoning - Matrix Reasoning Score	1060	-0.069142	0.0308035	0.0247928	Verbal Reasoning - Verbal Total Score	1058	-0.0268173	0.0304194	0.378001	Vocabulary - Vocabulary Score	1058	-0.0383503	0.0309799	0.21575
10362-35	MYC	Myc proto-oncogene protein	Processing Speed - Digit Symbol Score	1053	-0.087096	0.0349424	0.0126825	General Cognitive Ability - g Score	1049	-0.0714357	0.0312365	0.0222	General Fluid Cognitive Ability - gf Score	1051	-0.0736722	0.0328842	0.0250679	Logical Memory - Logical Memory Score	1060	-0.036478	0.0321174	0.256052	Non-Verbal Reasoning - Matrix Reasoning Score	1060	-0.0629167	0.0312031	0.0437625	Verbal Reasoning - Verbal Total Score	1058	-0.0319981	0.0307615	0.298246	Vocabulary - Vocabulary Score	1058	-0.0550879	0.0312026	0.0774814
3803-10	CST5	Cystatin-D	Processing Speed - Digit Symbol Score	1053	0.0841836	0.0337874	0.012718	General Cognitive Ability - g Score	1049	0.113281	0.0303008	0.000185073	General Fluid Cognitive Ability - gf Score	1051	0.114409	0.031853	0.000328407	Logical Memory - Logical Memory Score	1060	0.0528771	0.0308084	0.0861032	Non-Verbal Reasoning - Matrix Reasoning Score	1060	0.0219975	0.0299977	0.463372	Verbal Reasoning - Verbal Total Score	1058	0.0951037	0.0296337	0.00133055	Vocabulary - Vocabulary Score	1058	0.0825237	0.0304713	0.00676408
13422-66	ENOX2	Ecto-NOX disulfide-thiol exchanger 2	Processing Speed - Digit Symbol Score	1053	-0.0871742	0.03501	0.0127749	General Cognitive Ability - g Score	1049	-0.0385744	0.0313517	0.218557	General Fluid Cognitive Ability - gf Score	1051	-0.0409965	0.0330042	0.214177	Logical Memory - Logical Memory Score	1060	0.0145583	0.0321384	0.650557	Non-Verbal Reasoning - Matrix Reasoning Score	1060	-0.0593064	0.0312047	0.0573594	Verbal Reasoning - Verbal Total Score	1058	-0.0178963	0.0307676	0.560794	Vocabulary - Vocabulary Score	1058	-0.0293556	0.0313499	0.349075
11348-132	P4HA2	Prolyl 4-hydroxylase subunit alpha-2	Processing Speed - Digit Symbol Score	1053	-0.0865259	0.0347693	0.0128256	General Cognitive Ability - g Score	1049	-0.0624995	0.0311568	0.0448597	General Fluid Cognitive Ability - gf Score	1051	-0.0584246	0.0328033	0.0749033	Logical Memory - Logical Memory Score	1060	-0.0110393	0.0318555	0.728934	Non-Verbal Reasoning - Matrix Reasoning Score	1060	-0.0826296	0.0308765	0.00744769	Verbal Reasoning - Verbal Total Score	1058	-0.022167	0.0305666	0.468328	Vocabulary - Vocabulary Score	1058	-0.0598721	0.0311187	0.0543555
12531-5	ERVV-1	Endogenous retrovirus group V member 1 Env polyprotein	Processing Speed - Digit Symbol Score	1053	-0.0872074	0.0350643	0.0128801	General Cognitive Ability - g Score	1049	-0.0534811	0.0314376	0.0889089	General Fluid Cognitive Ability - gf Score	1051	-0.0519701	0.0330796	0.116168	Logical Memory - Logical Memory Score	1060	0.00847055	0.0322014	0.792512	Non-Verbal Reasoning - Matrix Reasoning Score	1060	-0.0525192	0.0312792	0.0931438	Verbal Reasoning - Verbal Total Score	1058	-0.0357885	0.030849	0.246001	Vocabulary - Vocabulary Score	1058	-0.0429585	0.0313619	0.170758
8932-1	ENTPD6	Ectonucleoside triphosphate diphosphohydrolase 6	Processing Speed - Digit Symbol Score	1053	-0.0858684	0.0345432	0.0129252	General Cognitive Ability - g Score	1049	-0.0641045	0.0309129	0.038106	General Fluid Cognitive Ability - gf Score	1051	-0.0661119	0.0325611	0.0423162	Logical Memory - Logical Memory Score	1060	0.000439405	0.0317983	0.988975	Non-Verbal Reasoning - Matrix Reasoning Score	1060	-0.0619942	0.0308673	0.0446001	Verbal Reasoning - Verbal Total Score	1058	-0.0525531	0.0304473	0.0843415	Vocabulary - Vocabulary Score	1058	-0.0471849	0.0309471	0.127335
3324-51	LY9	T-lymphocyte surface antigen Ly-9	Processing Speed - Digit Symbol Score	1053	-0.0860323	0.0346305	0.0129808	General Cognitive Ability - g Score	1049	-0.0620708	0.0310728	0.0457606	General Fluid Cognitive Ability - gf Score	1051	-0.0618815	0.0326577	0.0581118	Logical Memory - Logical Memory Score	1060	-0.02218	0.0315334	0.481818	Non-Verbal Reasoning - Matrix Reasoning Score	1060	-0.0115876	0.0306786	0.705645	Verbal Reasoning - Verbal Total Score	1058	-0.0252151	0.0302765	0.404942	Vocabulary - Vocabulary Score	1058	-0.0473856	0.0310879	0.127447
12030-82	DES	Desmin	Processing Speed - Digit Symbol Score	1053	-0.085561	0.0344531	0.0130132	General Cognitive Ability - g Score	1049	-0.0375772	0.0309197	0.224246	General Fluid Cognitive Ability - gf Score	1051	-0.0494459	0.0324801	0.127923	Logical Memory - Logical Memory Score	1060	0.0217362	0.0317021	0.492941	Non-Verbal Reasoning - Matrix Reasoning Score	1060	-0.0384331	0.0308225	0.212428	Verbal Reasoning - Verbal Total Score	1058	-0.0474504	0.0303576	0.11804	Vocabulary - Vocabulary Score	1058	-0.00705636	0.0309087	0.819416
11827-7	RORC	Nuclear receptor ROR-gamma	Processing Speed - Digit Symbol Score	1053	-0.0868658	0.0349794	0.0130157	General Cognitive Ability - g Score	1049	-0.0599496	0.0313102	0.0555309	General Fluid Cognitive Ability - gf Score	1051	-0.0668284	0.0329322	0.0424306	Logical Memory - Logical Memory Score	1060	0.00854357	0.0322282	0.790936	Non-Verbal Reasoning - Matrix Reasoning Score	1060	-0.0735828	0.0312743	0.0186315	Verbal Reasoning - Verbal Total Score	1058	-0.0621831	0.0308046	0.0435254	Vocabulary - Vocabulary Score	1058	-0.03506	0.03133	0.263116
7921-65	FJX1	Four-jointed box protein 1	Processing Speed - Digit Symbol Score	1053	-0.0873021	0.0351555	0.0130166	General Cognitive Ability - g Score	1049	-0.0775954	0.0314224	0.0135329	General Fluid Cognitive Ability - gf Score	1051	-0.0699563	0.0331311	0.0347293	Logical Memory - Logical Memory Score	1060	-0.0139213	0.0322362	0.665848	Non-Verbal Reasoning - Matrix Reasoning Score	1060	-0.0101731	0.0313498	0.745558	Verbal Reasoning - Verbal Total Score	1058	-0.0437109	0.0308789	0.156905	Vocabulary - Vocabulary Score	1058	-0.0650656	0.0314076	0.0382976
9215-117	USP25	Ubiquitin carboxyl-terminal hydrolase 25	Processing Speed - Digit Symbol Score	1053	-0.0849329	0.0342139	0.0130497	General Cognitive Ability - g Score	1049	-0.0415387	0.0307014	0.176059	General Fluid Cognitive Ability - gf Score	1051	-0.0589585	0.0323134	0.068064	Logical Memory - Logical Memory Score	1060	-0.0144624	0.0313064	0.644107	Non-Verbal Reasoning - Matrix Reasoning Score	1060	-0.0467064	0.0304123	0.124593	Verbal Reasoning - Verbal Total Score	1058	-0.0251776	0.0300735	0.40248	Vocabulary - Vocabulary Score	1058	-0.00527769	0.0306794	0.863416
9127-4	SLC26A5	Prestin	Processing Speed - Digit Symbol Score	1053	-0.087396	0.0352331	0.0131195	General Cognitive Ability - g Score	1049	-0.0384009	0.0315686	0.223823	General Fluid Cognitive Ability - gf Score	1051	-0.0387948	0.0332085	0.242719	Logical Memory - Logical Memory Score	1060	0.0198018	0.0323708	0.540723	Non-Verbal Reasoning - Matrix Reasoning Score	1060	-0.0355359	0.0314792	0.258954	Verbal Reasoning - Verbal Total Score	1058	-0.017859	0.0309803	0.564301	Vocabulary - Vocabulary Score	1058	-0.0317203	0.0314844	0.313699
2632-5	IL12RB1	Interleukin-12 receptor subunit beta-1	Processing Speed - Digit Symbol Score	1053	-0.086986	0.0350705	0.0131266	General Cognitive Ability - g Score	1049	-0.0767188	0.0313587	0.0144253	General Fluid Cognitive Ability - gf Score	1051	-0.078237	0.0330326	0.0178615	Logical Memory - Logical Memory Score	1060	-0.0316169	0.0321677	0.325669	Non-Verbal Reasoning - Matrix Reasoning Score	1060	-0.0503044	0.0312594	0.10756	Verbal Reasoning - Verbal Total Score	1058	-0.0457396	0.030826	0.137862	Vocabulary - Vocabulary Score	1058	-0.0555526	0.0313699	0.0765791
12817-1	GEM	GTP-binding protein GEM	Processing Speed - Digit Symbol Score	1053	-0.086608	0.0349497	0.0132094	General Cognitive Ability - g Score	1049	-0.118044	0.0312617	0.000159369	General Fluid Cognitive Ability - gf Score	1051	-0.109649	0.032908	0.000862304	Logical Memory - Logical Memory Score	1060	-0.0508523	0.0319702	0.111696	Non-Verbal Reasoning - Matrix Reasoning Score	1060	-0.0771945	0.0310391	0.0128823	Verbal Reasoning - Verbal Total Score	1058	-0.0856306	0.0306761	0.00524736	Vocabulary - Vocabulary Score	1058	-0.0947315	0.0313443	0.00250874
6411-58	DEFB135	Beta-defensin 135	Processing Speed - Digit Symbol Score	1053	-0.0860632	0.0347771	0.0133346	General Cognitive Ability - g Score	1049	-0.0495183	0.0311929	0.112403	General Fluid Cognitive Ability - gf Score	1051	-0.0561772	0.0328242	0.0869967	Logical Memory - Logical Memory Score	1060	-0.0141228	0.0319384	0.658353	Non-Verbal Reasoning - Matrix Reasoning Score	1060	-0.0636215	0.031	0.04014	Verbal Reasoning - Verbal Total Score	1058	-0.0198435	0.0306495	0.517351	Vocabulary - Vocabulary Score	1058	-0.0218766	0.0312201	0.483478
16610-13	LRP10	Low-density lipoprotein receptor-related protein 10	Processing Speed - Digit Symbol Score	1053	-0.0854005	0.034513	0.0133443	General Cognitive Ability - g Score	1049	-0.0219976	0.0309636	0.477435	General Fluid Cognitive Ability - gf Score	1051	-0.0240044	0.0325851	0.461323	Logical Memory - Logical Memory Score	1060	0.035039	0.0316278	0.267925	Non-Verbal Reasoning - Matrix Reasoning Score	1060	-0.0413568	0.0307493	0.178636	Verbal Reasoning - Verbal Total Score	1058	-0.0035967	0.0303468	0.905656	Vocabulary - Vocabulary Score	1058	-0.0199272	0.0310353	0.52082
8858-21	BATF3	Basic leucine zipper transcriptional factor ATF-like 3	Processing Speed - Digit Symbol Score	1053	-0.0871061	0.0352044	0.0133498	General Cognitive Ability - g Score	1049	-0.0526531	0.0314706	0.0943098	General Fluid Cognitive Ability - gf Score	1051	-0.0567892	0.03318	0.0869797	Logical Memory - Logical Memory Score	1060	-0.023053	0.0322807	0.475139	Non-Verbal Reasoning - Matrix Reasoning Score	1060	-0.0706633	0.0313239	0.0240776	Verbal Reasoning - Verbal Total Score	1058	-0.0108875	0.0309391	0.724912	Vocabulary - Vocabulary Score	1058	-0.0432146	0.031465	0.169622
15313-28	MAD2L1	Mitotic spindle assembly checkpoint protein MAD2A	Processing Speed - Digit Symbol Score	1053	-0.0862852	0.0348932	0.0134046	General Cognitive Ability - g Score	1049	-0.0490806	0.0312668	0.116477	General Fluid Cognitive Ability - gf Score	1051	-0.0546642	0.0329105	0.0967145	Logical Memory - Logical Memory Score	1060	0.00156909	0.0320445	0.960946	Non-Verbal Reasoning - Matrix Reasoning Score	1060	-0.0619891	0.0311072	0.0462882	Verbal Reasoning - Verbal Total Score	1058	-0.0328624	0.0307108	0.284593	Vocabulary - Vocabulary Score	1058	-0.0301845	0.0312531	0.33414
14254-27	PTPN4	Tyrosine-protein phosphatase non-receptor type 4	Processing Speed - Digit Symbol Score	1053	-0.0850207	0.0343837	0.0134094	General Cognitive Ability - g Score	1049	-0.0699924	0.03082	0.0231464	General Fluid Cognitive Ability - gf Score	1051	-0.0676427	0.0324213	0.0369459	Logical Memory - Logical Memory Score	1060	-0.0203866	0.0315047	0.517569	Non-Verbal Reasoning - Matrix Reasoning Score	1060	-0.0808653	0.0305418	0.00810425	Verbal Reasoning - Verbal Total Score	1058	-0.0365379	0.0302192	0.226626	Vocabulary - Vocabulary Score	1058	-0.0570133	0.0307853	0.0640308
4673-13	IL6	Interleukin-6	Processing Speed - Digit Symbol Score	1053	-0.0864689	0.035013	0.0135256	General Cognitive Ability - g Score	1049	-0.0601956	0.031342	0.0547819	General Fluid Cognitive Ability - gf Score	1051	-0.0567099	0.0330151	0.0858525	Logical Memory - Logical Memory Score	1060	-0.00374111	0.0321363	0.907325	Non-Verbal Reasoning - Matrix Reasoning Score	1060	-0.0377024	0.0312319	0.227365	Verbal Reasoning - Verbal Total Score	1058	-0.0265935	0.030798	0.387871	Vocabulary - Vocabulary Score	1058	-0.0538252	0.0313169	0.0856639
7960-53	POTEG	POTE ankyrin domain family member G	Processing Speed - Digit Symbol Score	1053	-0.0867058	0.0351145	0.0135405	General Cognitive Ability - g Score	1049	-0.0766668	0.0313966	0.0146108	General Fluid Cognitive Ability - gf Score	1051	-0.0719777	0.0330797	0.0295635	Logical Memory - Logical Memory Score	1060	-0.0221779	0.0322268	0.491337	Non-Verbal Reasoning - Matrix Reasoning Score	1060	-0.0534182	0.0313059	0.0879459	Verbal Reasoning - Verbal Total Score	1058	-0.0402272	0.0308698	0.192533	Vocabulary - Vocabulary Score	1058	-0.0654024	0.0313666	0.0370603
10814-7	CD1A	T-cell surface glycoprotein CD1a	Processing Speed - Digit Symbol Score	1053	-0.0851768	0.0345045	0.0135654	General Cognitive Ability - g Score	1049	-0.0390246	0.0309152	0.206837	General Fluid Cognitive Ability - gf Score	1051	-0.0540198	0.0325172	0.09666	Logical Memory - Logical Memory Score	1060	0.00405274	0.0317045	0.898285	Non-Verbal Reasoning - Matrix Reasoning Score	1060	-0.0264547	0.0308348	0.39092	Verbal Reasoning - Verbal Total Score	1058	-0.0364935	0.0303518	0.229227	Vocabulary - Vocabulary Score	1058	-0.00462191	0.0308267	0.880818
11563-51	SYTL4	Synaptotagmin-like protein 4	Processing Speed - Digit Symbol Score	1053	-0.0858759	0.0347908	0.0135736	General Cognitive Ability - g Score	1049	-0.0825555	0.0310064	0.00775553	General Fluid Cognitive Ability - gf Score	1051	-0.0832676	0.0326772	0.0108284	Logical Memory - Logical Memory Score	1060	-0.0258849	0.031925	0.417478	Non-Verbal Reasoning - Matrix Reasoning Score	1060	-0.057212	0.0310101	0.0650457	Verbal Reasoning - Verbal Total Score	1058	-0.0575519	0.0304948	0.0591242	Vocabulary - Vocabulary Score	1058	-0.0567397	0.0310859	0.0679624
11556-19	ARFGAP1	ADP-ribosylation factor GTPase-activating protein 1	Processing Speed - Digit Symbol Score	1053	-0.0855927	0.0346908	0.0136136	General Cognitive Ability - g Score	1049	-0.0541884	0.0310927	0.081368	General Fluid Cognitive Ability - gf Score	1051	-0.0594077	0.0327251	0.0694695	Logical Memory - Logical Memory Score	1060	-0.00916574	0.0318986	0.773852	Non-Verbal Reasoning - Matrix Reasoning Score	1060	-0.0534367	0.0309801	0.0845506	Verbal Reasoning - Verbal Total Score	1058	-0.0263358	0.0305902	0.38928	Vocabulary - Vocabulary Score	1058	-0.032732	0.0310934	0.292479
13655-34	NCL	Nucleolin	Processing Speed - Digit Symbol Score	1053	-0.0860921	0.0348993	0.0136299	General Cognitive Ability - g Score	1049	-0.0442241	0.0312684	0.157263	General Fluid Cognitive Ability - gf Score	1051	-0.0427922	0.0329424	0.193944	Logical Memory - Logical Memory Score	1060	-0.00376549	0.031997	0.906319	Non-Verbal Reasoning - Matrix Reasoning Score	1060	-0.0420317	0.0310896	0.17639	Verbal Reasoning - Verbal Total Score	1058	-0.00409854	0.0306815	0.893732	Vocabulary - Vocabulary Score	1058	-0.043228	0.0312125	0.166065
19125-26	PRKAR2A	cAMP-dependent protein kinase type II-alpha regulatory subunit	Processing Speed - Digit Symbol Score	1053	-0.0870494	0.035294	0.0136477	General Cognitive Ability - g Score	1049	-0.0569152	0.0316317	0.0719695	General Fluid Cognitive Ability - gf Score	1051	-0.0451371	0.0333054	0.175339	Logical Memory - Logical Memory Score	1060	-0.00100097	0.0323742	0.975334	Non-Verbal Reasoning - Matrix Reasoning Score	1060	-0.0667342	0.031418	0.0336637	Verbal Reasoning - Verbal Total Score	1058	-0.00757075	0.0310396	0.807304	Vocabulary - Vocabulary Score	1058	-0.0726889	0.0315225	0.0211142
10955-4	CLEC10A	C-type lectin domain family 10 member A	Processing Speed - Digit Symbol Score	1053	-0.0865762	0.0351054	0.0136563	General Cognitive Ability - g Score	1049	-0.033443	0.0314975	0.288342	General Fluid Cognitive Ability - gf Score	1051	-0.0372895	0.0331351	0.260429	Logical Memory - Logical Memory Score	1060	0.000324079	0.0322115	0.991973	Non-Verbal Reasoning - Matrix Reasoning Score	1060	-0.0563464	0.0312827	0.0716713	Verbal Reasoning - Verbal Total Score	1058	-1.65839e-05	0.0308862	0.999572	Vocabulary - Vocabulary Score	1058	-0.0311016	0.0313799	0.321622
3470-1	SELE	E-selectin	Processing Speed - Digit Symbol Score	1053	-0.0848015	0.0343965	0.0136857	General Cognitive Ability - g Score	1049	-0.0835299	0.030973	0.00699961	General Fluid Cognitive Ability - gf Score	1051	-0.0723885	0.0325447	0.0261299	Logical Memory - Logical Memory Score	1060	-0.0420293	0.0311187	0.176819	Non-Verbal Reasoning - Matrix Reasoning Score	1060	-0.0596384	0.0302754	0.0488537	Verbal Reasoning - Verbal Total Score	1058	-0.021688	0.0301043	0.471262	Vocabulary - Vocabulary Score	1058	-0.0849811	0.0309664	0.00606396
13688-2	CAPSL	Calcyphosin-like protein	Processing Speed - Digit Symbol Score	1053	-0.0867592	0.0352217	0.013769	General Cognitive Ability - g Score	1049	-0.0628933	0.0314663	0.0456352	General Fluid Cognitive Ability - gf Score	1051	-0.0695856	0.0331424	0.0357645	Logical Memory - Logical Memory Score	1060	-0.0390085	0.032318	0.227425	Non-Verbal Reasoning - Matrix Reasoning Score	1060	-0.0440595	0.0314346	0.161027	Verbal Reasoning - Verbal Total Score	1058	-0.0223963	0.0309507	0.469305	Vocabulary - Vocabulary Score	1058	-0.0442558	0.0313839	0.158498
5764-4	GALNT2	Polypeptide N-acetylgalactosaminyltransferase 2	Processing Speed - Digit Symbol Score	1053	-0.0867471	0.0352432	0.0138402	General Cognitive Ability - g Score	1049	-0.0586073	0.0315237	0.0630058	General Fluid Cognitive Ability - gf Score	1051	-0.0488239	0.0332475	0.141968	Logical Memory - Logical Memory Score	1060	-0.0192421	0.0323364	0.551804	Non-Verbal Reasoning - Matrix Reasoning Score	1060	-0.0592983	0.0314001	0.0589627	Verbal Reasoning - Verbal Total Score	1058	-0.00317741	0.0310105	0.91839	Vocabulary - Vocabulary Score	1058	-0.0763069	0.0314109	0.0151275
9191-8	TFF2	Trefoil factor 2	Processing Speed - Digit Symbol Score	1053	-0.0815666	0.0331441	0.0138562	General Cognitive Ability - g Score	1049	-0.0431678	0.0298211	0.14774	General Fluid Cognitive Ability - gf Score	1051	-0.0340571	0.03136	0.277478	Logical Memory - Logical Memory Score	1060	0.0149627	0.0302032	0.620316	Non-Verbal Reasoning - Matrix Reasoning Score	1060	-0.042305	0.029364	0.149668	Verbal Reasoning - Verbal Total Score	1058	-0.0100895	0.0290709	0.728542	Vocabulary - Vocabulary Score	1058	-0.0672636	0.0297115	0.0235807
3184-25	F7	Coagulation factor VII	Processing Speed - Digit Symbol Score	1053	-0.0846535	0.0344081	0.0138828	General Cognitive Ability - g Score	1049	-0.0278144	0.0308387	0.367093	General Fluid Cognitive Ability - gf Score	1051	-0.0397932	0.0324753	0.220449	Logical Memory - Logical Memory Score	1060	-0.00382458	0.031485	0.903316	Non-Verbal Reasoning - Matrix Reasoning Score	1060	-0.0804189	0.0305181	0.00841064	Verbal Reasoning - Verbal Total Score	1058	0.00230768	0.0301962	0.939083	Vocabulary - Vocabulary Score	1058	-0.00180326	0.0307698	0.953267
18235-16	PGP	Glycerol-3-phosphate phosphatase	Processing Speed - Digit Symbol Score	1053	-0.0852285	0.0346451	0.0138921	General Cognitive Ability - g Score	1049	-0.0510973	0.0310276	0.0995917	General Fluid Cognitive Ability - gf Score	1051	-0.0634463	0.032647	0.0519674	Logical Memory - Logical Memory Score	1060	-0.0232443	0.0317176	0.463649	Non-Verbal Reasoning - Matrix Reasoning Score	1060	-0.035282	0.0308325	0.252494	Verbal Reasoning - Verbal Total Score	1058	-0.0236893	0.0304146	0.436049	Vocabulary - Vocabulary Score	1058	-0.0212053	0.0310239	0.494281
15318-75	S100A10	Protein S100-A10	Processing Speed - Digit Symbol Score	1053	-0.0858341	0.0349111	0.0139461	General Cognitive Ability - g Score	1049	-0.060817	0.0312601	0.0517132	General Fluid Cognitive Ability - gf Score	1051	-0.0716258	0.0328967	0.0294589	Logical Memory - Logical Memory Score	1060	-0.0367298	0.032039	0.251626	Non-Verbal Reasoning - Matrix Reasoning Score	1060	-0.0698739	0.0311092	0.0246984	Verbal Reasoning - Verbal Total Score	1058	-0.0341804	0.0307153	0.265789	Vocabulary - Vocabulary Score	1058	-0.0321141	0.0312146	0.303567
13430-50	SLC14A1	Urea transporter 1	Processing Speed - Digit Symbol Score	1053	-0.0860197	0.0350304	0.014066	General Cognitive Ability - g Score	1049	-0.0632596	0.0313722	0.0437558	General Fluid Cognitive Ability - gf Score	1051	-0.0634398	0.0330469	0.0548969	Logical Memory - Logical Memory Score	1060	-0.0151152	0.0321061	0.637792	Non-Verbal Reasoning - Matrix Reasoning Score	1060	-0.0642957	0.0311641	0.0391001	Verbal Reasoning - Verbal Total Score	1058	-0.0329762	0.0307995	0.284316	Vocabulary - Vocabulary Score	1058	-0.0494426	0.0313227	0.114453
3078-1	PGF	Placenta growth factor	Processing Speed - Digit Symbol Score	1053	-0.0857606	0.0349388	0.0141042	General Cognitive Ability - g Score	1049	-0.0290402	0.0313211	0.353836	General Fluid Cognitive Ability - gf Score	1051	-0.036808	0.0329664	0.264195	Logical Memory - Logical Memory Score	1060	0.0160776	0.0321352	0.616856	Non-Verbal Reasoning - Matrix Reasoning Score	1060	-0.0533079	0.0312108	0.0876369	Verbal Reasoning - Verbal Total Score	1058	-0.0112012	0.0307974	0.716076	Vocabulary - Vocabulary Score	1058	-0.0112841	0.0313674	0.719043
17435-43	ETFA	Electron transfer flavoprotein subunit alpha, mitochondrial	Processing Speed - Digit Symbol Score	1053	-0.0853512	0.0347914	0.0141582	General Cognitive Ability - g Score	1049	-0.0527555	0.0311773	0.0906248	General Fluid Cognitive Ability - gf Score	1051	-0.0538534	0.0328238	0.100864	Logical Memory - Logical Memory Score	1060	-0.0141365	0.0318878	0.657535	Non-Verbal Reasoning - Matrix Reasoning Score	1060	-0.0573185	0.0309651	0.0641599	Verbal Reasoning - Verbal Total Score	1058	-0.0177223	0.0305842	0.562279	Vocabulary - Vocabulary Score	1058	-0.0438658	0.0310896	0.15826
11405-150	CARD9	Caspase recruitment domain-containing protein 9	Processing Speed - Digit Symbol Score	1053	-0.0853575	0.0348289	0.0142554	General Cognitive Ability - g Score	1049	-0.0512595	0.0311927	0.100318	General Fluid Cognitive Ability - gf Score	1051	-0.0551883	0.0328608	0.0930627	Logical Memory - Logical Memory Score	1060	-0.0026554	0.0320191	0.933906	Non-Verbal Reasoning - Matrix Reasoning Score	1060	-0.0690328	0.0310724	0.0263051	Verbal Reasoning - Verbal Total Score	1058	-0.0301268	0.0306954	0.326358	Vocabulary - Vocabulary Score	1058	-0.0334384	0.0311859	0.283617
13085-18	GLP1R	Glucagon-like peptide 1 receptor	Processing Speed - Digit Symbol Score	1053	-0.0859247	0.0350749	0.0142956	General Cognitive Ability - g Score	1049	-0.0666866	0.0314457	0.0339478	General Fluid Cognitive Ability - gf Score	1051	-0.0679155	0.0331065	0.0402253	Logical Memory - Logical Memory Score	1060	-0.0160046	0.0320788	0.617839	Non-Verbal Reasoning - Matrix Reasoning Score	1060	-0.0613505	0.0311404	0.0488237	Verbal Reasoning - Verbal Total Score	1058	-0.0395877	0.0308103	0.198833	Vocabulary - Vocabulary Score	1058	-0.0490518	0.031428	0.118579
11407-57	PLSCR3	Phospholipid scramblase 3	Processing Speed - Digit Symbol Score	1053	-0.0858478	0.0350614	0.0143453	General Cognitive Ability - g Score	1049	-0.0836395	0.0313547	0.00764113	General Fluid Cognitive Ability - gf Score	1051	-0.083232	0.0330023	0.0116687	Logical Memory - Logical Memory Score	1060	-0.0499215	0.0321988	0.121042	Non-Verbal Reasoning - Matrix Reasoning Score	1060	-0.0694845	0.0312868	0.0263584	Verbal Reasoning - Verbal Total Score	1058	-0.0401416	0.0308744	0.193547	Vocabulary - Vocabulary Score	1058	-0.0602545	0.0313555	0.054649
18831-6	LRIG1	Leucine-rich repeats and immunoglobulin-like domains protein 1	Processing Speed - Digit Symbol Score	1053	-0.0852507	0.0348286	0.0143762	General Cognitive Ability - g Score	1049	-0.090825	0.0311686	0.00356836	General Fluid Cognitive Ability - gf Score	1051	-0.0963524	0.032785	0.00329363	Logical Memory - Logical Memory Score	1060	-0.0396423	0.031797	0.212495	Non-Verbal Reasoning - Matrix Reasoning Score	1060	-0.0848972	0.0308318	0.00589507	Verbal Reasoning - Verbal Total Score	1058	-0.0720394	0.0304956	0.0181627	Vocabulary - Vocabulary Score	1058	-0.0537164	0.0312233	0.0853614
13236-25	WNT3A	Protein Wnt-3a	Processing Speed - Digit Symbol Score	1053	-0.0857512	0.0350527	0.0144309	General Cognitive Ability - g Score	1049	-0.092519	0.0312472	0.00306764	General Fluid Cognitive Ability - gf Score	1051	-0.0914466	0.0328762	0.00541007	Logical Memory - Logical Memory Score	1060	-0.0386209	0.0322524	0.231128	Non-Verbal Reasoning - Matrix Reasoning Score	1060	-0.0799379	0.0312926	0.0106331	Verbal Reasoning - Verbal Total Score	1058	-0.0601048	0.0307922	0.0509439	Vocabulary - Vocabulary Score	1058	-0.0650497	0.0314238	0.038445
12618-50	AKR1C1	Aldo-keto reductase family 1 member C1	Processing Speed - Digit Symbol Score	1053	-0.085741	0.0350669	0.0144824	General Cognitive Ability - g Score	1049	-0.062266	0.0313982	0.0473553	General Fluid Cognitive Ability - gf Score	1051	-0.0714207	0.0330397	0.030644	Logical Memory - Logical Memory Score	1060	-0.0343133	0.0322052	0.286669	Non-Verbal Reasoning - Matrix Reasoning Score	1060	-0.0463201	0.031308	0.139007	Verbal Reasoning - Verbal Total Score	1058	-0.0324557	0.0308727	0.293131	Vocabulary - Vocabulary Score	1058	-0.0294437	0.0314082	0.348525
13013-41	PARK2	E3 ubiquitin-protein ligase parkin	Processing Speed - Digit Symbol Score	1053	-0.0849239	0.0347729	0.0145964	General Cognitive Ability - g Score	1049	-0.0680666	0.0311137	0.0286932	General Fluid Cognitive Ability - gf Score	1051	-0.0759693	0.0327525	0.0203682	Logical Memory - Logical Memory Score	1060	-0.0333987	0.0318891	0.294943	Non-Verbal Reasoning - Matrix Reasoning Score	1060	-0.0332929	0.0310116	0.283019	Verbal Reasoning - Verbal Total Score	1058	-0.0411254	0.0305692	0.178521	Vocabulary - Vocabulary Score	1058	-0.0367586	0.0311362	0.237772
6992-67	HBD	Hemoglobin subunit delta	Processing Speed - Digit Symbol Score	1053	-0.0841131	0.0344461	0.014611	General Cognitive Ability - g Score	1049	-0.0194172	0.0308929	0.529655	General Fluid Cognitive Ability - gf Score	1051	-0.0327471	0.0324805	0.313355	Logical Memory - Logical Memory Score	1060	0.0214242	0.0317514	0.499836	Non-Verbal Reasoning - Matrix Reasoning Score	1060	-0.0730088	0.030816	0.0178274	Verbal Reasoning - Verbal Total Score	1058	-0.0108868	0.0304157	0.720393	Vocabulary - Vocabulary Score	1058	0.000296289	0.0308732	0.992343
17704-74	HSPH1	Heat shock protein 105 kDa	Processing Speed - Digit Symbol Score	1053	-0.0843471	0.0345426	0.0146129	General Cognitive Ability - g Score	1049	-0.046972	0.0309844	0.129523	General Fluid Cognitive Ability - gf Score	1051	-0.0588802	0.0326233	0.0710981	Logical Memory - Logical Memory Score	1060	-0.0131612	0.0315769	0.676825	Non-Verbal Reasoning - Matrix Reasoning Score	1060	-0.03568	0.0306894	0.244985	Verbal Reasoning - Verbal Total Score	1058	-0.0288414	0.03033	0.341645	Vocabulary - Vocabulary Score	1058	-0.0183516	0.0308971	0.552538
17811-78	SULT1C2	Sulfotransferase 1C2	Processing Speed - Digit Symbol Score	1053	-0.0850395	0.0348646	0.0147225	General Cognitive Ability - g Score	1049	-0.0527131	0.0312334	0.0914656	General Fluid Cognitive Ability - gf Score	1051	-0.0534271	0.0328877	0.104263	Logical Memory - Logical Memory Score	1060	-0.0166272	0.0319904	0.603234	Non-Verbal Reasoning - Matrix Reasoning Score	1060	-0.0741167	0.0310352	0.0169335	Verbal Reasoning - Verbal Total Score	1058	-0.0162725	0.0306829	0.595874	Vocabulary - Vocabulary Score	1058	-0.0415184	0.0311839	0.183056
2665-26	TNFRSF17	Tumor necrosis factor receptor superfamily member 17	Processing Speed - Digit Symbol Score	1053	-0.0844921	0.0346771	0.0148286	General Cognitive Ability - g Score	1049	-0.0553653	0.0312467	0.0764147	General Fluid Cognitive Ability - gf Score	1051	-0.0427218	0.0328504	0.193431	Logical Memory - Logical Memory Score	1060	-0.000678826	0.0315011	0.982808	Non-Verbal Reasoning - Matrix Reasoning Score	1060	-0.0515559	0.0306242	0.0922778	Verbal Reasoning - Verbal Total Score	1058	-0.00706611	0.030397	0.81618	Vocabulary - Vocabulary Score	1058	-0.0755278	0.0311572	0.0153467
9012-1	PRPF6	Pre-mRNA-processing factor 6	Processing Speed - Digit Symbol Score	1053	-0.0852034	0.0349772	0.014852	General Cognitive Ability - g Score	1049	-0.0248767	0.0312981	0.426712	General Fluid Cognitive Ability - gf Score	1051	-0.034414	0.032922	0.295876	Logical Memory - Logical Memory Score	1060	0.00794241	0.0322769	0.805627	Non-Verbal Reasoning - Matrix Reasoning Score	1060	-0.054465	0.0313585	0.082413	Verbal Reasoning - Verbal Total Score	1058	-0.00155348	0.0308617	0.959854	Vocabulary - Vocabulary Score	1058	-0.00353774	0.0313934	0.910276
5613-75	LAT2	Linker for activation of T-cells family member 2	Processing Speed - Digit Symbol Score	1053	-0.0853561	0.0350525	0.0148881	General Cognitive Ability - g Score	1049	-0.070464	0.0312898	0.0243236	General Fluid Cognitive Ability - gf Score	1051	-0.0657855	0.0329758	0.0460473	Logical Memory - Logical Memory Score	1060	-0.0464943	0.0322494	0.149384	Non-Verbal Reasoning - Matrix Reasoning Score	1060	-0.0561254	0.0313625	0.0735229	Verbal Reasoning - Verbal Total Score	1058	-0.0118558	0.0308937	0.701156	Vocabulary - Vocabulary Score	1058	-0.0666871	0.0312941	0.033091
8815-1	OLFML1	Olfactomedin-like protein 1	Processing Speed - Digit Symbol Score	1053	-0.0850066	0.0349294	0.0149468	General Cognitive Ability - g Score	1049	-0.0413206	0.0312873	0.186608	General Fluid Cognitive Ability - gf Score	1051	-0.0446742	0.0329377	0.174996	Logical Memory - Logical Memory Score	1060	0.0224961	0.0320847	0.48321	Non-Verbal Reasoning - Matrix Reasoning Score	1060	-0.0803533	0.0311103	0.0097988	Verbal Reasoning - Verbal Total Score	1058	-0.0354089	0.0307144	0.248975	Vocabulary - Vocabulary Score	1058	-0.0296303	0.0312216	0.342605
14012-17	DHX58	Probable ATP-dependent RNA helicase DHX58	Processing Speed - Digit Symbol Score	1053	-0.0855221	0.035145	0.0149576	General Cognitive Ability - g Score	1049	-0.0559545	0.0314399	0.07512	General Fluid Cognitive Ability - gf Score	1051	-0.0645109	0.0331032	0.0513218	Logical Memory - Logical Memory Score	1060	-0.012471	0.0321913	0.698459	Non-Verbal Reasoning - Matrix Reasoning Score	1060	-0.0485827	0.0312711	0.12028	Verbal Reasoning - Verbal Total Score	1058	-0.0377622	0.0308231	0.220528	Vocabulary - Vocabulary Score	1058	-0.0298923	0.031447	0.341828
13511-29	SATB1	DNA-binding protein SATB1	Processing Speed - Digit Symbol Score	1053	-0.0849496	0.034921	0.0149899	General Cognitive Ability - g Score	1049	-0.0637482	0.031255	0.0413885	General Fluid Cognitive Ability - gf Score	1051	-0.0719067	0.0329042	0.0288642	Logical Memory - Logical Memory Score	1060	-0.0328727	0.032036	0.304837	Non-Verbal Reasoning - Matrix Reasoning Score	1060	-0.0588849	0.0311177	0.0584474	Verbal Reasoning - Verbal Total Score	1058	-0.0338287	0.0307155	0.270741	Vocabulary - Vocabulary Score	1058	-0.0382187	0.0312721	0.221656
14633-26	TMEM185A	Transmembrane protein 185A	Processing Speed - Digit Symbol Score	1053	-0.0836541	0.0344048	0.0150378	General Cognitive Ability - g Score	1049	-0.0613195	0.0308434	0.0468012	General Fluid Cognitive Ability - gf Score	1051	-0.0760054	0.0323851	0.018929	Logical Memory - Logical Memory Score	1060	-0.0237539	0.0315834	0.451991	Non-Verbal Reasoning - Matrix Reasoning Score	1060	-0.0686773	0.0306599	0.0250925	Verbal Reasoning - Verbal Total Score	1058	-0.0554033	0.0302348	0.0668872	Vocabulary - Vocabulary Score	1058	-0.0204093	0.0308054	0.507636
13056-18	SLC6A16	Orphan sodium- and chloride-dependent neurotransmitter transporter NTT5	Processing Speed - Digit Symbol Score	1053	-0.0853783	0.0351141	0.0150383	General Cognitive Ability - g Score	1049	-0.0719732	0.0314328	0.0220359	General Fluid Cognitive Ability - gf Score	1051	-0.0764889	0.033055	0.0206683	Logical Memory - Logical Memory Score	1060	-0.0223233	0.032201	0.488153	Non-Verbal Reasoning - Matrix Reasoning Score	1060	-0.0502062	0.0312903	0.108597	Verbal Reasoning - Verbal Total Score	1058	-0.0532064	0.0308248	0.0843307	Vocabulary - Vocabulary Score	1058	-0.0470904	0.0313561	0.13315
17735-130	GABARAP	Gamma-aminobutyric acid receptor-associated protein	Processing Speed - Digit Symbol Score	1053	-0.0840027	0.0345631	0.0150815	General Cognitive Ability - g Score	1049	-0.0663627	0.0308762	0.0316095	General Fluid Cognitive Ability - gf Score	1051	-0.0691858	0.0325395	0.033486	Logical Memory - Logical Memory Score	1060	-0.0329794	0.0317245	0.298546	Non-Verbal Reasoning - Matrix Reasoning Score	1060	-0.073479	0.0307849	0.0169932	Verbal Reasoning - Verbal Total Score	1058	-0.0228294	0.0304014	0.452694	Vocabulary - Vocabulary Score	1058	-0.0502441	0.0309405	0.104399
12957-62	UQCRB	Cytochrome b-c1 complex subunit 7	Processing Speed - Digit Symbol Score	1053	-0.0839115	0.0345445	0.015137	General Cognitive Ability - g Score	1049	-0.0557346	0.0309434	0.0716741	General Fluid Cognitive Ability - gf Score	1051	-0.060168	0.032574	0.0647302	Logical Memory - Logical Memory Score	1060	-0.0132698	0.031662	0.675138	Non-Verbal Reasoning - Matrix Reasoning Score	1060	-0.0654502	0.0307305	0.0331874	Verbal Reasoning - Verbal Total Score	1058	-0.0305323	0.0303563	0.314512	Vocabulary - Vocabulary Score	1058	-0.0371822	0.0308748	0.228477
9793-145	IGDCC4	Immunoglobulin superfamily DCC subclass member 4	Processing Speed - Digit Symbol Score	1053	0.081137	0.0334349	0.0152361	General Cognitive Ability - g Score	1049	0.0900152	0.0299143	0.00262021	General Fluid Cognitive Ability - gf Score	1051	0.090972	0.0314698	0.00384298	Logical Memory - Logical Memory Score	1060	0.0468889	0.030683	0.12647	Non-Verbal Reasoning - Matrix Reasoning Score	1060	0.0585692	0.0298171	0.0494973	Verbal Reasoning - Verbal Total Score	1058	0.0692436	0.0294056	0.0185336	Vocabulary - Vocabulary Score	1058	0.0669318	0.0299691	0.025525
15615-8	LILRB3	Leukocyte immunoglobulin-like receptor subfamily B member 3	Processing Speed - Digit Symbol Score	1053	-0.0855456	0.0352587	0.0152566	General Cognitive Ability - g Score	1049	-0.0130363	0.0316938	0.680839	General Fluid Cognitive Ability - gf Score	1051	-0.0216641	0.0333254	0.515641	Logical Memory - Logical Memory Score	1060	0.0559435	0.0320169	0.080584	Non-Verbal Reasoning - Matrix Reasoning Score	1060	-0.00227801	0.0311858	0.941769	Verbal Reasoning - Verbal Total Score	1058	-0.0187583	0.0308219	0.542789	Vocabulary - Vocabulary Score	1058	-0.00561992	0.0316746	0.859173
11616-9	HSF1	Heat shock factor protein 1	Processing Speed - Digit Symbol Score	1053	-0.0844542	0.0348121	0.0152662	General Cognitive Ability - g Score	1049	-0.0687754	0.0311117	0.0270641	General Fluid Cognitive Ability - gf Score	1051	-0.0682739	0.032755	0.0371256	Logical Memory - Logical Memory Score	1060	-0.0338573	0.0319703	0.289589	Non-Verbal Reasoning - Matrix Reasoning Score	1060	-0.0581206	0.031069	0.0613874	Verbal Reasoning - Verbal Total Score	1058	-0.0248316	0.0306074	0.417196	Vocabulary - Vocabulary Score	1058	-0.0559242	0.0310634	0.071809
4324-33	CST2	Cystatin-SA	Processing Speed - Digit Symbol Score	1053	0.0833319	0.0343546	0.0152815	General Cognitive Ability - g Score	1049	0.0921058	0.030824	0.002807	General Fluid Cognitive Ability - gf Score	1051	0.0985913	0.0323768	0.00232585	Logical Memory - Logical Memory Score	1060	0.0432299	0.0314148	0.168792	Non-Verbal Reasoning - Matrix Reasoning Score	1060	0.023378	0.0305849	0.444651	Verbal Reasoning - Verbal Total Score	1058	0.0802397	0.0301946	0.00787409	Vocabulary - Vocabulary Score	1058	0.0591686	0.0310562	0.0567528
3179-51	CTSA	Lysosomal protective protein	Processing Speed - Digit Symbol Score	1053	-0.0844611	0.0348302	0.0153109	General Cognitive Ability - g Score	1049	-0.0606471	0.0312004	0.051921	General Fluid Cognitive Ability - gf Score	1051	-0.0669963	0.0328557	0.0414392	Logical Memory - Logical Memory Score	1060	-0.0221289	0.0318986	0.487854	Non-Verbal Reasoning - Matrix Reasoning Score	1060	-0.0381119	0.0310045	0.218983	Verbal Reasoning - Verbal Total Score	1058	-0.0333699	0.0306143	0.275709	Vocabulary - Vocabulary Score	1058	-0.035479	0.0311811	0.25519
9913-4	RRBP1	Ribosome-binding protein 1	Processing Speed - Digit Symbol Score	1053	-0.0824351	0.0339967	0.0153169	General Cognitive Ability - g Score	1049	-0.0554889	0.0304556	0.0684609	General Fluid Cognitive Ability - gf Score	1051	-0.0662024	0.0320709	0.0389939	Logical Memory - Logical Memory Score	1060	-0.0151263	0.0311411	0.627156	Non-Verbal Reasoning - Matrix Reasoning Score	1060	-0.0374783	0.0302646	0.215584	Verbal Reasoning - Verbal Total Score	1058	-0.0406619	0.0298758	0.173504	Vocabulary - Vocabulary Score	1058	-0.0251565	0.0304351	0.408485
10006-25	ELK1	ETS domain-containing protein Elk-1	Processing Speed - Digit Symbol Score	1053	-0.0844501	0.0348566	0.0154019	General Cognitive Ability - g Score	1049	-0.0463018	0.0312014	0.137818	General Fluid Cognitive Ability - gf Score	1051	-0.0524991	0.0328576	0.110093	Logical Memory - Logical Memory Score	1060	-0.0114947	0.0320123	0.719542	Non-Verbal Reasoning - Matrix Reasoning Score	1060	-0.0542872	0.0310933	0.080821	Verbal Reasoning - Verbal Total Score	1058	-0.0156709	0.0306663	0.609341	Vocabulary - Vocabulary Score	1058	-0.0301237	0.0311662	0.333768
7925-18	SMCO2	Single-pass membrane and coiled-coil domain-containing protein 2	Processing Speed - Digit Symbol Score	1053	-0.0854138	0.0352956	0.0155225	General Cognitive Ability - g Score	1049	-0.0724243	0.0315889	0.0218643	General Fluid Cognitive Ability - gf Score	1051	-0.0788604	0.0332512	0.0177087	Logical Memory - Logical Memory Score	1060	-0.0508352	0.0323244	0.115799	Non-Verbal Reasoning - Matrix Reasoning Score	1060	-0.058325	0.0314198	0.063409	Verbal Reasoning - Verbal Total Score	1058	-0.0286426	0.0310249	0.355896	Vocabulary - Vocabulary Score	1058	-0.0440212	0.0315923	0.163495
18876-77	CHST4	Carbohydrate sulfotransferase 4	Processing Speed - Digit Symbol Score	1053	-0.0849379	0.035172	0.0157382	General Cognitive Ability - g Score	1049	-0.0436522	0.0315143	0.166006	General Fluid Cognitive Ability - gf Score	1051	-0.0425918	0.0331925	0.199431	Logical Memory - Logical Memory Score	1060	-0.0034138	0.0321869	0.915533	Non-Verbal Reasoning - Matrix Reasoning Score	1060	-0.042153	0.0312737	0.177698	Verbal Reasoning - Verbal Total Score	1058	-0.00337886	0.0308707	0.912844	Vocabulary - Vocabulary Score	1058	-0.0424823	0.0314999	0.177451
8838-10	CASC4	Protein CASC4	Processing Speed - Digit Symbol Score	1053	-0.0848428	0.0351486	0.0157857	General Cognitive Ability - g Score	1049	-0.0314877	0.0315207	0.317818	General Fluid Cognitive Ability - gf Score	1051	-0.0183279	0.0331864	0.580762	Logical Memory - Logical Memory Score	1060	0.0112521	0.0321711	0.726521	Non-Verbal Reasoning - Matrix Reasoning Score	1060	-0.0756769	0.031202	0.015292	Verbal Reasoning - Verbal Total Score	1058	0.0279491	0.0308407	0.364808	Vocabulary - Vocabulary Score	1058	-0.0559818	0.0314555	0.0751226
18339-207	PSMB3	Proteasome subunit beta type-3	Processing Speed - Digit Symbol Score	1053	-0.084455	0.0349957	0.015809	General Cognitive Ability - g Score	1049	-0.0687658	0.0313075	0.0280588	General Fluid Cognitive Ability - gf Score	1051	-0.0587852	0.0329806	0.0746809	Logical Memory - Logical Memory Score	1060	-0.0039111	0.0321344	0.903128	Non-Verbal Reasoning - Matrix Reasoning Score	1060	-0.106988	0.0310758	0.000575745	Verbal Reasoning - Verbal Total Score	1058	-0.0375719	0.0307659	0.222003	Vocabulary - Vocabulary Score	1058	-0.0749017	0.0312251	0.0164504
12827-37	RGS3	Regulator of G-protein signaling 3	Processing Speed - Digit Symbol Score	1053	-0.0836413	0.0346825	0.0158816	General Cognitive Ability - g Score	1049	-0.0505075	0.0310417	0.10372	General Fluid Cognitive Ability - gf Score	1051	-0.0572989	0.032657	0.0793335	Logical Memory - Logical Memory Score	1060	-0.000117203	0.0318797	0.997067	Non-Verbal Reasoning - Matrix Reasoning Score	1060	-0.044807	0.0309762	0.148037	Verbal Reasoning - Verbal Total Score	1058	-0.0381408	0.0304995	0.211102	Vocabulary - Vocabulary Score	1058	-0.0268688	0.0310352	0.386626
13476-16	KIN	DNA/RNA-binding protein KIN17	Processing Speed - Digit Symbol Score	1053	-0.0847774	0.0351793	0.0159585	General Cognitive Ability - g Score	1049	-0.0528983	0.0315177	0.0932753	General Fluid Cognitive Ability - gf Score	1051	-0.0384972	0.0332047	0.246296	Logical Memory - Logical Memory Score	1060	0.0219597	0.0323218	0.496879	Non-Verbal Reasoning - Matrix Reasoning Score	1060	-0.0472526	0.0314056	0.132429	Verbal Reasoning - Verbal Total Score	1058	-0.0190972	0.0309908	0.537748	Vocabulary - Vocabulary Score	1058	-0.0728591	0.0314496	0.0205204
11969-5	S100A2	Protein S100-A2	Processing Speed - Digit Symbol Score	1053	-0.0842306	0.0349588	0.0159777	General Cognitive Ability - g Score	1049	-0.0349459	0.0313395	0.264818	General Fluid Cognitive Ability - gf Score	1051	-0.0356068	0.0329852	0.280374	Logical Memory - Logical Memory Score	1060	-0.00167608	0.0320932	0.958349	Non-Verbal Reasoning - Matrix Reasoning Score	1060	-0.0497068	0.0311732	0.110816	Verbal Reasoning - Verbal Total Score	1058	0.00753161	0.0307693	0.806629	Vocabulary - Vocabulary Score	1058	-0.0349244	0.0313141	0.264724
10521-10	MXRA8	Matrix remodeling-associated protein 8	Processing Speed - Digit Symbol Score	1053	0.0803491	0.0333499	0.0159843	General Cognitive Ability - g Score	1049	0.086294	0.0299317	0.00393868	General Fluid Cognitive Ability - gf Score	1051	0.10104	0.0314393	0.00130985	Logical Memory - Logical Memory Score	1060	0.0681817	0.0303684	0.0247585	Non-Verbal Reasoning - Matrix Reasoning Score	1060	0.0407781	0.029577	0.167984	Verbal Reasoning - Verbal Total Score	1058	0.0657972	0.029237	0.0244186	Vocabulary - Vocabulary Score	1058	0.031025	0.0299605	0.300422
9283-8	CD44	CD44 antigen	Processing Speed - Digit Symbol Score	1053	-0.0838494	0.0348492	0.0161255	General Cognitive Ability - g Score	1049	-0.0335345	0.0312739	0.283593	General Fluid Cognitive Ability - gf Score	1051	-0.0376446	0.0328992	0.252524	Logical Memory - Logical Memory Score	1060	0.00283493	0.0319373	0.929268	Non-Verbal Reasoning - Matrix Reasoning Score	1060	-0.0485872	0.0310214	0.11729	Verbal Reasoning - Verbal Total Score	1058	-0.00283883	0.0306498	0.926204	Vocabulary - Vocabulary Score	1058	-0.0246632	0.0312642	0.430191
7145-1	ITIH3	Inter-alpha-trypsin inhibitor heavy chain H3	Processing Speed - Digit Symbol Score	1053	-0.078463	0.0326124	0.0161315	General Cognitive Ability - g Score	1049	-0.0610316	0.0293485	0.037567	General Fluid Cognitive Ability - gf Score	1051	-0.075014	0.0308067	0.0148923	Logical Memory - Logical Memory Score	1060	-0.0159786	0.02972	0.590828	Non-Verbal Reasoning - Matrix Reasoning Score	1060	-0.0398069	0.0288898	0.168238	Verbal Reasoning - Verbal Total Score	1058	-0.0605237	0.0285682	0.0341266	Vocabulary - Vocabulary Score	1058	-0.0183897	0.0293596	0.531079
12774-12	HCN1	Potassium/sodium hyperpolarization-activated cyclic nucleotide-gated channel 1	Processing Speed - Digit Symbol Score	1053	-0.0844943	0.0351242	0.0161465	General Cognitive Ability - g Score	1049	-0.0489239	0.0314591	0.119909	General Fluid Cognitive Ability - gf Score	1051	-0.0521682	0.0331075	0.11509	Logical Memory - Logical Memory Score	1060	-0.0368391	0.0322927	0.253958	Non-Verbal Reasoning - Matrix Reasoning Score	1060	-0.0745888	0.0313532	0.0173602	Verbal Reasoning - Verbal Total Score	1058	0.00589085	0.0309603	0.849097	Vocabulary - Vocabulary Score	1058	-0.0455791	0.0313864	0.146448
3797-1	CDH2	Cadherin-2	Processing Speed - Digit Symbol Score	1053	-0.0844605	0.0351151	0.0161615	General Cognitive Ability - g Score	1049	-0.0504682	0.0314147	0.10816	General Fluid Cognitive Ability - gf Score	1051	-0.0585053	0.033066	0.076836	Logical Memory - Logical Memory Score	1060	-0.0130499	0.0322219	0.685476	Non-Verbal Reasoning - Matrix Reasoning Score	1060	-0.0425847	0.0313165	0.173887	Verbal Reasoning - Verbal Total Score	1058	-0.0260911	0.0308408	0.397557	Vocabulary - Vocabulary Score	1058	-0.0310013	0.0313625	0.322915
13041-47	TRAF4	TNF receptor-associated factor 4	Processing Speed - Digit Symbol Score	1053	-0.0841422	0.0349836	0.016164	General Cognitive Ability - g Score	1049	-0.0374637	0.0313688	0.232361	General Fluid Cognitive Ability - gf Score	1051	-0.0437667	0.0330198	0.185017	Logical Memory - Logical Memory Score	1060	-0.000715331	0.0320416	0.982189	Non-Verbal Reasoning - Matrix Reasoning Score	1060	-0.0415354	0.0311325	0.182156	Verbal Reasoning - Verbal Total Score	1058	-0.0105073	0.0307471	0.732551	Vocabulary - Vocabulary Score	1058	-0.0231583	0.0313488	0.460071
13554-78	REPIN1	Replication initiator 1	Processing Speed - Digit Symbol Score	1053	-0.0845033	0.0351355	0.0161694	General Cognitive Ability - g Score	1049	-0.048822	0.0314382	0.120435	General Fluid Cognitive Ability - gf Score	1051	-0.0616689	0.0331016	0.06246	Logical Memory - Logical Memory Score	1060	-0.0271206	0.0322084	0.399768	Non-Verbal Reasoning - Matrix Reasoning Score	1060	-0.0478338	0.0313032	0.126492	Verbal Reasoning - Verbal Total Score	1058	-0.0190231	0.0308687	0.537724	Vocabulary - Vocabulary Score	1058	-0.0141321	0.0313801	0.652456
9848-22	CCNH	Cyclin-H	Processing Speed - Digit Symbol Score	1053	-0.0835513	0.0347694	0.0162606	General Cognitive Ability - g Score	1049	-0.0398547	0.031077	0.199685	General Fluid Cognitive Ability - gf Score	1051	-0.0497343	0.0327354	0.128692	Logical Memory - Logical Memory Score	1060	-0.00123242	0.0321328	0.969406	Non-Verbal Reasoning - Matrix Reasoning Score	1060	-0.0559311	0.0312147	0.0731625	Verbal Reasoning - Verbal Total Score	1058	-0.0138861	0.0307498	0.651569	Vocabulary - Vocabulary Score	1058	-0.0236323	0.0311982	0.448757
8520-8	ADAM30	Disintegrin and metalloproteinase domain-containing protein 30	Processing Speed - Digit Symbol Score	1053	-0.0836818	0.0348904	0.0164661	General Cognitive Ability - g Score	1049	-0.0562597	0.0312148	0.0714919	General Fluid Cognitive Ability - gf Score	1051	-0.056046	0.032862	0.0881022	Logical Memory - Logical Memory Score	1060	-0.0048648	0.0321096	0.879576	Non-Verbal Reasoning - Matrix Reasoning Score	1060	-0.058209	0.0311794	0.0619144	Verbal Reasoning - Verbal Total Score	1058	-0.0315998	0.0307245	0.303722	Vocabulary - Vocabulary Score	1058	-0.0449656	0.0312054	0.149597
5410-53	CDH15	Cadherin-15	Processing Speed - Digit Symbol Score	1053	-0.083472	0.0348127	0.0164964	General Cognitive Ability - g Score	1049	-0.0535736	0.0311916	0.0858763	General Fluid Cognitive Ability - gf Score	1051	-0.0592514	0.0328082	0.0709192	Logical Memory - Logical Memory Score	1060	-0.0106353	0.032002	0.739639	Non-Verbal Reasoning - Matrix Reasoning Score	1060	-0.0670608	0.0310623	0.0308568	Verbal Reasoning - Verbal Total Score	1058	-0.0314178	0.0306594	0.305488	Vocabulary - Vocabulary Score	1058	-0.0324345	0.0311427	0.297652
11955-1	ARHGAP1	Rho GTPase-activating protein 1	Processing Speed - Digit Symbol Score	1053	-0.0833632	0.0347685	0.0165	General Cognitive Ability - g Score	1049	-0.0705346	0.0310801	0.0232414	General Fluid Cognitive Ability - gf Score	1051	-0.0638205	0.0327579	0.0513851	Logical Memory - Logical Memory Score	1060	-0.0244113	0.0318521	0.443441	Non-Verbal Reasoning - Matrix Reasoning Score	1060	-0.0787729	0.0308921	0.0107744	Verbal Reasoning - Verbal Total Score	1058	-0.0266983	0.0305361	0.381943	Vocabulary - Vocabulary Score	1058	-0.0718698	0.0309981	0.0204209
11513-92	CD38	ADP-ribosyl cyclase/cyclic ADP-ribose hydrolase 1	Processing Speed - Digit Symbol Score	1053	-0.0834292	0.0348035	0.0165232	General Cognitive Ability - g Score	1049	-0.0320973	0.0311589	0.302955	General Fluid Cognitive Ability - gf Score	1051	-0.0444951	0.0327774	0.174624	Logical Memory - Logical Memory Score	1060	-0.00603561	0.0319309	0.850076	Non-Verbal Reasoning - Matrix Reasoning Score	1060	-0.0446159	0.0310242	0.150405	Verbal Reasoning - Verbal Total Score	1058	-0.00800583	0.0305814	0.793486	Vocabulary - Vocabulary Score	1058	-0.0084583	0.0311884	0.786237
16315-105	FLT1	Vascular endothelial growth factor receptor 1	Processing Speed - Digit Symbol Score	1053	-0.0836607	0.0349416	0.0166522	General Cognitive Ability - g Score	1049	-0.058441	0.0312677	0.0616158	General Fluid Cognitive Ability - gf Score	1051	-0.0590764	0.0329134	0.0726694	Logical Memory - Logical Memory Score	1060	-0.0249763	0.032049	0.435793	Non-Verbal Reasoning - Matrix Reasoning Score	1060	-0.0649727	0.0311154	0.0367868	Verbal Reasoning - Verbal Total Score	1058	-0.0142637	0.0307021	0.64223	Vocabulary - Vocabulary Score	1058	-0.0426501	0.0312576	0.172419
8088-56	C1orf210	Type III endosome membrane protein TEMP	Processing Speed - Digit Symbol Score	1053	-0.0840486	0.0351083	0.0166664	General Cognitive Ability - g Score	1049	-0.0210196	0.031475	0.504248	General Fluid Cognitive Ability - gf Score	1051	-0.0206759	0.0330973	0.532168	Logical Memory - Logical Memory Score	1060	-0.00456879	0.0323404	0.887655	Non-Verbal Reasoning - Matrix Reasoning Score	1060	-0.022026	0.0314523	0.483741	Verbal Reasoning - Verbal Total Score	1058	0.0377064	0.0309425	0.222998	Vocabulary - Vocabulary Score	1058	-0.0250907	0.0314586	0.425115
6597-24	FAM174A	Membrane protein FAM174A	Processing Speed - Digit Symbol Score	1053	-0.084176	0.0351763	0.0167124	General Cognitive Ability - g Score	1049	-0.0485826	0.0315564	0.123671	General Fluid Cognitive Ability - gf Score	1051	-0.046004	0.0331875	0.165691	Logical Memory - Logical Memory Score	1060	0.0198175	0.0322009	0.538268	Non-Verbal Reasoning - Matrix Reasoning Score	1060	-0.0365882	0.0313001	0.242425	Verbal Reasoning - Verbal Total Score	1058	-0.0356023	0.0308682	0.24876	Vocabulary - Vocabulary Score	1058	-0.0418298	0.0314666	0.183736
10767-52	GPR64	Adhesion G-protein coupled receptor G2	Processing Speed - Digit Symbol Score	1053	-0.0839505	0.0351071	0.0167903	General Cognitive Ability - g Score	1049	-0.0475421	0.0314258	0.130321	General Fluid Cognitive Ability - gf Score	1051	-0.0548416	0.0330388	0.0969314	Logical Memory - Logical Memory Score	1060	0.0205231	0.0322025	0.52392	Non-Verbal Reasoning - Matrix Reasoning Score	1060	-0.0504515	0.0312904	0.106882	Verbal Reasoning - Verbal Total Score	1058	-0.0528386	0.0307914	0.0861587	Vocabulary - Vocabulary Score	1058	-0.0221346	0.031367	0.480396
5112-73	CD200	OX-2 membrane glycoprotein	Processing Speed - Digit Symbol Score	1053	-0.0843388	0.0352885	0.0168492	General Cognitive Ability - g Score	1049	-0.0484634	0.0315902	0.124998	General Fluid Cognitive Ability - gf Score	1051	-0.0469088	0.033275	0.158619	Logical Memory - Logical Memory Score	1060	0.00568383	0.0323966	0.86073	Non-Verbal Reasoning - Matrix Reasoning Score	1060	-0.0427495	0.0314764	0.174418	Verbal Reasoning - Verbal Total Score	1058	-0.0217589	0.03103	0.483165	Vocabulary - Vocabulary Score	1058	-0.0452582	0.0315714	0.151709
9220-7	EPHB3	Ephrin type-B receptor 3	Processing Speed - Digit Symbol Score	1053	-0.0843651	0.0353092	0.0168792	General Cognitive Ability - g Score	1049	-0.0660773	0.0316248	0.0366708	General Fluid Cognitive Ability - gf Score	1051	-0.0510558	0.0332923	0.125137	Logical Memory - Logical Memory Score	1060	-0.0162552	0.0323765	0.61562	Non-Verbal Reasoning - Matrix Reasoning Score	1060	-0.0739979	0.0314154	0.0184997	Verbal Reasoning - Verbal Total Score	1058	-0.0113737	0.031041	0.71406	Vocabulary - Vocabulary Score	1058	-0.0863375	0.0314502	0.00604712
9050-170	RSRP1	Arginine/serine-rich protein 1	Processing Speed - Digit Symbol Score	1053	-0.0835996	0.0349906	0.0168849	General Cognitive Ability - g Score	1049	-0.0606662	0.0312812	0.0524549	General Fluid Cognitive Ability - gf Score	1051	-0.0587931	0.0329666	0.0745186	Logical Memory - Logical Memory Score	1060	-0.0383089	0.0321396	0.23328	Non-Verbal Reasoning - Matrix Reasoning Score	1060	-0.0663623	0.0312112	0.0334837	Verbal Reasoning - Verbal Total Score	1058	-0.00420921	0.0308127	0.891342	Vocabulary - Vocabulary Score	1058	-0.059836	0.0312496	0.0555207
5703-26	OLFM1	Noelin	Processing Speed - Digit Symbol Score	1053	-0.0833234	0.0348777	0.0168936	General Cognitive Ability - g Score	1049	-0.0822413	0.0311381	0.00826182	General Fluid Cognitive Ability - gf Score	1051	-0.0778664	0.0328022	0.0176054	Logical Memory - Logical Memory Score	1060	-0.0234438	0.0320132	0.463976	Non-Verbal Reasoning - Matrix Reasoning Score	1060	-0.0879399	0.0310217	0.00458565	Verbal Reasoning - Verbal Total Score	1058	-0.0590956	0.030612	0.0535486	Vocabulary - Vocabulary Score	1058	-0.0651192	0.0311949	0.0368433
10938-13	CD58	Lymphocyte function-associated antigen 3	Processing Speed - Digit Symbol Score	1053	-0.0826105	0.0346443	0.0171008	General Cognitive Ability - g Score	1049	-0.0526329	0.0310188	0.0897327	General Fluid Cognitive Ability - gf Score	1051	-0.0522724	0.032624	0.109097	Logical Memory - Logical Memory Score	1060	-0.000500436	0.0320022	0.987524	Non-Verbal Reasoning - Matrix Reasoning Score	1060	-0.0696365	0.0310605	0.0249638	Verbal Reasoning - Verbal Total Score	1058	-0.0231709	0.0306311	0.44938	Vocabulary - Vocabulary Score	1058	-0.0421305	0.031115	0.175729
13700-10	ANXA2	Annexin A2	Processing Speed - Digit Symbol Score	1053	-0.0820768	0.0344371	0.0171542	General Cognitive Ability - g Score	1049	-0.0810071	0.0309327	0.00882346	General Fluid Cognitive Ability - gf Score	1051	-0.0903109	0.0325181	0.0054821	Logical Memory - Logical Memory Score	1060	-0.0407857	0.0313455	0.193201	Non-Verbal Reasoning - Matrix Reasoning Score	1060	-0.0886568	0.0304086	0.003551	Verbal Reasoning - Verbal Total Score	1058	-0.0586689	0.0302005	0.0520589	Vocabulary - Vocabulary Score	1058	-0.0432006	0.0310057	0.163526
15553-22	ACHE	Acetylcholinesterase	Processing Speed - Digit Symbol Score	1053	-0.082893	0.034795	0.0172036	General Cognitive Ability - g Score	1049	-0.0544146	0.031157	0.0807305	General Fluid Cognitive Ability - gf Score	1051	-0.0512753	0.0327729	0.117684	Logical Memory - Logical Memory Score	1060	-0.0150339	0.0320284	0.63879	Non-Verbal Reasoning - Matrix Reasoning Score	1060	-0.0776242	0.0310722	0.0124832	Verbal Reasoning - Verbal Total Score	1058	-0.00930175	0.0306664	0.761646	Vocabulary - Vocabulary Score	1058	-0.0491725	0.0311069	0.113933
5617-41	NPFF	Pro-FMRFamide-related neuropeptide FF	Processing Speed - Digit Symbol Score	1053	-0.0833673	0.0350168	0.0172759	General Cognitive Ability - g Score	1049	-0.0722042	0.0313912	0.0214402	General Fluid Cognitive Ability - gf Score	1051	-0.0692487	0.0330368	0.0360729	Logical Memory - Logical Memory Score	1060	-0.0248787	0.0320734	0.437938	Non-Verbal Reasoning - Matrix Reasoning Score	1060	-0.076502	0.0311112	0.0139332	Verbal Reasoning - Verbal Total Score	1058	-0.0373459	0.0307949	0.225234	Vocabulary - Vocabulary Score	1058	-0.0642881	0.0314049	0.0406506
6621-10	RLN2	Prorelaxin H2	Processing Speed - Digit Symbol Score	1053	-0.0833368	0.035006	0.0172824	General Cognitive Ability - g Score	1049	-0.0395333	0.0313692	0.207576	General Fluid Cognitive Ability - gf Score	1051	-0.044547	0.0330164	0.177261	Logical Memory - Logical Memory Score	1060	0.00410936	0.0322169	0.898503	Non-Verbal Reasoning - Matrix Reasoning Score	1060	-0.078568	0.0312439	0.0119145	Verbal Reasoning - Verbal Total Score	1058	-0.0195365	0.0308744	0.526881	Vocabulary - Vocabulary Score	1058	-0.0299493	0.0313379	0.339229
13628-58	GRB14	Growth factor receptor-bound protein 14	Processing Speed - Digit Symbol Score	1053	-0.0832159	0.0349662	0.0173174	General Cognitive Ability - g Score	1049	-0.0555745	0.0313136	0.075935	General Fluid Cognitive Ability - gf Score	1051	-0.0574361	0.0329639	0.0814397	Logical Memory - Logical Memory Score	1060	-0.00284559	0.0321183	0.929402	Non-Verbal Reasoning - Matrix Reasoning Score	1060	-0.0745212	0.0311512	0.0167459	Verbal Reasoning - Verbal Total Score	1058	-0.0307701	0.0307731	0.317357	Vocabulary - Vocabulary Score	1058	-0.0389024	0.0313057	0.213993
4920-10	LYZ	Lysozyme C	Processing Speed - Digit Symbol Score	1053	-0.0832398	0.034982	0.017336	General Cognitive Ability - g Score	1049	-0.055459	0.0314022	0.0773817	General Fluid Cognitive Ability - gf Score	1051	-0.0552748	0.0330084	0.0940195	Logical Memory - Logical Memory Score	1060	-0.00503013	0.0320007	0.875096	Non-Verbal Reasoning - Matrix Reasoning Score	1060	-0.0474032	0.0310898	0.127329	Verbal Reasoning - Verbal Total Score	1058	-0.021294	0.0307089	0.488048	Vocabulary - Vocabulary Score	1058	-0.0462484	0.0313974	0.140751
17850-42	KLF4	Krueppel-like factor 4	Processing Speed - Digit Symbol Score	1053	-0.0833224	0.035042	0.017417	General Cognitive Ability - g Score	1049	-0.0759096	0.0312731	0.0152111	General Fluid Cognitive Ability - gf Score	1051	-0.0765457	0.0329347	0.0201167	Logical Memory - Logical Memory Score	1060	-0.0199602	0.0321994	0.535328	Non-Verbal Reasoning - Matrix Reasoning Score	1060	-0.0311854	0.0313177	0.319359	Verbal Reasoning - Verbal Total Score	1058	-0.0563935	0.030765	0.0667965	Vocabulary - Vocabulary Score	1058	-0.0546186	0.0312548	0.080546
3003-29	NCR3	Natural cytotoxicity triggering receptor 3	Processing Speed - Digit Symbol Score	1053	-0.0836894	0.0352116	0.0174655	General Cognitive Ability - g Score	1049	-0.0684196	0.031542	0.0300706	General Fluid Cognitive Ability - gf Score	1051	-0.0653562	0.0331994	0.0489993	Logical Memory - Logical Memory Score	1060	-0.0197009	0.0322144	0.540832	Non-Verbal Reasoning - Matrix Reasoning Score	1060	-0.0527845	0.0312912	0.0916263	Verbal Reasoning - Verbal Total Score	1058	-0.0292163	0.0309074	0.344514	Vocabulary - Vocabulary Score	1058	-0.0596862	0.0315119	0.0582139
12963-1	GPR107	Protein GPR107	Processing Speed - Digit Symbol Score	1053	-0.0829233	0.0349052	0.0175169	General Cognitive Ability - g Score	1049	-0.0502031	0.0312629	0.10831	General Fluid Cognitive Ability - gf Score	1051	-0.0532711	0.0328944	0.105349	Logical Memory - Logical Memory Score	1060	-0.0188643	0.0320968	0.556713	Non-Verbal Reasoning - Matrix Reasoning Score	1060	-0.0664235	0.0311543	0.033	Verbal Reasoning - Verbal Total Score	1058	-0.00971511	0.0307527	0.75207	Vocabulary - Vocabulary Score	1058	-0.0351591	0.0312484	0.260527
13740-51	FRZB	Secreted frizzled-related protein 3	Processing Speed - Digit Symbol Score	1053	-0.0825651	0.0347598	0.0175347	General Cognitive Ability - g Score	1049	-0.047456	0.0311713	0.127902	General Fluid Cognitive Ability - gf Score	1051	-0.0694881	0.0327314	0.0337554	Logical Memory - Logical Memory Score	1060	-0.0172733	0.0317175	0.58603	Non-Verbal Reasoning - Matrix Reasoning Score	1060	0.0170798	0.0308442	0.579755	Verbal Reasoning - Verbal Total Score	1058	-0.0429602	0.0303807	0.157344	Vocabulary - Vocabulary Score	1058	0.011885	0.0311479	0.702781
13960-15	AGAP3	Arf-GAP with GTPase, ANK repeat and PH domain-containing protein 3	Processing Speed - Digit Symbol Score	1053	-0.083376	0.0351044	0.0175446	General Cognitive Ability - g Score	1049	-0.0582702	0.0314336	0.0637745	General Fluid Cognitive Ability - gf Score	1051	-0.05432	0.0330779	0.100552	Logical Memory - Logical Memory Score	1060	-0.0183212	0.0323056	0.570632	Non-Verbal Reasoning - Matrix Reasoning Score	1060	-0.075517	0.0313402	0.0159704	Verbal Reasoning - Verbal Total Score	1058	-0.0188555	0.0309468	0.542334	Vocabulary - Vocabulary Score	1058	-0.0531807	0.0314363	0.0907036
10953-14	CLEC2A	C-type lectin domain family 2 member A	Processing Speed - Digit Symbol Score	1053	-0.083195	0.0350528	0.0176243	General Cognitive Ability - g Score	1049	-0.0168009	0.031399	0.592596	General Fluid Cognitive Ability - gf Score	1051	-0.0164823	0.0330269	0.617739	Logical Memory - Logical Memory Score	1060	0.0116099	0.0322947	0.719223	Non-Verbal Reasoning - Matrix Reasoning Score	1060	-0.0300719	0.0314078	0.338332	Verbal Reasoning - Verbal Total Score	1058	0.0245885	0.0309124	0.426367	Vocabulary - Vocabulary Score	1058	-0.0210125	0.0314139	0.503564
7778-104	C9orf89	Caspase recruitment domain-containing protein 19	Processing Speed - Digit Symbol Score	1053	-0.0821111	0.0345987	0.0176328	General Cognitive Ability - g Score	1049	-0.05533	0.0309657	0.0739673	General Fluid Cognitive Ability - gf Score	1051	-0.0650228	0.0325854	0.0459931	Logical Memory - Logical Memory Score	1060	-0.00387574	0.0316774	0.902622	Non-Verbal Reasoning - Matrix Reasoning Score	1060	-0.0457036	0.0307726	0.137489	Verbal Reasoning - Verbal Total Score	1058	-0.0483157	0.0303239	0.111089	Vocabulary - Vocabulary Score	1058	-0.0236017	0.0309936	0.446358
7886-26	SPTLC1	Serine palmitoyltransferase 1	Processing Speed - Digit Symbol Score	1053	-0.0820598	0.0345832	0.0176526	General Cognitive Ability - g Score	1049	-0.0486365	0.0309961	0.11662	General Fluid Cognitive Ability - gf Score	1051	-0.0639154	0.0326296	0.0501343	Logical Memory - Logical Memory Score	1060	-0.0296154	0.0316564	0.349517	Non-Verbal Reasoning - Matrix Reasoning Score	1060	-0.0275856	0.0307848	0.370211	Verbal Reasoning - Verbal Total Score	1058	-0.0234864	0.0304009	0.439785	Vocabulary - Vocabulary Score	1058	-0.0169842	0.0309686	0.583395
14095-1	KLRK1	NKG2-D type II integral membrane protein	Processing Speed - Digit Symbol Score	1053	-0.0836453	0.0352553	0.0176653	General Cognitive Ability - g Score	1049	-0.0691006	0.0313826	0.0276742	General Fluid Cognitive Ability - gf Score	1051	-0.0730565	0.0331546	0.0275588	Logical Memory - Logical Memory Score	1060	-0.0436567	0.0323338	0.176956	Non-Verbal Reasoning - Matrix Reasoning Score	1060	-0.0582451	0.0314242	0.0638096	Verbal Reasoning - Verbal Total Score	1058	-0.0263714	0.0309701	0.394486	Vocabulary - Vocabulary Score	1058	-0.0533317	0.031363	0.0890436
9290-8	RMDN3	Regulator of microtubule dynamics protein 3	Processing Speed - Digit Symbol Score	1053	-0.0834442	0.0351752	0.0176804	General Cognitive Ability - g Score	1049	-0.0515779	0.0314802	0.101333	General Fluid Cognitive Ability - gf Score	1051	-0.0581629	0.0331225	0.0790892	Logical Memory - Logical Memory Score	1060	-0.0248735	0.0322032	0.439883	Non-Verbal Reasoning - Matrix Reasoning Score	1060	-0.0588794	0.0312705	0.0597129	Verbal Reasoning - Verbal Total Score	1058	-0.0159769	0.0308626	0.604684	Vocabulary - Vocabulary Score	1058	-0.0318382	0.0315419	0.312786
12444-39	NR5A2	Nuclear receptor subfamily 5 group A member 2	Processing Speed - Digit Symbol Score	1053	-0.083711	0.0352993	0.0177179	General Cognitive Ability - g Score	1049	-0.0547933	0.0315693	0.0826254	General Fluid Cognitive Ability - gf Score	1051	-0.0635093	0.0332367	0.0560283	Logical Memory - Logical Memory Score	1060	-0.0390784	0.0323736	0.22739	Non-Verbal Reasoning - Matrix Reasoning Score	1060	-0.0341866	0.031489	0.277626	Verbal Reasoning - Verbal Total Score	1058	-0.0101425	0.0310329	0.743797	Vocabulary - Vocabulary Score	1058	-0.0260244	0.0315864	0.40999
8874-53	CLN5	Ceroid-lipofuscinosis neuronal protein 5	Processing Speed - Digit Symbol Score	1053	-0.0830296	0.0350527	0.0178504	General Cognitive Ability - g Score	1049	-0.0744614	0.031382	0.0176565	General Fluid Cognitive Ability - gf Score	1051	-0.0733347	0.033029	0.0263975	Logical Memory - Logical Memory Score	1060	-0.0349589	0.0321426	0.276763	Non-Verbal Reasoning - Matrix Reasoning Score	1060	-0.0489415	0.0312398	0.117199	Verbal Reasoning - Verbal Total Score	1058	-0.0371162	0.0308152	0.228405	Vocabulary - Vocabulary Score	1058	-0.0595539	0.0313513	0.05749
17145-1	S100A8|S100A9	Protein S100-A8|Protein S100-A9	Processing Speed - Digit Symbol Score	1053	-0.0822877	0.0347436	0.0178638	General Cognitive Ability - g Score	1049	-0.0931723	0.0310478	0.00269154	General Fluid Cognitive Ability - gf Score	1051	-0.0958783	0.0326567	0.00332533	Logical Memory - Logical Memory Score	1060	-0.0389283	0.031942	0.222951	Non-Verbal Reasoning - Matrix Reasoning Score	1060	-0.100478	0.030931	0.00116031	Verbal Reasoning - Verbal Total Score	1058	-0.0714331	0.0305729	0.019466	Vocabulary - Vocabulary Score	1058	-0.0669254	0.0311965	0.0319301
9244-27	PPT1	Palmitoyl-protein thioesterase 1	Processing Speed - Digit Symbol Score	1053	-0.0825858	0.0348705	0.0178672	General Cognitive Ability - g Score	1049	-0.0466725	0.0312066	0.134759	General Fluid Cognitive Ability - gf Score	1051	-0.0501156	0.0328642	0.127276	Logical Memory - Logical Memory Score	1060	0.00532577	0.0321088	0.868262	Non-Verbal Reasoning - Matrix Reasoning Score	1060	-0.0373855	0.0312079	0.230936	Verbal Reasoning - Verbal Total Score	1058	-0.0232111	0.0307549	0.450421	Vocabulary - Vocabulary Score	1058	-0.0314038	0.0312794	0.31539
13686-2	IL5RA	Interleukin-5 receptor subunit alpha	Processing Speed - Digit Symbol Score	1053	-0.0825584	0.0348601	0.017871	General Cognitive Ability - g Score	1049	-0.0527052	0.0313844	0.0930849	General Fluid Cognitive Ability - gf Score	1051	-0.0661117	0.0329638	0.0449004	Logical Memory - Logical Memory Score	1060	-0.0115318	0.0317537	0.716483	Non-Verbal Reasoning - Matrix Reasoning Score	1060	-0.0382333	0.0308767	0.215621	Verbal Reasoning - Verbal Total Score	1058	-0.0463317	0.0305749	0.129684	Vocabulary - Vocabulary Score	1058	-0.0125638	0.0313742	0.688826
9482-110	NUDT9	ADP-ribose pyrophosphatase, mitochondrial	Processing Speed - Digit Symbol Score	1053	-0.082039	0.0346573	0.0179256	General Cognitive Ability - g Score	1049	-0.0304745	0.0310774	0.32679	General Fluid Cognitive Ability - gf Score	1051	-0.0396598	0.0326957	0.225131	Logical Memory - Logical Memory Score	1060	0.00402209	0.0318985	0.89966	Non-Verbal Reasoning - Matrix Reasoning Score	1060	-0.0437789	0.0309943	0.157809	Verbal Reasoning - Verbal Total Score	1058	-0.00539734	0.030573	0.85987	Vocabulary - Vocabulary Score	1058	-0.0175025	0.0311111	0.57372
3040-59	CCL3	C-C motif chemokine 3	Processing Speed - Digit Symbol Score	1053	-0.0823763	0.0348182	0.0179864	General Cognitive Ability - g Score	1049	-0.0643928	0.0311985	0.0390206	General Fluid Cognitive Ability - gf Score	1051	-0.0649831	0.0328289	0.0477657	Logical Memory - Logical Memory Score	1060	-0.0223407	0.0318449	0.482962	Non-Verbal Reasoning - Matrix Reasoning Score	1060	-0.0451747	0.0309443	0.144325	Verbal Reasoning - Verbal Total Score	1058	-0.0276937	0.0305649	0.364903	Vocabulary - Vocabulary Score	1058	-0.0439773	0.0312778	0.159718
12716-3	ZNF175	Zinc finger protein 175	Processing Speed - Digit Symbol Score	1053	-0.0825427	0.0349307	0.0181256	General Cognitive Ability - g Score	1049	-0.0521834	0.0312821	0.0952843	General Fluid Cognitive Ability - gf Score	1051	-0.0607655	0.0329396	0.0650728	Logical Memory - Logical Memory Score	1060	-0.0114151	0.0320376	0.721613	Non-Verbal Reasoning - Matrix Reasoning Score	1060	-0.0615882	0.0311013	0.0476756	Verbal Reasoning - Verbal Total Score	1058	-0.0359583	0.0307149	0.241714	Vocabulary - Vocabulary Score	1058	-0.0265295	0.0312593	0.396054
11872-9	PCDHGB1	Protocadherin gamma-B1	Processing Speed - Digit Symbol Score	1053	-0.0818346	0.0346429	0.0181653	General Cognitive Ability - g Score	1049	-0.0459125	0.0309962	0.138546	General Fluid Cognitive Ability - gf Score	1051	-0.065369	0.032632	0.0451543	Logical Memory - Logical Memory Score	1060	-0.0195867	0.0318343	0.538377	Non-Verbal Reasoning - Matrix Reasoning Score	1060	-0.0429901	0.0309376	0.164657	Verbal Reasoning - Verbal Total Score	1058	-0.0332684	0.0304999	0.275373	Vocabulary - Vocabulary Score	1058	-0.00541594	0.0310373	0.861474
10890-135	LCTL	Lactase-like protein	Processing Speed - Digit Symbol Score	1053	-0.0825901	0.0349644	0.0181707	General Cognitive Ability - g Score	1049	-0.0307561	0.0313506	0.326573	General Fluid Cognitive Ability - gf Score	1051	-0.044693	0.0329797	0.175365	Logical Memory - Logical Memory Score	1060	-0.00193574	0.0320391	0.951823	Non-Verbal Reasoning - Matrix Reasoning Score	1060	-0.0512995	0.0311176	0.0992366	Verbal Reasoning - Verbal Total Score	1058	-0.0131553	0.0307283	0.668567	Vocabulary - Vocabulary Score	1058	-0.00190564	0.031327	0.951494
17804-102	PNPO	Pyridoxine-5'-phosphate oxidase	Processing Speed - Digit Symbol Score	1053	-0.0822144	0.0348137	0.0181985	General Cognitive Ability - g Score	1049	-0.0548662	0.0311613	0.0782864	General Fluid Cognitive Ability - gf Score	1051	-0.0637764	0.0327976	0.0518303	Logical Memory - Logical Memory Score	1060	-0.00572588	0.0319211	0.857642	Non-Verbal Reasoning - Matrix Reasoning Score	1060	-0.0514051	0.0310022	0.0972952	Verbal Reasoning - Verbal Total Score	1058	-0.0420324	0.0305712	0.169161	Vocabulary - Vocabulary Score	1058	-0.0249246	0.0311973	0.424329
4970-55	CA2	Carbonic anhydrase 2	Processing Speed - Digit Symbol Score	1053	-0.0830805	0.035226	0.0183489	General Cognitive Ability - g Score	1049	-0.0694732	0.0315215	0.0275246	General Fluid Cognitive Ability - gf Score	1051	-0.0611932	0.0331966	0.065277	Logical Memory - Logical Memory Score	1060	-0.0157935	0.0322703	0.624549	Non-Verbal Reasoning - Matrix Reasoning Score	1060	-0.0685303	0.0313139	0.0286334	Verbal Reasoning - Verbal Total Score	1058	-0.0292305	0.0309227	0.344517	Vocabulary - Vocabulary Score	1058	-0.068556	0.0314997	0.0295253
4993-16	GSTA3	Glutathione S-transferase A3	Processing Speed - Digit Symbol Score	1053	-0.0832436	0.0353087	0.0183939	General Cognitive Ability - g Score	1049	-0.0876116	0.0315745	0.00552428	General Fluid Cognitive Ability - gf Score	1051	-0.0818727	0.0332514	0.0138075	Logical Memory - Logical Memory Score	1060	-0.0560655	0.0322709	0.0823273	Non-Verbal Reasoning - Matrix Reasoning Score	1060	-0.0469888	0.0313931	0.134449	Verbal Reasoning - Verbal Total Score	1058	-0.0351099	0.0309786	0.257064	Vocabulary - Vocabulary Score	1058	-0.0716641	0.0315445	0.023096
9759-13	IDO1	Indoleamine 2,3-dioxygenase 1	Processing Speed - Digit Symbol Score	1053	-0.0824967	0.034994	0.018401	General Cognitive Ability - g Score	1049	-0.0815825	0.0312603	0.00906014	General Fluid Cognitive Ability - gf Score	1051	-0.0891816	0.0328746	0.00667213	Logical Memory - Logical Memory Score	1060	-0.0570216	0.032159	0.07621	Non-Verbal Reasoning - Matrix Reasoning Score	1060	-0.095602	0.0311959	0.00217984	Verbal Reasoning - Verbal Total Score	1058	-0.0465213	0.0307976	0.130902	Vocabulary - Vocabulary Score	1058	-0.0453386	0.031299	0.147459
11262-39	TRABD	TraB domain-containing protein	Processing Speed - Digit Symbol Score	1053	-0.0823979	0.034958	0.0184206	General Cognitive Ability - g Score	1049	-0.0604852	0.0312385	0.0528385	General Fluid Cognitive Ability - gf Score	1051	-0.0656121	0.0328897	0.0460524	Logical Memory - Logical Memory Score	1060	-0.0208964	0.0321093	0.515182	Non-Verbal Reasoning - Matrix Reasoning Score	1060	-0.0642773	0.0311829	0.0392743	Verbal Reasoning - Verbal Total Score	1058	-0.0325428	0.0307244	0.289516	Vocabulary - Vocabulary Score	1058	-0.0341823	0.0311925	0.273145
9815-5	ARHGAP1	Rho GTPase-activating protein 1	Processing Speed - Digit Symbol Score	1053	-0.0818959	0.0347907	0.0185748	General Cognitive Ability - g Score	1049	-0.091934	0.0310919	0.00310807	General Fluid Cognitive Ability - gf Score	1051	-0.0778563	0.0327696	0.0175076	Logical Memory - Logical Memory Score	1060	-0.050505	0.0318402	0.112693	Non-Verbal Reasoning - Matrix Reasoning Score	1060	-0.0776348	0.0309087	0.0120137	Verbal Reasoning - Verbal Total Score	1058	-0.0268458	0.0305717	0.379876	Vocabulary - Vocabulary Score	1058	-0.0972372	0.0310229	0.00172227
18330-7	PGM2	Phosphoglucomutase-2	Processing Speed - Digit Symbol Score	1053	-0.0831153	0.0353146	0.0185942	General Cognitive Ability - g Score	1049	-0.0591171	0.031641	0.0617101	General Fluid Cognitive Ability - gf Score	1051	-0.0614444	0.0333046	0.065049	Logical Memory - Logical Memory Score	1060	-0.0145603	0.0323741	0.652889	Non-Verbal Reasoning - Matrix Reasoning Score	1060	-0.0804877	0.0313907	0.0103456	Verbal Reasoning - Verbal Total Score	1058	-0.0314993	0.0310435	0.310258	Vocabulary - Vocabulary Score	1058	-0.0433832	0.0315963	0.169738
8969-49	CD14	Monocyte differentiation antigen CD14	Processing Speed - Digit Symbol Score	1053	-0.0787234	0.0334609	0.0186377	General Cognitive Ability - g Score	1049	-0.0213301	0.0300839	0.478311	General Fluid Cognitive Ability - gf Score	1051	-0.0135197	0.0316231	0.668995	Logical Memory - Logical Memory Score	1060	0.0109159	0.0306413	0.721655	Non-Verbal Reasoning - Matrix Reasoning Score	1060	-0.0699679	0.0297212	0.0185653	Verbal Reasoning - Verbal Total Score	1058	0.037278	0.0293953	0.20474	Vocabulary - Vocabulary Score	1058	-0.0426314	0.0299919	0.155191
11402-17	KMT2C	Histone-lysine N-methyltransferase 2C	Processing Speed - Digit Symbol Score	1053	-0.0822656	0.0349812	0.0186872	General Cognitive Ability - g Score	1049	-0.0811039	0.0312459	0.00944077	General Fluid Cognitive Ability - gf Score	1051	-0.0862428	0.032874	0.0087049	Logical Memory - Logical Memory Score	1060	-0.0381753	0.0321332	0.234821	Non-Verbal Reasoning - Matrix Reasoning Score	1060	-0.0577462	0.031232	0.0644663	Verbal Reasoning - Verbal Total Score	1058	-0.0570548	0.0307283	0.0633464	Vocabulary - Vocabulary Score	1058	-0.0482594	0.031238	0.122372
12593-33	PDRG1	p53 and DNA damage-regulated protein 1	Processing Speed - Digit Symbol Score	1053	-0.0815853	0.0347096	0.0187476	General Cognitive Ability - g Score	1049	-0.0470123	0.0310955	0.130568	General Fluid Cognitive Ability - gf Score	1051	-0.0609342	0.0327196	0.0625586	Logical Memory - Logical Memory Score	1060	-0.0107006	0.0318322	0.736752	Non-Verbal Reasoning - Matrix Reasoning Score	1060	-0.0525707	0.0309171	0.0890599	Verbal Reasoning - Verbal Total Score	1058	-0.0334097	0.0305065	0.273444	Vocabulary - Vocabulary Score	1058	-0.0119177	0.031079	0.701374
6715-63	ALPPL2	Alkaline phosphatase, germ cell type	Processing Speed - Digit Symbol Score	1053	-0.0822206	0.0349879	0.0187749	General Cognitive Ability - g Score	1049	-0.0696935	0.0312543	0.025755	General Fluid Cognitive Ability - gf Score	1051	-0.0629773	0.0329825	0.0562089	Logical Memory - Logical Memory Score	1060	-0.0238915	0.0320583	0.45612	Non-Verbal Reasoning - Matrix Reasoning Score	1060	-0.0860376	0.0310709	0.00562167	Verbal Reasoning - Verbal Total Score	1058	-0.0283351	0.0307439	0.356712	Vocabulary - Vocabulary Score	1058	-0.0779765	0.0311904	0.0124186
6975-52	SNAPIN	SNARE-associated protein Snapin	Processing Speed - Digit Symbol Score	1053	-0.0816408	0.0347635	0.0188511	General Cognitive Ability - g Score	1049	-0.0506233	0.0311576	0.104216	General Fluid Cognitive Ability - gf Score	1051	-0.0538312	0.0327745	0.100492	Logical Memory - Logical Memory Score	1060	0.000770299	0.0319562	0.980769	Non-Verbal Reasoning - Matrix Reasoning Score	1060	-0.0601022	0.0310234	0.0527064	Verbal Reasoning - Verbal Total Score	1058	-0.0311146	0.0306195	0.309549	Vocabulary - Vocabulary Score	1058	-0.0355747	0.0311636	0.253642
19496-1	NPL	N-acetylneuraminate lyase	Processing Speed - Digit Symbol Score	1053	-0.0822368	0.0350415	0.0189335	General Cognitive Ability - g Score	1049	-0.0358517	0.0314585	0.254432	General Fluid Cognitive Ability - gf Score	1051	-0.05276	0.0331147	0.111104	Logical Memory - Logical Memory Score	1060	-0.0174735	0.031983	0.584835	Non-Verbal Reasoning - Matrix Reasoning Score	1060	-0.0274765	0.0310941	0.376882	Verbal Reasoning - Verbal Total Score	1058	-0.0126974	0.0307551	0.679713	Vocabulary - Vocabulary Score	1058	-0.00659831	0.0313793	0.833452
17813-21	BPHL	Valacyclovir hydrolase	Processing Speed - Digit Symbol Score	1053	-0.0823622	0.0350974	0.0189416	General Cognitive Ability - g Score	1049	-0.0465939	0.0314513	0.138483	General Fluid Cognitive Ability - gf Score	1051	-0.0565947	0.0331094	0.0873905	Logical Memory - Logical Memory Score	1060	-0.0189484	0.0321682	0.555834	Non-Verbal Reasoning - Matrix Reasoning Score	1060	-0.0530432	0.0312444	0.0895672	Verbal Reasoning - Verbal Total Score	1058	-0.0152999	0.0308686	0.620144	Vocabulary - Vocabulary Score	1058	-0.0176138	0.0314772	0.57577
12881-17	RDH16	Retinol dehydrogenase 16	Processing Speed - Digit Symbol Score	1053	-0.0821796	0.0350338	0.0189903	General Cognitive Ability - g Score	1049	-0.0397277	0.031427	0.206184	General Fluid Cognitive Ability - gf Score	1051	-0.0453339	0.0330733	0.170464	Logical Memory - Logical Memory Score	1060	0.00446924	0.0321094	0.889302	Non-Verbal Reasoning - Matrix Reasoning Score	1060	-0.0499217	0.031188	0.109451	Verbal Reasoning - Verbal Total Score	1058	-0.0191404	0.030806	0.534389	Vocabulary - Vocabulary Score	1058	-0.0269188	0.0313554	0.390613
9897-9	MCM6	DNA replication licensing factor MCM6	Processing Speed - Digit Symbol Score	1053	-0.0818846	0.0349282	0.0190592	General Cognitive Ability - g Score	1049	-0.0611976	0.0312212	0.0499811	General Fluid Cognitive Ability - gf Score	1051	-0.0577455	0.0328576	0.0788416	Logical Memory - Logical Memory Score	1060	-0.0165915	0.0320842	0.60507	Non-Verbal Reasoning - Matrix Reasoning Score	1060	-0.0696545	0.0311491	0.0253409	Verbal Reasoning - Verbal Total Score	1058	-0.0246607	0.030694	0.421722	Vocabulary - Vocabulary Score	1058	-0.0548746	0.0311446	0.0780814
15431-31	OTC	Ornithine carbamoyltransferase, mitochondrial	Processing Speed - Digit Symbol Score	1053	-0.0821152	0.0350266	0.0190593	General Cognitive Ability - g Score	1049	-0.00353369	0.0314149	0.910439	General Fluid Cognitive Ability - gf Score	1051	-0.00434081	0.0330469	0.895496	Logical Memory - Logical Memory Score	1060	0.0361899	0.0320679	0.259092	Non-Verbal Reasoning - Matrix Reasoning Score	1060	-0.0214441	0.0311977	0.491855	Verbal Reasoning - Verbal Total Score	1058	0.0268489	0.0307245	0.382194	Vocabulary - Vocabulary Score	1058	-0.00335607	0.0313385	0.914717
9075-121	KIAA1024	Major intrinsically disordered Notch2-binding receptor 1	Processing Speed - Digit Symbol Score	1053	-0.0824653	0.0351834	0.0190849	General Cognitive Ability - g Score	1049	-0.0699313	0.0314898	0.0263673	General Fluid Cognitive Ability - gf Score	1051	-0.0675083	0.0331603	0.0417687	Logical Memory - Logical Memory Score	1060	-0.0330074	0.0322266	0.305727	Non-Verbal Reasoning - Matrix Reasoning Score	1060	-0.0666308	0.0312872	0.0332006	Verbal Reasoning - Verbal Total Score	1058	-0.0251958	0.0309099	0.414994	Vocabulary - Vocabulary Score	1058	-0.0597855	0.0314794	0.0575385
2436-49	CXCL16	C-X-C motif chemokine 16	Processing Speed - Digit Symbol Score	1053	-0.0804362	0.0343391	0.0191595	General Cognitive Ability - g Score	1049	-0.0264526	0.0308857	0.391739	General Fluid Cognitive Ability - gf Score	1051	-0.0460166	0.0324515	0.156187	Logical Memory - Logical Memory Score	1060	-0.00707636	0.031364	0.821496	Non-Verbal Reasoning - Matrix Reasoning Score	1060	-0.0719978	0.0304251	0.0179624	Verbal Reasoning - Verbal Total Score	1058	-0.00822053	0.030149	0.785112	Vocabulary - Vocabulary Score	1058	0.00307695	0.0308404	0.920527
6237-11	FGFRL1	Fibroblast growth factor receptor-like 1	Processing Speed - Digit Symbol Score	1053	-0.0824269	0.0352003	0.0191985	General Cognitive Ability - g Score	1049	-0.0746168	0.0314984	0.0178405	General Fluid Cognitive Ability - gf Score	1051	-0.0703596	0.033153	0.0338153	Logical Memory - Logical Memory Score	1060	-0.0317959	0.0322381	0.323994	Non-Verbal Reasoning - Matrix Reasoning Score	1060	-0.0524195	0.031323	0.0942261	Verbal Reasoning - Verbal Total Score	1058	-0.0356819	0.03091	0.248343	Vocabulary - Vocabulary Score	1058	-0.0696832	0.0314754	0.026836
11320-29	CHFR	E3 ubiquitin-protein ligase CHFR	Processing Speed - Digit Symbol Score	1053	-0.0815386	0.0348416	0.01927	General Cognitive Ability - g Score	1049	-0.0661609	0.0311597	0.0337299	General Fluid Cognitive Ability - gf Score	1051	-0.0702362	0.0327768	0.0321242	Logical Memory - Logical Memory Score	1060	-0.0391912	0.0319779	0.220359	Non-Verbal Reasoning - Matrix Reasoning Score	1060	-0.0640923	0.0310612	0.0390726	Verbal Reasoning - Verbal Total Score	1058	-0.0226765	0.0306361	0.459187	Vocabulary - Vocabulary Score	1058	-0.0420323	0.0311986	0.1779
8957-72	ERLEC1	Endoplasmic reticulum lectin 1	Processing Speed - Digit Symbol Score	1053	-0.0805925	0.0344759	0.0194054	General Cognitive Ability - g Score	1049	-0.0413484	0.0309069	0.18095	General Fluid Cognitive Ability - gf Score	1051	-0.0497786	0.0325219	0.125864	Logical Memory - Logical Memory Score	1060	-0.00900989	0.0316298	0.775756	Non-Verbal Reasoning - Matrix Reasoning Score	1060	-0.0554451	0.0307141	0.0710431	Verbal Reasoning - Verbal Total Score	1058	-0.0135104	0.0303272	0.655967	Vocabulary - Vocabulary Score	1058	-0.0190697	0.0309017	0.537162
17702-53	UGT1A1	UDP-glucuronosyltransferase 1-1	Processing Speed - Digit Symbol Score	1053	-0.0810527	0.0346866	0.0194538	General Cognitive Ability - g Score	1049	-0.0496886	0.0309962	0.108923	General Fluid Cognitive Ability - gf Score	1051	-0.0549087	0.0326394	0.0925137	Logical Memory - Logical Memory Score	1060	-0.010231	0.0318663	0.748164	Non-Verbal Reasoning - Matrix Reasoning Score	1060	-0.0677469	0.0309272	0.0284861	Verbal Reasoning - Verbal Total Score	1058	-0.0213491	0.0304934	0.483851	Vocabulary - Vocabulary Score	1058	-0.0295834	0.0309891	0.339761
19347-37	CA12	Carbonic anhydrase 12	Processing Speed - Digit Symbol Score	1053	-0.0821116	0.035142	0.019462	General Cognitive Ability - g Score	1049	-0.046817	0.0314255	0.136282	General Fluid Cognitive Ability - gf Score	1051	-0.0484433	0.033095	0.143258	Logical Memory - Logical Memory Score	1060	-0.00959924	0.0322382	0.765886	Non-Verbal Reasoning - Matrix Reasoning Score	1060	-0.0406334	0.0313325	0.194685	Verbal Reasoning - Verbal Total Score	1058	-0.0132651	0.0308737	0.667444	Vocabulary - Vocabulary Score	1058	-0.040751	0.031353	0.193686
8106-15	SSR1	Translocon-associated protein subunit alpha	Processing Speed - Digit Symbol Score	1053	-0.0821083	0.0351533	0.0195056	General Cognitive Ability - g Score	1049	-0.0515532	0.0314178	0.10082	General Fluid Cognitive Ability - gf Score	1051	-0.0568336	0.033065	0.0856423	Logical Memory - Logical Memory Score	1060	-0.0328423	0.0322525	0.308542	Non-Verbal Reasoning - Matrix Reasoning Score	1060	-0.0596742	0.0313285	0.056808	Verbal Reasoning - Verbal Total Score	1058	-0.00957842	0.0308548	0.75623	Vocabulary - Vocabulary Score	1058	-0.0297912	0.0314319	0.343231
7141-21	MGAT4B	Alpha-1,3-mannosyl-glycoprotein 4-beta-N-acetylglucosaminyltransferase B	Processing Speed - Digit Symbol Score	1053	-0.081195	0.0347722	0.0195407	General Cognitive Ability - g Score	1049	0.00760144	0.0312849	0.808025	General Fluid Cognitive Ability - gf Score	1051	0.00159827	0.0329065	0.961262	Logical Memory - Logical Memory Score	1060	0.0544769	0.0316683	0.0853901	Non-Verbal Reasoning - Matrix Reasoning Score	1060	-0.0464205	0.0308085	0.131876	Verbal Reasoning - Verbal Total Score	1058	0.0208741	0.0304972	0.493684	Vocabulary - Vocabulary Score	1058	0.0116521	0.0311852	0.708669
[truncated: 3,534 more rows]
