# Supplementary material for: Integrated methylome and phenome study of the circulating proteome reveals markers pertinent to brain health
Source: Nat Commun. 2022 Aug 9;13:4670. doi: 10.1038/s41467-022-32319-8 (PMC9363452; doi:10.1038/s41467-022-32319-8)
Supplement: Supplementary file 18 — Supplementary Data 15 [file 41467_2022_32319_MOESM18_ESM.xlsx]

## Sheet: Supplementary Data 15
Supplementary Data 15. Associations between protein 4,235 SOMAmers and APOE e4 status in the Generation Scotland (N=1,065) sample.
APOE was coded as a numeric variable with one or more copies of e2 (0), e3 (1) and e4 (2) coded as 0, 1 or 2, respectively.
Scaled beta coeficients, standard errors (SE) and P values are summarised for each of the 4,235 SOMAmer levels in relation to APOE haplotype.
14 associations between the levels of 14 unqiue proteins and APOE e4 status had P < 3.5x10-4 (eqivalent to 0.05 / 143 SOMAmer componenets as derived from PCA on all SOMAmers).
The results were generated through linear regression and were adjusted for mutiple testing correction (P < 3.5x10-4).
SeqId	Gene of Protein	UniProt Full Name	Phenotype	n	Beta	SE	P
11293-14	LRRN1	Leucine-rich repeat neuronal protein 1	APOE	1023	0.564657	0.0256064	9.26113e-108
12501-10	TBCA	Tubulin-specific chaperone A	APOE	1023	-0.428165	0.0273759	3.87343e-55
10082-251	NEFL	Neurofilament light polypeptide	APOE	1023	-0.408721	0.0280364	3.86519e-48
17671-58	ING4	Inhibitor of growth protein 4	APOE	1023	-0.348665	0.0293067	1.22483e-32
7223-60	S100A13	Protein S100-A13	APOE	1023	-0.317257	0.0284554	7.21822e-29
10046-55	BIRC2	Baculoviral IAP repeat-containing protein 2	APOE	1023	-0.290186	0.029896	2.82766e-22
19158-1	PAF	PCNA-associated factor	APOE	1023	-0.284544	0.0299119	1.85752e-21
6378-2	C5orf38	Protein CEI	APOE	1023	0.256453	0.0301749	1.91399e-17
5744-12	MENT	Protein MENT	APOE	1023	0.200008	0.0300615	2.8659e-11
8922-4	TMCC3	Transmembrane and coiled-coil domain protein 3	APOE	1023	-0.174954	0.0305018	9.70122e-09
2797-56	APOB	Apolipoprotein B-100	APOE	1023	0.173554	0.0308465	1.84024e-08
4337-49	CRP	C-reactive protein	APOE	1023	-0.121886	0.031016	8.50262e-05
19272-9	PEF1	Peflin	APOE	1023	0.11366	0.030298	0.000175847
6433-57	FAM20A	Pseudokinase FAM20A	APOE	1023	-0.111675	0.0307292	0.00027889
5015-15	PLA2G7	Platelet-activating factor acetylhydrolase	APOE	1023	0.107584	0.0306287	0.000443857
6168-11	TP53	Cellular tumor antigen p53	APOE	1023	0.1061	0.0308005	0.00057159
10344-334	IL10RA	Interleukin-10 receptor subunit alpha	APOE	1023	0.106699	0.0312442	0.000637815
9748-31	GSTM3	Glutathione S-transferase Mu 3	APOE	1023	0.106612	0.0314603	0.000702017
11416-23	FBXL4	F-box/LRR-repeat protein 4	APOE	1023	0.10341	0.0311762	0.000910011
10445-20	APOM	Apolipoprotein M	APOE	1023	0.100197	0.0305035	0.00102065
5343-74	CPE	Carboxypeptidase E	APOE	1023	0.0959219	0.0301535	0.00146706
11464-9	RELB	Transcription factor RelB	APOE	1023	0.0969809	0.0311805	0.00186896
3387-1	PAK3	Serine/threonine-protein kinase PAK 3	APOE	1023	0.0952314	0.0306889	0.00191493
12727-7	PTGFRN	Prostaglandin F2 receptor negative regulator	APOE	1023	0.0962027	0.0313107	0.00212262
6404-20	C1QL1	C1q-related factor	APOE	1023	0.0880042	0.0296355	0.00298228
11143-32	OLFM3	Noelin-3	APOE	1023	0.0926733	0.0313014	0.00306968
12427-8	CDC25B	M-phase inducer phosphatase 2	APOE	1023	0.0916357	0.0310515	0.00316652
2849-49	AIF1	Allograft inflammatory factor 1	APOE	1023	0.0896589	0.0305578	0.00334542
15606-19	KRT19	Keratin, type I cytoskeletal 19	APOE	1023	-0.0911388	0.031103	0.00338712
5066-134	CD300C	CMRF35-like molecule 6	APOE	1023	-0.0920699	0.031572	0.00354337
16802-31	OCIAD1	OCIA domain-containing protein 1	APOE	1023	0.0881882	0.030799	0.00419188
7211-2	RNASE1	Ribonuclease pancreatic	APOE	1023	-0.0843244	0.0295671	0.00434501
12616-45	NRBP1	Nuclear receptor-binding protein	APOE	1023	0.0865189	0.0303456	0.00435657
6633-43	UPK3BL	Uroplakin-3b-like protein 1	APOE	1023	0.08864	0.03111	0.00438232
9383-24	CHI3L2	Chitinase-3-like protein 2	APOE	1023	0.0877603	0.0308288	0.00441749
18270-10	TAF10	Transcription initiation factor TFIID subunit 10	APOE	1023	0.0878481	0.0312715	0.0049664
2743-5	SHH	Sonic hedgehog protein	APOE	1023	-0.0858098	0.0307023	0.00519155
12682-5	CCBL2	Kynurenine--oxoglutarate transaminase 3	APOE	1023	0.0861638	0.0308492	0.00522113
17155-1	VPS28	Vacuolar protein sorting-associated protein 28 homolog	APOE	1023	0.0841982	0.0301823	0.00527651
15363-32	APOA5	Apolipoprotein A-V	APOE	1023	-0.0858586	0.0309374	0.00551608
17209-27	SULT2B1	Sulfotransferase family cytosolic 2B member 1	APOE	1023	0.0850525	0.0308626	0.00585409
15395-15	GSTM1	Glutathione S-transferase Mu 1	APOE	1023	0.0865763	0.0315203	0.00602012
18449-33	PPIG	Peptidyl-prolyl cis-trans isomerase G	APOE	1023	0.0828999	0.0301916	0.00603652
2826-53	EDA	Ectodysplasin-A	APOE	1023	0.0856412	0.0312867	0.00619455
4423-77	BCL2L1	Bcl-2-like protein 1	APOE	1023	0.0832811	0.0304786	0.00628656
6362-6	C2orf40	Augurin	APOE	1023	0.0838394	0.0307577	0.00641446
12030-82	DES	Desmin	APOE	1023	0.0832829	0.0306567	0.00659505
16551-14	STAT5B	Signal transducer and activator of transcription 5B	APOE	1023	0.0830762	0.0307435	0.00688739
13618-15	MAD1L1	Mitotic spindle assembly checkpoint protein MAD1	APOE	1023	0.0824828	0.0310059	0.00780885
7976-19	FRRS1L	DOMON domain-containing protein FRRS1L	APOE	1023	0.082738	0.0311413	0.00788723
19596-18	BRF1	Transcription factor IIIB 90 kDa subunit	APOE	1023	0.081831	0.0308767	0.00804328
4883-56	INS	Insulin	APOE	1023	-0.0800354	0.0305245	0.00874147
9267-2	CPA4	Carboxypeptidase A4	APOE	1023	-0.0821186	0.0317003	0.00958461
9954-2	NPIPB3	Nuclear pore complex-interacting protein family member B3	APOE	1023	0.0810211	0.0312956	0.00962843
3216-2	PIGR	Polymeric immunoglobulin receptor	APOE	1023	-0.080214	0.0312753	0.0103243
16922-53	PLXNB3	Plexin-B3	APOE	1023	0.0791942	0.0311392	0.0109832
15475-4	PLTP	Phospholipid transfer protein	APOE	1023	-0.0805993	0.0317128	0.0110367
9887-40	RBBP6	E3 ubiquitin-protein ligase RBBP6	APOE	1023	0.0795096	0.0313316	0.0111589
7178-59	DEPP	Protein DEPP1	APOE	1023	-0.0806145	0.0318045	0.0112548
5020-50	PGK1	Phosphoglycerate kinase 1	APOE	1023	0.0755425	0.029879	0.0114623
19356-20	TOM1L2	TOM1-like protein 2	APOE	1023	0.0772748	0.0305742	0.0114895
10833-64	HHIP	Hedgehog-interacting protein	APOE	1023	-0.0771981	0.0306056	0.0116573
4430-44	COLEC11	Collectin-11	APOE	1023	0.0778499	0.0311252	0.0123779
4224-7	SYNCRIP	Heterogeneous nuclear ribonucleoprotein Q	APOE	1023	0.0765812	0.0306267	0.0124026
9172-69	MMP8	Neutrophil collagenase	APOE	1023	0.0768252	0.0307854	0.0125778
5939-42	TNFSF12	Tumor necrosis factor ligand superfamily member 12	APOE	1023	0.0781235	0.0313157	0.012606
12630-8	ARFIP2	Arfaptin-2	APOE	1023	0.0765859	0.0307154	0.0126526
8368-102	TNFRSF1B	Tumor necrosis factor receptor superfamily member 1B	APOE	1023	-0.0772918	0.0310076	0.0126786
3358-51	CDK5|CDK5R1	Cyclin-dependent kinase 5 activator 1|Cyclin-dependent-like kinase 5	APOE	1023	0.0761996	0.0306471	0.012906
4237-70	LCMT1	Leucine carboxyl methyltransferase 1	APOE	1023	0.076762	0.0309841	0.0132319
17456-53	GOLM1	Golgi membrane protein 1	APOE	1023	-0.0767036	0.0310169	0.0133999
15470-11	HEXB	Beta-hexosaminidase subunit beta	APOE	1023	-0.0755387	0.0305557	0.0134297
4540-11	CBX5	Chromobox protein homolog 5	APOE	1023	0.0764525	0.0309833	0.0136047
13083-18	VARS	Valine--tRNA ligase	APOE	1023	0.0767296	0.0311179	0.0136718
2677-1	EGFR	Epidermal growth factor receptor	APOE	1023	0.0746121	0.0303571	0.0139786
15535-3	PRSS27	Serine protease 27	APOE	1023	0.0769695	0.0313303	0.0140216
13524-25	HS6ST2	Heparan-sulfate 6-O-sulfotransferase 2	APOE	1023	0.0782807	0.0318927	0.014108
9271-101	STIM1	Stromal interaction molecule 1	APOE	1023	0.0736216	0.0300449	0.0142702
5242-37	MAP2K4	Dual specificity mitogen-activated protein kinase kinase 4	APOE	1023	-0.0772476	0.0315443	0.014331
18833-76	PEA15	Astrocytic phosphoprotein PEA-15	APOE	1023	0.0757178	0.0309201	0.0143326
6597-24	FAM174A	Membrane protein FAM174A	APOE	1023	0.0762161	0.0313534	0.0150627
13650-11	KCNIP1	Kv channel-interacting protein 1	APOE	1023	0.0747126	0.0307924	0.0152524
3212-30	ASAH2	Neutral ceramidase	APOE	1023	0.0768396	0.0317321	0.0154561
13691-10	SLC5A8	Sodium-coupled monocarboxylate transporter 1	APOE	1023	0.0757669	0.0313364	0.0156121
6584-1	HRC	Sarcoplasmic reticulum histidine-rich calcium-binding protein	APOE	1023	-0.0753649	0.0312498	0.0158788
8389-8	LRRC74A	Leucine-rich repeat-containing protein 74A	APOE	1023	0.0738424	0.0309589	0.0170709
12690-33	SEPTIN10	Septin-10	APOE	1023	0.0732958	0.0307307	0.0170745
19173-5	ZFAND1	AN1-type zinc finger protein 1	APOE	1023	0.0727111	0.0308605	0.0184668
8696-15	GAL3ST1	Galactosylceramide sulfotransferase	APOE	1023	0.0732148	0.031252	0.0191437
17816-58	NCALD	Neurocalcin-delta	APOE	1023	0.0724478	0.0309775	0.0193496
2693-20	OSM	Oncostatin-M	APOE	1023	0.0712443	0.0305516	0.0197041
12934-1	HERC5	E3 ISG15--protein ligase HERC5	APOE	1023	0.072793	0.0312183	0.0197142
18895-54	GSTM4	Glutathione S-transferase Mu 4	APOE	1023	0.0731559	0.031447	0.0200014
6361-49	PTPRR	Receptor-type tyrosine-protein phosphatase R	APOE	1023	0.0722606	0.0312293	0.0206748
5810-25	TDGF1	Teratocarcinoma-derived growth factor 1	APOE	1023	0.0734298	0.0317467	0.0207231
5867-60	ARG1	Arginase-1	APOE	1023	0.0717207	0.0312259	0.0216283
2770-51	CCL1	C-C motif chemokine 1	APOE	1023	0.0707831	0.0308181	0.02163
3042-7	MB	Myoglobin	APOE	1023	-0.0685142	0.0298333	0.0216436
4842-62	GPC3	Glypican-3	APOE	1023	0.070782	0.0308527	0.0217793
4496-60	MMP12	Macrophage metalloelastase	APOE	1023	0.0675349	0.0294918	0.0220238
2952-75	IGF1	Insulin-like growth factor I	APOE	1023	0.0693343	0.0303408	0.0223019
2741-22	SIGLEC6	Sialic acid-binding Ig-like lectin 6	APOE	1023	-0.0708559	0.0311068	0.0227366
12456-5	PFKFB3	6-phosphofructo-2-kinase/fructose-2,6-bisphosphatase 3	APOE	1023	0.0700563	0.0308324	0.0230764
2889-37	CTF1	Cardiotrophin-1	APOE	1023	0.0711303	0.0313086	0.0230922
12650-43	GNAI3	Guanine nucleotide-binding protein G(k) subunit alpha	APOE	1023	-0.0702534	0.0310109	0.0234854
13510-7	ATP2A3	Sarcoplasmic/endoplasmic reticulum calcium ATPase 3	APOE	1023	0.0704734	0.0312567	0.0241544
18197-97	CKMT2	Creatine kinase S-type, mitochondrial	APOE	1023	0.0702705	0.0312117	0.024359
10442-1	TMEM190	Transmembrane protein 190	APOE	1023	0.0702366	0.0312551	0.024627
3438-10	FSTL3	Follistatin-related protein 3	APOE	1023	-0.066792	0.0297308	0.0246679
8334-65	TCP11	T-complex protein 11 homolog	APOE	1023	0.070366	0.0313226	0.0246727
14229-5	MOCS3	Adenylyltransferase and sulfurtransferase MOCS3	APOE	1023	0.0679571	0.030314	0.0249763
3032-11	CGA|FSHB	Follitropin subunit beta|Glycoprotein hormones alpha chain	APOE	1023	0.0494714	0.0220919	0.0251337
15476-6	REG3G	Regenerating islet-derived protein 3-gamma	APOE	1023	-0.0690983	0.030914	0.0254057
6961-14	IGFL3	Insulin growth factor-like family member 3	APOE	1023	0.0686982	0.0307405	0.0254318
18218-48	CNRIP1	CB1 cannabinoid receptor-interacting protein 1	APOE	1023	0.0695773	0.031199	0.0257398
4911-49	GSTP1	Glutathione S-transferase P	APOE	1023	0.0692083	0.0311856	0.0264704
15562-24	GUSB	Beta-glucuronidase	APOE	1023	-0.0668066	0.0302891	0.0274097
7849-3	QPCT	Glutaminyl-peptide cyclotransferase	APOE	1023	-0.0693629	0.0314588	0.0274626
10449-31	SHISA2	Protein shisa-2 homolog	APOE	1023	0.0671875	0.0305153	0.0276821
18883-4	DSTN	Destrin	APOE	1023	0.0679446	0.0309433	0.0281079
15441-6	GM2A	Ganglioside GM2 activator	APOE	1023	-0.067639	0.0308222	0.0282002
3359-11	CDK8|CCNC	Cyclin-dependent kinase 8|Cyclin-C	APOE	1023	0.0677857	0.0309177	0.0283467
5029-3	FAP	Prolyl endopeptidase FAP	APOE	1023	0.0681291	0.0310833	0.0283925
7823-22	ST6GALNAC2	Alpha-N-acetylgalactosaminide alpha-2,6-sialyltransferase 2	APOE	1023	0.0664717	0.0303662	0.0285964
3504-58	HAMP	Hepcidin	APOE	1023	0.0665983	0.0304255	0.0286043
13111-79	BCL6	B-cell lymphoma 6 protein	APOE	1023	0.0684604	0.0313014	0.0287328
18894-1	GPX2	Glutathione peroxidase 2	APOE	1023	0.0688066	0.0315372	0.0291273
7244-16	IGFLR1	IGF-like family receptor 1	APOE	1023	-0.0666496	0.0305896	0.0293444
7752-31	CLEC4D	C-type lectin domain family 4 member D	APOE	1023	0.0678679	0.0311747	0.029479
2640-3	MST1R	Macrophage-stimulating protein receptor	APOE	1023	0.066634	0.030649	0.0296976
9451-20	UMOD	Uromodulin	APOE	1023	-0.0670723	0.0308754	0.0298289
18907-97	KIR3DL1	Killer cell immunoglobulin-like receptor 3DL1	APOE	1023	0.0667766	0.0307631	0.0299559
19639-53	IAPP	Islet amyloid polypeptide	APOE	1023	-0.0635893	0.0293428	0.0302256
17367-5	STMN1	Stathmin	APOE	1023	0.0680446	0.031454	0.0305177
15614-168	LILRA2	Leukocyte immunoglobulin-like receptor subfamily A member 2	APOE	1023	-0.0680142	0.0314462	0.0305506
12001-7	TJP1	Tight junction protein ZO-1	APOE	1023	0.0662861	0.0307033	0.0308562
15321-8	CPLX2	Complexin-2	APOE	1023	0.0647966	0.0301024	0.0313551
3399-31	STAB2	Stabilin-2	APOE	1023	0.0658567	0.0307248	0.0320776
6392-7	WISP2	WNT1-inducible-signaling pathway protein 2	APOE	1023	-0.0599354	0.0279705	0.0321289
8074-32	TMEM70	Transmembrane protein 70, mitochondrial	APOE	1023	-0.0674567	0.0315225	0.0323588
13991-47	EIF4G3	Eukaryotic translation initiation factor 4 gamma 3	APOE	1023	0.066728	0.0312218	0.0325797
16892-23	ENPP2	Ectonucleotide pyrophosphatase/phosphodiesterase family member 2	APOE	1023	-0.0555321	0.0260384	0.032949
5813-58	EPO	Erythropoietin	APOE	1023	-0.067541	0.0317043	0.0331435
18282-1	GNG11	Guanine nucleotide-binding protein G(I)/G(S)/G(O) subunit gamma-11	APOE	1023	0.0654621	0.0307473	0.0332514
18404-22	ANKRD54	Ankyrin repeat domain-containing protein 54	APOE	1023	0.0663321	0.0312966	0.0340507
7921-65	FJX1	Four-jointed box protein 1	APOE	1023	-0.0666419	0.0314746	0.0342324
7934-11	NDRG4	Protein NDRG4	APOE	1023	0.0645695	0.0305328	0.0344506
7048-4	CEACAM19	Carcinoembryonic antigen-related cell adhesion molecule 19	APOE	1023	0.0658195	0.0311406	0.0345475
16770-3	REG1B	Lithostathine-1-beta	APOE	1023	-0.0649555	0.0307953	0.0349217
6932-42	ITGA5	Integrin alpha-5	APOE	1023	0.0659946	0.0313152	0.0350805
3292-75	CD48	CD48 antigen	APOE	1023	-0.0653605	0.0310222	0.0351265
2635-61	LAYN	Layilin	APOE	1023	0.0652061	0.0309624	0.0352062
19141-22	DAP	Death-associated protein 1	APOE	1023	0.0661477	0.0314626	0.035516
16755-195	GDF3	Growth/differentiation factor 3	APOE	1023	0.0656044	0.0312359	0.0357035
2976-58	DSG1	Desmoglein-1	APOE	1023	0.0649125	0.0309645	0.0360511
6086-15	CHRDL2	Chordin-like protein 2	APOE	1023	-0.0647492	0.0309211	0.0362584
12878-60	OSBPL11	Oxysterol-binding protein-related protein 11	APOE	1023	0.0639419	0.0307196	0.0373912
3620-67	IL22RA1	Interleukin-22 receptor subunit alpha-1	APOE	1023	0.0643966	0.0309697	0.0375859
14157-21	YWHAE	14-3-3 protein epsilon	APOE	1023	0.0633465	0.0304652	0.0375895
19587-12	KPNA1	Importin subunit alpha-5	APOE	1023	0.0631368	0.030565	0.0388609
2609-59	CST3	Cystatin-C	APOE	1023	-0.0616276	0.0298372	0.038879
19482-11	HDHD3	Haloacid dehalogenase-like hydrolase domain-containing protein 3	APOE	1023	0.0644426	0.0312011	0.0388856
8016-19	DNAJC4	DnaJ homolog subfamily C member 4	APOE	1023	0.0646175	0.0313067	0.0390164
4992-49	GRN	Progranulin	APOE	1023	-0.064003	0.031022	0.0390981
9187-2	HMGN1	Non-histone chromosomal protein HMG-14	APOE	1023	-0.0648924	0.0314783	0.0392556
11215-6	CDH15	Cadherin-15	APOE	1023	0.0650044	0.0315446	0.0393301
14286-2	NFATC1	Nuclear factor of activated T-cells, cytoplasmic 1	APOE	1023	0.0632113	0.0306758	0.0393386
3182-38	ENTPD1	Ectonucleoside triphosphate diphosphohydrolase 1	APOE	1023	0.0636082	0.0308746	0.039378
18866-8	PPP3R2	Calcineurin subunit B type 2	APOE	1023	0.063212	0.0306992	0.0394869
19366-8	PEX26	Peroxisome assembly protein 26	APOE	1023	0.063893	0.03104	0.0395513
8791-151	CA5A	Carbonic anhydrase 5A, mitochondrial	APOE	1023	0.0644054	0.0313723	0.0400785
11237-49	PCOLCE	Procollagen C-endopeptidase enhancer 1	APOE	1023	0.062651	0.0305207	0.0400983
3311-27	FCGR3B	Low affinity immunoglobulin gamma Fc region receptor III-B	APOE	1023	-0.064405	0.0313978	0.0402418
9638-2	TIGIT	T-cell immunoreceptor with Ig and ITIM domains	APOE	1023	-0.063735	0.0311522	0.0407641
16854-17	LSM4	U6 snRNA-associated Sm-like protein LSm4	APOE	1023	0.0636525	0.0311137	0.0407758
14633-26	TMEM185A	Transmembrane protein 185A	APOE	1023	0.0622045	0.0305648	0.0418339
13090-17	S100A6	Protein S100-A6	APOE	1023	0.0642436	0.0315923	0.0419997
15326-64	GBP1	Guanylate-binding protein 1	APOE	1023	-0.0631171	0.0310454	0.0420465
3450-4	KLK6	Kallikrein-6	APOE	1023	0.0633083	0.0311445	0.0420799
2977-7	EDAR	Tumor necrosis factor receptor superfamily member EDAR	APOE	1023	0.0632895	0.0312017	0.0425194
2974-61	CNTN1	Contactin-1	APOE	1023	0.0598109	0.0294929	0.0425628
18938-3	VLDLR	Very low-density lipoprotein receptor	APOE	1023	0.0613849	0.0303061	0.0428164
6377-54	LYZL2	Lysozyme-like protein 2	APOE	1023	0.0633607	0.0312959	0.0429118
6527-1	TRIL	TLR4 interactor with leucine rich repeats	APOE	1023	0.0629792	0.0311193	0.0429908
14056-4	CGA	Glycoprotein hormones alpha chain	APOE	1023	0.0620982	0.0307137	0.043193
7999-23	ENTPD1	Ectonucleoside triphosphate diphosphohydrolase 1	APOE	1023	-0.0632855	0.0313214	0.0433295
18302-204	ZWILCH	Protein zwilch homolog	APOE	1023	0.0622769	0.0308378	0.0434357
6408-2	INHBC	Inhibin beta C chain	APOE	1023	-0.0630475	0.031272	0.0437895
13574-50	RND1	Rho-related GTP-binding protein Rho6	APOE	1023	0.0632003	0.0313616	0.0438824
3073-51	IL18BP	Interleukin-18-binding protein	APOE	1023	-0.0621746	0.0308553	0.0439006
9348-1	C1RL	Complement C1r subcomponent-like protein	APOE	1023	-0.0616764	0.0306526	0.0442082
3202-28	KREMEN2	Kremen protein 2	APOE	1023	0.0622739	0.0309554	0.0442482
8905-20	KCNMB3	Calcium-activated potassium channel subunit beta-3	APOE	1023	0.0619294	0.0308113	0.0444358
7763-25	CDH11	Cadherin-11	APOE	1023	0.0620917	0.0309209	0.0446349
17200-50	KIR2DL1	Killer cell immunoglobulin-like receptor 2DL1	APOE	1023	0.0619468	0.0308492	0.0446375
3457-57	POSTN	Periostin	APOE	1023	0.0619047	0.0308337	0.0446757
15668-19	BMP8B	Bone morphogenetic protein 8B	APOE	1023	0.0615761	0.030741	0.0451708
9995-6	DUT	Deoxyuridine 5'-triphosphate nucleotidohydrolase, mitochondrial	APOE	1023	0.0622897	0.0311191	0.0453218
11152-46	KLK13	Kallikrein-13	APOE	1023	-0.0634727	0.0317606	0.0456653
18306-1	PALM	Paralemmin-1	APOE	1023	0.061752	0.0309011	0.0456762
18208-3	CCNB2	G2/mitotic-specific cyclin-B2	APOE	1023	0.0611364	0.0306247	0.0459002
4435-66	ENPP7	Ectonucleotide pyrophosphatase/phosphodiesterase family member 7	APOE	1023	-0.0628179	0.0314981	0.0461147
13463-1	PXDN	Peroxidasin homolog	APOE	1023	-0.0617189	0.0309734	0.0463008
15324-58	FTL	Ferritin light chain	APOE	1023	0.0577031	0.0289809	0.0464725
5934-1	FTH1|FTL	Ferritin heavy chain|Ferritin light chain	APOE	1023	0.057711	0.0289941	0.0465426
12634-79	BCAR3	Breast cancer anti-estrogen resistance protein 3	APOE	1023	0.0616074	0.0310326	0.0471164
10781-19	CLEC4G	C-type lectin domain family 4 member G	APOE	1023	0.0613326	0.0309256	0.0473417
6425-87	MMP19	Matrix metalloproteinase-19	APOE	1023	-0.061216	0.0310302	0.0485199
13944-3	SULT1A3	Sulfotransferase 1A3	APOE	1023	0.0614269	0.0311468	0.0485898
5231-79	PCSK9	Proprotein convertase subtilisin/kexin type 9	APOE	1023	0.0597901	0.0303557	0.0488786
14216-35	DDX46	Probable ATP-dependent RNA helicase DDX46	APOE	1023	0.060598	0.0308204	0.0492791
3420-21	CA13	Carbonic anhydrase 13	APOE	1023	0.060234	0.0306478	0.0493721
4959-2	AGR2	Anterior gradient protein 2 homolog	APOE	1023	0.0616394	0.031402	0.0496559
12483-62	RORB	Nuclear receptor ROR-beta	APOE	1023	0.0611892	0.0312345	0.0501101
4996-66	HRG	Histidine-rich glycoprotein	APOE	1023	-0.061894	0.0316301	0.0503701
12531-5	ERVV-1	Endogenous retrovirus group V member 1 Env polyprotein	APOE	1023	0.0610302	0.031194	0.0504093
12507-16	ITPKC	Inositol-trisphosphate 3-kinase C	APOE	1023	0.0613766	0.0313989	0.0506139
9377-25	KITLG	Kit ligand	APOE	1023	0.0618001	0.0316599	0.0509381
10647-18	ASCC1	Activating signal cointegrator 1 complex subunit 1	APOE	1023	0.0606367	0.0310842	0.0510901
8767-44	ECE1	Endothelin-converting enzyme 1	APOE	1023	0.0595939	0.0306229	0.0516483
3506-49	LTA|LTB	Lymphotoxin-alpha|Lymphotoxin-beta	APOE	1023	0.0591154	0.0304175	0.05196
13095-51	REG1A	Lithostathine-1-alpha	APOE	1023	-0.0600615	0.0309176	0.0520608
2558-51	POMC	Pro-opiomelanocortin	APOE	1023	-0.0604037	0.0311264	0.0523072
7551-33	LRRC32	Transforming growth factor beta activator LRRC32	APOE	1023	0.057574	0.0296807	0.052407
12484-67	PITPNB	Phosphatidylinositol transfer protein beta isoform	APOE	1023	0.059948	0.0309087	0.0524381
11128-29	TMEM132C	Transmembrane protein 132C	APOE	1023	0.0598916	0.0309294	0.0528192
12041-33	HSPA1L	Heat shock 70 kDa protein 1-like	APOE	1023	0.0600246	0.031036	0.0531093
10748-216	PCDHB2	Protocadherin beta-2	APOE	1023	0.0595184	0.0308039	0.0533386
15591-28	GPX1	Glutathione peroxidase 1	APOE	1023	0.0573559	0.0296968	0.053436
19247-1	UBE2D1	Ubiquitin-conjugating enzyme E2 D1	APOE	1023	0.0597921	0.0309745	0.0535619
18398-1	AKR1D1	3-oxo-5-beta-steroid 4-dehydrogenase	APOE	1023	-0.0598961	0.0310816	0.0539726
10006-25	ELK1	ETS domain-containing protein Elk-1	APOE	1023	0.0599924	0.0311436	0.054065
11118-107	RAB17	Ras-related protein Rab-17	APOE	1023	0.0589777	0.0306296	0.0541654
4374-45	GDF15	Growth/differentiation factor 15	APOE	1023	-0.050933	0.0264577	0.0542201
14206-28	APBB1	Amyloid-beta A4 precursor protein-binding family B member 1	APOE	1023	0.0597965	0.0310675	0.0542635
5792-8	AFP	Alpha-fetoprotein	APOE	1023	0.0604611	0.0314156	0.0542849
7806-33	B4GALT7	Beta-1,4-galactosyltransferase 7	APOE	1023	0.0597194	0.03106	0.0545161
2708-54	TNFSF18	Tumor necrosis factor ligand superfamily member 18	APOE	1023	0.0597722	0.0311044	0.0546478
13941-82	FARS2	Phenylalanine--tRNA ligase, mitochondrial	APOE	1023	0.0602998	0.0314003	0.0548129
17148-7	BLVRB	Flavin reductase (NADPH)	APOE	1023	0.0577809	0.0301125	0.0550053
10365-132	IL12B|IL23A	Interleukin-12 subunit beta|Interleukin-23 subunit alpha	APOE	1023	-0.0596259	0.0311037	0.0552374
8303-102	C12orf10	UPF0160 protein MYG1, mitochondrial	APOE	1023	0.059462	0.0310957	0.0558475
14618-26	VOPP1	Vesicular, overexpressed in cancer, prosurvival protein 1	APOE	1023	0.0578358	0.0302766	0.0561015
12891-1	MICALL2	MICAL-like protein 2	APOE	1023	0.0599883	0.031407	0.0561291
16785-45	DEFA5	Defensin-5	APOE	1023	-0.0581003	0.0304228	0.0561635
14065-11	CD5	T-cell surface glycoprotein CD5	APOE	1023	-0.0594552	0.0311351	0.0561866
15641-20	TMEFF1	Tomoregulin-1	APOE	1023	0.0594192	0.0311306	0.0563003
14334-3	RCVRN	Recoverin	APOE	1023	0.0585188	0.0306781	0.0564542
18194-18	FABP9	Fatty acid-binding protein 9	APOE	1023	0.0578655	0.0303841	0.0568498
8749-194	CD1D	Antigen-presenting glycoprotein CD1d	APOE	1023	0.0596604	0.031349	0.0570273
2658-27	NTRK3	NT-3 growth factor receptor	APOE	1023	0.0585511	0.0307735	0.0570866
5227-60	PDK1	[Pyruvate dehydrogenase (acetyl-transferring)] kinase isozyme 1, mitochondrial	APOE	1023	0.05898	0.0310016	0.0571081
5807-77	CD70	CD70 antigen	APOE	1023	0.0590147	0.0310212	0.0571192
6577-64	LAMA4	Laminin subunit alpha-4	APOE	1023	0.0599519	0.0315314	0.0572575
2760-2	FAM107A	Actin-associated protein FAM107A	APOE	1023	0.059055	0.0311165	0.0577132
3472-40	BIRC5	Baculoviral IAP repeat-containing protein 5	APOE	1023	0.0588642	0.0310528	0.0580104
12855-16	CASS4	Cas scaffolding protein family member 4	APOE	1023	0.0592138	0.0312759	0.0583222
11158-40	CCDC64	BICD family-like cargo adapter 1	APOE	1023	0.0587696	0.0310445	0.058348
2211-9	TIMP1	Metalloproteinase inhibitor 1	APOE	1023	-0.0564571	0.0298381	0.0584757
19606-28	IHH	Indian hedgehog protein	APOE	1023	-0.0582808	0.0308179	0.0586064
2979-8	CXCL5	C-X-C motif chemokine 5	APOE	1023	0.0587218	0.0310644	0.0587145
4971-1	CTSZ	Cathepsin Z	APOE	1023	-0.0585115	0.0309778	0.058916
5102-55	MICB	MHC class I polypeptide-related sequence B	APOE	1023	-0.0602097	0.031902	0.0591157
10339-48	ENO2	Gamma-enolase	APOE	1023	0.0588741	0.0312071	0.0592194
3035-80	IL19	Interleukin-19	APOE	1023	0.059886	0.0317533	0.0592984
12532-28	CDC34	Ubiquitin-conjugating enzyme E2 R1	APOE	1023	0.0593497	0.0315403	0.0598752
4179-57	YWHAB|YWHAE|YWHAG|YWHAH|YWHAQ|YWHAZ|SFN	14-3-3 protein gamma	APOE	1023	0.0586957	0.0311997	0.0599326
12732-13	MPP7	MAGUK p55 subfamily member 7	APOE	1023	0.0586134	0.0311881	0.0601965
5091-28	LILRB2	Leukocyte immunoglobulin-like receptor subfamily B member 2	APOE	1023	-0.0593021	0.0315567	0.0602137
15437-11	RAMP3	Receptor activity-modifying protein 3	APOE	1023	0.0588192	0.0313019	0.0602315
19446-1	GMPR2	GMP reductase 2	APOE	1023	0.0589164	0.0313648	0.060323
3864-5	RPS7	40S ribosomal protein S7	APOE	1023	0.058558	0.0311841	0.0604063
11480-1	ALDH3A1	Aldehyde dehydrogenase, dimeric NADP-preferring	APOE	1023	-0.0594712	0.0316968	0.0606202
13720-95	PRTN3	Myeloblastin	APOE	1023	-0.0596232	0.0317813	0.0606495
11263-57	CASQ1	Calsequestrin-1	APOE	1023	0.0584643	0.0311804	0.0607885
13097-11	BCL2L2	Bcl-2-like protein 2	APOE	1023	0.0578865	0.0309771	0.061667
19310-81	COPE	Coatomer subunit epsilon	APOE	1023	0.0575003	0.030813	0.0620267
9950-229	LAG3	Lymphocyte activation gene 3 protein	APOE	1023	-0.0585233	0.0313971	0.0623261
4194-26	ANP32B	Acidic leucine-rich nuclear phosphoprotein 32 family member B	APOE	1023	0.0576522	0.0310224	0.0631117
8039-41	FAM177A1	Protein FAM177A1	APOE	1023	0.0585778	0.0315328	0.0632143
17772-7	UBD	Ubiquitin D	APOE	1023	0.057799	0.0311381	0.0634229
4271-75	PFDN5	Prefoldin subunit 5	APOE	1023	0.0578547	0.0312387	0.0640235
8018-43	VSIG2	V-set and immunoglobulin domain-containing protein 2	APOE	1023	0.0573083	0.030953	0.0641031
4920-10	LYZ	Lysozyme C	APOE	1023	-0.058327	0.031542	0.0644312
17752-24	ARG2	Arginase-2, mitochondrial	APOE	1023	0.0576238	0.031201	0.0647682
3376-49	IL17RD	Interleukin-17 receptor D	APOE	1023	0.0575682	0.0312285	0.0652632
10075-75	ACBD6	Acyl-CoA-binding domain-containing protein 6	APOE	1023	0.0574411	0.0311692	0.0653467
9380-2	PLA2G12B	Group XIIB secretory phospholipase A2-like protein	APOE	1023	0.0564949	0.0306619	0.0654009
15608-5	RPS6KB1	Ribosomal protein S6 kinase beta-1	APOE	1023	0.0575778	0.0312743	0.0656131
12774-12	HCN1	Potassium/sodium hyperpolarization-activated cyclic nucleotide-gated channel 1	APOE	1023	0.057799	0.0314128	0.0657706
18285-6	SVIP	Small VCP/p97-interacting protein	APOE	1023	0.0570039	0.031048	0.0663587
9022-49	DEFB132	Beta-defensin 132	APOE	1023	0.0562053	0.0306164	0.0663883
17820-170	MLF1	Myeloid leukemia factor 1	APOE	1023	0.0571351	0.0311412	0.0665485
14106-46	RAP1GDS1	Rap1 GTPase-GDP dissociation stimulator 1	APOE	1023	0.0570418	0.0310934	0.0665752
7846-44	PSG11	Pregnancy-specific beta-1-glycoprotein 11	APOE	1023	0.0563218	0.030777	0.0672502
4967-1	C1QBP	Complement component 1 Q subcomponent-binding protein, mitochondrial	APOE	1023	0.0562482	0.0307486	0.0673559
3461-58	BCAN	Brevican core protein	APOE	1023	0.0575019	0.0314745	0.0677092
11303-7	SAMHD1	Deoxynucleoside triphosphate triphosphohydrolase SAMHD1	APOE	1023	0.0567674	0.0311033	0.0679819
3152-57	TNFRSF1B	Tumor necrosis factor receptor superfamily member 1B	APOE	1023	-0.0567291	0.0310929	0.0680758
13516-46	EMC4	ER membrane protein complex subunit 4	APOE	1023	-0.0573839	0.0315213	0.0686859
17346-61	FDCSP	Follicular dendritic cell secreted peptide	APOE	1023	0.056476	0.0310614	0.0690326
9082-25	SEL1L2	Protein sel-1 homolog 2	APOE	1023	0.0558925	0.0308048	0.069615
3413-50	BCL2A1	Bcl-2-related protein A1	APOE	1023	0.0566535	0.0312291	0.0696582
16792-4	SIGLEC5	Sialic acid-binding Ig-like lectin 5	APOE	1023	-0.0576092	0.0317807	0.0698765
18186-15	TARS	Threonine--tRNA ligase, cytoplasmic	APOE	1023	0.055888	0.0308609	0.0701463
14028-22	PIK3C2A	Phosphatidylinositol 4-phosphate 3-kinase C2 domain-containing subunit alpha	APOE	1023	0.0556279	0.030719	0.0701621
5109-24	NRCAM	Neuronal cell adhesion molecule	APOE	1023	0.0564906	0.0311961	0.0701683
16867-76	PCTK1	Cyclin-dependent kinase 16	APOE	1023	0.0566269	0.0313169	0.0705772
9002-36	SERPINA11	Serpin A11	APOE	1023	-0.0484022	0.0267685	0.0705793
11656-110	EVL	Ena/VASP-like protein	APOE	1023	0.0560643	0.0310353	0.0708455
12775-6	HMGB3	High mobility group protein B3	APOE	1023	0.0564309	0.0312514	0.0709639
6103-70	FCRL5	Fc receptor-like protein 5	APOE	1023	0.0567504	0.0314364	0.0710367
9962-1	CDHR5	Cadherin-related family member 5	APOE	1023	0.0564971	0.0313219	0.0712693
6342-10	NPNT	Nephronectin	APOE	1023	-0.0558414	0.0309701	0.071376
5134-52	HAVCR2	Hepatitis A virus cellular receptor 2	APOE	1023	-0.0562611	0.0312257	0.0715838
14054-17	IL15RA	Interleukin-15 receptor subunit alpha	APOE	1023	-0.0546046	0.0303125	0.0716415
9836-20	DCK	Deoxycytidine kinase	APOE	1023	0.0558403	0.0310028	0.0716814
2642-4	PAFAH1B2	Platelet-activating factor acetylhydrolase IB subunit beta	APOE	1023	0.0559044	0.0310412	0.0717064
3605-77	MASP1	Mannan-binding lectin serine protease 1	APOE	1023	0.0559395	0.031083	0.0719115
3485-28	B2M	Beta-2-microglobulin	APOE	1023	-0.0553945	0.0307958	0.072056
17350-13	CHMP2B	Charged multivesicular body protein 2b	APOE	1023	0.0552287	0.0307556	0.0725375
18873-8	CEACAM8	Carcinoembryonic antigen-related cell adhesion molecule 8	APOE	1023	0.0569621	0.0318036	0.0732845
10940-25	SRL	Sarcalumenin	APOE	1023	-0.0557762	0.0311492	0.0733548
12046-51	TARDBP	TAR DNA-binding protein 43	APOE	1023	0.0564691	0.0315485	0.0734678
16915-153	SEMA4A	Semaphorin-4A	APOE	1023	-0.0561416	0.031385	0.0736468
9754-33	NQO2	Ribosyldihydronicotinamide dehydrogenase [quinone]	APOE	1023	-0.0569088	0.031828	0.0737739
12451-62	BACH1	Transcription regulator protein BACH1	APOE	1023	0.0546422	0.0305645	0.0738143
11168-3	MEGF10	Multiple epidermal growth factor-like domains protein 10	APOE	1023	0.0561776	0.0314365	0.0739349
18267-74	CARD17	Caspase recruitment domain-containing protein 17	APOE	1023	0.0558985	0.0313154	0.0742586
12713-365	RGS19	Regulator of G-protein signaling 19	APOE	1023	0.0551578	0.0309255	0.074494
12514-16	METTL1	tRNA (guanine-N(7)-)-methyltransferase	APOE	1023	-0.0552981	0.0310492	0.074915
2611-72	TYRO3	Tyrosine-protein kinase receptor TYRO3	APOE	1023	0.0552766	0.0310389	0.0749322
15533-97	MSR1	Macrophage scavenger receptor types I and II	APOE	1023	-0.0528527	0.0296795	0.0749476
9357-4	CREG1	Protein CREG1	APOE	1023	-0.0561344	0.0315248	0.074971
13587-10	RACGAP1	Rac GTPase-activating protein 1	APOE	1023	0.0555818	0.0312346	0.0751586
19357-11	VAMP7	Vesicle-associated membrane protein 7	APOE	1023	0.0555667	0.031229	0.0751853
19365-11	BCAT2	Branched-chain-amino-acid aminotransferase, mitochondrial	APOE	1023	0.0550126	0.0309195	0.0752042
12605-1	EXOSC3	Exosome complex component RRP40	APOE	1023	0.0560739	0.031533	0.0753609
3210-1	METAP1	Methionine aminopeptidase 1	APOE	1023	0.0543657	0.0306687	0.0762825
2429-27	C8A|C8B|C8G	Complement component C8 beta chain|Complement component C8 gamma chain|Complement component C8 alpha chain	APOE	1023	0.0552955	0.0312017	0.0763618
10514-5	PTGDS	Prostaglandin-H2 D-isomerase	APOE	1023	-0.0509876	0.0288319	0.0769868
15466-30	COL9A1	Collagen alpha-1(IX) chain	APOE	1023	0.0549121	0.0310596	0.077068
8248-222	SIGLEC14	Sialic acid-binding Ig-like lectin 14	APOE	1023	-0.0561186	0.0317463	0.0771079
8923-94	GALNT16	Polypeptide N-acetylgalactosaminyltransferase 16	APOE	1023	-0.05566	0.0315127	0.0773504
13604-27	NEURL1	E3 ubiquitin-protein ligase NEURL1	APOE	1023	0.053866	0.0305162	0.0775368
16858-384	RCN3	Reticulocalbin-3	APOE	1023	0.0548702	0.0311383	0.0780447
16814-13	FHL1	Four and a half LIM domains protein 1	APOE	1023	0.0538565	0.0306486	0.0788794
2953-31	CGA|LHB	Glycoprotein hormones alpha chain|Lutropin subunit beta	APOE	1023	0.042063	0.0239452	0.0789796
9121-28	FUT2	Galactoside 2-alpha-L-fucosyltransferase 2	APOE	1023	0.0542387	0.0308793	0.0790076
5028-59	CD163	Scavenger receptor cysteine-rich type 1 protein M130	APOE	1023	-0.0550213	0.0313461	0.0792104
13475-10	UBE2D4	Ubiquitin-conjugating enzyme E2 D4	APOE	1023	0.0535553	0.0305118	0.0792197
15467-10	CTHRC1	Collagen triple helix repeat-containing protein 1	APOE	1023	0.0533043	0.0304061	0.079588
11120-49	NAT14	N-acetyltransferase 14	APOE	1023	0.0548149	0.0312799	0.0797049
16599-38	GPN1	GPN-loop GTPase 1	APOE	1023	0.0544929	0.0311282	0.0800155
14120-2	RNF43	E3 ubiquitin-protein ligase RNF43	APOE	1023	0.054146	0.0310361	0.0810524
16807-35	TNNT3	Troponin T, fast skeletal muscle	APOE	1023	0.0540488	0.0310036	0.0812804
17403-14	ACADSB	Short/branched chain specific acyl-CoA dehydrogenase, mitochondrial	APOE	1023	0.0543129	0.0311963	0.0816831
9310-2	CD8B	T-cell surface glycoprotein CD8 beta chain	APOE	1023	0.0528041	0.0303422	0.081809
13103-125	CSH1|CSH2	Chorionic somatomammotropin hormone 2|Chorionic somatomammotropin hormone 1	APOE	1023	0.0537171	0.0308774	0.0819131
8635-283	ZPBP	Zona pellucida-binding protein 1	APOE	1023	0.0542018	0.0311974	0.0823193
10847-1	SIGLEC15	Sialic acid-binding Ig-like lectin 15	APOE	1023	0.0533867	0.030732	0.0823574
18316-75	SEPTIN3	Neuronal-specific septin-3	APOE	1023	0.0544432	0.0313632	0.0825823
13966-30	MYOM3	Myomesin-3	APOE	1023	0.0533847	0.0307922	0.0829693
9957-9	RNF114	E3 ubiquitin-protein ligase RNF114	APOE	1023	0.0536081	0.0309308	0.0830668
14124-6	EFNA2	Ephrin-A2	APOE	1023	-0.0538293	0.0310824	0.0833043
12376-85	CDKN2D	Cyclin-dependent kinase 4 inhibitor D	APOE	1023	0.0536594	0.0310066	0.0835263
19208-8	ACVR2A	Activin receptor type-2A	APOE	1023	0.0539215	0.0311959	0.0839025
16300-4	TREM2	Triggering receptor expressed on myeloid cells 2	APOE	1023	-0.0510437	0.0295383	0.0839795
14069-61	CA4	Carbonic anhydrase 4	APOE	1023	0.0541946	0.0313637	0.0839988
17195-43	BAG1	BAG family molecular chaperone regulator 1	APOE	1023	0.0540405	0.0312835	0.084088
4498-62	NCAM1	Neural cell adhesion molecule 1	APOE	1023	0.0542782	0.0314337	0.0842125
6536-54	PLBD2	Putative phospholipase B-like 2	APOE	1023	0.0535112	0.0310173	0.0844904
2654-19	TNFRSF1A	Tumor necrosis factor receptor superfamily member 1A	APOE	1023	-0.0532028	0.0308456	0.0845617
14088-38	IGFBP6	Insulin-like growth factor-binding protein 6	APOE	1023	-0.0501726	0.0290902	0.0845764
19334-62	TXNDC12	Thioredoxin domain-containing protein 12	APOE	1023	0.0534396	0.0310097	0.0848307
11649-3	SMAP1	Stromal membrane-associated protein 1	APOE	1023	0.0538136	0.0312908	0.0854705
18896-23	HS6ST3	Heparan-sulfate 6-O-sulfotransferase 3	APOE	1023	0.0517319	0.0300905	0.0855763
13116-25	CD177	CD177 antigen	APOE	1023	0.0536413	0.0312015	0.0855797
2960-66	CFP	Properdin	APOE	1023	-0.0537679	0.0313077	0.0859061
5486-73	ICAM2	Intercellular adhesion molecule 2	APOE	1023	-0.0534402	0.0311203	0.0859401
12455-48	MYNN	Myoneurin	APOE	1023	0.0532871	0.0310375	0.0860048
19496-1	NPL	N-acetylneuraminate lyase	APOE	1023	0.0541693	0.0315768	0.0862572
15511-37	NPTXR	Neuronal pentraxin receptor	APOE	1023	0.0528986	0.0308433	0.0863317
9350-3	FSTL4	Follistatin-related protein 4	APOE	1023	0.0533808	0.0311259	0.0863459
13988-67	NMRAL1	NmrA-like family domain-containing protein 1	APOE	1023	0.0537019	0.0313402	0.0866181
7717-95	CFTR	Cystic fibrosis transmembrane conductance regulator	APOE	1023	0.0537263	0.03139	0.0869751
9838-4	SMAD1	Mothers against decapentaplegic homolog 1	APOE	1023	0.0530814	0.0311397	0.0882653
9339-204	FKBP2	Peptidyl-prolyl cis-trans isomerase FKBP2	APOE	1023	0.052137	0.0305986	0.0883995
6468-37	TAC4	Tachykinin-4	APOE	1023	0.0525491	0.0308418	0.0884135
6463-59	QRFP	Orexigenic neuropeptide QRFP	APOE	1023	0.0525767	0.0308796	0.0886362
19270-26	YARS	Tyrosine--tRNA ligase, cytoplasmic	APOE	1023	0.0525715	0.0309053	0.0889331
9235-3	PLXDC1	Plexin domain-containing protein 1	APOE	1023	0.0536715	0.0315618	0.0890331
9459-7	FAS	Tumor necrosis factor receptor superfamily member 6	APOE	1023	-0.0503374	0.0296071	0.0890972
17792-158	ALDH5A1	Succinate-semialdehyde dehydrogenase, mitochondrial	APOE	1023	-0.0531469	0.0313005	0.0895162
17474-106	YEATS4	YEATS domain-containing protein 4	APOE	1023	0.0529625	0.0311929	0.0895261
8427-118	RSPO3	R-spondin-3	APOE	1023	0.0528633	0.0311794	0.0899892
6992-67	HBD	Hemoglobin subunit delta	APOE	1023	0.0519784	0.0306692	0.0901127
6351-55	CD79B	B-cell antigen receptor complex-associated protein beta chain	APOE	1023	0.0529768	0.0312736	0.0902695
3600-2	CHIT1	Chitotriosidase-1	APOE	1023	-0.0509519	0.0300826	0.090316
3497-13	IFNA2	Interferon alpha-2	APOE	1023	0.0526452	0.031097	0.0904679
14203-3	ANXA7	Annexin A7	APOE	1023	0.0523666	0.0309651	0.0908083
10702-1	COL28A1	Collagen alpha-1(XXVIII) chain	APOE	1023	-0.052434	0.0310083	0.0908432
9058-1	TIMM21	Mitochondrial import inner membrane translocase subunit Tim21	APOE	1023	-0.052972	0.0313366	0.0909475
15325-14	GAP43	Neuromodulin	APOE	1023	0.0525454	0.0311095	0.0912108
15312-14	AGO1	Protein argonaute-1	APOE	1023	0.0523236	0.0309978	0.0914156
10948-14	PLD3	Phospholipase D3	APOE	1023	0.0531789	0.0315292	0.0916693
15433-4	SRC	Proto-oncogene tyrosine-protein kinase Src	APOE	1023	0.0522707	0.0310174	0.0919489
15565-102	MUC16	Mucin-16	APOE	1023	0.0529111	0.0314674	0.0926741
18870-1	CD3E	T-cell surface glycoprotein CD3 epsilon chain	APOE	1023	0.0528975	0.0314937	0.0930308
7850-1	COX4I2	Cytochrome c oxidase subunit 4 isoform 2, mitochondrial	APOE	1023	0.0522254	0.0311017	0.0931169
19294-26	CRIPT	Cysteine-rich PDZ-binding protein	APOE	1023	0.0515437	0.0306982	0.0931437
8768-4	BCL10	B-cell lymphoma/leukemia 10	APOE	1023	0.0524632	0.031263	0.0933222
4355-13	DAPK2	Death-associated protein kinase 2	APOE	1023	0.0512494	0.0305511	0.0934452
5632-6	CRTAC1	Cartilage acidic protein 1	APOE	1023	0.0474285	0.0282996	0.0937498
18337-4	GMDS	GDP-mannose 4,6 dehydratase	APOE	1023	-0.05249	0.0313439	0.0940026
13698-28	KIAA0319L	Dyslexia-associated protein KIAA0319-like protein	APOE	1023	0.0518772	0.0310133	0.0943788
12832-10	ASH2L	Set1/Ash2 histone methyltransferase complex subunit ASH2	APOE	1023	0.0521497	0.0311813	0.0944327
10990-21	LRRK2	Leucine-rich repeat serine/threonine-protein kinase 2	APOE	1023	0.051693	0.0309272	0.0946345
6039-24	CRHBP	Corticotropin-releasing factor-binding protein	APOE	1023	-0.0520781	0.0311611	0.0946715
11369-23	ADH5	Alcohol dehydrogenase class-3	APOE	1023	0.0514281	0.0307961	0.0949276
18226-148	COX5A	Cytochrome c oxidase subunit 5A, mitochondrial	APOE	1023	0.0519451	0.031128	0.0951655
9790-28	BRSK2	Serine/threonine-protein kinase BRSK2	APOE	1023	0.0520602	0.0312155	0.0953617
9934-29	PITPNA	Phosphatidylinositol transfer protein alpha isoform	APOE	1023	0.0520753	0.0312421	0.0955478
11989-35	EMC1	ER membrane protein complex subunit 1	APOE	1023	0.0521857	0.0313133	0.0956004
2524-56	HMGB1	High mobility group protein B1	APOE	1023	0.0505083	0.0303134	0.095673
10447-18	PABPC3	Polyadenylate-binding protein 3	APOE	1023	0.0520854	0.0312616	0.0956902
3298-52	CNTN4	Contactin-4	APOE	1023	0.0513849	0.0308512	0.0957985
12663-1	TST	Thiosulfate sulfurtransferase	APOE	1023	-0.0528412	0.0317334	0.0958809
4203-50	CFL1	Cofilin-1	APOE	1023	0.0517297	0.0310841	0.0960751
12530-14	CKS1B	Cyclin-dependent kinases regulatory subunit 1	APOE	1023	0.0519977	0.0312582	0.0962141
12450-42	PMVK	Phosphomevalonate kinase	APOE	1023	0.051867	0.0311993	0.096424
5491-12	SPOCK2	Testican-2	APOE	1023	0.0520255	0.0312953	0.0964311
4138-25	IL20	Interleukin-20	APOE	1023	0.0520393	0.0313057	0.0964537
8529-1	TNFRSF10B	Tumor necrosis factor receptor superfamily member 10B	APOE	1023	-0.0521152	0.0313514	0.0964545
8597-1	TMEM9	Transmembrane protein 9	APOE	1023	0.0512842	0.0308775	0.0967345
10814-7	CD1A	T-cell surface glycoprotein CD1a	APOE	1023	0.0507113	0.0305523	0.0969509
4280-47	PSMA2	Proteasome subunit alpha type-2	APOE	1023	0.0515303	0.0310459	0.0969525
8892-14	PEAR1	Platelet endothelial aggregation receptor 1	APOE	1023	0.0512387	0.0308752	0.0970067
12718-43	PIN4	Peptidyl-prolyl cis-trans isomerase NIMA-interacting 4	APOE	1023	0.0514917	0.0310339	0.0970733
14599-18	STAB1	Stabilin-1	APOE	1023	0.0514893	0.0310415	0.0971717
13113-7	SPP1	Osteopontin	APOE	1023	0.0509774	0.0307512	0.09737
5677-15	C2orf66	Uncharacterized protein C2orf66	APOE	1023	-0.0516694	0.0311873	0.0975712
15544-25	KLK14	Kallikrein-14	APOE	1023	-0.0516419	0.0311779	0.0976484
14645-253	GSTA4	Glutathione S-transferase A4	APOE	1023	0.0510251	0.0308333	0.0979505
3346-72	AURKB	Aurora kinase B	APOE	1023	0.0507404	0.0306929	0.0982978
12864-9	NIPAL4	Magnesium transporter NIPA4	APOE	1023	0.0510215	0.0308641	0.0983107
14094-29	HBEGF	Proheparin-binding EGF-like growth factor	APOE	1023	0.0518217	0.0313651	0.0984914
3178-5	CTSC	Dipeptidyl peptidase 1	APOE	1023	0.0516539	0.0312834	0.098706
3044-3	CCL18	C-C motif chemokine 18	APOE	1023	-0.0504546	0.0305599	0.098737
3873-51	TPO	Thyroid peroxidase	APOE	1023	0.0511688	0.0310071	0.0988964
5018-68	PRDX6	Peroxiredoxin-6	APOE	1023	0.0515995	0.0312969	0.0992068
17366-6	DCUN1D1	DCN1-like protein 1	APOE	1023	-0.0514561	0.0312116	0.099225
19113-66	SH3BGRL2	SH3 domain-binding glutamic acid-rich-like protein 2	APOE	1023	0.0511064	0.0310301	0.0995594
12754-14	CSDC2	Cold shock domain-containing protein C2	APOE	1023	0.0511117	0.0310428	0.0996626
15492-1	CRIM1	Cysteine-rich motor neuron 1 protein	APOE	1023	-0.0512373	0.031131	0.0997928
4673-13	IL6	Interleukin-6	APOE	1023	0.0514898	0.031307	0.100037
8255-34	MRVI1	Protein MRVI1	APOE	1023	0.050851	0.0309301	0.100163
4359-87	DYRK3	Dual specificity tyrosine-phosphorylation-regulated kinase 3	APOE	1023	0.0506484	0.0308268	0.100384
3839-60	AIP	AH receptor-interacting protein	APOE	1023	0.0512866	0.0312473	0.100733
12881-17	RDH16	Retinol dehydrogenase 16	APOE	1023	-0.0513374	0.0312849	0.100805
9329-28	TREML1	Trem-like transcript 1 protein	APOE	1023	0.0514001	0.0313237	0.100811
12334-25	SHMT1	Serine hydroxymethyltransferase, cytosolic	APOE	1023	0.0517448	0.0316528	0.102099
2859-69	HDAC8	Histone deacetylase 8	APOE	1023	0.0506337	0.0309751	0.102121
11825-27	PPARGC1A	Peroxisome proliferator-activated receptor gamma coactivator 1-alpha	APOE	1023	0.0511445	0.0312936	0.102187
3418-12	CAMK1D	Calcium/calmodulin-dependent protein kinase type 1D	APOE	1023	0.050776	0.031072	0.10223
3903-49	SNX4	Sorting nexin-4	APOE	1023	0.050723	0.0310531	0.102379
15313-28	MAD2L1	Mitotic spindle assembly checkpoint protein MAD2A	APOE	1023	0.050934	0.0312092	0.102675
12580-7	PSMB5	Proteasome subunit beta type-5	APOE	1023	0.050164	0.0307884	0.103246
2997-8	JAM2	Junctional adhesion molecule B	APOE	1023	0.0505815	0.0310645	0.103467
5981-6	C21orf33	Glutamine amidotransferase-like class 1 domain-containing protein 3B, mitochondrial	APOE	1023	0.0510299	0.0313481	0.103558
13744-37	IL3RA	Interleukin-3 receptor subunit alpha	APOE	1023	-0.047838	0.0294103	0.103827
19274-80	SNTA1	Alpha-1-syntrophin	APOE	1023	0.0504909	0.0310577	0.10401
7770-25	NFU1	NFU1 iron-sulfur cluster scaffold homolog, mitochondrial	APOE	1023	0.0507252	0.0312169	0.104178
18399-1	AKAP7	A-kinase anchor protein 7 isoforms alpha and beta	APOE	1023	0.0496535	0.030567	0.104287
4487-1	FGF7	Fibroblast growth factor 7	APOE	1023	0.0510871	0.0314593	0.104396
17398-55	HMOX1	Heme oxygenase 1	APOE	1023	-0.0503083	0.0310025	0.10465
16900-29	MDGA1	MAM domain-containing glycosylphosphatidylinositol anchor protein 1	APOE	1023	0.0503354	0.0310356	0.104833
12821-6	NLRP10	NACHT, LRR and PYD domains-containing protein 10	APOE	1023	0.0509402	0.031435	0.105126
12646-2	RPE	Ribulose-phosphate 3-epimerase	APOE	1023	0.0505992	0.0312581	0.105499
16309-30	DKKL1	Dickkopf-like protein 1	APOE	1023	0.0508378	0.0314056	0.105501
19360-22	LRRTM1	Leucine-rich repeat transmembrane neuronal protein 1	APOE	1023	0.0501364	0.0309863	0.105658
17736-105	APTX	Aprataxin	APOE	1023	0.0503867	0.0311642	0.105918
11116-16	C11orf87	Uncharacterized protein C11orf87	APOE	1023	0.0510164	0.0315629	0.106021
4547-59	FLRT1	Leucine-rich repeat transmembrane protein FLRT1	APOE	1023	0.0506716	0.0313598	0.106134
12703-6	NEK7	Serine/threonine-protein kinase Nek7	APOE	1023	0.0497299	0.0307864	0.106242
14039-33	KLK5	Kallikrein-5	APOE	1023	0.0509635	0.0315608	0.106361
14093-10	FLT3LG	Fms-related tyrosine kinase 3 ligand	APOE	1023	0.0506063	0.0313923	0.106949
18297-8	MRAS	Ras-related protein M-Ras	APOE	1023	0.0499412	0.0309803	0.106955
5011-11	NAMPT	Nicotinamide phosphoribosyltransferase	APOE	1023	0.04993	0.0309841	0.107076
13976-9	ARHGEF1	Rho guanine nucleotide exchange factor 1	APOE	1023	0.050063	0.0310779	0.107204
8946-38	NR1H4	Bile acid receptor	APOE	1023	0.0500549	0.0310781	0.107263
2742-68	SIGLEC7	Sialic acid-binding Ig-like lectin 7	APOE	1023	-0.049526	0.0307654	0.107443
8660-5	OLFML3	Olfactomedin-like protein 3	APOE	1023	-0.0499171	0.0310196	0.10757
10045-47	CUL3	Cullin-3	APOE	1023	0.0501057	0.0311845	0.108109
2788-55	MMP3	Stromelysin-1	APOE	1023	-0.0488266	0.0304379	0.108683
12020-39	BPGM	Bisphosphoglycerate mutase	APOE	1023	0.0478478	0.0298331	0.108747
15462-28	CD8A	T-cell surface glycoprotein CD8 alpha chain	APOE	1023	-0.049118	0.0306322	0.10883
13042-7	KCNA10	Potassium voltage-gated channel subfamily A member 10	APOE	1023	0.0499492	0.031177	0.109129
13694-24	CRLF2	Cytokine receptor-like factor 2	APOE	1023	-0.0498276	0.0311055	0.10918
15604-18	MAPK9	Mitogen-activated protein kinase 9	APOE	1023	0.0496975	0.0310351	0.109304
2475-1	KIT	Mast/stem cell growth factor receptor Kit	APOE	1023	0.0491441	0.0306949	0.109366
19187-21	STAMBP	STAM-binding protein	APOE	1023	0.0494955	0.030953	0.109809
4969-2	CA1	Carbonic anhydrase 1	APOE	1023	0.0477677	0.0298863	0.109973
19264-6	RPA2	Replication protein A 32 kDa subunit	APOE	1023	0.0499713	0.0312701	0.11003
4556-10	IL34	Interleukin-34	APOE	1023	0.0497168	0.0311192	0.110127
11167-6	MTMR1	Myotubularin-related protein 1	APOE	1023	0.0492697	0.030845	0.110192
4437-56	ENTPD5	Ectonucleoside triphosphate diphosphohydrolase 5	APOE	1023	0.0496956	0.0311287	0.110387
18280-29	DTD2	D-aminoacyl-tRNA deacylase 2	APOE	1023	0.0500535	0.0313538	0.110398
16825-20	ATXN3	Ataxin-3	APOE	1023	0.0504066	0.0315781	0.110432
17449-23	CD9	CD9 antigen	APOE	1023	0.049718	0.0311538	0.110514
14131-37	EFNB2	Ephrin-B2	APOE	1023	-0.0501458	0.0314243	0.110541
11096-57	N6AMT1	Methyltransferase N6AMT1	APOE	1023	0.0491193	0.0307863	0.110602
18190-15	CARD18	Caspase recruitment domain-containing protein 18	APOE	1023	0.0501392	0.0314278	0.110628
7916-10	S100A7	Protein S100-A7	APOE	1023	-0.0506146	0.0317514	0.110916
19219-71	NUTF2	Nuclear transport factor 2	APOE	1023	0.0499645	0.0313615	0.11112
12597-68	ATG5	Autophagy protein 5	APOE	1023	0.0488265	0.0306754	0.111449
16908-5	OMG	Oligodendrocyte-myelin glycoprotein	APOE	1023	0.0492237	0.0309313	0.111522
8817-29	CENPV	Centromere protein V	APOE	1023	0.0493754	0.0310332	0.111598
6458-6	RPN1	Dolichyl-diphosphooligosaccharide--protein glycosyltransferase subunit 1	APOE	1023	-0.0505584	0.0318199	0.112084
16308-14	BTLA	B- and T-lymphocyte attenuator	APOE	1023	0.0495243	0.0311977	0.112414
17152-10	KIR2DS4	Killer cell immunoglobulin-like receptor 2DS4	APOE	1023	0.0494426	0.0311668	0.112652
5490-53	SPOCK1	Testican-1	APOE	1023	0.0498169	0.0314643	0.113356
11401-181	RNF146	E3 ubiquitin-protein ligase RNF146	APOE	1023	0.0495372	0.0312955	0.113448
8406-17	IGF1	Insulin-like growth factor I	APOE	1023	0.0501726	0.0317688	0.114266
8249-124	ALK	ALK tyrosine kinase receptor	APOE	1023	0.0487445	0.0308676	0.114301
9931-20	KRT1	Keratin, type II cytoskeletal 1	APOE	1023	-0.0476966	0.0302041	0.114303
8780-2	PCDH10	Protocadherin-10	APOE	1023	0.0492605	0.031202	0.114391
11872-9	PCDHGB1	Protocadherin gamma-B1	APOE	1023	0.0488237	0.0309286	0.11443
19488-1	PDCD6	Programmed cell death protein 6	APOE	1023	0.0480569	0.0304515	0.114532
11142-11	ANGPTL1	Angiopoietin-related protein 1	APOE	1023	-0.0485712	0.0307844	0.114615
13474-40	GSTK1	Glutathione S-transferase kappa 1	APOE	1023	0.0491846	0.0312126	0.115073
19275-68	IDH3G	Isocitrate dehydrogenase [NAD] subunit gamma, mitochondrial	APOE	1023	0.0490649	0.0311452	0.115174
11122-97	SPG21	Maspardin	APOE	1023	0.0488084	0.0309879	0.115238
13735-1	RAP1GAP	Rap1 GTPase-activating protein 1	APOE	1023	0.0493675	0.0313464	0.11528
19287-59	DENR	Density-regulated protein	APOE	1023	0.0491379	0.0312066	0.115349
3627-71	MMEL1	Membrane metallo-endopeptidase-like 1	APOE	1023	0.0488564	0.0310323	0.115401
7124-18	IL21	Interleukin-21	APOE	1023	0.049169	0.0312407	0.115516
4250-23	NSFL1C	NSFL1 cofactor p47	APOE	1023	0.0491055	0.0312436	0.116021
5008-51	SOD2	Superoxide dismutase [Mn], mitochondrial	APOE	1023	0.0486502	0.0309683	0.11619
3339-33	THBS2	Thrombospondin-2	APOE	1023	-0.0491177	0.0312746	0.116291
11098-1	PDXK	Pyridoxal kinase	APOE	1023	0.0490309	0.0312227	0.116331
4903-72	PPP3CA|PPP3R1	Calcineurin subunit B type 1|Serine/threonine-protein phosphatase 2B catalytic subunit alpha isoform	APOE	1023	0.0485954	0.0309468	0.116348
6273-58	LEPRE1	Prolyl 3-hydroxylase 1	APOE	1023	0.0484955	0.0308932	0.116466
15419-15	MMP20	Matrix metalloproteinase-20	APOE	1023	0.048518	0.0309185	0.116596
16583-8	NUDT2	Bis(5'-nucleosyl)-tetraphosphatase [asymmetrical]	APOE	1023	0.0487154	0.0310582	0.11676
3390-72	PIK3CA|PIK3R1	Phosphatidylinositol 4,5-bisphosphate 3-kinase catalytic subunit alpha isoform|Phosphatidylinositol 3-kinase regulatory subunit alpha	APOE	1023	0.048692	0.031054	0.116886
12433-8	ARL11	ADP-ribosylation factor-like protein 11	APOE	1023	0.0488181	0.0311656	0.117253
9327-3	LYPD1	Ly6/PLAUR domain-containing protein 1	APOE	1023	0.0484612	0.0309829	0.117788
18290-6	ANXA8	Annexin A8	APOE	1023	0.0487008	0.0311694	0.118181
17769-28	PCNP	PEST proteolytic signal-containing nuclear protein	APOE	1023	0.0488705	0.0312843	0.118254
7046-6	C20orf173	Uncharacterized protein C20orf173	APOE	1023	0.0492681	0.0315488	0.118371
15482-12	A2ML1	Alpha-2-macroglobulin-like protein 1	APOE	1023	0.0485409	0.0311639	0.119328
15567-2	CD247	T-cell surface glycoprotein CD3 zeta chain	APOE	1023	0.0487285	0.0312891	0.119384
17843-30	PPCS	Phosphopantothenate--cysteine ligase	APOE	1023	0.0481475	0.0309329	0.119586
12022-12	SMAD4	Mothers against decapentaplegic homolog 4	APOE	1023	0.0484139	0.0311446	0.120068
14115-34	ADM	ADM	APOE	1023	0.0482389	0.0310377	0.120136
5392-73	FAS	Tumor necrosis factor receptor superfamily member 6	APOE	1023	-0.0459187	0.0295492	0.12019
5335-73	ANXA6	Annexin A6	APOE	1023	0.0481542	0.0309892	0.120208
19338-3	LZIC	Protein LZIC	APOE	1023	0.0480863	0.030953	0.120298
14747-9	CRLF1	Cytokine receptor-like factor 1	APOE	1023	-0.0474725	0.030571	0.120457
18319-7	PDHX	Pyruvate dehydrogenase protein X component, mitochondrial	APOE	1023	0.0484671	0.0312241	0.120607
9762-14	VASP	Vasodilator-stimulated phosphoprotein	APOE	1023	0.0476812	0.0307316	0.120772
7242-14	VSTM4	V-set and transmembrane domain-containing protein 4	APOE	1023	0.04794	0.0309377	0.121245
16818-200	CDCP1	CUB domain-containing protein 1	APOE	1023	-0.044292	0.0285853	0.121269
18177-49	NAE1	NEDD8-activating enzyme E1 regulatory subunit	APOE	1023	0.0470265	0.0303567	0.12135
10848-137	BTNL3	Butyrophilin-like protein 3	APOE	1023	0.0486129	0.031384	0.121389
15627-83	AKT1	RAC-alpha serine/threonine-protein kinase	APOE	1023	0.0482647	0.0311651	0.121459
9257-14	TACO1	Translational activator of cytochrome c oxidase 1	APOE	1023	0.0485283	0.0313585	0.121735
17683-2	COMMD9	COMM domain-containing protein 9	APOE	1023	0.0482697	0.0311947	0.121774
18927-14	RAET1G	UL-16 binding protein 5	APOE	1023	0.047841	0.0309221	0.121828
13653-335	MACROD1	ADP-ribose glycohydrolase MACROD1	APOE	1023	0.0480078	0.0310475	0.122039
3593-72	CASP3	Caspase-3	APOE	1023	0.048132	0.0311293	0.122057
16746-12	INHBB	Inhibin beta B chain	APOE	1023	0.0484734	0.0313597	0.122171
13076-4	FXR1	Fragile X mental retardation syndrome-related protein 1	APOE	1023	0.0482103	0.0311951	0.122239
7753-21	HTATIP2	Oxidoreductase HTATIP2	APOE	1023	0.0482656	0.0312794	0.12282
2571-12	IGFBP3	Insulin-like growth factor-binding protein 3	APOE	1023	0.0454514	0.0294564	0.122829
15370-5	BOLA1	BolA-like protein 1	APOE	1023	0.0485004	0.0314595	0.123152
18192-69	MAGEA5	Melanoma-associated antigen 5	APOE	1023	0.0468046	0.0303831	0.123443
15670-15	C1QL2	Complement C1q-like protein 2	APOE	1023	0.047685	0.0309763	0.123707
9379-248	SMIM10	Small integral membrane protein 10	APOE	1023	0.0478439	0.0310886	0.123816
18819-21	PPIC	Peptidyl-prolyl cis-trans isomerase C	APOE	1023	-0.0476839	0.0309911	0.123894
19241-31	RBP5	Retinol-binding protein 5	APOE	1023	-0.0472965	0.0307824	0.124421
2631-50	IL10RB	Interleukin-10 receptor subunit beta	APOE	1023	0.0477677	0.0310945	0.124487
14670-1	SKIL	Ski-like protein	APOE	1023	0.0454107	0.0295817	0.124761
14614-41	NCMAP	Noncompact myelin-associated protein	APOE	1023	0.0473724	0.0308648	0.124824
18871-24	AIF1L	Allograft inflammatory factor 1-like	APOE	1023	0.0476878	0.0310773	0.124909
19129-15	MTHFSD	Methenyltetrahydrofolate synthase domain-containing protein	APOE	1023	0.0475817	0.0310434	0.125337
3166-92	CD33	Myeloid cell surface antigen CD33	APOE	1023	-0.0482554	0.0315022	0.125569
16613-3	CDH17	Cadherin-17	APOE	1023	-0.0478136	0.0312337	0.12581
13468-5	NEURL4	Neuralized-like protein 4	APOE	1023	0.0481844	0.0314901	0.125981
7193-98	PCDHAC1	Protocadherin alpha-C1	APOE	1023	0.0471344	0.0308067	0.126016
3290-50	CD109	CD109 antigen	APOE	1023	0.0480063	0.0313956	0.126245
19250-50	MYCBP	c-Myc-binding protein	APOE	1023	0.0473404	0.0309642	0.126295
3874-8	UBE2L3	Ubiquitin-conjugating enzyme E2 L3	APOE	1023	0.0478335	0.0313166	0.126657
19635-69	FGL2	Fibroleukin	APOE	1023	0.046856	0.0307055	0.127015
18878-15	GREM1	Gremlin-1	APOE	1023	-0.0477045	0.0312696	0.127112
16856-79	MAPRE2	Microtubule-associated protein RP/EB family member 2	APOE	1023	0.0472635	0.0309838	0.127154
17814-8	BPNT1	3'(2'),5'-bisphosphate nucleotidase 1	APOE	1023	0.0473243	0.0310343	0.127284
13472-35	HDHD2	Haloacid dehalogenase-like hydrolase domain-containing protein 2	APOE	1023	0.047687	0.0312835	0.127422
6647-55	UBC	Polyubiquitin-C	APOE	1023	0.0468801	0.030784	0.127792
19316-2	HSCB	Iron-sulfur cluster co-chaperone protein HscB	APOE	1023	0.0466898	0.0306715	0.127945
13599-15	RABEPK	Rab9 effector protein with kelch motifs	APOE	1023	0.0475071	0.0312191	0.128076
4866-59	NTRK2	BDNF/NT-3 growth factors receptor	APOE	1023	0.0470027	0.0308912	0.12812
3192-3	CNDP2	Cytosolic non-specific dipeptidase	APOE	1023	0.0467623	0.0307677	0.128549
19132-1	MRPL2	39S ribosomal protein L2, mitochondrial	APOE	1023	0.0468346	0.0308161	0.128558
5885-55	EIF4H	Eukaryotic translation initiation factor 4H	APOE	1023	0.0470472	0.0309565	0.128565
17743-14	UBE2A	Ubiquitin-conjugating enzyme E2 A	APOE	1023	0.0467234	0.0307459	0.128595
6020-52	UTS2	Urotensin-2	APOE	1023	0.0466218	0.0306816	0.128627
13573-5	ARPC3	Actin-related protein 2/3 complex subunit 3	APOE	1023	0.0467477	0.0307778	0.128793
3888-8	ING1	Inhibitor of growth protein 1	APOE	1023	0.0471676	0.0311019	0.12938
13594-158	GGA1	ADP-ribosylation factor-binding protein GGA1	APOE	1023	0.0471908	0.0311373	0.129627
9016-12	NR1H2	Oxysterols receptor LXR-beta	APOE	1023	0.0469918	0.0310067	0.129637
4393-3	FGF16	Fibroblast growth factor 16	APOE	1023	0.0474453	0.0313345	0.129987
18328-36	PYCR2	Pyrroline-5-carboxylate reductase 2	APOE	1023	0.0469492	0.0310085	0.130007
9867-23	FBP2	Fructose-1,6-bisphosphatase isozyme 2	APOE	1023	0.0465198	0.0307254	0.130013
5480-49	CCL5	C-C motif chemokine 5	APOE	1023	0.0467278	0.0308724	0.130133
11405-150	CARD9	Caspase recruitment domain-containing protein 9	APOE	1023	0.0470709	0.0311006	0.130151
14043-12	EEA1	Early endosome antigen 1	APOE	1023	0.0462934	0.0305879	0.130164
13727-44	SPOP	Speckle-type POZ protein	APOE	1023	0.0471028	0.0311269	0.130216
10539-30	CD99L2	CD99 antigen-like protein 2	APOE	1023	0.0470938	0.0311332	0.130367
10048-7	CBFB	Core-binding factor subunit beta	APOE	1023	0.0473033	0.0312737	0.130391
10527-22	DHX9	ATP-dependent RNA helicase A	APOE	1023	0.0468678	0.031	0.130568
11378-37	SYK	Tyrosine-protein kinase SYK	APOE	1023	0.0469702	0.0310709	0.130607
12417-46	TPRKB	EKC/KEOPS complex subunit TPRKB	APOE	1023	0.0459821	0.0304213	0.130658
9490-3	C4orf32	Uncharacterized protein FAM241A	APOE	1023	0.047294	0.0313008	0.130801
9928-125	LECT1	Leukocyte cell-derived chemotaxin 1	APOE	1023	0.04689	0.0310467	0.130966
15594-47	HTRA1	Serine protease HTRA1	APOE	1023	-0.0458558	0.030388	0.131297
12554-10	RAD51L3	DNA repair protein RAD51 homolog 4	APOE	1023	0.04658	0.0308948	0.131632
18882-7	CLSTN2	Calsyntenin-2	APOE	1023	-0.0469156	0.0311215	0.131683
10945-11	STX6	Syntaxin-6	APOE	1023	0.0450818	0.0299175	0.131843
7096-30	RMDN1	Regulator of microtubule dynamics protein 1	APOE	1023	0.0470451	0.0312319	0.131986
9078-207	SNTB1	Beta-1-syntrophin	APOE	1023	0.04641	0.0308195	0.132102
13590-1	REXO2	Oligoribonuclease, mitochondrial	APOE	1023	0.0471834	0.0313393	0.132178
17154-2	PTGES3	Prostaglandin E synthase 3	APOE	1023	0.0459048	0.0304938	0.132227
10584-7	NDUFS4	NADH dehydrogenase [ubiquinone] iron-sulfur protein 4, mitochondrial	APOE	1023	-0.047339	0.0314506	0.132277
17673-34	CA5B	Carbonic anhydrase 5B, mitochondrial	APOE	1023	0.0462191	0.0307081	0.132296
19237-17	DDT	D-dopachrome decarboxylase	APOE	1023	0.0466892	0.0310302	0.132417
5494-52	SNRPF	Small nuclear ribonucleoprotein F	APOE	1023	-0.0463434	0.0308168	0.132624
18236-3	HSPC159	Galectin-related protein	APOE	1023	0.04667	0.0310471	0.132787
5005-4	MAPK12	Mitogen-activated protein kinase 12	APOE	1023	0.0469891	0.0312594	0.132787
6994-19	C3orf18	Uncharacterized protein C3orf18	APOE	1023	0.0462087	0.0307406	0.132792
4832-75	TNFRSF10A	Tumor necrosis factor receptor superfamily member 10A	APOE	1023	0.0466822	0.0310798	0.133095
12714-38	AP1G2	AP-1 complex subunit gamma-like 2	APOE	1023	0.0466936	0.0311	0.133252
6414-8	OAF	Out at first protein homolog	APOE	1023	-0.0460795	0.0306918	0.133261
14007-22	PAPSS1	Bifunctional 3'-phosphoadenosine 5'-phosphosulfate synthase 1	APOE	1023	0.046438	0.0309576	0.133602
10714-7	ACE	Angiotensin-converting enzyme	APOE	1023	0.0475544	0.0317195	0.133817
12522-6	RAD23B	UV excision repair protein RAD23 homolog B	APOE	1023	0.0469268	0.0313177	0.134026
18928-10	S100Z	Protein S100-Z	APOE	1023	0.046501	0.0310382	0.134086
9959-60	TMEM59L	Transmembrane protein 59-like	APOE	1023	0.0465829	0.0311018	0.134197
13672-3	HSPA6	Heat shock 70 kDa protein 6	APOE	1023	0.0460559	0.0307527	0.134232
3422-4	CDC2|CCNB1	Cyclin-dependent kinase 1|G2/mitotic-specific cyclin-B1	APOE	1023	0.0468616	0.0312964	0.134303
12392-30	ARL1	ADP-ribosylation factor-like protein 1	APOE	1023	-0.046794	0.0312548	0.134348
18165-181	UBE2V2	Ubiquitin-conjugating enzyme E2 variant 2	APOE	1023	0.046773	0.031245	0.1344
2819-23	CDH5	Cadherin-5	APOE	1023	-0.0474018	0.0316708	0.13447
15303-63	S100A5	Protein S100-A5	APOE	1023	0.0467953	0.0312766	0.134607
17746-77	FIS1	Mitochondrial fission 1 protein	APOE	1023	0.0464222	0.0310394	0.134761
15449-33	TIMD4	T-cell immunoglobulin and mucin domain-containing protein 4	APOE	1023	-0.0463582	0.0310111	0.134942
12490-92	LAMTOR3	Ragulator complex protein LAMTOR3	APOE	1023	0.0465117	0.0311332	0.135186
6478-2	IGLON5	IgLON family member 5	APOE	1023	0.0433208	0.0290334	0.135673
11383-41	KRT7	Keratin, type II cytoskeletal 7	APOE	1023	0.046161	0.0309497	0.135834
18916-25	ITPA	Inosine triphosphate pyrophosphatase	APOE	1023	0.0468889	0.03145	0.135986
9288-7	FKBP7	Peptidyl-prolyl cis-trans isomerase FKBP7	APOE	1023	0.0466169	0.0312704	0.136023
16606-85	AKR1B1	Aldo-keto reductase family 1 member B1	APOE	1023	0.0464151	0.031136	0.136034
14291-53	AGAP2	Arf-GAP with GTPase, ANK repeat and PH domain-containing protein 2	APOE	1023	0.0460214	0.0308936	0.136309
6283-60	MCEMP1	Mast cell-expressed membrane protein 1	APOE	1023	0.0458239	0.0307821	0.136579
11129-66	BMP15	Bone morphogenetic protein 15	APOE	1023	0.0466247	0.0313348	0.136763
7818-101	GBP6	Guanylate-binding protein 6	APOE	1023	0.0460222	0.0309398	0.136889
7249-307	BCL2L10	Bcl-2-like protein 10	APOE	1023	0.0465587	0.0313091	0.136997
6653-58	CD47	Leukocyte surface antigen CD47	APOE	1023	0.0461526	0.0310371	0.13701
5248-68	PPIF	Peptidyl-prolyl cis-trans isomerase F, mitochondrial	APOE	1023	0.0456705	0.03072	0.137102
12562-1	PKN1	Serine/threonine-protein kinase N1	APOE	1023	0.0465385	0.0313052	0.137119
8906-60	LRTM2	Leucine-rich repeat and transmembrane domain-containing protein 2	APOE	1023	0.046436	0.0312779	0.137642
5340-24	CASP10	Caspase-10	APOE	1023	0.0465367	0.0313505	0.137703
12702-13	PELI2	E3 ubiquitin-protein ligase pellino homolog 2	APOE	1023	0.04603	0.0310093	0.137704
18289-16	CCL15	C-C motif chemokine 15	APOE	1023	-0.0458541	0.0309041	0.137875
3855-56	PRDX1	Peroxiredoxin-1	APOE	1023	0.046362	0.031253	0.137957
3091-70	AURKA	Aurora kinase A	APOE	1023	0.0461836	0.0311692	0.138419
15385-116	FABP2	Fatty acid-binding protein, intestinal	APOE	1023	-0.0466015	0.0314625	0.13856
3758-68	PROC	Vitamin K-dependent protein C	APOE	1023	0.0463293	0.0312971	0.138791
6897-38	B3GAT3	Galactosylgalactosylxylosylprotein 3-beta-glucuronosyltransferase 3	APOE	1023	-0.0467058	0.0315606	0.138906
17771-35	CRCP	DNA-directed RNA polymerase III subunit RPC9	APOE	1023	0.0451551	0.0305196	0.138995
17393-13	ACADS	Short-chain specific acyl-CoA dehydrogenase, mitochondrial	APOE	1023	0.0454693	0.0307391	0.139087
13615-60	NCK2	Cytoplasmic protein NCK2	APOE	1023	0.0456506	0.030864	0.139116
11247-20	NAGS	N-acetylglutamate synthase, mitochondrial	APOE	1023	0.0468038	0.0316505	0.139201
12957-62	UQCRB	Cytochrome b-c1 complex subunit 7	APOE	1023	0.0456714	0.0308875	0.139237
7805-52	GOSR1	Golgi SNAP receptor complex member 1	APOE	1023	0.0463411	0.0313461	0.139309
9391-60	PCSK1N	ProSAAS	APOE	1023	0.0461905	0.0312589	0.139495
10024-44	HOGA1	4-hydroxy-2-oxoglutarate aldolase, mitochondrial	APOE	1023	0.046043	0.0312303	0.140399
12533-135	CYTH2	Cytohesin-2	APOE	1023	0.0453717	0.0307914	0.140612
17325-10	GUK1	Guanylate kinase	APOE	1023	0.0460201	0.031236	0.140669
4721-54	TFF3	Trefoil factor 3	APOE	1023	-0.0437482	0.0297057	0.140826
13554-78	REPIN1	Replication initiator 1	APOE	1023	0.0458139	0.0311262	0.141054
6210-100	IFNA5	Interferon alpha-5	APOE	1023	0.0453617	0.0308189	0.141054
5121-3	SEMA6B	Semaphorin-6B	APOE	1023	-0.0451377	0.0306797	0.141222
12729-12	PSMG3	Proteasome assembly chaperone 3	APOE	1023	0.045838	0.0311796	0.141527
16877-19	MSRB2	Methionine-R-sulfoxide reductase B2, mitochondrial	APOE	1023	0.0459484	0.0312677	0.141693
14021-81	MED4	Mediator of RNA polymerase II transcription subunit 4	APOE	1023	0.0463038	0.0315134	0.141741
9773-15	RNF149	E3 ubiquitin-protein ligase RNF149	APOE	1023	0.0452946	0.0308302	0.141789
12643-4	ARRB1	Beta-arrestin-1	APOE	1023	0.0456465	0.0310802	0.141922
12641-3	INPP5B	Type II inositol 1,4,5-trisphosphate 5-phosphatase	APOE	1023	0.0457634	0.0311661	0.142004
8891-7	CPVL	Probable serine carboxypeptidase CPVL	APOE	1023	0.0457483	0.0311671	0.142147
15570-99	CR2	Complement receptor type 2	APOE	1023	-0.0454561	0.0309816	0.142322
5688-65	CBLN4	Cerebellin-4	APOE	1023	0.0461549	0.0314817	0.142624
3069-52	IGHM|IGJ|IGK@|IGL@	Immunoglobulin heavy constant mu	APOE	1023	-0.0456102	0.031119	0.142739
12867-40	DYNLT3	Dynein light chain Tctex-type 3	APOE	1023	0.0460245	0.0314047	0.142777
11671-19	BRPF1	Peregrin	APOE	1023	0.0451015	0.0308019	0.143127
16288-17	EPHA4	Ephrin type-A receptor 4	APOE	1023	-0.0458415	0.0313084	0.143142
8347-222	DEFB129	Beta-defensin 129	APOE	1023	-0.0455714	0.0311298	0.143216
8973-23	FCRL4	Fc receptor-like protein 4	APOE	1023	-0.0457608	0.031262	0.143254
6913-189	HMGB2	High mobility group protein B2	APOE	1023	-0.0460574	0.0314692	0.143312
17712-7	IDI1	Isopentenyl-diphosphate Delta-isomerase 1	APOE	1023	0.0456647	0.031206	0.143377
10580-14	SFTA2	Surfactant-associated protein 2	APOE	1023	0.045221	0.0309057	0.143414
2695-25	PECAM1	Platelet endothelial cell adhesion molecule	APOE	1023	0.0451656	0.0308708	0.143453
5657-28	ST3GAL1	CMP-N-acetylneuraminate-beta-galactosamide-alpha-2,3-sialyltransferase 1	APOE	1023	0.0452551	0.0309889	0.144189
11243-90	ADGRF1	Adhesion G-protein coupled receptor F1	APOE	1023	0.0452657	0.0310002	0.144241
12708-91	L3MBTL2	Lethal(3)malignant brain tumor-like protein 2	APOE	1023	0.0457532	0.0313359	0.144266
9952-57	TFAM	Transcription factor A, mitochondrial	APOE	1023	0.0452553	0.0309955	0.144274
18458-4	PTGES2	Prostaglandin E synthase 2	APOE	1023	0.0449226	0.0307804	0.14444
9886-28	XRCC4	DNA repair protein XRCC4	APOE	1023	0.0455602	0.0312396	0.144728
15509-2	NAGLU	Alpha-N-acetylglucosaminidase	APOE	1023	0.0460397	0.031576	0.144823
6974-6	CD74	HLA class II histocompatibility antigen gamma chain	APOE	1023	-0.0459213	0.0315085	0.145
19638-9	PDYN	Proenkephalin-B	APOE	1023	0.0452611	0.0310559	0.145004
13973-62	TTL	Tubulin--tyrosine ligase	APOE	1023	0.0455883	0.0313029	0.145293
18244-1	ANXA7	Annexin A7	APOE	1023	0.0449969	0.0309102	0.145467
4719-58	PDIA3	Protein disulfide-isomerase A3	APOE	1023	0.0450634	0.0310052	0.146109
9107-59	ARMC10	Armadillo repeat-containing protein 10	APOE	1023	0.0454786	0.0312983	0.146204
10362-35	MYC	Myc proto-oncogene protein	APOE	1023	0.0452187	0.0311381	0.146446
11204-80	CXADR	Coxsackievirus and adenovirus receptor	APOE	1023	0.0450026	0.0310159	0.146793
19195-85	RPS5	40S ribosomal protein S5	APOE	1023	0.0445387	0.0307019	0.146868
4258-15	PA2G4	Proliferation-associated protein 2G4	APOE	1023	0.0453314	0.0312484	0.146869
3441-64	GSK3A|GSK3B	Glycogen synthase kinase-3 alpha	APOE	1023	0.0450526	0.0310755	0.14712
8005-1	MXRA7	Matrix-remodeling-associated protein 7	APOE	1023	-0.0452336	0.0312037	0.147164
12740-55	FEV	Protein FEV	APOE	1023	0.0451508	0.0311563	0.14729
4717-55	IL3	Interleukin-3	APOE	1023	0.0453258	0.0312927	0.147492
5704-74	GZMM	Granzyme M	APOE	1023	-0.0447901	0.0309229	0.147493
7955-195	ITIH1	Inter-alpha-trypsin inhibitor heavy chain H1	APOE	1023	0.0453689	0.0313258	0.147535
5745-64	PI15	Peptidase inhibitor 15	APOE	1023	0.0448277	0.030955	0.147573
6448-36	SEMA3C	Semaphorin-3C	APOE	1023	-0.045139	0.0312089	0.148079
4801-13	LPO	Lactoperoxidase	APOE	1023	0.0458331	0.0317082	0.148327
9128-34	FLRT3	Leucine-rich repeat transmembrane protein FLRT3	APOE	1023	0.0450875	0.0312298	0.148813
5360-9	AKT2	RAC-beta serine/threonine-protein kinase	APOE	1023	0.0450785	0.0312689	0.149404
11672-17	KIF16B	Kinesin-like protein KIF16B	APOE	1023	0.0446388	0.0309768	0.149574
3299-29	CNTN5	Contactin-5	APOE	1023	0.0445703	0.0309404	0.14972
9092-33	ANGPTL1	Angiopoietin-related protein 1	APOE	1023	0.0448269	0.0311265	0.149824
19239-5	ARF1	ADP-ribosylation factor 1	APOE	1023	0.0446028	0.0310144	0.150397
19144-9	TCF4	Transcription factor 4	APOE	1023	0.0445455	0.0310224	0.151027
8633-18	RNF128	E3 ubiquitin-protein ligase RNF128	APOE	1023	0.0443963	0.0309865	0.151925
8476-11	CHGA	Chromogranin-A	APOE	1023	-0.0437612	0.0305559	0.152096
9576-58	MNX1	Motor neuron and pancreas homeobox protein 1	APOE	1023	0.0446257	0.031177	0.152326
12564-9	NIP7	60S ribosome subunit biogenesis protein NIP7 homolog	APOE	1023	0.0442042	0.0308837	0.152341
19303-64	PET117	Protein PET117 homolog, mitochondrial	APOE	1023	0.0438443	0.0306334	0.152356
8345-27	GPX7	Glutathione peroxidase 7	APOE	1023	0.0454222	0.0317369	0.15237
12521-3	CDKN2C	Cyclin-dependent kinase 4 inhibitor C	APOE	1023	0.0434288	0.0303471	0.152411
4240-31	PKM2	Pyruvate kinase PKM	APOE	1023	0.0440723	0.030799	0.152439
12540-25	RHOG	Rho-related GTP-binding protein RhoG	APOE	1023	0.0446414	0.0311999	0.152482
15584-9	CFHR2	Complement factor H-related protein 2	APOE	1023	0.0440176	0.0307724	0.152596
5012-67	AK1	Adenylate kinase isoenzyme 1	APOE	1023	0.0449293	0.0314162	0.152679
18922-27	CD68	Macrosialin	APOE	1023	0.0446183	0.031217	0.15292
11281-6	GRB7	Growth factor receptor-bound protein 7	APOE	1023	0.0441476	0.0308967	0.153039
6285-71	MLEC	Malectin	APOE	1023	0.0445685	0.0312046	0.153215
5030-52	SIRT2	NAD-dependent protein deacetylase sirtuin-2	APOE	1023	0.0451113	0.0315936	0.153331
13512-28	HNRNPR	Heterogeneous nuclear ribonucleoprotein R	APOE	1023	0.0444981	0.0311787	0.153523
17692-2	BTN3A3	Butyrophilin subfamily 3 member A3	APOE	1023	-0.0451342	0.0316357	0.153671
18310-26	SEPW1	Selenoprotein W	APOE	1023	0.0444448	0.0311573	0.153733
3860-7	PSMA6	Proteasome subunit alpha type-6	APOE	1023	0.0445419	0.0312482	0.154035
11226-16	UBE3A	Ubiquitin-protein ligase E3A	APOE	1023	0.0444971	0.0312303	0.154213
3186-2	C2	Complement C2	APOE	1023	0.04416	0.0310072	0.154393
12831-21	TESC	Calcineurin B homologous protein 3	APOE	1023	0.0448337	0.0314933	0.154564
9800-20	NDUFB8	NADH dehydrogenase [ubiquinone] 1 beta subcomplex subunit 8, mitochondrial	APOE	1023	0.0445502	0.0312952	0.154578
11699-16	PTP4A2	Protein tyrosine phosphatase type IVA 2	APOE	1023	0.0444073	0.0312031	0.154687
6227-1	KLK10	Kallikrein-10	APOE	1023	-0.044999	0.0316336	0.154879
11572-4	DNM2	Dynamin-2	APOE	1023	0.0442861	0.0311445	0.155039
12652-37	AHCYL1	S-adenosylhomocysteine hydrolase-like protein 1	APOE	1023	0.0439407	0.0309214	0.155303
6936-7	PMEPA1	Protein TMEPAI	APOE	1023	0.0441926	0.0311062	0.155403
19194-9	DTD1	D-aminoacyl-tRNA deacylase 1	APOE	1023	0.0442249	0.0311312	0.155433
10825-12	VSIG10	V-set and immunoglobulin domain-containing protein 10	APOE	1023	0.0445394	0.0313753	0.155734
14208-3	RBP7	Retinoid-binding protein 7	APOE	1023	0.0426988	0.0300792	0.155741
7880-9	PSMA1	Proteasome subunit alpha type-1	APOE	1023	0.0437021	0.0307973	0.155892
17411-55	UFD1L	Ubiquitin recognition factor in ER-associated degradation protein 1	APOE	1023	0.0441096	0.031104	0.156152
11260-47	SUN5	SUN domain-containing protein 5	APOE	1023	0.044634	0.031474	0.156155
11211-7	TBCE	Tubulin-specific chaperone E	APOE	1023	0.0441694	0.0311834	0.156647
12993-21	NPLOC4	Nuclear protein localization protein 4 homolog	APOE	1023	0.0436754	0.0308732	0.157165
8034-6	DRGX	Dorsal root ganglia homeobox protein	APOE	1023	-0.0439923	0.0311105	0.157342
11336-9	FANCF	Fanconi anemia group F protein	APOE	1023	0.0436601	0.0308823	0.157433
5852-6	S100A12	Protein S100-A12	APOE	1023	0.043522	0.0307866	0.15746
2700-56	PROS1	Vitamin K-dependent protein S	APOE	1023	0.0442402	0.0312968	0.157489
11436-6	INA	Alpha-internexin	APOE	1023	0.044521	0.0315238	0.157863
17380-2	UBE2K	Ubiquitin-conjugating enzyme E2 K	APOE	1023	0.0439754	0.0311512	0.158046
10530-8	PSMB6	Proteasome subunit beta type-6	APOE	1023	0.0441267	0.0312637	0.158116
17320-19	AASDHPPT	L-aminoadipate-semialdehyde dehydrogenase-phosphopantetheinyl transferase	APOE	1023	0.0439849	0.0311692	0.158195
7917-17	CPD	Carboxypeptidase D	APOE	1023	0.0439028	0.0311595	0.158845
11248-43	UROS	Uroporphyrinogen-III synthase	APOE	1023	0.0440821	0.0312937	0.158937
5464-52	GRB2	Growth factor receptor-bound protein 2	APOE	1023	0.0436357	0.0309989	0.159233
17410-5	CETN3	Centrin-3	APOE	1023	0.0440291	0.0312814	0.159274
12812-25	ACYP2	Acylphosphatase-2	APOE	1023	0.0442031	0.0314102	0.159342
12563-2	TNFAIP8	Tumor necrosis factor alpha-induced protein 8	APOE	1023	0.0438444	0.0311587	0.159388
18890-227	FGB	Fibrinogen beta chain	APOE	1023	0.0436869	0.0310486	0.159413
17441-4	ALPI	Intestinal-type alkaline phosphatase	APOE	1023	-0.04408	0.0313348	0.159504
5483-1	RGMA	Repulsive guidance molecule A	APOE	1023	-0.044176	0.0314298	0.159859
3822-54	MAPKAPK3	MAP kinase-activated protein kinase 3	APOE	1023	0.0437291	0.0311129	0.159874
15300-66	CCDC134	Coiled-coil domain-containing protein 134	APOE	1023	0.0439597	0.0312802	0.159916
17370-186	ABHD10	Mycophenolic acid acyl-glucuronide esterase, mitochondrial	APOE	1023	0.0437017	0.0311008	0.159972
9296-15	PTPRD	Receptor-type tyrosine-protein phosphatase delta	APOE	1023	0.0419001	0.029853	0.160455
12659-13	OLA1	Obg-like ATPase 1	APOE	1023	0.0438682	0.0312606	0.160525
15596-7	HEXIM1	Protein HEXIM1	APOE	1023	0.0440067	0.0313734	0.160713
7082-2	B3GNT6	Acetylgalactosaminyl-O-glycosyl-glycoprotein beta-1,3-N-acetylglucosaminyltransferase	APOE	1023	0.0435163	0.0310336	0.160847
13013-41	PARK2	E3 ubiquitin-protein ligase parkin	APOE	1023	0.043246	0.0308437	0.160884
3587-53	BMP10	Bone morphogenetic protein 10	APOE	1023	0.0437959	0.0312423	0.160971
17513-11	ANXA11	Annexin A11	APOE	1023	0.0433756	0.0309448	0.161002
12332-7	EEF2K	Eukaryotic elongation factor 2 kinase	APOE	1023	0.0444864	0.0317397	0.161034
4294-16	SPHK1	Sphingosine kinase 1	APOE	1023	0.0437419	0.0312096	0.161048
12358-6	IGBP1	Immunoglobulin-binding protein 1	APOE	1023	0.0437022	0.0311816	0.161053
12621-55	PPP2R1A	Serine/threonine-protein phosphatase 2A 65 kDa regulatory subunit A alpha isoform	APOE	1023	0.0434681	0.0310579	0.161639
8004-15	GAPDHS	Glyceraldehyde-3-phosphate dehydrogenase, testis-specific	APOE	1023	-0.0419407	0.0299821	0.161855
12845-18	SNX17	Sorting nexin-17	APOE	1023	0.0429276	0.0306934	0.161936
2605-49	TNFRSF8	Tumor necrosis factor receptor superfamily member 8	APOE	1023	0.0433179	0.0309834	0.162083
12415-122	EDF1	Endothelial differentiation-related factor 1	APOE	1023	0.0435527	0.031159	0.162186
12796-44	NUDT3	Diphosphoinositol polyphosphate phosphohydrolase 1	APOE	1023	0.0434151	0.0311058	0.162798
13622-16	PPP2R5A	Serine/threonine-protein phosphatase 2A 56 kDa regulatory subunit alpha isoform	APOE	1023	0.0431434	0.0309292	0.163044
2911-27	MDK	Midkine	APOE	1023	0.0434534	0.0311622	0.163189
6641-60	UBB	Polyubiquitin-B	APOE	1023	0.0426408	0.0305878	0.163304
7202-107	SEMA6C	Semaphorin-6C	APOE	1023	-0.0430636	0.0309247	0.163761
5275-28	VAV1	Proto-oncogene vav	APOE	1023	0.042996	0.0308795	0.163807
8748-45	CD74	HLA class II histocompatibility antigen gamma chain	APOE	1023	0.0428152	0.0307695	0.164079
8889-5	CCPG1	Cell cycle progression protein 1	APOE	1023	0.042833	0.0307959	0.164265
18291-8	CDKN1A	Cyclin-dependent kinase inhibitor 1	APOE	1023	0.043141	0.0310266	0.164393
9100-32	C5orf46	Uncharacterized protein C5orf46	APOE	1023	0.0424041	0.0305033	0.164484
5352-11	TNFRSF14	Tumor necrosis factor receptor superfamily member 14	APOE	1023	0.0436047	0.0313706	0.164533
17454-15	EGFL6	Epidermal growth factor-like protein 6	APOE	1023	0.0434432	0.0312995	0.165141
8983-7	GOLM1	Golgi membrane protein 1	APOE	1023	-0.0435963	0.031423	0.165319
4217-49	HSD17B10	3-hydroxyacyl-CoA dehydrogenase type-2	APOE	1023	0.0433452	0.0312469	0.165386
3392-68	AKT1|AKT2|AKT3	RAC-gamma serine/threonine-protein kinase	APOE	1023	0.0424501	0.030602	0.165391
18402-1	AMMECR1L	AMMECR1-like protein	APOE	1023	0.0434652	0.0313395	0.165468
11633-89	AHSA1	Activator of 90 kDa heat shock protein ATPase homolog 1	APOE	1023	0.0417558	0.0301089	0.165495
9547-29	EMID1	EMI domain-containing protein 1	APOE	1023	-0.0437435	0.0315436	0.165514
10666-7	GNPTG	N-acetylglucosamine-1-phosphotransferase subunit gamma	APOE	1023	-0.0418826	0.0302047	0.165556
7933-75	ADAM22	Disintegrin and metalloproteinase domain-containing protein 22	APOE	1023	0.0420563	0.0303383	0.165672
11300-32	SORT1	Sortilin	APOE	1023	-0.043348	0.0312879	0.165913
3412-7	BCL2	Apoptosis regulator Bcl-2	APOE	1023	0.0432429	0.0312211	0.166036
15530-33	EPHB4	Ephrin type-B receptor 4	APOE	1023	-0.0432959	0.0312669	0.166138
6909-40	MGAT2	Alpha-1,6-mannosyl-glycoprotein 2-beta-N-acetylglucosaminyltransferase	APOE	1023	-0.0420153	0.0303499	0.166247
11208-15	NAGPA	N-acetylglucosamine-1-phosphodiester alpha-N-acetylglucosaminidase	APOE	1023	0.0435669	0.0314795	0.166366
17341-89	ACAT2	Acetyl-CoA acetyltransferase, cytosolic	APOE	1023	0.0433544	0.0313285	0.1664
5918-5	PSME1	Proteasome activator complex subunit 1	APOE	1023	-0.043361	0.0313565	0.166714
3405-6	UFC1	Ubiquitin-fold modifier-conjugating enzyme 1	APOE	1023	0.0430365	0.0311318	0.16685
2634-2	IL2RG	Cytokine receptor common subunit gamma	APOE	1023	0.043269	0.0313004	0.166856
4301-58	TK1	Thymidine kinase, cytosolic	APOE	1023	0.0426013	0.0308195	0.166885
4212-5	EPS15L1	Epidermal growth factor receptor substrate 15-like 1	APOE	1023	0.0431249	0.0312122	0.167074
9302-90	GADD45GIP1	Growth arrest and DNA damage-inducible proteins-interacting protein 1	APOE	1023	0.0427764	0.0309751	0.167281
9835-16	ALDH1A3	Aldehyde dehydrogenase family 1 member A3	APOE	1023	0.043134	0.0312385	0.167341
10088-37	APRT	Adenine phosphoribosyltransferase	APOE	1023	0.0429637	0.031133	0.167585
11302-237	TNR	Tenascin-R	APOE	1023	0.0431815	0.0312967	0.167665
12355-223	MRRF	Ribosome-recycling factor, mitochondrial	APOE	1023	0.0432612	0.0313601	0.167742
13954-9	GNPNAT1	Glucosamine 6-phosphate N-acetyltransferase	APOE	1023	0.0429699	0.0311496	0.16775
11592-1	ELAVL1	ELAV-like protein 1	APOE	1023	0.0426694	0.0309489	0.167986
13491-40	PDE6D	Retinal rod rhodopsin-sensitive cGMP 3',5'-cyclic phosphodiesterase subunit delta	APOE	1023	0.0430545	0.0312455	0.168221
2962-50	PTHLH	Parathyroid hormone-related protein	APOE	1023	0.0425608	0.0309268	0.168767
11911-13	LRRC4B	Leucine-rich repeat-containing protein 4B	APOE	1023	0.0427709	0.031086	0.168856
3848-14	GAPDH	Glyceraldehyde-3-phosphate dehydrogenase	APOE	1023	0.0427777	0.0310943	0.168902
4254-6	NUDCD3	NudC domain-containing protein 3	APOE	1023	0.0430806	0.0313431	0.169292
13609-11	GTF2I	General transcription factor II-I	APOE	1023	0.0429752	0.0312707	0.16935
13932-45	ARHGEF7	Rho guanine nucleotide exchange factor 7	APOE	1023	0.0425555	0.0309829	0.169592
6372-7	YBX2	Y-box-binding protein 2	APOE	1023	0.0423054	0.0308242	0.169916
5078-82	EPHB6	Ephrin type-B receptor 6	APOE	1023	-0.0425628	0.0310328	0.170206
13743-56	CUL4B	Cullin-4B	APOE	1023	0.0424379	0.0309495	0.170312
8887-21	NUDC	Nuclear migration protein nudC	APOE	1023	0.0427485	0.0311909	0.170518
7968-15	CRTAM	Cytotoxic and regulatory T-cell molecule	APOE	1023	-0.0424592	0.0309914	0.170677
17811-78	SULT1C2	Sulfotransferase 1C2	APOE	1023	0.0424678	0.0310199	0.170984
13044-5	TSG101	Tumor susceptibility gene 101 protein	APOE	1023	0.0425052	0.031051	0.171036
6955-68	SNX1	Sorting nexin-1	APOE	1023	0.0428314	0.0312912	0.171062
10716-35	PSMD5	26S proteasome non-ATPase regulatory subunit 5	APOE	1023	0.042782	0.0312591	0.171116
11358-15	GRB10	Growth factor receptor-bound protein 10	APOE	1023	0.0426696	0.0311777	0.171127
10012-5	SPDEF	SAM pointed domain-containing Ets transcription factor	APOE	1023	0.0420436	0.0307526	0.171576
9757-29	ENAH	Protein enabled homolog	APOE	1023	0.0423141	0.0309568	0.171664
3447-64	CXCL8	Interleukin-8	APOE	1023	0.0422325	0.0309238	0.172034
12425-104	ARF6	ADP-ribosylation factor 6	APOE	1023	0.042141	0.0308578	0.172048
9815-5	ARHGAP1	Rho GTPase-activating protein 1	APOE	1023	0.042421	0.0310797	0.172282
12603-87	PABPC4	Polyadenylate-binding protein 4	APOE	1023	0.0425288	0.0311642	0.172358
11654-77	NRSN1	Neurensin-1	APOE	1023	0.0430114	0.0315285	0.172503
11465-4	GPR135	G-protein coupled receptor 135	APOE	1023	0.0429106	0.0314937	0.173036
16831-7	DOK1	Docking protein 1	APOE	1023	0.0424142	0.0311299	0.173043
11626-7	UBE2V1	Ubiquitin-conjugating enzyme E2 variant 1	APOE	1023	0.0425737	0.0312509	0.173096
5617-41	NPFF	Pro-FMRFamide-related neuropeptide FF	APOE	1023	-0.0430873	0.031641	0.173275
2970-60	AREG	Amphiregulin	APOE	1023	0.0427683	0.0314182	0.173432
15579-26	ENPP6	Ectonucleotide pyrophosphatase/phosphodiesterase family member 6	APOE	1023	0.0427191	0.0313899	0.17354
12347-29	CCM2	Cerebral cavernous malformations 2 protein	APOE	1023	0.0413409	0.0303888	0.173703
9365-91	EYS	Protein eyes shut homolog	APOE	1023	-0.0423261	0.0311135	0.173711
18183-3	LDLRAP1	Low density lipoprotein receptor adapter protein 1	APOE	1023	0.0420944	0.0309536	0.173855
17175-5	MAP2K6	Dual specificity mitogen-activated protein kinase kinase 6	APOE	1023	0.0418293	0.0307827	0.174191
2806-49	ACVR1B	Activin receptor type-1B	APOE	1023	0.0428311	0.0315245	0.174255
10086-39	CBS	Cystathionine beta-synthase	APOE	1023	0.0431538	0.0317647	0.174291
15698-6	TXLNA	Alpha-taxilin	APOE	1023	0.042224	0.0310891	0.174413
11351-233	NHEJ1	Non-homologous end-joining factor 1	APOE	1023	0.0414338	0.0305082	0.174426
12395-86	DARS2	Aspartate--tRNA ligase, mitochondrial	APOE	1023	0.0418772	0.0308376	0.174466
13738-8	INHBA	Inhibin beta A chain	APOE	1023	-0.042026	0.030959	0.174631
7782-34	EDDM3B	Epididymal secretory protein E3-beta	APOE	1023	-0.0421509	0.0310529	0.174657
3640-14	LRPAP1	Alpha-2-macroglobulin receptor-associated protein	APOE	1023	0.0423344	0.0312185	0.175077
14587-16	GDF11	Growth/differentiation factor 11	APOE	1023	0.0422038	0.0311396	0.175319
7247-1	GORAB	RAB6-interacting golgin	APOE	1023	0.0420284	0.0310158	0.175397
3414-40	BMX	Cytoplasmic tyrosine-protein kinase BMX	APOE	1023	0.0422651	0.0311967	0.175484
12430-78	PAIP1	Polyadenylate-binding protein-interacting protein 1	APOE	1023	0.0418922	0.0309345	0.175665
18322-15	JMJD6	Bifunctional arginine demethylase and lysyl-hydroxylase JMJD6	APOE	1023	0.0426707	0.0315119	0.1757
12750-9	ITGB2	Integrin beta-2	APOE	1023	0.0424385	0.0313411	0.17571
7060-2	ERO1L	ERO1-like protein alpha	APOE	1023	0.0422483	0.0312355	0.176191
7145-1	ITIH3	Inter-alpha-trypsin inhibitor heavy chain H3	APOE	1023	0.0400678	0.0296262	0.176233
12873-11	SPN	Leukosialin	APOE	1023	0.0423916	0.0313563	0.176397
10506-53	PGRMC2	Membrane-associated progesterone receptor component 2	APOE	1023	0.0417762	0.0309333	0.176848
17765-3	SNUPN	Snurportin-1	APOE	1023	0.0421989	0.0312557	0.176978
12668-7	VPS4B	Vacuolar protein sorting-associated protein 4B	APOE	1023	0.0405149	0.0300368	0.177387
8307-47	C11orf68	UPF0696 protein C11orf68	APOE	1023	0.0420102	0.0311556	0.17753
4132-27	FST	Follistatin	APOE	1023	0.0421761	0.0312955	0.177764
13719-19	PAK4	Serine/threonine-protein kinase PAK 4	APOE	1023	0.0419478	0.031138	0.177929
13654-1	ROCK2	Rho-associated protein kinase 2	APOE	1023	0.0418483	0.0310817	0.178174
5963-9	DMKN	Dermokine	APOE	1023	-0.0422877	0.0314228	0.178378
7875-86	PLEK	Pleckstrin	APOE	1023	0.0412504	0.0306692	0.178622
3629-60	CDC42BPB	Serine/threonine-protein kinase MRCK beta	APOE	1023	0.0419215	0.0311917	0.17895
16748-1	BMP3	Bone morphogenetic protein 3	APOE	1023	0.0413347	0.0307677	0.179128
12471-47	STAU1	Double-stranded RNA-binding protein Staufen homolog 1	APOE	1023	0.041772	0.0311005	0.17923
14153-8	EFNA3	Ephrin-A3	APOE	1023	0.0420906	0.0313468	0.179356
2612-5	EIF5	Eukaryotic translation initiation factor 5	APOE	1023	0.0417696	0.0311188	0.179511
9482-110	NUDT9	ADP-ribose pyrophosphatase, mitochondrial	APOE	1023	0.0416191	0.0310444	0.180041
4588-1	PPY	Pancreatic prohormone	APOE	1023	0.0409783	0.0305709	0.180105
12399-194	CCDC50	Coiled-coil domain-containing protein 50	APOE	1023	0.0419209	0.0312743	0.180108
3169-70	IDUA	Alpha-L-iduronidase	APOE	1023	-0.0424552	0.0316893	0.180333
19236-24	SUB1	Activated RNA polymerase II transcriptional coactivator p15	APOE	1023	-0.0408637	0.0305063	0.180403
3046-31	RETN	Resistin	APOE	1023	-0.0425653	0.0317852	0.18052
16882-27	PHPT1	14 kDa phosphohistidine phosphatase	APOE	1023	0.0414926	0.0309945	0.180666
12577-100	FEN1	Flap endonuclease 1	APOE	1023	0.0415345	0.0310286	0.180705
17435-43	ETFA	Electron transfer flavoprotein subunit alpha, mitochondrial	APOE	1023	0.0417214	0.0311826	0.180906
18255-6	CYB5R1	NADH-cytochrome b5 reductase 1	APOE	1023	0.0416635	0.0311565	0.181146
7054-87	CLEC2D	C-type lectin domain family 2 member D	APOE	1023	0.0419662	0.031391	0.18126
7852-9	MTIF3	Translation initiation factor IF-3, mitochondrial	APOE	1023	0.0416636	0.0311679	0.181305
3194-36	GP6	Platelet glycoprotein VI	APOE	1023	0.0416418	0.0311554	0.181358
8664-36	PKDCC	Extracellular tyrosine-protein kinase PKDCC	APOE	1023	0.0410916	0.0307738	0.181785
11396-39	DNAI1	Dynein intermediate chain 1, axonemal	APOE	1023	0.0411593	0.0308315	0.181884
7853-19	SCO1	Protein SCO1 homolog, mitochondrial	APOE	1023	0.0419131	0.0313995	0.18193
16765-52	PPBP	Platelet basic protein	APOE	1023	0.0415151	0.031114	0.182109
7867-154	ST6GALNAC1	Alpha-N-acetylgalactosaminide alpha-2,6-sialyltransferase 1	APOE	1023	0.0411772	0.0308639	0.182153
17676-13	TRIP10	Cdc42-interacting protein 4	APOE	1023	0.0412435	0.0309207	0.182254
13102-1	FAM3D	Protein FAM3D	APOE	1023	-0.0416592	0.0312375	0.182326
15299-102	MESDC2	LRP chaperone MESD	APOE	1023	0.0413714	0.0310273	0.182405
9846-32	ARHGDIB	Rho GDP-dissociation inhibitor 2	APOE	1023	0.0412633	0.0309667	0.182693
18300-39	PURB	Transcriptional activator protein Pur-beta	APOE	1023	0.0416559	0.0312684	0.182793
13514-121	RAB35	Ras-related protein Rab-35	APOE	1023	0.0413457	0.0310368	0.182811
19238-12	GLUL	Glutamine synthetase	APOE	1023	-0.0414623	0.0311387	0.183013
17725-37	USH1C	Harmonin	APOE	1023	0.0406177	0.0305324	0.183414
5096-51	KIR3DL2	Killer cell immunoglobulin-like receptor 3DL2	APOE	1023	-0.0414606	0.0311774	0.183575
3607-71	DKK3	Dickkopf-related protein 3	APOE	1023	0.0396007	0.0297799	0.183591
9059-14	RAPGEF5	Rap guanine nucleotide exchange factor 5	APOE	1023	0.0409613	0.0308165	0.183782
4460-8	PDPK1	3-phosphoinositide-dependent protein kinase 1	APOE	1023	0.0414319	0.0311764	0.183865
16558-2	MYOC	Myocilin	APOE	1023	-0.0405483	0.0305192	0.183974
12779-30	PRDM4	PR domain zinc finger protein 4	APOE	1023	0.0412311	0.0310516	0.184236
7932-23	SYT8	Synaptotagmin-8	APOE	1023	0.0412995	0.0311262	0.184561
16907-3	CADM2	Cell adhesion molecule 2	APOE	1023	0.0386189	0.0291097	0.184619
13082-9	UNC45A	Protein unc-45 homolog A	APOE	1023	0.0410639	0.0309735	0.184913
12697-30	PIP4K2A	Phosphatidylinositol 5-phosphate 4-kinase type-2 alpha	APOE	1023	0.0413484	0.0311969	0.185037
11459-81	ELL	RNA polymerase II elongation factor ELL	APOE	1023	0.0410399	0.0309734	0.18517
15474-7	PIN1	Peptidyl-prolyl cis-trans isomerase NIMA-interacting 1	APOE	1023	0.0413883	0.0312456	0.1853
6941-11	SUMF1	Formylglycine-generating enzyme	APOE	1023	-0.041265	0.0311539	0.18532
11292-13	SCARA3	Scavenger receptor class A member 3	APOE	1023	0.0411574	0.0310915	0.185586
16810-3	GDI1	Rab GDP dissociation inhibitor alpha	APOE	1023	0.0413552	0.0312629	0.185895
2579-17	MMP9	Matrix metalloproteinase-9	APOE	1023	0.0404504	0.0305875	0.186019
11490-42	UBL4A	Ubiquitin-like protein 4A	APOE	1023	0.0411543	0.0311441	0.186362
12333-87	RPIA	Ribose-5-phosphate isomerase	APOE	1023	0.0411773	0.031164	0.186398
12442-4	RHOD	Rho-related GTP-binding protein RhoD	APOE	1023	0.0419857	0.0317844	0.186517
4718-5	PPIB	Peptidyl-prolyl cis-trans isomerase B	APOE	1023	0.0409981	0.0310544	0.186767
3204-2	LTA4H	Leukotriene A-4 hydrolase	APOE	1023	0.0407147	0.0308465	0.186864
11709-29	CPT1B	Carnitine O-palmitoyltransferase 1, muscle isoform	APOE	1023	0.0410249	0.031089	0.18697
14107-1	MTHFS	5-formyltetrahydrofolate cyclo-ligase	APOE	1023	0.0410382	0.0311095	0.187117
13532-25	CNEP1R1	Nuclear envelope phosphatase-regulatory subunit 1	APOE	1023	0.0408211	0.0309504	0.187196
8360-169	NCR1	Natural cytotoxicity triggering receptor 1	APOE	1023	-0.041107	0.031176	0.187321
12576-21	MAGEA3	Melanoma-associated antigen 3	APOE	1023	0.0414745	0.031467	0.187493
8274-64	STX7	Syntaxin-7	APOE	1023	0.040728	0.0309056	0.187564
17751-68	CRYBB1	Beta-crystallin B1	APOE	1023	0.0414011	0.0314306	0.187764
13539-131	KCNN1	Small conductance calcium-activated potassium channel protein 1	APOE	1023	0.0406277	0.0308486	0.187838
19377-14	OLFM2	Noelin-2	APOE	1023	0.0415492	0.0315808	0.188293
11180-17	SMARCC1	SWI/SNF complex subunit SMARCC1	APOE	1023	-0.0406067	0.0308711	0.188389
12459-13	PLEKHA1	Pleckstrin homology domain-containing family A member 1	APOE	1023	0.0408091	0.0310667	0.188982
3817-18	PRKCQ	Protein kinase C theta type	APOE	1023	0.0407476	0.0310284	0.189104
13381-49	B4GALT1	Beta-1,4-galactosyltransferase 1	APOE	1023	-0.0409331	0.0311828	0.18929
5722-78	PRCP	Lysosomal Pro-X carboxypeptidase	APOE	1023	-0.0407772	0.0310674	0.189337
9070-1	C17orf67	Uncharacterized protein C17orf67	APOE	1023	0.0411615	0.0313715	0.189498
4693-72	HIBADH	3-hydroxyisobutyrate dehydrogenase, mitochondrial	APOE	1023	0.0412419	0.0314331	0.189503
15418-25	MAPK10	Mitogen-activated protein kinase 10	APOE	1023	0.0407995	0.0311207	0.189855
17686-27	TBCB	Tubulin-folding cofactor B	APOE	1023	0.0407154	0.0310974	0.190438
5129-12	SCARF1	Scavenger receptor class F member 1	APOE	1023	0.040488	0.0309293	0.190517
5196-7	NMT1	Glycylpeptide N-tetradecanoyltransferase 1	APOE	1023	0.0406408	0.0310519	0.190601
19121-3	UBQLN2	Ubiquilin-2	APOE	1023	0.0407126	0.0311435	0.191125
18917-53	AMY2A	Pancreatic alpha-amylase	APOE	1023	0.0412018	0.0315285	0.191277
3179-51	CTSA	Lysosomal protective protein	APOE	1023	-0.0407774	0.0312109	0.191379
11493-169	DYNLL2	Dynein light chain 2, cytoplasmic	APOE	1023	0.0405143	0.0310368	0.191768
10364-6	SMAD2	Mothers against decapentaplegic homolog 2	APOE	1023	0.0405932	0.0311094	0.191942
6574-11	FAIM3	Fas apoptotic inhibitory molecule 3	APOE	1023	-0.0411716	0.0315673	0.192148
17791-25	HPCAL1	Hippocalcin-like protein 1	APOE	1023	0.0409401	0.0314045	0.192356
3040-59	CCL3	C-C motif chemokine 3	APOE	1023	-0.0403768	0.0309904	0.192616
3897-61	PDXP	Pyridoxal phosphate phosphatase	APOE	1023	0.0408046	0.0313196	0.192627
8356-88	OXT	Oxytocin-neurophysin 1	APOE	1023	-0.0407605	0.031306	0.192915
8776-10	ERLIN1	Erlin-1	APOE	1023	0.0400157	0.0307381	0.192975
14204-55	FOXJ2	Forkhead box protein J2	APOE	1023	0.0405016	0.0311312	0.19326
6473-55	BPIFA1	BPI fold-containing family A member 1	APOE	1023	0.0403216	0.0310001	0.193365
11910-27	DLX4	Homeobox protein DLX-4	APOE	1023	0.0402505	0.0309462	0.193374
8253-2	POMGNT1	Protein O-linked-mannose beta-1,2-N-acetylglucosaminyltransferase 1	APOE	1023	0.0408493	0.0314101	0.193424
5132-71	IL27RA	Interleukin-27 receptor subunit alpha	APOE	1023	-0.0412015	0.0316872	0.193513
11421-10	EHD4	EH domain-containing protein 4	APOE	1023	0.0404424	0.0311214	0.19377
8918-64	PTK2B	Protein-tyrosine kinase 2-beta	APOE	1023	0.0404243	0.0311115	0.193829
7810-20	C1QTNF5	Complement C1q tumor necrosis factor-related protein 5	APOE	1023	-0.0394319	0.0303974	0.194557
14082-56	TLN2	Talin-2	APOE	1023	0.0392732	0.0302852	0.194708
2853-68	CHEK1	Serine/threonine-protein kinase Chk1	APOE	1023	0.0401371	0.0309704	0.194983
19523-215	PARK7	Protein/nucleic acid deglycase DJ-1	APOE	1023	0.0401932	0.0310183	0.195049
18210-12	SPIN1	Spindlin-1	APOE	1023	0.0401235	0.0309718	0.195153
5888-29	EIF5A	Eukaryotic translation initiation factor 5A-1	APOE	1023	0.0404966	0.0312729	0.19534
5870-23	BAD	Bcl2-associated agonist of cell death	APOE	1023	0.0404693	0.0312728	0.19564
17345-12	ZADH2	Prostaglandin reductase 3	APOE	1023	0.0401947	0.0310734	0.195824
13464-8	NRAC	Nutritionally-regulated adipose and cardiac enriched protein homolog	APOE	1023	0.0402399	0.0311188	0.195975
5346-24	CPNE1	Copine-1	APOE	1023	0.0406328	0.0314347	0.196147
9486-13	DEFB125	Beta-defensin 125	APOE	1023	0.0404267	0.0312773	0.196176
8040-9	LEMD1	LEM domain-containing protein 1	APOE	1023	0.0395259	0.0305823	0.196204
19177-7	MOBKL1A	MOB kinase activator 1B	APOE	1023	0.0402507	0.0311439	0.196215
17799-9	PGLS	6-phosphogluconolactonase	APOE	1023	0.0402001	0.0311096	0.196285
3365-7	DKK4	Dickkopf-related protein 4	APOE	1023	0.0402281	0.031138	0.196381
15384-15	KL	Klotho	APOE	1023	-0.0407857	0.0315773	0.196491
19136-22	ALDH6A1	Methylmalonate-semialdehyde dehydrogenase [acylating], mitochondrial	APOE	1023	0.0397674	0.0307902	0.196509
18898-36	HDGFL1	Hepatoma-derived growth factor-like protein 1	APOE	1023	0.0407579	0.0315614	0.196571
8841-65	CILP2	Cartilage intermediate layer protein 2	APOE	1023	0.0368935	0.0285708	0.196598
4267-81	PES1	Pescadillo homolog	APOE	1023	0.0403324	0.0312419	0.196714
6538-90	KIAA2013	Uncharacterized protein KIAA2013	APOE	1023	0.0408098	0.0316528	0.197295
4551-72	ADGRG5	Adhesion G-protein coupled receptor G5	APOE	1023	0.0408855	0.0317126	0.197311
17432-25	AK4	Adenylate kinase 4, mitochondrial	APOE	1023	0.0393945	0.0305584	0.197345
14254-27	PTPN4	Tyrosine-protein phosphatase non-receptor type 4	APOE	1023	0.0396393	0.0307682	0.197634
18304-19	BCCIP	BRCA2 and CDKN1A-interacting protein	APOE	1023	0.0402943	0.0312902	0.197829
2190-55	F11	Coagulation factor XI	APOE	1023	0.039324	0.0305459	0.197964
10818-36	SMPD1	Sphingomyelin phosphodiesterase	APOE	1023	-0.0397672	0.0308986	0.198087
2878-66	YES1	Tyrosine-protein kinase Yes	APOE	1023	0.0401749	0.0312158	0.198093
18383-9	FKBP3	Peptidyl-prolyl cis-trans isomerase FKBP3	APOE	1023	0.0396212	0.03081	0.198448
13053-6	SLC6A14	Sodium- and chloride-dependent neutral and basic amino acid transporter B(0+)	APOE	1023	0.0394889	0.0307432	0.198975
13485-20	TMEM87B	Transmembrane protein 87B	APOE	1023	0.0402423	0.0313439	0.199179
11636-33	TAGLN2	Transgelin-2	APOE	1023	0.0392403	0.0305664	0.199222
17849-6	DRG1	Developmentally-regulated GTP-binding protein 1	APOE	1023	0.0398761	0.0310891	0.199618
11681-8	AGFG1	Arf-GAP domain and FG repeat-containing protein 1	APOE	1023	0.0396651	0.0309422	0.199874
13657-2	PNKP	Bifunctional polynucleotide phosphatase/kinase	APOE	1023	0.0401138	0.0312933	0.199889
3820-68	MAPKAPK2	MAP kinase-activated protein kinase 2	APOE	1023	0.039903	0.0311295	0.199899
15452-5	NT5E	5'-nucleotidase	APOE	1023	0.0399231	0.0311779	0.200371
18397-5	AKR1C4	Aldo-keto reductase family 1 member C4	APOE	1023	-0.0388888	0.0303733	0.200418
4276-10	PEBP1	Phosphatidylethanolamine-binding protein 1	APOE	1023	0.0400582	0.0312883	0.200442
18215-5	THG1L	Probable tRNA(His) guanylyltransferase	APOE	1023	0.0400341	0.0312725	0.200486
2939-10	ARTN	Artemin	APOE	1023	0.0403042	0.0314836	0.200488
12575-30	MTHFD1	C-1-tetrahydrofolate synthase, cytoplasmic	APOE	1023	0.0396134	0.0309505	0.200582
11439-88	RHPN2	Rhophilin-2	APOE	1023	0.0396891	0.0310324	0.200913
8383-20	C11orf94	Uncharacterized protein C11orf94	APOE	1023	0.0400384	0.0313278	0.201233
12756-3	BACH2	Transcription regulator protein BACH2	APOE	1023	0.0400214	0.0313922	0.202351
17852-5	PPME1	Protein phosphatase methylesterase 1	APOE	1023	0.0396541	0.0311209	0.202595
9283-8	CD44	CD44 antigen	APOE	1023	0.0398961	0.0313159	0.202668
3889-64	LMNB1	Lamin-B1	APOE	1023	0.0397261	0.0312029	0.202962
15667-39	BMP4	Bone morphogenetic protein 4	APOE	1023	-0.0393982	0.0309545	0.203097
4282-3	RAN	GTP-binding nuclear protein Ran	APOE	1023	0.0399517	0.0314058	0.203333
9864-38	TTC1	Tetratricopeptide repeat protein 1	APOE	1023	0.0394035	0.0309907	0.203565
7257-18	PTH2	Tuberoinfundibular peptide of 39 residues	APOE	1023	0.0396342	0.0311744	0.203597
9449-150	C4BPA	C4b-binding protein alpha chain	APOE	1023	0.0385887	0.0303553	0.203645
5481-16	RASA1	Ras GTPase-activating protein 1	APOE	1023	0.0395994	0.0311853	0.204153
19282-3	RAB13	Ras-related protein Rab-13	APOE	1023	0.0396561	0.0312314	0.204174
17727-1	PTTG1	Securin	APOE	1023	0.0391995	0.03091	0.204733
17744-31	RAB11A	Ras-related protein Rab-11A	APOE	1023	0.0391317	0.0308643	0.204847
19169-88	FIBP	Acidic fibroblast growth factor intracellular-binding protein	APOE	1023	0.0393399	0.0310324	0.204905
9855-10	RHOA	Transforming protein RhoA	APOE	1023	0.0391908	0.0309447	0.205342
12848-9	ARHGEF2	Rho guanine nucleotide exchange factor 2	APOE	1023	0.0398526	0.0314832	0.205571
4123-60	FGF4	Fibroblast growth factor 4	APOE	1023	0.0397258	0.0313936	0.205724
9831-12	G3BP2	Ras GTPase-activating protein-binding protein 2	APOE	1023	0.0392584	0.0310271	0.205766
17826-341	EEF1D	Elongation factor 1-delta	APOE	1023	0.0390774	0.0308854	0.205786
12469-19	MAPRE1	Microtubule-associated protein RP/EB family member 1	APOE	1023	0.0393346	0.0311101	0.206097
3423-59	CMA1	Chymase	APOE	1023	0.0391688	0.0309974	0.206368
15644-1	BTD	Biotinidase	APOE	1023	0.0399838	0.0316632	0.206667
12411-60	MAX	Protein max	APOE	1023	0.0388143	0.0307439	0.206768
8358-30	PRDX3	Thioredoxin-dependent peroxide reductase, mitochondrial	APOE	1023	0.0391874	0.031067	0.207171
2877-3	UBE2I	SUMO-conjugating enzyme UBC9	APOE	1023	0.0391372	0.0310307	0.207221
5138-50	TNFRSF12A	Tumor necrosis factor receptor superfamily member 12A	APOE	1023	0.039863	0.0316252	0.207495
11130-158	CACNB4	Voltage-dependent L-type calcium channel subunit beta-4	APOE	1023	0.0393148	0.0311934	0.207541
14675-20	EIF4B	Eukaryotic translation initiation factor 4B	APOE	1023	0.0393215	0.0312001	0.207561
9176-3	MUC1	Mucin-1	APOE	1023	0.0396918	0.0314997	0.207645
13621-31	AP2A2	AP-2 complex subunit alpha-2	APOE	1023	0.0388903	0.0308819	0.207914
19262-219	ACADVL	Very long-chain specific acyl-CoA dehydrogenase, mitochondrial	APOE	1023	0.0387703	0.0307917	0.207988
2752-62	GDF5	Growth/differentiation factor 5	APOE	1023	0.0392803	0.0312059	0.208123
3197-70	IDE	Insulin-degrading enzyme	APOE	1023	0.0395961	0.0314587	0.208149
17151-84	IRF3	Interferon regulatory factor 3	APOE	1023	0.0392626	0.031196	0.208183
3535-84	DKK1	Dickkopf-related protein 1	APOE	1023	0.0393307	0.0312631	0.208372
13131-5	HK1	Hexokinase-1	APOE	1023	0.0384531	0.0305793	0.208578
10453-7	CEACAM20	Carcinoembryonic antigen-related cell adhesion molecule 20	APOE	1023	-0.0389121	0.030948	0.208632
3347-9	ADRBK1	Beta-adrenergic receptor kinase 1	APOE	1023	0.0390531	0.0310829	0.208964
19189-2	USP14	Ubiquitin carboxyl-terminal hydrolase 14	APOE	1023	0.039164	0.0311813	0.209113
12820-1	GRAP	GRB2-related adapter protein	APOE	1023	0.0389371	0.0310084	0.209226
11160-56	RNF122	RING finger protein 122	APOE	1023	0.0393674	0.0313631	0.209401
15367-38	BPIFB1	BPI fold-containing family B member 1	APOE	1023	0.0387842	0.0309044	0.209488
11458-30	PCBP1	Poly(rC)-binding protein 1	APOE	1023	0.039007	0.0310888	0.209589
16070-7	WIF1	Wnt inhibitory factor 1	APOE	1023	0.0395383	0.0315191	0.209688
9874-28	CDKN2B	Cyclin-dependent kinase 4 inhibitor B	APOE	1023	0.039177	0.0312382	0.209791
13680-3	NAB2	NGFI-A-binding protein 2	APOE	1023	0.039141	0.031221	0.20996
19206-20	NUDT1	7,8-dihydro-8-oxoguanine triphosphatase	APOE	1023	0.0391014	0.0311933	0.210017
17210-2	TCL1A	T-cell leukemia/lymphoma protein 1A	APOE	1023	0.0393995	0.0314348	0.210071
15553-22	ACHE	Acetylcholinesterase	APOE	1023	0.0389678	0.0311043	0.210275
9873-17	ESRRA	Steroid hormone receptor ERR1	APOE	1023	0.0387072	0.0309201	0.210625
12329-21	RPS6KA1	Ribosomal protein S6 kinase alpha-1	APOE	1023	0.0392681	0.031386	0.210884
5798-3	BID	BH3-interacting domain death agonist	APOE	1023	0.0387943	0.0310073	0.210885
13062-4	GMFG	Glia maturation factor gamma	APOE	1023	0.0385348	0.0308011	0.210903
17778-19	RAB32	Ras-related protein Rab-32	APOE	1023	0.0388333	0.0310651	0.211276
18265-18	ZNF34	Zinc finger protein 34	APOE	1023	0.0391141	0.0313042	0.211487
4396-54	IFNL1	Interferon lambda-1	APOE	1023	0.0391886	0.0313904	0.211875
10933-107	CALN1	Calcium-binding protein 8	APOE	1023	0.0385252	0.0308595	0.211883
18158-45	CASP8	Caspase-8	APOE	1023	0.0386958	0.0310029	0.211981
19222-124	RAB5B	Ras-related protein Rab-5B	APOE	1023	0.0386905	0.0310003	0.212007
13659-36	ATP13A1	Manganese-transporting ATPase 13A1	APOE	1023	0.0391001	0.0313322	0.21206
10606-34	TOR1AIP1	Torsin-1A-interacting protein 1	APOE	1023	0.0387374	0.0310617	0.212356
4453-83	LRRTM3	Leucine-rich repeat transmembrane neuronal protein 3	APOE	1023	0.0389904	0.0312695	0.212429
6226-69	EFHA1	Calcium uptake protein 2, mitochondrial	APOE	1023	0.0383706	0.030778	0.212513
15615-8	LILRB3	Leukocyte immunoglobulin-like receptor subfamily B member 3	APOE	1023	-0.039404	0.0316377	0.212956
13681-173	CSNK2A2	Casein kinase II subunit alpha'	APOE	1023	0.038607	0.0310165	0.213234
6896-3	C1orf162	Transmembrane protein C1orf162	APOE	1023	0.0380717	0.0305963	0.213381
3173-49	NAAA	N-acylethanolamine-hydrolyzing acid amidase	APOE	1023	-0.0391777	0.0315068	0.213696
5900-11	HINT1	Histidine triad nucleotide-binding protein 1	APOE	1023	0.0390567	0.0314133	0.213751
14063-17	OSM	Oncostatin-M	APOE	1023	0.0392214	0.0315501	0.213814
17158-17	UBE2G1	Ubiquitin-conjugating enzyme E2 G1	APOE	1023	0.0381736	0.03072	0.214004
17702-53	UGT1A1	UDP-glucuronosyltransferase 1-1	APOE	1023	0.0383906	0.030897	0.21404
10767-52	GPR64	Adhesion G-protein coupled receptor G2	APOE	1023	0.0388252	0.0312471	0.214043
13525-17	KCNG4	Potassium voltage-gated channel subfamily G member 4	APOE	1023	0.0388892	0.0313043	0.214127
3488-64	CAT	Catalase	APOE	1023	0.037101	0.0298767	0.214309
12428-2	LYPLAL1	Lysophospholipase-like protein 1	APOE	1023	0.0388224	0.031277	0.214516
7865-126	PLA2G16	HRAS-like suppressor 3	APOE	1023	-0.0388733	0.0313262	0.214635
18943-4	PTGR2	Prostaglandin reductase 2	APOE	1023	0.0385765	0.0310902	0.214683
5988-49	TNFSF14	Tumor necrosis factor ligand superfamily member 14	APOE	1023	0.0382999	0.0308852	0.214949
6899-37	PCBD2	Pterin-4-alpha-carbinolamine dehydratase 2	APOE	1023	0.0387445	0.0312644	0.215253
8000-17	KIR2DL5A	Killer cell immunoglobulin-like receptor 2DL5A	APOE	1023	0.0390452	0.0315078	0.215263
3388-58	PAK7	Serine/threonine-protein kinase PAK 5	APOE	1023	0.0385445	0.031108	0.215325
15503-20	LEFTY2	Left-right determination factor 2	APOE	1023	0.0390603	0.0315297	0.215404
16043-30	SHC1	SHC-transforming protein 1	APOE	1023	0.038365	0.0309718	0.215454
7153-66	NGRN	Neugrin	APOE	1023	0.0389116	0.0314169	0.21551
2747-3	ULBP3	UL16-binding protein 3	APOE	1023	0.0386752	0.0312354	0.215647
17819-30	FAHD1	Acylpyruvase FAHD1, mitochondrial	APOE	1023	0.0388166	0.031353	0.215697
4916-2	IGHD|IGK@|IGL@	Immunoglobulin heavy constant delta	APOE	1023	0.0388255	0.0313621	0.215726
18206-18	ADH6	Alcohol dehydrogenase 6	APOE	1023	0.0383889	0.0310125	0.215771
16883-57	RAB4A	Ras-related protein Rab-4A	APOE	1023	0.0382289	0.0308844	0.215788
15305-7	SCGN	Secretagogin	APOE	1023	-0.0387219	0.0313058	0.216127
12635-9	TRDMT1	tRNA (cytosine(38)-C(5))-methyltransferase	APOE	1023	0.0384173	0.0310803	0.216435
9951-36	FBXL4	F-box/LRR-repeat protein 4	APOE	1023	-0.0387202	0.0313408	0.21666
4474-19	RPS27A	Ubiquitin-40S ribosomal protein S27a	APOE	1023	0.0391854	0.03172	0.216699
13112-179	FSTL1	Follistatin-related protein 1	APOE	1023	-0.0388592	0.0314577	0.216724
11217-16	CTBP1	C-terminal-binding protein 1	APOE	1023	0.0383371	0.0310455	0.216879
5128-53	SLAMF6	SLAM family member 6	APOE	1023	-0.0388705	0.0315085	0.217333
18327-6	SNX5	Sorting nexin-5	APOE	1023	0.0378063	0.0306604	0.217551
11382-5	BLVRA	Biliverdin reductase A	APOE	1023	0.0385357	0.0312563	0.217616
6927-7	NDST1	Bifunctional heparan sulfate N-deacetylase/N-sulfotransferase 1	APOE	1023	-0.039117	0.0317352	0.217723
5430-66	SIRPA	Tyrosine-protein phosphatase non-receptor type substrate 1	APOE	1023	-0.0388258	0.031499	0.217724
10900-272	STMN2	Stathmin-2	APOE	1023	0.0387918	0.0314879	0.217964
13682-47	CSF1R	Macrophage colony-stimulating factor 1 receptor	APOE	1023	-0.0381272	0.0309488	0.21797
10363-13	SMAD3	Mothers against decapentaplegic homolog 3	APOE	1023	0.038314	0.0311523	0.218737
14156-33	YWHAB	14-3-3 protein beta/alpha	APOE	1023	0.0381762	0.0310411	0.218751
17797-1	CUL1	Cullin-1	APOE	1023	0.0382984	0.0311717	0.219212
9244-27	PPT1	Palmitoyl-protein thioesterase 1	APOE	1023	0.0384061	0.0312598	0.219218
10668-5	STX4	Syntaxin-4	APOE	1023	0.0377666	0.0307662	0.219621
14116-129	S100A4	Protein S100-A4	APOE	1023	0.0383817	0.0312679	0.219631
3469-74	RPS6KA3	Ribosomal protein S6 kinase alpha-3	APOE	1023	0.0382959	0.0312011	0.219676
15435-4	PNP	Purine nucleoside phosphorylase	APOE	1023	0.0384305	0.0313134	0.219715
9974-8	DLL3	Delta-like protein 3	APOE	1023	0.0379737	0.0309477	0.219813
11683-19	GGA3	ADP-ribosylation factor-binding protein GGA3	APOE	1023	0.0382592	0.0311967	0.220053
4534-10	PRSS22	Brain-specific serine protease 4	APOE	1023	0.0381592	0.0311277	0.22024
13986-6	LANCL1	Glutathione S-transferase LANCL1	APOE	1023	0.0382365	0.031195	0.220302
11348-132	P4HA2	Prolyl 4-hydroxylase subunit alpha-2	APOE	1023	0.0380523	0.0310578	0.220496
17450-51	HARS	Histidine--tRNA ligase, cytoplasmic	APOE	1023	0.0379897	0.0310157	0.220629
5139-32	UNC5C	Netrin receptor UNC5C	APOE	1023	-0.036901	0.0301489	0.220968
9730-22	GHDC	GH3 domain-containing protein	APOE	1023	0.0384665	0.0314325	0.221035
6969-14	WFDC5	WAP four-disulfide core domain protein 5	APOE	1023	0.0376594	0.0307984	0.221415
12497-29	NUDT16L1	Tudor-interacting repair regulator protein	APOE	1023	0.0376785	0.0308328	0.221698
9877-28	CRKL	Crk-like protein	APOE	1023	0.03815	0.0312198	0.221715
2851-63	C5	Complement C5	APOE	1023	0.0385932	0.0315848	0.221749
9038-12	JTB	Protein JTB	APOE	1023	0.03807	0.0311735	0.222
12746-4	CYTH4	Cytohesin-4	APOE	1023	0.037635	0.0308336	0.222243
6442-6	BAGE3	B melanoma antigen 3	APOE	1023	0.0380818	0.0312222	0.222578
6255-74	CPXM1	Probable carboxypeptidase X1	APOE	1023	0.0383338	0.0314466	0.22284
9188-119	CXCL9	C-X-C motif chemokine 9	APOE	1023	-0.0370406	0.0304219	0.22339
13568-30	PSMD4	26S proteasome non-ATPase regulatory subunit 4	APOE	1023	0.0380431	0.0312466	0.223409
18232-42	PIP4K2B	Phosphatidylinositol 5-phosphate 4-kinase type-2 beta	APOE	1023	0.0377791	0.031035	0.223487
19150-20	PRPSAP2	Phosphoribosyl pyrophosphate synthase-associated protein 2	APOE	1023	0.0379901	0.0312155	0.223595
15678-71	DKK2	Dickkopf-related protein 2	APOE	1023	0.0377315	0.0310448	0.224217
12432-23	CACYBP	Calcyclin-binding protein	APOE	1023	0.0379161	0.0312051	0.224344
18382-109	COMT	Catechol O-methyltransferase	APOE	1023	0.037348	0.0307432	0.224428
2870-29	RAC1	Ras-related C3 botulinum toxin substrate 1	APOE	1023	0.0376779	0.0310346	0.224725
9457-3	CAV2	Caveolin-2	APOE	1023	0.0375305	0.0309158	0.224764
17726-3	SAR1A	GTP-binding protein SAR1a	APOE	1023	0.037627	0.0309963	0.224779
19261-12	SDCBP2	Syntenin-2	APOE	1023	-0.0370416	0.0305224	0.224905
8272-22	HSD17B7	3-keto-steroid reductase	APOE	1023	0.0384025	0.0316439	0.224906
16850-5	RGS5	Regulator of G-protein signaling 5	APOE	1023	0.037486	0.0309096	0.225221
12669-30	HECW1	E3 ubiquitin-protein ligase HECW1	APOE	1023	0.0378439	0.0312248	0.22552
8963-8	VTI1B	Vesicle transport through interaction with t-SNAREs homolog 1B	APOE	1023	0.0361938	0.0298821	0.225811
8380-244	DLK1	Protein delta homolog 1	APOE	1023	0.0374964	0.0309591	0.225835
12494-99	GABARAPL2	Gamma-aminobutyric acid receptor-associated protein-like 2	APOE	1023	0.0378398	0.0312768	0.226342
13595-20	THTPA	Thiamine-triphosphatase	APOE	1023	0.0371251	0.0306885	0.226379
17697-2	OVCA2	Esterase OVCA2	APOE	1023	0.0376723	0.0311546	0.226585
9231-23	IMPAD1	Inositol monophosphatase 3	APOE	1023	0.0373882	0.030927	0.226694
5228-25	KIF23	Kinesin-like protein KIF23	APOE	1023	0.0379113	0.0313621	0.226731
15391-114	GAS6	Growth arrest-specific protein 6	APOE	1023	-0.0381592	0.0315746	0.226839
6151-18	MAP2K3	Dual specificity mitogen-activated protein kinase kinase 3	APOE	1023	0.0374388	0.0309948	0.227083
9345-436	WFDC13	WAP four-disulfide core domain protein 13	APOE	1023	0.037276	0.0308606	0.227093
10058-1	RAD23A	UV excision repair protein RAD23 homolog A	APOE	1023	0.037876	0.0313704	0.227287
18813-15	DDX19A	ATP-dependent RNA helicase DDX19A	APOE	1023	0.0373816	0.0309632	0.22732
4924-32	MMP1	Interstitial collagenase	APOE	1023	0.0377048	0.0312311	0.227323
17332-3	ADPRHL2	ADP-ribose glycohydrolase ARH3	APOE	1023	0.0378048	0.0313182	0.227387
10008-43	GUCA1A	Guanylyl cyclase-activating protein 1	APOE	1023	0.0377956	0.031312	0.227408
10816-150	PILRA	Paired immunoglobulin-like type 2 receptor alpha	APOE	1023	-0.0383164	0.0317515	0.227524
13930-3	APOBEC3G	DNA dC->dU-editing enzyme APOBEC-3G	APOE	1023	0.0375777	0.0311456	0.227618
19323-1	EBAG9	Receptor-binding cancer antigen expressed on SiSo cells	APOE	1023	0.0375837	0.0311511	0.227626
9266-1	TREM1	Triggering receptor expressed on myeloid cells 1	APOE	1023	-0.0353287	0.0292859	0.227688
11433-11	TCTN2	Tectonic-2	APOE	1023	0.0380346	0.0315341	0.227762
9600-55	THSD7A	Thrombospondin type-1 domain-containing protein 7A	APOE	1023	-0.0375425	0.0311264	0.227767
2644-11	PRKCA	Protein kinase C alpha type	APOE	1023	0.0372461	0.030888	0.227879
8097-77	LIPN	Lipase member N	APOE	1023	0.0384254	0.0318733	0.227984
12373-73	TRA2B	Transformer-2 protein homolog beta	APOE	1023	-0.0372871	0.03093	0.227998
12748-6	BRDT	Bromodomain testis-specific protein	APOE	1023	0.0372718	0.0309308	0.228201
18415-16	ARL6	ADP-ribosylation factor-like protein 6	APOE	1023	0.0376371	0.0312385	0.228269
5717-2	CILP	Cartilage intermediate layer protein 1	APOE	1023	0.0376449	0.0312734	0.228691
4963-19	ARPP19	cAMP-regulated phosphoprotein 19	APOE	1023	0.0374174	0.0310866	0.228725
17490-4	SH3BGRL3	SH3 domain-binding glutamic acid-rich-like protein 3	APOE	1023	0.0376428	0.0313531	0.229902
3867-49	SEZ6L2	Seizure 6-like protein 2	APOE	1023	0.0376241	0.0313446	0.230008
10372-18	STAT6	Signal transducer and activator of transcription 6	APOE	1023	0.0368581	0.0307212	0.230232
2649-77	ICAM3	Intercellular adhesion molecule 3	APOE	1023	0.0370312	0.0308781	0.230422
11227-31	TBL2	Transducin beta-like protein 2	APOE	1023	0.0375753	0.0313538	0.23075
7141-21	MGAT4B	Alpha-1,3-mannosyl-glycoprotein 4-beta-N-acetylglucosaminyltransferase B	APOE	1023	-0.0374465	0.0312485	0.230783
13078-3	CETN2	Centrin-2	APOE	1023	0.0373001	0.031141	0.231003
13697-51	GPD1	Glycerol-3-phosphate dehydrogenase [NAD(+)], cytoplasmic	APOE	1023	-0.0373595	0.0312023	0.231177
16919-1	DBI	Acyl-CoA-binding protein	APOE	1023	0.0369684	0.0308948	0.231468
3445-53	IL15RA	Interleukin-15 receptor subunit alpha	APOE	1023	0.0372676	0.031146	0.231484
2998-53	JAM3	Junctional adhesion molecule C	APOE	1023	0.0375374	0.0313881	0.23173
9409-11	TPSAB1	Tryptase alpha/beta-1	APOE	1023	-0.0376009	0.0314459	0.231801
3043-49	SPARC	SPARC	APOE	1023	0.0371092	0.0310361	0.231821
3603-60	CLEC7A	C-type lectin domain family 7 member A	APOE	1023	0.037097	0.0310381	0.232006
5475-10	PRKCB	Protein kinase C beta type	APOE	1023	0.0369965	0.030967	0.232202
7099-33	FSTL5	Follistatin-related protein 5	APOE	1023	0.0376301	0.0315013	0.23226
5460-60	DDX19B	ATP-dependent RNA helicase DDX19B	APOE	1023	0.0367714	0.0307918	0.232401
8913-22	SIGLEC11	Sialic acid-binding Ig-like lectin 11	APOE	1023	0.0371289	0.0310948	0.232457
12493-42	OTUB2	Ubiquitin thioesterase OTUB2	APOE	1023	0.0373928	0.0313381	0.232788
5653-23	PRSS37	Probable inactive serine protease 37	APOE	1023	-0.0371955	0.031182	0.232928
13605-16	ANXA10	Annexin A10	APOE	1023	0.0365702	0.0306973	0.233529
4158-54	PLAU	Urokinase-type plasminogen activator	APOE	1023	-0.0375367	0.0315085	0.233529
12724-81	CIRBP	Cold-inducible RNA-binding protein	APOE	1023	0.037147	0.0311922	0.23369
18180-58	RTN4IP1	Reticulon-4-interacting protein 1, mitochondrial	APOE	1023	0.0370913	0.0311635	0.23396
19227-18	BATF	Basic leucine zipper transcriptional factor ATF-like	APOE	1023	0.0371529	0.0312323	0.234218
7020-13	CHST5	Carbohydrate sulfotransferase 5	APOE	1023	0.0373794	0.0314388	0.234456
4991-12	GPC5	Glypican-5	APOE	1023	0.0371869	0.0312939	0.234711
2975-19	CTGF	Connective tissue growth factor	APOE	1023	0.0372935	0.0314031	0.235001
3466-8	PRKACA	cAMP-dependent protein kinase catalytic subunit alpha	APOE	1023	0.0367741	0.0309696	0.235059
3079-62	RARRES2	Retinoic acid receptor responder protein 2	APOE	1023	-0.0365001	0.0307423	0.235112
17818-22	SUGT1	Protein SGT1 homolog	APOE	1023	0.0368387	0.0310304	0.235156
5404-53	TNFRSF21	Tumor necrosis factor receptor superfamily member 21	APOE	1023	-0.0369433	0.0311261	0.23527
3437-80	FLT3	Receptor-type tyrosine-protein kinase FLT3	APOE	1023	0.0367592	0.0309778	0.235374
12707-26	DPYSL3	Dihydropyrimidinase-related protein 3	APOE	1023	0.0370993	0.031272	0.235488
8219-14	ZG16	Zymogen granule membrane protein 16	APOE	1023	-0.0362752	0.0305975	0.235796
4146-58	NTF4	Neurotrophin-4	APOE	1023	0.0369073	0.0311659	0.236326
19161-1	USP15	Ubiquitin carboxyl-terminal hydrolase 15	APOE	1023	0.0371571	0.0313854	0.236453
18875-125	COL2A1	Collagen alpha-1(II) chain	APOE	1023	0.0375207	0.0317048	0.236636
15534-26	MDH2	Malate dehydrogenase, mitochondrial	APOE	1023	0.0362285	0.0306179	0.236712
5751-14	LETMD1	LETM1 domain-containing protein 1	APOE	1023	-0.0367585	0.031071	0.23679
6557-50	LRRC15	Leucine-rich repeat-containing protein 15	APOE	1023	0.0355964	0.030098	0.236934
15390-3	GAL	Galanin peptides	APOE	1023	0.0362905	0.0307175	0.237432
3847-56	ETHE1	Persulfide dioxygenase ETHE1, mitochondrial	APOE	1023	0.0373366	0.0316083	0.237513
3067-67	GDF9	Growth/differentiation factor 9	APOE	1023	0.0365484	0.0309446	0.237566
11319-106	MRE11A	Double-strand break repair protein MRE11	APOE	1023	0.0367519	0.0311256	0.237698
10703-203	SUDS3	Sin3 histone deacetylase corepressor complex component SDS3	APOE	1023	0.0365384	0.0309496	0.237771
10553-8	TOR1AIP2	Torsin-1A-interacting protein 2	APOE	1023	0.0370818	0.0314134	0.237824
5082-51	IL1RAPL2	X-linked interleukin-1 receptor accessory protein-like 2	APOE	1023	0.0370361	0.031385	0.237977
13728-19	ERP29	Endoplasmic reticulum resident protein 29	APOE	1023	0.0366828	0.0310922	0.238077
13943-38	DPY30	Protein dpy-30 homolog	APOE	1023	0.0368891	0.0312718	0.238148
3858-5	ACP1	Low molecular weight phosphotyrosine protein phosphatase	APOE	1023	0.0371599	0.0315128	0.238318
18403-25	AMPD2	AMP deaminase 2	APOE	1023	0.0366515	0.0310924	0.238481
19131-184	TIAL1	Nucleolysin TIAR	APOE	1023	0.0367167	0.0311493	0.238504
6925-26	SNX8	Sorting nexin-8	APOE	1023	0.0368713	0.0312863	0.238592
16292-288	GIP	Gastric inhibitory polypeptide	APOE	1023	-0.0362678	0.0307749	0.238603
2719-3	CSF3R	Granulocyte colony-stimulating factor receptor	APOE	1023	0.0363838	0.0308759	0.238642
12517-52	PDCD5	Programmed cell death protein 5	APOE	1023	0.0370086	0.0314105	0.238708
19331-18	BAIAP2	Brain-specific angiogenesis inhibitor 1-associated protein 2	APOE	1023	0.0368484	0.031276	0.23873
12537-88	PURA	Transcriptional activator protein Pur-alpha	APOE	1023	0.0367703	0.0312128	0.238775
16853-5	NRK1	Nicotinamide riboside kinase 1	APOE	1023	0.0368699	0.0313002	0.238819
11454-87	EIF3G	Eukaryotic translation initiation factor 3 subunit G	APOE	1023	0.0366768	0.0311398	0.238872
6528-95	EXTL2	Exostosin-like 2	APOE	1023	0.0368944	0.0313385	0.239081
18237-29	NRIP3	Nuclear receptor-interacting protein 3	APOE	1023	0.0367572	0.0312277	0.239168
18213-30	UBE2F	NEDD8-conjugating enzyme UBE2F	APOE	1023	0.036737	0.0312443	0.239676
2855-49	MAPK3	Mitogen-activated protein kinase 3	APOE	1023	0.0366042	0.0311554	0.240037
13073-14	ANP32A	Acidic leucine-rich nuclear phosphoprotein 32 family member A	APOE	1023	0.0360987	0.030735	0.240188
18205-123	MAGEA6	Melanoma-associated antigen 6	APOE	1023	0.0363828	0.0310066	0.24064
8631-13	ERMAP	Erythroid membrane-associated protein	APOE	1023	0.0364898	0.0310997	0.240669
12593-33	PDRG1	p53 and DNA damage-regulated protein 1	APOE	1023	0.0364633	0.0310808	0.240724
17475-18	PBK	Lymphokine-activated killer T-cell-originated protein kinase	APOE	1023	0.0362457	0.0308991	0.240782
2617-56	ERBB3	Receptor tyrosine-protein kinase erbB-3	APOE	1023	0.0346056	0.0295017	0.240795
9840-2	CDC42	Cell division control protein 42 homolog	APOE	1023	0.0364679	0.031116	0.241198
17728-61	CHMP2A	Charged multivesicular body protein 2a	APOE	1023	0.0362081	0.0309064	0.241382
11513-92	CD38	ADP-ribosyl cyclase/cyclic ADP-ribose hydrolase 1	APOE	1023	0.0361006	0.0308214	0.241484
3034-1	GFAP	Glial fibrillary acidic protein	APOE	1023	0.0369871	0.0315815	0.241532
3534-14	CD40LG	CD40 ligand	APOE	1023	0.0370093	0.0316066	0.241625
12786-61	GPCPD1	Glycerophosphocholine phosphodiesterase GPCPD1	APOE	1023	0.0362558	0.0309806	0.241889
13645-14	DHX38	Pre-mRNA-splicing factor ATP-dependent RNA helicase PRP16	APOE	1023	0.0358898	0.0306691	0.241909
6947-4	ST3GAL6	Type 2 lactosamine alpha-2,3-sialyltransferase	APOE	1023	-0.0369375	0.0315661	0.241935
13479-8	FAM171A2	Protein FAM171A2	APOE	1023	0.0364219	0.0311466	0.242254
13499-30	F8	Coagulation factor VIII	APOE	1023	-0.0361611	0.0309298	0.242349
7766-25	ZP4	Zona pellucida sperm-binding protein 4	APOE	1023	0.0363285	0.0310753	0.242385
12956-40	KIAA1279	KIF1-binding protein	APOE	1023	0.0363562	0.0311294	0.242846
11164-7	TENM2	Teneurin-2	APOE	1023	0.0364263	0.0311928	0.242895
13926-1	RMI1	RecQ-mediated genome instability protein 1	APOE	1023	0.0363904	0.0311646	0.242934
7139-14	SLITRK4	SLIT and NTRK-like protein 4	APOE	1023	-0.0298662	0.0255842	0.243062
8876-51	NRXN2	Neurexin-2-beta	APOE	1023	0.0360538	0.0308869	0.243095
8890-9	TMEM132B	Transmembrane protein 132B	APOE	1023	0.0346966	0.0297251	0.243111
12462-20	SETMAR	Histone-lysine N-methyltransferase SETMAR	APOE	1023	-0.0364185	0.0312118	0.243283
4130-71	FGF6	Fibroblast growth factor 6	APOE	1023	0.036283	0.0311112	0.243518
18175-65	VAT1	Synaptic vesicle membrane protein VAT-1 homolog	APOE	1023	0.0359688	0.0308614	0.24382
15587-20	FOLR2	Folate receptor beta	APOE	1023	-0.0359792	0.0308924	0.244156
9606-4	NUP210L	Nuclear pore membrane glycoprotein 210-like	APOE	1023	0.0364477	0.0313003	0.244241
9316-67	WFDC1	WAP four-disulfide core domain protein 1	APOE	1023	-0.0362581	0.031158	0.244551
2982-82	LGALS4	Galectin-4	APOE	1023	0.036834	0.0316633	0.244707
11228-37	RIC3	Protein RIC-3	APOE	1023	0.036212	0.0311475	0.244993
9102-28	ZFYVE27	Protrudin	APOE	1023	0.0363136	0.0312583	0.245346
13636-20	NAP1L1	Nucleosome assembly protein 1-like 1	APOE	1023	0.0355732	0.0306476	0.245757
9889-42	AFAP1L1	Actin filament-associated protein 1-like 1	APOE	1023	-0.0362801	0.0312582	0.245781
17205-21	RAB5A	Ras-related protein Rab-5A	APOE	1023	0.0361446	0.0311668	0.246165
15372-43	BRD2	Bromodomain-containing protein 2	APOE	1023	0.0362855	0.0312906	0.2462
19281-86	MAFG	Transcription factor MafG	APOE	1023	0.036114	0.0311568	0.246413
6354-13	HEPHL1	Hephaestin-like protein 1	APOE	1023	0.036159	0.0311969	0.246434
5007-1	MAPK14	Mitogen-activated protein kinase 14	APOE	1023	0.0360166	0.0310767	0.246473
12742-160	TMEM8B	Transmembrane protein 8B	APOE	1023	0.0359231	0.0310001	0.246536
9869-28	NFKB1	Nuclear factor NF-kappa-B p105 subunit	APOE	1023	0.0364093	0.0314379	0.24681
12571-14	ARL3	ADP-ribosylation factor-like protein 3	APOE	1023	0.036103	0.0311801	0.246911
3836-51	UFM1	Ubiquitin-fold modifier 1	APOE	1023	0.0360815	0.0311719	0.247068
6054-6	NXPH3	Neurexophilin-3	APOE	1023	0.0360387	0.0311362	0.247087
2333-72	TGFB1	Transforming growth factor beta-1 proprotein	APOE	1023	0.0358413	0.0309735	0.247207
5021-13	PPA1	Inorganic pyrophosphatase	APOE	1023	0.0362467	0.0313316	0.247325
17757-86	CAB39	Calcium-binding protein 39	APOE	1023	0.0359645	0.0311078	0.24763
12434-25	IST1	IST1 homolog	APOE	1023	0.0358528	0.0310315	0.24794
12675-14	DARS	Aspartate--tRNA ligase, cytoplasmic	APOE	1023	0.035466	0.0307308	0.248465
18389-11	IFNA1	Interferon alpha-1/13	APOE	1023	0.0358382	0.0310844	0.248939
13994-1	FBL	rRNA 2'-O-methyltransferase fibrillarin	APOE	1023	0.0355496	0.0308563	0.249279
13544-9	HMHA1	Rho GTPase-activating protein 45	APOE	1023	0.0354656	0.0307959	0.249472
11162-37	EQTN	Equatorin	APOE	1023	0.0361064	0.0313558	0.249523
18191-23	RANBP1	Ran-specific GTPase-activating protein	APOE	1023	0.0357033	0.0310268	0.249846
7879-12	CYP3A4	Cytochrome P450 3A4	APOE	1023	0.0355961	0.0309392	0.249931
9384-17	CAMP	Cathelicidin antimicrobial peptide	APOE	1023	0.0364666	0.0316998	0.249989
9223-11	MANF	Mesencephalic astrocyte-derived neurotrophic factor	APOE	1023	0.0358418	0.0311675	0.250154
7922-5	ADM	ADM	APOE	1023	0.036248	0.0315228	0.250186
8297-8	DNAJC10	DnaJ homolog subfamily C member 10	APOE	1023	0.0354548	0.0308513	0.250467
8320-5	SLTM	SAFB-like transcription modulator	APOE	1023	-0.0361545	0.0314603	0.250468
14634-13	LHCGR	Lutropin-choriogonadotropic hormone receptor	APOE	1023	0.0361773	0.0314847	0.250537
11388-75	WFDC2	WAP four-disulfide core domain protein 2	APOE	1023	-0.0324	0.0281977	0.250544
2632-5	IL12RB1	Interleukin-12 receptor subunit beta-1	APOE	1023	0.0357587	0.0311467	0.250939
14246-50	DOK2	Docking protein 2	APOE	1023	0.0356696	0.0310803	0.251109
9947-22	TOPBP1	DNA topoisomerase 2-binding protein 1	APOE	1023	0.0357918	0.0312024	0.251347
17698-15	WBP2	WW domain-binding protein 2	APOE	1023	0.0358905	0.0312946	0.25144
19258-24	GCDH	Glutaryl-CoA dehydrogenase, mitochondrial	APOE	1023	0.0354962	0.0309511	0.251443
17343-6	SNPH	Syntaphilin	APOE	1023	0.0357415	0.031171	0.251536
8970-9	RIPK2	Receptor-interacting serine/threonine-protein kinase 2	APOE	1023	0.0358146	0.0312824	0.252259
12785-49	ZBTB33	Transcriptional regulator Kaiso	APOE	1023	0.0358154	0.0312972	0.252472
18324-61	SUOX	Sulfite oxidase, mitochondrial	APOE	1023	0.0354618	0.0309945	0.252569
8059-1	THPO	Thrombopoietin	APOE	1023	0.035768	0.0312635	0.252589
10754-113	PROK2	Prokineticin-2	APOE	1023	0.0360061	0.0314749	0.252638
2668-70	CAPN1|CAPNS1	Calpain-1 catalytic subunit|Calpain small subunit 1	APOE	1023	0.0355874	0.031125	0.252884
10959-125	BET1L	BET1-like protein	APOE	1023	0.0357362	0.0312757	0.253197
9199-6	UBE2G2	Ubiquitin-conjugating enzyme E2 G2	APOE	1023	-0.0353438	0.0309329	0.253206
13644-30	HGS	Hepatocyte growth factor-regulated tyrosine kinase substrate	APOE	1023	0.0352445	0.0308502	0.253272
4976-57	CRK	Adapter molecule crk	APOE	1023	0.0357819	0.031322	0.253292
4563-61	PLCG1	1-phosphatidylinositol 4,5-bisphosphate phosphodiesterase gamma-1	APOE	1023	0.0353236	0.0309285	0.253411
8398-277	RARRES1	Retinoic acid receptor responder protein 1	APOE	1023	0.0359783	0.0315052	0.253463
11325-8	BTG2	Protein BTG2	APOE	1023	0.034973	0.0306353	0.253623
2637-77	MRC1	Macrophage mannose receptor 1	APOE	1023	-0.0350032	0.0306632	0.253646
13059-33	RFK	Riboflavin kinase	APOE	1023	0.0355714	0.031182	0.253967
12658-72	PANK3	Pantothenate kinase 3	APOE	1023	0.0356295	0.0312343	0.253987
6929-10	ST8SIA3	Sia-alpha-2,3-Gal-beta-1,4-GlcNAc-R:alpha 2,8-sialyltransferase	APOE	1023	0.0356799	0.0312827	0.254052
15346-31	IFNG	Interferon gamma	APOE	1023	0.0354578	0.0310899	0.254082
5651-50	PSG7	Putative pregnancy-specific beta-1-glycoprotein 7	APOE	1023	-0.0355182	0.03115	0.25419
2607-54	CRLF1|CLCF1	Cytokine receptor-like factor 1|Cardiotrophin-like cytokine factor 1	APOE	1023	0.0356454	0.0312649	0.25424
3854-24	NACA	Nascent polypeptide-associated complex subunit alpha	APOE	1023	0.0356742	0.0312904	0.254245
2580-83	MPO	Myeloperoxidase	APOE	1023	-0.036066	0.0316401	0.254335
11258-41	MADCAM1	Mucosal addressin cell adhesion molecule 1	APOE	1023	0.0352343	0.0309225	0.25452
3427-63	CSNK2A1	Casein kinase II subunit alpha	APOE	1023	0.0358948	0.0315141	0.2547
9487-60	GHRH	Somatoliberin	APOE	1023	0.0356241	0.0312899	0.254905
3477-63	NTRK1	High affinity nerve growth factor receptor	APOE	1023	0.0354697	0.0311568	0.254943
8007-19	CTSB	Cathepsin B	APOE	1023	-0.0355589	0.0312493	0.255158
13477-65	LTB4R	Leukotriene B4 receptor 1	APOE	1023	0.034784	0.0305753	0.255267
18329-4	PRPS2	Ribose-phosphate pyrophosphokinase 2	APOE	1023	0.0355832	0.0312793	0.25529
19276-124	SNRPG	Small nuclear ribonucleoprotein G	APOE	1023	0.0355559	0.0312744	0.25558
5026-66	RPS3	40S ribosomal protein S3	APOE	1023	0.0351191	0.0309008	0.255744
9340-17	FKBP14	Peptidyl-prolyl cis-trans isomerase FKBP14	APOE	1023	0.0354172	0.0311667	0.255798
9843-5	ACTN1	Alpha-actinin-1	APOE	1023	0.0351962	0.0310113	0.256397
9925-56	SCARF2	Scavenger receptor class F member 2	APOE	1023	-0.0353481	0.0311484	0.256447
11320-29	CHFR	E3 ubiquitin-protein ligase CHFR	APOE	1023	0.0351033	0.0309483	0.256686
5272-55	SHC1	SHC-transforming protein 1	APOE	1023	0.034782	0.030672	0.256794
19290-5	HPRT1	Hypoxanthine-guanine phosphoribosyltransferase	APOE	1023	0.03544	0.0312553	0.256842
5133-17	TGFBR2	TGF-beta receptor type-2	APOE	1023	0.0355528	0.0313555	0.256852
3342-76	ABL2	Tyrosine-protein kinase ABL2	APOE	1023	0.0354083	0.0312394	0.257027
2844-53	TIE1	Tyrosine-protein kinase receptor Tie-1	APOE	1023	-0.0355867	0.0314342	0.257592
2948-58	GHR	Growth hormone receptor	APOE	1023	-0.0347883	0.0307394	0.257753
11089-7	IGHA1|IGHA2	Immunoglobulin heavy constant alpha 1|Immunoglobulin heavy constant alpha 2	APOE	1023	0.0353836	0.0312722	0.257857
10073-22	TDP1	Tyrosyl-DNA phosphodiesterase 1	APOE	1023	0.0352582	0.0311827	0.258182
9910-9	MTAP	S-methyl-5'-thioadenosine phosphorylase	APOE	1023	0.0344327	0.0304567	0.258246
12691-44	SHMT2	Serine hydroxymethyltransferase, mitochondrial	APOE	1023	0.0348485	0.0308415	0.25851
8003-57	LGI3	Leucine-rich repeat LGI family member 3	APOE	1023	0.0357433	0.0316413	0.258628
3401-8	PTPN2	Tyrosine-protein phosphatase non-receptor type 2	APOE	1023	0.0347044	0.0307299	0.258755
19311-15	CRYGS	Gamma-crystallin S	APOE	1023	0.0351684	0.0311731	0.259251
3866-7	SBDS	Ribosome maturation protein SBDS	APOE	1023	0.0352587	0.0312548	0.259275
19504-22	DTYMK	Thymidylate kinase	APOE	1023	0.0350405	0.0310786	0.25954
9125-23	MASP1	Mannan-binding lectin serine protease 1	APOE	1023	0.0351466	0.0311735	0.259552
13946-8	DDX23	Probable ATP-dependent RNA helicase DDX23	APOE	1023	0.0350648	0.0311082	0.259663
12871-10	TWF1	Twinfilin-1	APOE	1023	0.0351167	0.0311752	0.259983
12853-112	TMOD2	Tropomodulin-2	APOE	1023	0.0338145	0.0300399	0.260313
13969-24	KPNA6	Importin subunit alpha-7	APOE	1023	0.0350681	0.0311834	0.260769
3831-21	PTEN	Phosphatidylinositol 3,4,5-trisphosphate 3-phosphatase and dual-specificity protein phosphatase PTEN	APOE	1023	0.0349323	0.031097	0.261295
15304-1	REG3A	Regenerating islet-derived protein 3-alpha	APOE	1023	-0.0337507	0.0300535	0.261429
9061-3	ARHGEF10	Rho guanine nucleotide exchange factor 10	APOE	1023	0.0348383	0.0310265	0.261498
3379-29	PRKCI	Protein kinase C iota type	APOE	1023	0.0351218	0.0313021	0.261851
11440-58	SOCS3	Suppressor of cytokine signaling 3	APOE	1023	0.035029	0.0312286	0.261991
6027-31	RLN3	Relaxin-3	APOE	1023	0.0350323	0.0312344	0.262036
4905-63	COTL1	Coactosin-like protein	APOE	1023	-0.0348974	0.0311188	0.262106
10454-99	DNAJC16	DnaJ homolog subfamily C member 16	APOE	1023	0.0347863	0.0310216	0.262136
5644-60	RNASE4	Ribonuclease 4	APOE	1023	-0.0338583	0.0302083	0.26236
19166-15	RPS19	40S ribosomal protein S19	APOE	1023	0.0346493	0.0309169	0.262407
11342-59	PLXDC2	Plexin domain-containing protein 2	APOE	1023	0.0351091	0.0313303	0.262452
13481-24	TCEA2	Transcription elongation factor A protein 2	APOE	1023	0.0349293	0.031174	0.262517
12014-19	PTS	6-pyruvoyl tetrahydrobiopterin synthase	APOE	1023	0.0350191	0.0312801	0.262913
8429-16	AXIN2	Axin-2	APOE	1023	0.0355137	0.0317379	0.263153
14631-22	DUSP16	Dual specificity protein phosphatase 16	APOE	1023	0.0346691	0.0309839	0.263166
11333-82	ARHGAP25	Rho GTPase-activating protein 25	APOE	1023	0.034548	0.0308758	0.263168
3364-76	CTSV	Cathepsin L2	APOE	1023	-0.0333975	0.029852	0.263239
19266-35	G3BP1	Ras GTPase-activating protein-binding protein 1	APOE	1023	0.0347579	0.0310728	0.263313
7173-141	TMEM132C	Transmembrane protein 132C	APOE	1023	0.035214	0.0314826	0.263343
17164-15	ANXA4	Annexin A4	APOE	1023	0.0346888	0.0310157	0.263384
9778-45	TMEM52B	Transmembrane protein 52B	APOE	1023	0.0352497	0.0315349	0.263652
11988-24	PTPRH	Receptor-type tyrosine-protein phosphatase H	APOE	1023	0.0346734	0.0310525	0.264162
12681-63	USP21	Ubiquitin carboxyl-terminal hydrolase 21	APOE	1023	0.0350053	0.031381	0.26464
19188-21	NAP1L4	Nucleosome assembly protein 1-like 4	APOE	1023	0.034653	0.0310741	0.264777
12499-108	SH3GL2	Endophilin-A1	APOE	1023	0.0346761	0.0311112	0.265028
17739-1	HADH	Hydroxyacyl-coenzyme A dehydrogenase, mitochondrial	APOE	1023	0.0344858	0.0309559	0.265267
17706-4	PPP1R1A	Protein phosphatase 1 regulatory subunit 1A	APOE	1023	0.0342594	0.0307988	0.265983
15472-16	LRP11	Low-density lipoprotein receptor-related protein 11	APOE	1023	-0.0349369	0.0314118	0.266043
6455-52	HAPLN4	Hyaluronan and proteoglycan link protein 4	APOE	1023	-0.0350773	0.0315389	0.266055
18274-2	SERF2	Small EDRK-rich factor 2	APOE	1023	0.0349092	0.031404	0.266303
5117-14	ROBO3	Roundabout homolog 3	APOE	1023	-0.0346122	0.0311558	0.266594
14636-25	HRSP12	2-iminobutanoate/2-iminopropanoate deaminase	APOE	1023	-0.0345726	0.0311254	0.266675
6081-52	PCOLCE2	Procollagen C-endopeptidase enhancer 2	APOE	1023	0.0349136	0.0314521	0.266974
19483-16	KDSR	3-ketodihydrosphingosine reductase	APOE	1023	0.0338328	0.0304804	0.267006
11634-32	RGS10	Regulator of G-protein signaling 10	APOE	1023	0.0343974	0.0309893	0.267008
9581-4	PRPF6	Pre-mRNA-processing factor 6	APOE	1023	0.034909	0.0314527	0.267047
17672-184	GIF	Cobalamin binding intrinsic factor	APOE	1023	0.0347438	0.0313263	0.267391
3191-50	WFIKKN1	WAP, Kazal, immunoglobulin, Kunitz and NTR domain-containing protein 1	APOE	1023	-0.034229	0.0308677	0.267477
13541-1	MYCT1	Myc target protein 1	APOE	1023	0.0344183	0.031043	0.267546
8837-8	MFAP3L	Microfibrillar-associated protein 3-like	APOE	1023	0.0346088	0.0312205	0.267633
9081-39	SLC30A3	Zinc transporter 3	APOE	1023	0.0341033	0.0307807	0.267885
11094-104	CLC	Galectin-10	APOE	1023	0.0345757	0.0312113	0.26795
12516-13	TEAD4	Transcriptional enhancer factor TEF-3	APOE	1023	0.034234	0.0309046	0.267978
4159-130	CFH	Complement factor H	APOE	1023	-0.034433	0.0311179	0.268495
17196-5	CLPP	ATP-dependent Clp protease proteolytic subunit, mitochondrial	APOE	1023	0.0344827	0.0311661	0.268546
19578-19	DOK2	Docking protein 2	APOE	1023	0.0343301	0.0310302	0.268578
12859-33	ECI2	Enoyl-CoA delta isomerase 2, mitochondrial	APOE	1023	0.0344617	0.0311712	0.268915
12637-7	CRAT	Carnitine O-acetyltransferase	APOE	1023	0.0345602	0.0312859	0.269308
4543-65	COL23A1	Collagen alpha-1(XXIII) chain	APOE	1023	0.0344907	0.0312236	0.269318
15413-3	LCAT	Phosphatidylcholine-sterol acyltransferase	APOE	1023	0.0345651	0.0313035	0.269509
7181-17	VAPB	Vesicle-associated membrane protein-associated protein B/C	APOE	1023	0.034312	0.0310894	0.269744
12452-32	SUV420H2	Histone-lysine N-methyltransferase KMT5C	APOE	1023	0.0342816	0.0310619	0.269744
18284-77	WWC1	Protein KIBRA	APOE	1023	0.0345981	0.0313518	0.26979
15497-9	HS3ST1	Heparan sulfate glucosamine 3-O-sulfotransferase 1	APOE	1023	0.0346229	0.0314075	0.270297
12822-34	APBB1	Amyloid-beta A4 precursor protein-binding family B member 1	APOE	1023	0.0345316	0.0313331	0.270427
2704-74	TNFRSF13B	Tumor necrosis factor receptor superfamily member 13B	APOE	1023	0.0341942	0.0310506	0.270792
18162-167	IRAK4	Interleukin-1 receptor-associated kinase 4	APOE	1023	0.0344404	0.0312747	0.270799
13984-23	DDX25	ATP-dependent RNA helicase DDX25	APOE	1023	0.0339871	0.030866	0.270845
12558-3	UBASH3B	Ubiquitin-associated and SH3 domain-containing protein B	APOE	1023	0.0335116	0.0304462	0.271035
18945-11	RGS1	Regulator of G-protein signaling 1	APOE	1023	0.0340792	0.0309797	0.271311
3363-31	CSK	Tyrosine-protein kinase CSK	APOE	1023	0.0338486	0.0307884	0.271596
11220-53	C10orf105	Uncharacterized protein C10orf105	APOE	1023	-0.0344339	0.0313254	0.271666
16805-5	PDE5A	cGMP-specific 3',5'-cyclic phosphodiesterase	APOE	1023	0.0339334	0.0308757	0.271754
5716-49	CSAG1	Putative chondrosarcoma-associated gene 1 protein	APOE	1023	0.0343842	0.0313005	0.271977
3844-2	PPIA	Peptidyl-prolyl cis-trans isomerase A	APOE	1023	0.033832	0.0308017	0.272039
2950-57	IGFBP4	Insulin-like growth factor-binding protein 4	APOE	1023	-0.0331954	0.0302251	0.272087
12738-43	NISCH	Nischarin	APOE	1023	0.0343588	0.0312863	0.272115
12936-38	RLBP1	Retinaldehyde-binding protein 1	APOE	1023	0.0344558	0.0313761	0.272137
4468-21	SPHK2	Sphingosine kinase 2	APOE	1023	0.0338042	0.0307933	0.272302
13430-50	SLC14A1	Urea transporter 1	APOE	1023	0.0344026	0.031339	0.27231
8907-11	UGT2A1	UDP-glucuronosyltransferase 2A1	APOE	1023	0.0341144	0.0311012	0.272692
2647-66	GDI2	Rab GDP dissociation inhibitor beta	APOE	1023	0.0342578	0.0312345	0.272731
17150-8	HSPE1	10 kDa heat shock protein, mitochondrial	APOE	1023	0.0340636	0.0311033	0.273439
12529-32	FKBP6	Inactive peptidyl-prolyl cis-trans isomerase FKBP6	APOE	1023	0.0343034	0.0313365	0.273657
2944-66	NBL1	Neuroblastoma suppressor of tumorigenicity 1	APOE	1023	-0.0341944	0.0312605	0.274019
12842-43	STX10	Syntaxin-10	APOE	1023	0.0339779	0.0310774	0.274248
12633-3	PTPN9	Tyrosine-protein phosphatase non-receptor type 9	APOE	1023	-0.0339682	0.0310757	0.274359
9598-23	CSMD1	CUB and sushi domain-containing protein 1	APOE	1023	0.0343138	0.0314058	0.274573
7123-25	MRPL52	39S ribosomal protein L52, mitochondrial	APOE	1023	0.0341192	0.0312289	0.27459
14662-6	MZF1	Myeloid zinc finger 1	APOE	1023	0.033606	0.0307608	0.274616
14748-31	ARHGAP5	Rho GTPase-activating protein 5	APOE	1023	0.0340783	0.0312095	0.274868
19297-4	G6PD	Glucose-6-phosphate 1-dehydrogenase	APOE	1023	0.0340034	0.0311526	0.275049
18309-18	CS	Citrate synthase, mitochondrial	APOE	1023	0.0334336	0.0306777	0.275786
14026-24	IL17F	Interleukin-17F	APOE	1023	0.0340073	0.03121	0.275876
9578-263	MANSC4	MANSC domain-containing protein 4	APOE	1023	0.0342884	0.0314937	0.276271
5843-60	EHMT2	Histone-lysine N-methyltransferase EHMT2	APOE	1023	0.0342575	0.0314673	0.2763
7201-5	ISCU	Iron-sulfur cluster assembly enzyme ISCU, mitochondrial	APOE	1023	0.0343195	0.0315332	0.276435
12345-4	ANAPC10	Anaphase-promoting complex subunit 10	APOE	1023	0.0339507	0.0311953	0.27645
3887-90	KPNB1	Importin subunit beta-1	APOE	1023	0.033718	0.0309858	0.276517
19557-3	KLB	Beta-klotho	APOE	1023	-0.0343766	0.0316104	0.276811
7927-16	ST6GALNAC5	Alpha-N-acetylgalactosaminide alpha-2,6-sialyltransferase 5	APOE	1023	-0.0342644	0.0315165	0.276953
15422-12	PMP2	Myelin P2 protein	APOE	1023	-0.0341102	0.0313757	0.276969
7167-102	VAPA	Vesicle-associated membrane protein-associated protein A	APOE	1023	0.0313858	0.0288834	0.277196
10615-18	MPZ	Myelin protein P0	APOE	1023	0.0322391	0.0296934	0.277598
4188-1	AKR7A2	Aflatoxin B1 aldehyde reductase member 2	APOE	1023	0.0339795	0.0313191	0.277946
13639-101	USO1	General vesicular transport factor p115	APOE	1023	0.0335412	0.0309357	0.278266
4553-65	HDGFRP2	Hepatoma-derived growth factor-related protein 2	APOE	1023	0.0340123	0.0313755	0.278347
19295-32	PPP1CC	Serine/threonine-protein phosphatase PP1-gamma catalytic subunit	APOE	1023	0.0334034	0.0308224	0.278481
12801-33	IRF2	Interferon regulatory factor 2	APOE	1023	0.0338944	0.0313176	0.279128
2968-61	TNFSF15	Tumor necrosis factor ligand superfamily member 15	APOE	1023	-0.0334785	0.0309726	0.279739
18950-13	RAC2	Ras-related C3 botulinum toxin substrate 2	APOE	1023	0.033549	0.0310472	0.279883
10916-44	PLA2R1	Secretory phospholipase A2 receptor	APOE	1023	0.0332908	0.0308353	0.280306
19254-125	GMPR	GMP reductase 1	APOE	1023	-0.0341941	0.0316817	0.280452
15434-5	PNOC	Prepronociceptin	APOE	1023	-0.0337757	0.0312973	0.280503
11163-7	FAM162B	Protein FAM162B	APOE	1023	0.0337557	0.0312803	0.280526
6966-144	STX1B	Syntaxin-1B	APOE	1023	0.0339116	0.0314247	0.280527
10035-6	DUSP4	Dual specificity protein phosphatase 4	APOE	1023	0.0335028	0.0310742	0.280965
8700-325	GALNT11	Polypeptide N-acetylgalactosaminyltransferase 11	APOE	1023	0.0335202	0.0310904	0.280966
5178-5	PDE7A	High affinity cAMP-specific 3',5'-cyclic phosphodiesterase 7A	APOE	1023	0.0337087	0.0312961	0.28144
19202-10	BTK	Tyrosine-protein kinase BTK	APOE	1023	0.032931	0.0306	0.281848
11126-102	TRIO	Triple functional domain protein	APOE	1023	0.0338757	0.0314874	0.281995
5256-86	PDE5A	cGMP-specific 3',5'-cyclic phosphodiesterase	APOE	1023	0.033579	0.031213	0.282017
10832-24	B4GALT6	Beta-1,4-galactosyltransferase 6	APOE	1023	0.0313044	0.029119	0.282353
13610-9	MAGEA10	Melanoma-associated antigen 10	APOE	1023	0.0335535	0.0312206	0.282498
17800-33	SCAND1	SCAN domain-containing protein 1	APOE	1023	0.0337501	0.0314339	0.282963
3825-18	MAPK8	Mitogen-activated protein kinase 8	APOE	1023	0.033452	0.0311884	0.283461
4542-24	CLU	Clusterin	APOE	1023	0.0324548	0.030271	0.283657
19278-19	RAB1B	Ras-related protein Rab-1B	APOE	1023	0.0333445	0.0311102	0.283801
7228-2	ST6GALNAC6	Alpha-N-acetylgalactosaminide alpha-2,6-sialyltransferase 6	APOE	1023	0.0330034	0.0307933	0.283821
12763-69	ZNF334	Zinc finger protein 334	APOE	1023	0.0337823	0.0315295	0.283968
2436-49	CXCL16	C-X-C motif chemokine 16	APOE	1023	0.0327407	0.0305609	0.284023
12366-16	CRYGD	Gamma-crystallin D	APOE	1023	0.0333775	0.0311604	0.284101
17756-69	DCTD	Deoxycytidylate deaminase	APOE	1023	0.0334162	0.0312177	0.284428
8877-22	EVA1C	Protein eva-1 homolog C	APOE	1023	0.0330217	0.0308568	0.284547
13378-80	C5orf63	Glutaredoxin-like protein C5orf63	APOE	1023	0.0332356	0.0310629	0.284644
7019-13	SEMA7A	Semaphorin-7A	APOE	1023	-0.0332758	0.0311031	0.284684
3738-54	CSF1	Macrophage colony-stimulating factor 1	APOE	1023	0.0333207	0.0311461	0.2847
16015-19	GPT	Alanine aminotransferase 1	APOE	1023	0.033058	0.0309543	0.285538
4154-57	SELP	P-selectin	APOE	1023	0.0334082	0.0312834	0.285557
2823-7	COMMD7	COMM domain-containing protein 7	APOE	1023	0.0324883	0.0304362	0.28578
19163-26	LRRC59	Leucine-rich repeat-containing protein 59	APOE	1023	0.0330702	0.0309821	0.285791
13733-5	IL12B	Interleukin-12 subunit beta	APOE	1023	-0.0332113	0.0311352	0.286117
2447-7	PLA2G2E	Group IIE secretory phospholipase A2	APOE	1023	0.0334115	0.0313632	0.286736
18405-117	AP1S2	AP-1 complex subunit sigma-2	APOE	1023	0.0332126	0.0311769	0.286742
9997-12	UBXN4	UBX domain-containing protein 4	APOE	1023	0.0331589	0.0311437	0.287009
7736-28	OPALIN	Opalin	APOE	1023	0.0334318	0.0314014	0.287031
19112-2	TCEAL3	Transcription elongation factor A protein-like 3	APOE	1023	0.0333421	0.0313267	0.287177
9853-3	IFIT2	Interferon-induced protein with tetratricopeptide repeats 2	APOE	1023	-0.0332096	0.0312163	0.287395
17387-27	NFKBIB	NF-kappa-B inhibitor beta	APOE	1023	0.0327968	0.0308372	0.287535
10708-3	GNRH2	Progonadoliberin-2	APOE	1023	0.0331748	0.0311943	0.287561
6371-50	ANGPTL7	Angiopoietin-related protein 7	APOE	1023	0.0330811	0.0311577	0.288359
13450-49	USP8	Ubiquitin carboxyl-terminal hydrolase 8	APOE	1023	0.0331294	0.0312142	0.288528
8800-14	TTC17	Tetratricopeptide repeat protein 17	APOE	1023	0.0332373	0.0313548	0.289126
18899-82	HDGFRP3	Hepatoma-derived growth factor-related protein 3	APOE	1023	0.0337463	0.031838	0.289174
15412-40	BIRC7	Baculoviral IAP repeat-containing protein 7	APOE	1023	-0.0332615	0.031383	0.289209
19556-12	CR1	Complement receptor type 1	APOE	1023	-0.0332343	0.0313595	0.289243
5601-2	PGLYRP2	N-acetylmuramoyl-L-alanine amidase	APOE	1023	-0.0333702	0.0315015	0.289453
12991-49	CUL9	Cullin-9	APOE	1023	0.03244	0.0306459	0.289807
6621-10	RLN2	Prorelaxin H2	APOE	1023	0.033055	0.0312424	0.290048
10080-9	EIF2B1	Translation initiation factor eIF-2B subunit alpha	APOE	1023	0.0323904	0.0306211	0.290155
12813-18	EHBP1	EH domain-binding protein 1	APOE	1023	0.0331039	0.0313209	0.290545
15381-45	DDR2	Discoidin domain-containing receptor 2	APOE	1023	0.0324381	0.030693	0.290577
13963-7	TOLLIP	Toll-interacting protein	APOE	1023	0.0327838	0.0310394	0.290878
14674-63	PACSIN3	Protein kinase C and casein kinase substrate in neurons protein 3	APOE	1023	0.0328031	0.031065	0.290991
9883-29	GLO1	Lactoylglutathione lyase	APOE	1023	0.0329597	0.0312135	0.290994
7888-58	COA3	Cytochrome c oxidase assembly factor 3 homolog, mitochondrial	APOE	1023	0.0326684	0.030938	0.290999
7935-26	LARGE	LARGE xylosyl- and glucuronyltransferase 1	APOE	1023	-0.0316125	0.0299506	0.291201
19518-12	HK3	Hexokinase-3	APOE	1023	0.032253	0.0305582	0.291214
9765-4	NDE1	Nuclear distribution protein nudE homolog 1	APOE	1023	0.0331255	0.0313967	0.291397
3403-1	TPSB2	Tryptase beta-2	APOE	1023	-0.0330764	0.0313513	0.291415
12885-42	NR1D2	Nuclear receptor subfamily 1 group D member 2	APOE	1023	0.0330446	0.0313223	0.291432
10001-7	RAF1	RAF proto-oncogene serine/threonine-protein kinase	APOE	1023	0.0323371	0.0306523	0.291441
13434-172	PARVA	Alpha-parvin	APOE	1023	0.0328121	0.0311309	0.291881
8853-2	CLEC4A	C-type lectin domain family 4 member A	APOE	1023	0.0325215	0.0308592	0.291945
10346-5	STAT3	Signal transducer and activator of transcription 3	APOE	1023	0.0326926	0.0310421	0.292264
9366-54	IL21R	Interleukin-21 receptor	APOE	1023	0.0326951	0.0310482	0.292321
6223-5	GUCA2B	Guanylate cyclase activator 2B	APOE	1023	-0.0327735	0.0311292	0.292423
4811-33	ITIH4	Inter-alpha-trypsin inhibitor heavy chain H4	APOE	1023	0.0328043	0.0311676	0.292564
19616-100	EFHD1	EF-hand domain-containing protein D1	APOE	1023	-0.03241	0.0308193	0.292977
6578-29	TNMD	Tenomodulin	APOE	1023	0.0328067	0.0312011	0.293048
4707-50	YWHAB|YWHAE|YWHAG|YWHAH|YWHAQ|YWHAZ|SFN	14-3-3 protein eta	APOE	1023	0.0324614	0.0308742	0.293072
8975-26	RQCD1	CCR4-NOT transcription complex subunit 9	APOE	1023	0.0317445	0.0302077	0.293315
18339-207	PSMB3	Proteasome subunit beta type-3	APOE	1023	0.0328288	0.0312413	0.293344
13631-1	RBBP5	Retinoblastoma-binding protein 5	APOE	1023	0.0326288	0.0310518	0.293356
5259-2	MAP3K7|TAB1	TGF-beta-activated kinase 1 and MAP3K7-binding protein 1|Mitogen-activated protein kinase kinase kinase 7	APOE	1023	0.0319874	0.0304455	0.293422
15314-49	CLIC4	Chloride intracellular channel protein 4	APOE	1023	0.0325428	0.0309894	0.293659
13498-1	MIOX	Inositol oxygenase	APOE	1023	0.0332538	0.0316778	0.293832
12940-35	ALDH3B1	Aldehyde dehydrogenase family 3 member B1	APOE	1023	0.0322553	0.0307473	0.294158
17391-10	RBM17	Splicing factor 45	APOE	1023	0.0324742	0.0309565	0.294165
5000-52	LGALS3BP	Galectin-3-binding protein	APOE	1023	-0.033111	0.0315804	0.294423
16926-44	ALPL	Alkaline phosphatase, tissue-nonspecific isozyme	APOE	1023	-0.033034	0.0315128	0.294514
7962-11	SPINK8	Serine protease inhibitor Kazal-type 8	APOE	1023	0.0323239	0.0308393	0.294574
16845-15	MPZL1	Myelin protein zero-like protein 1	APOE	1023	-0.0329411	0.0314512	0.294929
16852-10	PDZK1	Na(+)/H(+) exchange regulatory cofactor NHE-RF3	APOE	1023	0.0328112	0.0313298	0.294968
15545-13	PPP3R1	Calcineurin subunit B type 1	APOE	1023	0.0324377	0.0310053	0.295469
2750-3	APOA1	Apolipoprotein A-I	APOE	1023	0.0324221	0.0310036	0.295676
13126-52	DSC2	Desmocollin-2	APOE	1023	-0.0321038	0.030703	0.295733
16749-79	GDF10	Growth/differentiation factor 10	APOE	1023	0.0322419	0.0308379	0.295778
13955-33	DAPK1	Death-associated protein kinase 1	APOE	1023	0.032357	0.0309481	0.295779
17696-1	TICAM2	TIR domain-containing adapter molecule 2	APOE	1023	0.0323957	0.0309879	0.295823
9211-19	SERPINF1	Pigment epithelium-derived factor	APOE	1023	-0.0322213	0.0308276	0.295926
9392-43	MGAT4A	Alpha-1,3-mannosyl-glycoprotein 4-beta-N-acetylglucosaminyltransferase A	APOE	1023	0.0322442	0.0308837	0.296461
9723-105	MMRN2	Multimerin-2	APOE	1023	0.0320287	0.0306826	0.296545
5660-51	SOD3	Extracellular superoxide dismutase [Cu-Zn]	APOE	1023	0.0299815	0.0287593	0.297182
16324-38	TLR1	Toll-like receptor 1	APOE	1023	0.0323326	0.0310312	0.29744
15622-13	OPCML	Opioid-binding protein/cell adhesion molecule	APOE	1023	-0.0300364	0.0288284	0.297457
5698-60	TNXB	Tenascin-X	APOE	1023	0.0326902	0.0313848	0.297601
8070-88	DLG4	Disks large homolog 4	APOE	1023	0.0321857	0.0309174	0.297865
8885-6	CACNA2D3	Voltage-dependent calcium channel subunit alpha-2/delta-3	APOE	1023	0.0323441	0.0310824	0.298065
8925-25	RRM2B	Ribonucleoside-diphosphate reductase subunit M2 B	APOE	1023	0.0323477	0.0310953	0.298212
7755-37	ITGB5	Integrin beta-5	APOE	1023	0.0323418	0.0311081	0.298499
15589-1	GC	Vitamin D-binding protein	APOE	1023	0.0316684	0.0304694	0.298641
2846-24	RPS27A	Ubiquitin-40S ribosomal protein S27a	APOE	1023	0.0327755	0.0315377	0.298688
7233-73	P2RX6	P2X purinoceptor 6	APOE	1023	0.0328064	0.0315788	0.298862
5108-72	NOTCH3	Neurogenic locus notch homolog protein 3	APOE	1023	0.0308434	0.029691	0.298892
17329-2	BDH2	3-hydroxybutyrate dehydrogenase type 2	APOE	1023	-0.0324397	0.0312289	0.298911
14287-6	RAB5C	Ras-related protein Rab-5C	APOE	1023	0.031569	0.0303958	0.298993
2994-71	IL1RL2	Interleukin-1 receptor-like 2	APOE	1023	0.03258	0.0313767	0.299107
18401-18	ALKBH3	Alpha-ketoglutarate-dependent dioxygenase alkB homolog 3	APOE	1023	0.0326803	0.0314858	0.299299
5252-33	PDE11A	Dual 3',5'-cyclic-AMP and -GMP phosphodiesterase 11A	APOE	1023	0.0322827	0.0311245	0.299637
12869-68	DDX6	Probable ATP-dependent RNA helicase DDX6	APOE	1023	0.0321288	0.0309875	0.299815
7751-121	SFRP2	Secreted frizzled-related protein 2	APOE	1023	0.0321057	0.0309689	0.299873
11468-15	RBM19	Probable RNA-binding protein 19	APOE	1023	-0.0322605	0.0311199	0.299899
10731-10	HS3ST5	Heparan sulfate glucosamine 3-O-sulfotransferase 5	APOE	1023	-0.0324307	0.0312907	0.3
6472-40	PMEL	Melanocyte protein PMEL	APOE	1023	0.031904	0.0308269	0.300697
4706-17	EPB41	Protein 4.1	APOE	1023	0.0325922	0.0315003	0.300827
5004-69	MAPK11	Mitogen-activated protein kinase 11	APOE	1023	0.0325083	0.0314198	0.300836
11617-1	ITGAL	Integrin alpha-L	APOE	1023	0.0323326	0.0312546	0.300908
11252-30	LRCH4	Leucine-rich repeat and calponin homology domain-containing protein 4	APOE	1023	0.0322835	0.0312137	0.301009
6491-59	KLK15	Kallikrein-15	APOE	1023	0.0323321	0.0312895	0.301453
13937-75	CAND1	Cullin-associated NEDD8-dissociated protein 1	APOE	1023	0.0322656	0.0312276	0.301492
7997-118	DOC2B	Double C2-like domain-containing protein beta	APOE	1023	-0.0321794	0.0311891	0.30219
5882-34	EEF1B2	Elongation factor 1-beta	APOE	1023	0.0322468	0.0312662	0.302371
14623-26	SUMO3	Small ubiquitin-related modifier 3	APOE	1023	0.0319874	0.0310165	0.302399
5638-23	COLGALT1	Procollagen galactosyltransferase 1	APOE	1023	0.0319597	0.0309973	0.302518
4557-61	KIRREL3	Kin of IRRE-like protein 3	APOE	1023	0.0321541	0.0311937	0.30264
12463-7	KLHL13	Kelch-like protein 13	APOE	1023	0.0320625	0.0311089	0.302703
18174-79	PDCD6IP	Programmed cell death 6-interacting protein	APOE	1023	0.0320632	0.0311177	0.302829
7218-87	ATP1B2	Sodium/potassium-transporting ATPase subunit beta-2	APOE	1023	0.0314142	0.0305585	0.303949
9769-48	DNER	Delta and Notch-like epidermal growth factor-related receptor	APOE	1023	0.0323118	0.0314405	0.304086
12656-1	KLC1	Kinesin light chain 1	APOE	1023	0.0308624	0.030038	0.304211
4209-60	VTA1	Vacuolar protein sorting-associated protein VTA1 homolog	APOE	1023	0.0319864	0.0311326	0.30422
3151-6	IL2RA	Interleukin-2 receptor subunit alpha	APOE	1023	0.0320732	0.0312312	0.304439
13985-12	SMURF2	E3 ubiquitin-protein ligase SMURF2	APOE	1023	0.0318091	0.0310291	0.305298
7006-4	COL25A1	Collagen alpha-1(XXV) chain	APOE	1023	0.0321508	0.0313665	0.305361
5245-40	PRKAA2|PRKAB2|PRKAG1	5'-AMP-activated protein kinase subunit beta-2|5'-AMP-activated protein kinase catalytic subunit alpha-2|5'-AMP-activated protein kinase subunit gamma-1	APOE	1023	0.0313808	0.0306263	0.305535
7813-6	ALPP	Alkaline phosphatase, placental type	APOE	1023	0.0321984	0.031429	0.305608
14135-3	RXFP1	Relaxin receptor 1	APOE	1023	0.0321633	0.0314048	0.305764
19148-58	TIMM8A	Mitochondrial import inner membrane translocase subunit Tim8 A	APOE	1023	0.031789	0.0310468	0.30588
14090-23	DEF6	Differentially expressed in FDCP 6 homolog	APOE	1023	0.0319801	0.0312494	0.306126
3617-80	HGFAC	Hepatocyte growth factor activator	APOE	1023	0.0320205	0.0312941	0.306208
9994-217	ATP4B	Potassium-transporting ATPase subunit beta	APOE	1023	0.0321292	0.0314384	0.306793
13387-55	EHF	ETS homologous factor	APOE	1023	0.0320245	0.0313419	0.306886
11104-13	CHI3L1	Chitinase-3-like protein 1	APOE	1023	-0.0318655	0.0311928	0.306987
2619-72	TACSTD2	Tumor-associated calcium signal transducer 2	APOE	1023	0.0319161	0.0312468	0.307056
14260-112	NET1	Neuroepithelial cell-transforming gene 1 protein	APOE	1023	0.0316567	0.0310529	0.307991
17685-9	APOA4	Apolipoprotein A-IV	APOE	1023	-0.0314173	0.0308491	0.308479
17347-80	AIDA	Axin interactor, dorsalization-associated protein	APOE	1023	0.0317665	0.0312023	0.308639
14045-12	NCOA2	Nuclear receptor coactivator 2	APOE	1023	0.0318772	0.0313237	0.308835
11202-70	TBX5	T-box transcription factor TBX5	APOE	1023	0.0316838	0.0311471	0.309043
2890-59	CCL28	C-C motif chemokine 28	APOE	1023	0.0319798	0.0314388	0.309054
17515-6	HSPA13	Heat shock 70 kDa protein 13	APOE	1023	-0.0320923	0.0315533	0.309114
17703-40	GMNN	Geminin	APOE	1023	0.0316724	0.0311472	0.30922
14332-3	RALA	Ras-related protein Ral-A	APOE	1023	0.0317229	0.0312098	0.309421
4143-74	XCL1	Lymphotactin	APOE	1023	0.0316559	0.031153	0.309561
4545-53	DNAJC19	Mitochondrial import inner membrane translocase subunit TIM14	APOE	1023	0.0318582	0.0313556	0.309616
3489-9	CNTF	Ciliary neurotrophic factor	APOE	1023	0.0318951	0.0313985	0.309718
9979-13	AMIGO1	Amphoterin-induced protein 1	APOE	1023	-0.0318324	0.0313377	0.309732
11242-33	TGM1	Protein-glutamine gamma-glutamyltransferase K	APOE	1023	-0.032019	0.0315238	0.309769
4834-61	EPHA2	Ephrin type-A receptor 2	APOE	1023	-0.0307661	0.0302923	0.309801
5225-50	CSNK2A1|CSNK2B	Casein kinase II subunit beta|Casein kinase II subunit alpha	APOE	1023	0.0317864	0.0313138	0.31006
9216-100	PLXNB2	Plexin-B2	APOE	1023	-0.0311188	0.0306669	0.310231
7066-199	FAM209B	Protein FAM209B	APOE	1023	0.0319346	0.0314737	0.310275
12426-19	MOB1A	MOB kinase activator 1A	APOE	1023	0.0314179	0.0309949	0.310751
8786-6	FAM171B	Protein FAM171B	APOE	1023	0.031833	0.0314123	0.310873
2737-22	NOV	CCN family member 3	APOE	1023	0.0314454	0.0310455	0.311117
19438-68	SYF2	Pre-mRNA-splicing factor SYF2	APOE	1023	0.0315164	0.0311272	0.311298
5098-79	KLRF1	Killer cell lectin-like receptor subfamily F member 1	APOE	1023	0.031774	0.0313912	0.311445
10425-3	B4GALT5	Beta-1,4-galactosyltransferase 5	APOE	1023	0.0314034	0.0310259	0.311458
11110-4	TMEM119	Transmembrane protein 119	APOE	1023	0.031429	0.0311184	0.312504
9834-62	ADH1B	Alcohol dehydrogenase 1B	APOE	1023	-0.0315924	0.0312904	0.312663
9294-45	MFAP2	Microfibrillar-associated protein 2	APOE	1023	-0.0309374	0.0306621	0.312985
8976-13	B4GALNT1	Beta-1,4 N-acetylgalactosaminyltransferase 1	APOE	1023	0.0314638	0.0311883	0.313054
11406-82	ACAD8	Isobutyryl-CoA dehydrogenase, mitochondrial	APOE	1023	0.0312698	0.0309989	0.3131
9037-1	STX18	Syntaxin-18	APOE	1023	-0.0318941	0.0316499	0.313591
18380-78	ALB	Serum albumin	APOE	1023	-0.0306771	0.0304434	0.313611
12667-2	GDA	Guanine deaminase	APOE	1023	0.0316626	0.0314339	0.313802
14655-1	DNAJC17	DnaJ homolog subfamily C member 17	APOE	1023	0.0315992	0.0314012	0.314268
11438-6	DNAJB2	DnaJ homolog subfamily B member 2	APOE	1023	0.0312379	0.0310612	0.314564
5630-48	CD300A	CMRF35-like molecule 8	APOE	1023	-0.0317106	0.0315557	0.314942
5903-91	HSPA8	Heat shock cognate 71 kDa protein	APOE	1023	-0.0314907	0.0313395	0.314981
11682-7	TXNIP	Thioredoxin-interacting protein	APOE	1023	0.0308143	0.0306694	0.315029
5105-2	RTN4R	Reticulon-4 receptor	APOE	1023	-0.0313426	0.0312003	0.315108
2443-10	FGF8	Fibroblast growth factor 8	APOE	1023	0.0310818	0.0309654	0.315495
9764-79	HNRNPF	Heterogeneous nuclear ribonucleoprotein F	APOE	1023	0.0312572	0.0311413	0.315514
13412-5	WFDC6	WAP four-disulfide core domain protein 6	APOE	1023	0.0314511	0.0313364	0.315542
17776-15	PECR	Peroxisomal trans-2-enoyl-CoA reductase	APOE	1023	0.0311493	0.0310665	0.316022
11363-58	AQP4	Aquaporin-4	APOE	1023	0.0311377	0.0310595	0.316093
9359-9	DLK2	Protein delta homolog 2	APOE	1023	-0.0314527	0.0313749	0.316112
2201-17	COL18A1	Collagen alpha-1(XVIII) chain	APOE	1023	-0.0302457	0.0301811	0.316276
13107-9	LYPD3	Ly6/PLAUR domain-containing protein 3	APOE	1023	0.0310684	0.0310123	0.316436
15581-16	FANK1	Fibronectin type 3 and ankyrin repeat domains protein 1	APOE	1023	0.0315191	0.03147	0.316556
5347-59	CCNB1	G2/mitotic-specific cyclin-B1	APOE	1023	0.0310083	0.0309703	0.316717
3710-49	PLG	Plasminogen	APOE	1023	0.0307868	0.0308213	0.317852
12808-103	CARHSP1	Calcium-regulated heat-stable protein 1	APOE	1023	0.0311561	0.0311914	0.317859
13711-10	CLTC	Clathrin heavy chain 1	APOE	1023	0.0312872	0.0313335	0.318025
17802-4	NANS	Sialic acid synthase	APOE	1023	0.0311942	0.0312435	0.318074
10613-33	CASC4	Protein CASC4	APOE	1023	-0.0311485	0.0312116	0.31829
11287-14	CYB5A	Cytochrome b5	APOE	1023	-0.0308206	0.0309027	0.318598
11368-32	AK2	Adenylate kinase 2, mitochondrial	APOE	1023	0.0308373	0.0309439	0.318981
9758-17	RPS4X	40S ribosomal protein S4, X isoform	APOE	1023	0.030916	0.031031	0.319108
5260-80	TYK2	Non-receptor tyrosine-protein kinase TYK2	APOE	1023	0.0308166	0.0309686	0.319691
3059-50	TNFSF13B	Tumor necrosis factor ligand superfamily member 13B	APOE	1023	-0.0307461	0.0309252	0.320121
3168-8	ADAMTS5	A disintegrin and metalloproteinase with thrombospondin motifs 5	APOE	1023	0.0296597	0.0298329	0.320128
13242-134	SHANK3	SH3 and multiple ankyrin repeat domains protein 3	APOE	1023	0.0309729	0.0311717	0.320407
8956-96	SCARF2	Scavenger receptor class F member 2	APOE	1023	0.0283902	0.0285771	0.320486
8863-3	PIK3R1	Phosphatidylinositol 3-kinase regulatory subunit alpha	APOE	1023	0.0308089	0.0310303	0.320776
14685-17	AKT2	RAC-beta serine/threonine-protein kinase	APOE	1023	-0.030728	0.030949	0.320778
9416-77	CPM	Carboxypeptidase M	APOE	1023	-0.0310511	0.0312849	0.320941
11254-13	PAPLN	Papilin	APOE	1023	0.030835	0.0311175	0.321723
2876-74	TOP1	DNA topoisomerase 1	APOE	1023	0.0306674	0.0309848	0.322292
8985-13	SERAC1	Protein SERAC1	APOE	1023	0.0306616	0.0310148	0.322854
6402-8	PILRA	Paired immunoglobulin-like type 2 receptor alpha	APOE	1023	-0.0314389	0.0318055	0.322922
12018-84	TPK1	Thiamin pyrophosphokinase 1	APOE	1023	0.030727	0.0310959	0.323087
3343-1	ACY1	Aminoacylase-1	APOE	1023	-0.029927	0.0303026	0.323346
7910-41	LRFN1	Leucine-rich repeat and fibronectin type III domain-containing protein 1	APOE	1023	0.0305593	0.0309439	0.323363
4230-1	EIF4G2	Eukaryotic translation initiation factor 4 gamma 2	APOE	1023	0.0307626	0.0311513	0.323386
15495-9	FOLR3	Folate receptor gamma	APOE	1023	0.0313469	0.0317755	0.323883
12653-13	CSNK1G2	Casein kinase I isoform gamma-2	APOE	1023	0.0299999	0.0304291	0.324185
13114-50	LUM	Lumican	APOE	1023	0.0291866	0.0296282	0.324577
3381-24	LYN	Tyrosine-protein kinase Lyn	APOE	1023	0.0301672	0.0306301	0.32468
5013-2	CLIC1	Chloride intracellular channel protein 1	APOE	1023	0.0302679	0.0307522	0.324992
12594-5	GCA	Grancalcin	APOE	1023	0.0307476	0.0312411	0.325015
11538-216	MLYCD	Malonyl-CoA decarboxylase, mitochondrial	APOE	1023	0.0306612	0.0311617	0.325145
15513-108	PRSS8	Prostasin	APOE	1023	0.0307007	0.03121	0.325272
4220-39	FER	Tyrosine-protein kinase Fer	APOE	1023	0.0304991	0.0310133	0.325401
15556-49	AMY2B	Alpha-amylase 2B	APOE	1023	0.0310918	0.0316441	0.32583
9989-12	LRRC24	Leucine-rich repeat-containing protein 24	APOE	1023	-0.0306186	0.0311697	0.325943
19153-53	MPPED2	Metallophosphoesterase MPPED2	APOE	1023	0.0306476	0.0312118	0.326137
2773-50	IL10	Interleukin-10	APOE	1023	0.0312381	0.0318228	0.326285
7713-102	FMR1	Synaptic functional regulator FMR1	APOE	1023	0.0304427	0.0310187	0.32638
19379-154	RAB3D	Ras-related protein Rab-3D	APOE	1023	0.0303547	0.0309421	0.326585
11350-30	STUB1	E3 ubiquitin-protein ligase CHIP	APOE	1023	0.0303248	0.0309454	0.327113
5667-3	SEMA3B	Semaphorin-3B	APOE	1023	0.0305336	0.0311922	0.327636
9253-52	ABO	Histo-blood group ABO system transferase	APOE	1023	-0.0307646	0.0314331	0.327712
4122-12	DDR1	Epithelial discoidin domain-containing receptor 1	APOE	1023	0.0308029	0.0314747	0.327749
13067-5	PRKG1	cGMP-dependent protein kinase 1	APOE	1023	0.0305097	0.0311768	0.327776
14175-78	SCP2D1	SCP2 sterol-binding domain-containing protein 1	APOE	1023	-0.0310256	0.0317154	0.327952
3115-64	MAPK1	Mitogen-activated protein kinase 1	APOE	1023	0.0305368	0.0312734	0.328842
10955-4	CLEC10A	C-type lectin domain family 10 member A	APOE	1023	0.030637	0.0313897	0.329055
13429-3	WFDC10A	WAP four-disulfide core domain protein 10A	APOE	1023	0.0304589	0.0312216	0.329278
19263-147	EIF4E	Eukaryotic translation initiation factor 4E	APOE	1023	0.0301106	0.0309354	0.330385
14205-6	HEXIM2	Protein HEXIM2	APOE	1023	0.0300928	0.0309183	0.330403
9999-1	IRF6	Interferon regulatory factor 6	APOE	1023	0.0297734	0.0306023	0.330597
12348-46	SARS2	Serine--tRNA ligase, mitochondrial	APOE	1023	0.030281	0.0311321	0.330721
17204-17	PNMT	Phenylethanolamine N-methyltransferase	APOE	1023	-0.0305693	0.0314807	0.331523
13603-7	RFESD	Rieske domain-containing protein	APOE	1023	0.0304117	0.0313197	0.331545
8994-65	SLAMF8	SLAM family member 8	APOE	1023	0.0304203	0.0313348	0.33164
15523-9	ALAD	Delta-aminolevulinic acid dehydratase	APOE	1023	0.0303684	0.0312882	0.331746
3041-55	MRC2	C-type mannose receptor 2	APOE	1023	0.0305377	0.0314646	0.331776
5124-69	ICAM5	Intercellular adhesion molecule 5	APOE	1023	0.0301887	0.0311128	0.331898
8032-23	MCCD1	Mitochondrial coiled-coil domain protein 1	APOE	1023	0.0306416	0.0315909	0.332071
3010-53	TSLP	Thymic stromal lymphopoietin	APOE	1023	0.0306078	0.0315567	0.332082
18181-2	TSSC4	Protein TSSC4	APOE	1023	0.0302952	0.03124	0.332167
3852-19	DNAJB1	DnaJ homolog subfamily B member 1	APOE	1023	0.0303158	0.0312804	0.332464
4831-4	SELL	L-selectin	APOE	1023	-0.0295528	0.0305097	0.332726
19154-41	SERPINE2	Glia-derived nexin	APOE	1023	0.0299738	0.030946	0.332753
15585-304	FBLN5	Fibulin-5	APOE	1023	-0.0294497	0.0304106	0.332843
3807-1	FGF23	Fibroblast growth factor 23	APOE	1023	-0.0303006	0.0313394	0.333617
13449-25	SF3B4	Splicing factor 3B subunit 4	APOE	1023	0.030619	0.031687	0.333896
2192-63	CCL27	C-C motif chemokine 27	APOE	1023	0.0302672	0.0313716	0.334648
18892-48	GPC4	Glypican-4	APOE	1023	0.0304847	0.0316012	0.334711
16763-11	LECT2	Leukocyte cell-derived chemotaxin-2	APOE	1023	-0.02977	0.0308863	0.335118
4982-54	PI3	Elafin	APOE	1023	-0.029261	0.0303591	0.335132
13268-45	WNT5A	Protein Wnt-5a	APOE	1023	0.0303307	0.0314878	0.33542
15432-1	OTOR	Otoraplin	APOE	1023	0.0306322	0.031817	0.335667
6467-65	POGLUT1	Protein O-glucosyltransferase 1	APOE	1023	0.0300356	0.0312426	0.336368
6998-106	ASPH	Aspartyl/asparaginyl beta-hydroxylase	APOE	1023	0.029696	0.030895	0.336456
14684-17	CAPN2	Calpain-2 catalytic subunit	APOE	1023	-0.028768	0.0299312	0.336484
14326-4	UBE2E1	Ubiquitin-conjugating enzyme E2 E1	APOE	1023	0.0300525	0.031278	0.336642
9525-1	PTK7	Inactive tyrosine-protein kinase 7	APOE	1023	0.0303454	0.0315852	0.33668
13495-48	HCAR2	Hydroxycarboxylic acid receptor 2	APOE	1023	0.0302359	0.0314856	0.336899
17773-26	NAPG	Gamma-soluble NSF attachment protein	APOE	1023	0.030057	0.031325	0.337297
3853-56	MDH1	Malate dehydrogenase, cytoplasmic	APOE	1023	0.0298318	0.0310996	0.33744
7194-36	NPTN	Neuroplastin	APOE	1023	0.0298014	0.0310704	0.33748
14688-6	PTPN7	Tyrosine-protein phosphatase non-receptor type 7	APOE	1023	0.0293342	0.0305834	0.33748
10977-55	UCMA	Unique cartilage matrix-associated protein	APOE	1023	0.029731	0.0310108	0.337695
6580-29	PZP	Pregnancy zone protein	APOE	1023	0.020855	0.0217686	0.338049
2829-19	IL27|EBI3	Interleukin-27 subunit beta|Interleukin-27 subunit alpha	APOE	1023	0.0302788	0.0316109	0.338133
2602-2	ANGPT2	Angiopoietin-2	APOE	1023	-0.0293585	0.0306669	0.338397
8587-21	SPINK14	Serine protease inhibitor Kazal-type 14	APOE	1023	0.0297153	0.0310422	0.338438
8250-2	PTPRJ	Receptor-type tyrosine-protein phosphatase eta	APOE	1023	0.0297402	0.0310815	0.338645
8690-25	CAV3	Caveolin-3	APOE	1023	0.0298812	0.0312425	0.338857
14083-25	SEPHS1	Selenide, water dikinase 1	APOE	1023	0.0297151	0.0310708	0.338886
10621-26	PRR16	Protein Largen	APOE	1023	0.0298403	0.0312305	0.339332
10565-19	SLITRK3	SLIT and NTRK-like protein 3	APOE	1023	0.0303132	0.0317274	0.339362
11364-18	MFN1	Mitofusin-1	APOE	1023	0.030291	0.031709	0.339436
3000-66	MBL2	Mannose-binding protein C	APOE	1023	-0.0301012	0.0315437	0.339946
18373-13	RDX	Radixin	APOE	1023	0.0299118	0.0313454	0.33995
11307-33	WWP1	NEDD4-like E3 ubiquitin-protein ligase WWP1	APOE	1023	0.0295854	0.0310311	0.340382
5719-66	FAM189A2	Protein FAM189A2	APOE	1023	-0.0298712	0.031358	0.3408
15588-17	GLA	Alpha-galactosidase A	APOE	1023	0.0297319	0.0312147	0.340845
19265-9	TCP1	T-complex protein 1 subunit alpha	APOE	1023	0.0298078	0.0313036	0.340987
13493-5	GRID1	Glutamate receptor ionotropic, delta-1	APOE	1023	0.0297105	0.0312205	0.341283
8244-16	FUT8	Alpha-(1,6)-fucosyltransferase	APOE	1023	0.0300744	0.0316079	0.341359
12573-80	TRIM3	Tripartite motif-containing protein 3	APOE	1023	0.0293268	0.0308237	0.341381
12503-5	GPR68	Ovarian cancer G-protein coupled receptor 1	APOE	1023	-0.029669	0.0311917	0.341512
14615-46	KRTAP2-4	Keratin-associated protein 2-4	APOE	1023	-0.0294122	0.030922	0.341517
8300-82	PEX14	Peroxisomal membrane protein PEX14	APOE	1023	0.0296318	0.0311532	0.341522
2599-51	TNFSF9	Tumor necrosis factor ligand superfamily member 9	APOE	1023	0.0301032	0.0316647	0.341763
13960-15	AGAP3	Arf-GAP with GTPase, ANK repeat and PH domain-containing protein 3	APOE	1023	0.0297989	0.031345	0.341769
2625-53	HSP90AA1|HSP90AB1	Heat shock protein HSP 90-alpha	APOE	1023	0.0296288	0.0311734	0.341884
18318-98	SH3GL3	Endophilin-A3	APOE	1023	0.0296117	0.031161	0.34197
11360-39	RRM1	Ribonucleoside-diphosphate reductase large subunit	APOE	1023	-0.0299724	0.0315532	0.342163
14029-42	COPS2	COP9 signalosome complex subunit 2	APOE	1023	-0.0299021	0.0314848	0.342248
7185-29	GP5	Platelet glycoprotein V	APOE	1023	0.0292711	0.0308269	0.34235
17140-57	PDGFD	Platelet-derived growth factor D	APOE	1023	0.0293895	0.0309653	0.342565
7655-11	NPPB	Natriuretic peptides B	APOE	1023	-0.0284116	0.0299401	0.342647
18299-13	CAPNS1	Calpain small subunit 1	APOE	1023	0.0287518	0.0303301	0.343148
6471-53	CFHR4	Complement factor H-related protein 4	APOE	1023	0.0299068	0.0315996	0.343929
3009-3	TGFBR3	Transforming growth factor beta receptor type 3	APOE	1023	-0.0295702	0.0312817	0.344512
14603-51	KIAA0040	Uncharacterized protein KIAA0040	APOE	1023	0.0294446	0.0311771	0.34495
13535-2	COL4A3BP	Collagen type IV alpha-3-binding protein	APOE	1023	0.0290038	0.0307252	0.345182
8750-46	VCL	Vinculin	APOE	1023	0.0284815	0.0301735	0.345208
5364-7	SET	Protein SET	APOE	1023	0.0292825	0.0310415	0.345511
19437-61	VEGFA	Vascular endothelial growth factor A	APOE	1023	0.0298599	0.0316794	0.345903
10037-98	SIGLEC12	Sialic acid-binding Ig-like lectin 12	APOE	1023	0.0295418	0.0313526	0.346068
6605-17	IGFALS	Insulin-like growth factor-binding protein complex acid labile subunit	APOE	1023	0.0279504	0.0296831	0.346383
3592-4	CAMK1	Calcium/calmodulin-dependent protein kinase type 1	APOE	1023	0.0296572	0.0315301	0.346909
8921-139	PABPN1	Polyadenylate-binding protein 2	APOE	1023	0.0294258	0.0312883	0.346975
11354-21	PLCB1	1-phosphatidylinositol 4,5-bisphosphate phosphodiesterase beta-1	APOE	1023	0.0293502	0.0312176	0.347125
10064-12	RBBP9	Putative hydrolase RBBP9	APOE	1023	0.0287548	0.030641	0.348016
7748-11	NDUFV2	NADH dehydrogenase [ubiquinone] flavoprotein 2, mitochondrial	APOE	1023	0.0293329	0.0313037	0.348738
2633-52	IL13RA1	Interleukin-13 receptor subunit alpha-1	APOE	1023	-0.0285675	0.0304957	0.348875
14250-115	BLMH	Bleomycin hydrolase	APOE	1023	-0.0292887	0.0312801	0.3491
13993-20	EPB41L1	Band 4.1-like protein 1	APOE	1023	0.0292781	0.031281	0.349289
10089-7	ASMTL	Probable bifunctional dTTP/UTP pyrophosphatase/methyltransferase protein	APOE	1023	0.0292522	0.0312804	0.349705
17813-21	BPHL	Valacyclovir hydrolase	APOE	1023	0.0292967	0.0313473	0.350001
10056-5	FOXM1	Forkhead box protein M1	APOE	1023	0.029249	0.0313005	0.350068
19180-38	GULP1	PTB domain-containing engulfment adapter protein 1	APOE	1023	0.0289388	0.0310035	0.350612
15298-199	NETO1	Neuropilin and tolloid-like protein 1	APOE	1023	-0.0288867	0.0309654	0.350886
12720-71	UBQLN4	Ubiquilin-4	APOE	1023	0.0291516	0.0312571	0.351007
18257-64	SRP19	Signal recognition particle 19 kDa protein	APOE	1023	0.0288248	0.0309125	0.351097
12458-79	CHP1	Calcineurin B homologous protein 1	APOE	1023	0.0287942	0.0309204	0.351731
3859-50	PSMA1	Proteasome subunit alpha type-1	APOE	1023	0.0290122	0.031156	0.351755
9826-135	FHIT	Bis(5'-adenosyl)-triphosphatase	APOE	1023	0.02903	0.031179	0.351815
13549-15	ADAM29	Disintegrin and metalloproteinase domain-containing protein 29	APOE	1023	0.0288036	0.0309866	0.352604
8069-85	CD3E	T-cell surface glycoprotein CD3 epsilon chain	APOE	1023	0.0290935	0.0313038	0.352686
11375-49	FOXL2	Forkhead box protein L2	APOE	1023	-0.0290741	0.0313087	0.353082
5756-66	PAPPA2	Pappalysin-2	APOE	1023	0.0289339	0.0311622	0.353152
15389-1	FXN	Frataxin, mitochondrial	APOE	1023	-0.0290064	0.0312609	0.353468
17383-4	STARD5	StAR-related lipid transfer protein 5	APOE	1023	0.0292517	0.0315266	0.35349
17161-1	DDOST	Dolichyl-diphosphooligosaccharide--protein glycosyltransferase 48 kDa subunit	APOE	1023	0.0287015	0.0309594	0.35389
9981-18	KIAA1467	Protein FAM234B	APOE	1023	0.0291634	0.031463	0.353973
19367-34	DCI	Enoyl-CoA delta isomerase 1, mitochondrial	APOE	1023	0.0290466	0.0313436	0.354075
5858-6	YWHAZ	14-3-3 protein zeta/delta	APOE	1023	0.0285447	0.0308307	0.354521
3628-3	MAP2K2	Dual specificity mitogen-activated protein kinase kinase 2	APOE	1023	-0.028504	0.0307993	0.354719
12661-44	GABARAPL1	Gamma-aminobutyric acid receptor-associated protein-like 1	APOE	1023	0.0286708	0.0309991	0.355023
3404-51	TPSG1	Tryptase gamma	APOE	1023	0.0292965	0.0316773	0.355049
9933-49	ATP1B4	Protein ATP1B4	APOE	1023	-0.0289823	0.0313571	0.355347
5467-15	HSP90AB1	Heat shock protein HSP 90-beta	APOE	1023	0.0286845	0.0310411	0.355444
18385-4	PSMD10	26S proteasome non-ATPase regulatory subunit 10	APOE	1023	0.0286313	0.0309879	0.355511
5489-18	STIP1	Stress-induced-phosphoprotein 1	APOE	1023	0.0287036	0.0310849	0.355801
12016-60	CBL	E3 ubiquitin-protein ligase CBL	APOE	1023	0.0285482	0.0309435	0.35622
3221-54	SFRP1	Secreted frizzled-related protein 1	APOE	1023	0.0283499	0.0307521	0.35659
6447-73	PTX3	Pentraxin-related protein PTX3	APOE	1023	0.0287058	0.0311402	0.356619
10510-62	SCIMP	SLP adapter and CSK-interacting membrane protein	APOE	1023	0.0291774	0.0316628	0.356789
13570-43	HDLBP	Vigilin	APOE	1023	0.0286892	0.0311362	0.356836
17675-17	ACOT13	Acyl-coenzyme A thioesterase 13	APOE	1023	0.0285619	0.0309989	0.35685
14132-21	HHLA2	HERV-H LTR-associating protein 2	APOE	1023	0.0287317	0.0311835	0.356854
18905-5	KRT16	Keratin, type I cytoskeletal 16	APOE	1023	-0.0290241	0.0315689	0.357892
4541-49	CDON	Cell adhesion molecule-related/down-regulated by oncogenes	APOE	1023	0.0286451	0.0311747	0.35817
17760-128	WDR5	WD repeat-containing protein 5	APOE	1023	0.0283985	0.030908	0.358197
5687-5	PRKCSH	Glucosidase 2 subunit beta	APOE	1023	0.0286897	0.0312399	0.358427
15686-49	INHBC	Inhibin beta C chain	APOE	1023	-0.0288175	0.0313849	0.358517
19388-2	CDH12	Cadherin-12	APOE	1023	0.028712	0.0312875	0.358784
11708-2	LCN1	Lipocalin-1	APOE	1023	0.028754	0.0313562	0.359136
2585-2	PRL	Prolactin	APOE	1023	-0.0283991	0.0309794	0.359294
12781-2	TARBP2	RISC-loading complex subunit TARBP2	APOE	1023	0.0285111	0.0311167	0.359529
12825-18	APPL1	DCC-interacting protein 13-alpha	APOE	1023	0.0284313	0.0310322	0.35957
11149-3	TLR1	Toll-like receptor 1	APOE	1023	0.028844	0.0314858	0.359616
11308-8	CREB3L4	Cyclic AMP-responsive element-binding protein 3-like protein 4	APOE	1023	-0.0283857	0.030995	0.359764
9204-33	POMC	Pro-opiomelanocortin	APOE	1023	-0.0283173	0.0309208	0.359771
3890-8	LDHB	L-lactate dehydrogenase B chain	APOE	1023	0.0283514	0.0309847	0.360185
8221-19	MIF	Macrophage migration inhibitory factor	APOE	1023	0.0285867	0.0312498	0.360306
10903-50	STX8	Syntaxin-8	APOE	1023	0.0273652	0.0299263	0.360495
17777-31	SDSL	Serine dehydratase-like	APOE	1023	0.0284996	0.0311695	0.360537
4912-17	GOT1	Aspartate aminotransferase, cytoplasmic	APOE	1023	0.0285231	0.0312005	0.36062
3845-51	DYNLRB1	Dynein light chain roadblock-type 1	APOE	1023	0.0279514	0.0305782	0.360666
13386-248	RNF34	E3 ubiquitin-protein ligase RNF34	APOE	1023	0.0285621	0.0312518	0.360751
15626-223	HSPG2	Basement membrane-specific heparan sulfate proteoglycan core protein	APOE	1023	-0.0286631	0.0313672	0.360825
2835-1	XRCC6	X-ray repair cross-complementing protein 6	APOE	1023	0.0283358	0.0310124	0.360878
9531-24	LST1	Leukocyte-specific transcript 1 protein	APOE	1023	0.027902	0.0305474	0.361032
8659-68	G6B	Megakaryocyte and platelet inhibitory receptor G6b	APOE	1023	0.0286774	0.0314017	0.361115
8002-27	TMPRSS5	Transmembrane protease serine 5	APOE	1023	0.0284093	0.0311109	0.361158
10496-11	CLCA1	Calcium-activated chloride channel regulator 1	APOE	1023	-0.028326	0.0310451	0.36155
17172-19	STATH	Statherin	APOE	1023	0.0286028	0.0313484	0.361551
18179-56	SMS	Spermine synthase	APOE	1023	0.0284606	0.0312102	0.361821
17786-5	GGPS1	Geranylgeranyl pyrophosphate synthase	APOE	1023	0.0284292	0.0311855	0.361971
15398-2	GFER	FAD-linked sulfhydryl oxidase ALR	APOE	1023	0.0285035	0.0312744	0.362084
12768-3	PPP1R3B	Protein phosphatase 1 regulatory subunit 3B	APOE	1023	0.0282849	0.0310423	0.362204
4564-2	PLXNC1	Plexin-C1	APOE	1023	-0.0286542	0.031478	0.362668
2765-4	GDF11|MSTN	Growth/differentiation factor 11|Growth/differentiation factor 8	APOE	1023	0.0264696	0.029082	0.362734
13088-397	BTC	Probetacellulin	APOE	1023	-0.0286451	0.0314902	0.363007
15603-20	ITGA2	Integrin alpha-2	APOE	1023	0.0285181	0.0313557	0.363084
7920-30	ST8SIA2	Alpha-2,8-sialyltransferase 8B	APOE	1023	-0.0286051	0.0314515	0.363088
18222-34	SH3GLB2	Endophilin-B2	APOE	1023	0.0284111	0.0312616	0.363446
7842-52	SERF1A	Small EDRK-rich factor 1	APOE	1023	0.0282762	0.0311706	0.364331
5650-9	PDIA6	Protein disulfide-isomerase A6	APOE	1023	0.0282367	0.0311312	0.364394
6593-5	GALNT3	Polypeptide N-acetylgalactosaminyltransferase 3	APOE	1023	0.0285498	0.0314772	0.364408
12851-5	POLM	DNA-directed DNA/RNA polymerase mu	APOE	1023	0.0282748	0.0311768	0.36445
8053-16	DNAJB14	DnaJ homolog subfamily B member 14	APOE	1023	0.0285382	0.031479	0.36463
7132-55	C1QL4	Complement C1q-like protein 4	APOE	1023	0.028368	0.0313012	0.364783
13704-5	HMGCS2	Hydroxymethylglutaryl-CoA synthase, mitochondrial	APOE	1023	-0.0283424	0.031276	0.364829
5111-15	NRXN3	Neurexin-3-beta	APOE	1023	-0.0274157	0.0302592	0.364921
17468-1	SUFU	Suppressor of fused homolog	APOE	1023	0.0282645	0.0312055	0.365067
4272-46	GPI	Glucose-6-phosphate isomerase	APOE	1023	0.0281955	0.0311316	0.365101
12838-28	DUSP15	Dual specificity protein phosphatase 15	APOE	1023	0.0281917	0.031131	0.365157
3723-1	NPPB	Natriuretic peptides B	APOE	1023	0.0284865	0.0314594	0.365201
4309-59	TPI1	Triosephosphate isomerase	APOE	1023	0.0281316	0.0310749	0.365315
9116-28	HEPACAM2	HEPACAM family member 2	APOE	1023	0.0281606	0.0311129	0.365407
3132-1	VEGFC	Vascular endothelial growth factor C	APOE	1023	0.0283784	0.0313586	0.365484
2734-49	NCR2	Natural cytotoxicity triggering receptor 2	APOE	1023	0.0282884	0.0312777	0.365769
9545-156	GZMK	Granzyme K	APOE	1023	-0.0280237	0.0309952	0.365926
19570-12	FGF8	Fibroblast growth factor 8	APOE	1023	0.0283782	0.0313969	0.366072
3171-57	APP	Amyloid-beta precursor protein	APOE	1023	0.02798	0.0309563	0.366072
7790-21	LIF	Leukemia inhibitory factor	APOE	1023	-0.028104	0.0311208	0.366493
8888-33	SMIM9	Small integral membrane protein 9	APOE	1023	0.0283161	0.0313653	0.36664
11214-40	DNAJB9	DnaJ homolog subfamily B member 9	APOE	1023	-0.0277605	0.0307847	0.367182
13384-110	FH	Fumarate hydratase, mitochondrial	APOE	1023	0.0280097	0.0310828	0.367519
12888-18	SAP30	Histone deacetylase complex subunit SAP30	APOE	1023	0.0279854	0.0310591	0.367569
7140-1	CELA2A	Chymotrypsin-like elastase family member 2A	APOE	1023	0.0281118	0.0312343	0.368104
4297-62	SPON1	Spondin-1	APOE	1023	0.0259431	0.0288431	0.36841
11207-3	MSR1	Macrophage scavenger receptor types I and II	APOE	1023	0.0278712	0.0310023	0.368649
19467-3	RBKS	Ribokinase	APOE	1023	0.0275693	0.0306734	0.368758
10620-21	MSMB	Beta-microseminoprotein	APOE	1023	0.026575	0.0295866	0.369072
11196-31	COL6A3	Collagen alpha-3(VI) chain	APOE	1023	-0.0279492	0.0311221	0.369159
6991-24	FUT9	Alpha-(1,3)-fucosyltransferase 9	APOE	1023	0.0282289	0.0314479	0.369377
18884-22	DNAJB4	DnaJ homolog subfamily B member 4	APOE	1023	0.0282868	0.0315129	0.369384
7085-81	CDSN	Corneodesmosin	APOE	1023	0.0276973	0.0308577	0.369408
17806-6	SDCBP	Syntenin-1	APOE	1023	-0.0277229	0.030894	0.369528
4840-73	CSF3	Granulocyte colony-stimulating factor	APOE	1023	0.0284342	0.03176	0.370635
2838-53	MMP17	Matrix metalloproteinase-17	APOE	1023	0.0276717	0.0309387	0.371106
5249-31	STK17B	Serine/threonine-protein kinase 17B	APOE	1023	0.0276452	0.0309176	0.371237
6444-15	PSG3	Pregnancy-specific beta-1-glycoprotein 3	APOE	1023	0.0279047	0.0312365	0.371678
11161-5	SPG20	Spartin	APOE	1023	0.027784	0.0311217	0.371988
18416-3	ARL9	ADP-ribosylation factor-like protein 9	APOE	1023	0.0280211	0.0313887	0.372011
7835-2	BNIP3L	BCL2/adenovirus E1B 19 kDa protein-interacting protein 3-like	APOE	1023	0.0276442	0.0309677	0.372029
7776-20	UNC5B	Netrin receptor UNC5B	APOE	1023	-0.0274625	0.0307748	0.372195
7747-47	NDUFB11	NADH dehydrogenase [ubiquinone] 1 beta subcomplex subunit 11, mitochondrial	APOE	1023	0.0276287	0.0309658	0.372268
11476-43	VPS4A	Vacuolar protein sorting-associated protein 4A	APOE	1023	0.0275691	0.0309125	0.372477
5611-56	DEFB108B	Beta-defensin 108B	APOE	1023	-0.0278841	0.0313058	0.373089
4984-83	ESD	S-formylglutathione hydrolase	APOE	1023	-0.0275752	0.0309654	0.373188
12892-10	SYTL1	Synaptotagmin-like protein 1	APOE	1023	0.0280472	0.0314995	0.37325
12431-13	PELO	Protein pelota homolog	APOE	1023	0.0278013	0.0312254	0.373283
13124-20	ISLR2	Immunoglobulin superfamily containing leucine-rich repeat protein 2	APOE	1023	0.0281209	0.0315892	0.373355
4278-14	P4HB	Protein disulfide-isomerase	APOE	1023	0.027607	0.0310168	0.37343
5035-7	TYMS	Thymidylate synthase	APOE	1023	-0.0277589	0.0312092	0.373764
9941-70	PCDHB1	Protocadherin beta-1	APOE	1023	0.027554	0.0309912	0.373955
7898-29	MDM1	Nuclear protein MDM1	APOE	1023	0.0275261	0.0309665	0.374058
12684-5	SCIN	Adseverin	APOE	1023	0.0277258	0.0311942	0.374104
19145-4	MREG	Melanoregulin	APOE	1023	-0.0276358	0.0310992	0.3742
5758-49	KLK9	Kallikrein-9	APOE	1023	0.0277411	0.031221	0.37425
13473-55	ITPKA	Inositol-trisphosphate 3-kinase A	APOE	1023	0.027658	0.0311675	0.374864
5088-175	IL23R	Interleukin-23 receptor	APOE	1023	0.0276446	0.0311525	0.374865
12515-45	UCK2	Uridine-cytidine kinase 2	APOE	1023	0.0275973	0.0311302	0.375342
3045-72	PTN	Pleiotrophin	APOE	1023	0.0218543	0.0246537	0.375375
11530-37	HMBS	Porphobilinogen deaminase	APOE	1023	0.026792	0.0302357	0.375563
2864-2	MAP2K1	Dual specificity mitogen-activated protein kinase kinase 1	APOE	1023	0.0276615	0.0312241	0.375669
19224-5	EIF1AY	Eukaryotic translation initiation factor 1A, Y-chromosomal	APOE	1023	0.0273882	0.0309278	0.375859
10667-78	C1orf185	Uncharacterized protein C1orf185	APOE	1023	-0.0276666	0.0312552	0.376058
5457-5	COLEC12	Collectin-12	APOE	1023	0.0267289	0.0302067	0.376229
5947-90	THPO	Thrombopoietin	APOE	1023	0.0277977	0.0314216	0.376335
7246-4	FREM2	FRAS1-related extracellular matrix protein 2	APOE	1023	0.0275923	0.031209	0.376635
10030-8	MUTYH	Adenine DNA glycosylase	APOE	1023	-0.027766	0.0314101	0.376705
10550-37	BMPR1B	Bone morphogenetic protein receptor type-1B	APOE	1023	0.0275436	0.0311671	0.376837
18914-188	PAFAH2	Platelet-activating factor acetylhydrolase 2, cytoplasmic	APOE	1023	0.0276262	0.0312868	0.377237
4306-4	TKT	Transketolase	APOE	1023	0.0273169	0.0309819	0.377936
18918-86	PDE4A	cAMP-specific 3',5'-cyclic phosphodiesterase 4A	APOE	1023	0.0276791	0.0314092	0.378186
4150-75	PLG	Plasminogen	APOE	1023	0.0271388	0.0308362	0.378808
13536-56	POLI	DNA polymerase iota	APOE	1023	0.0273874	0.0311194	0.378818
11219-95	FGFBP3	Fibroblast growth factor-binding protein 3	APOE	1023	0.0273995	0.0311458	0.379012
13503-19	ARL6IP5	PRA1 family protein 3	APOE	1023	0.0271916	0.0309219	0.379204
5024-67	RB1	Retinoblastoma-associated protein	APOE	1023	0.0274224	0.0311966	0.379391
17199-43	HIF1AN	Hypoxia-inducible factor 1-alpha inhibitor	APOE	1023	0.0276207	0.0314248	0.379431
8391-12	DEFB115	Beta-defensin 115	APOE	1023	0.0274885	0.0313033	0.37987
9182-3	LRP1	Prolow-density lipoprotein receptor-related protein 1	APOE	1023	0.0273962	0.0311992	0.379886
12622-96	ASH1L	Histone-lysine N-methyltransferase ASH1L	APOE	1023	-0.0276381	0.0314769	0.379921
9971-5	CSMD2	CUB and sushi domain-containing protein 2	APOE	1023	0.0274192	0.0312317	0.379983
5654-70	TMX3	Protein disulfide-isomerase TMX3	APOE	1023	0.0273062	0.0311128	0.380133
7743-5	TIMM50	Mitochondrial import inner membrane translocase subunit TIM50	APOE	1023	0.0275584	0.0314006	0.380139
3324-51	LY9	T-lymphocyte surface antigen Ly-9	APOE	1023	-0.0273869	0.0312368	0.380621
5238-26	PPIE	Peptidyl-prolyl cis-trans isomerase E	APOE	1023	0.0275871	0.0314808	0.380859
15368-3	BMPER	BMP-binding endothelial regulator protein	APOE	1023	-0.0274416	0.0313263	0.381035
12923-51	KRT17	Keratin, type I cytoskeletal 17	APOE	1023	0.0272384	0.0310968	0.381071
17694-32	PSME2	Proteasome activator complex subunit 2	APOE	1023	0.0275132	0.0314312	0.381385
15602-43	IL6R	Interleukin-6 receptor subunit alpha	APOE	1023	-0.0278966	0.0318748	0.381469
5070-76	TNFRSF6B	Tumor necrosis factor receptor superfamily member 6B	APOE	1023	-0.027474	0.0313966	0.38154
2946-52	CFD	Complement factor D	APOE	1023	-0.0267131	0.0305473	0.381856
[truncated: 2,241 more rows]
