# Supplementary material for: Integrated methylome and phenome study of the circulating proteome reveals markers pertinent to brain health
Source: Nat Commun. 2022 Aug 9;13:4670. doi: 10.1038/s41467-022-32319-8 (PMC9363452; doi:10.1038/s41467-022-32319-8)
Supplement: Supplementary file 19 — Supplementary Data 16 [file 41467_2022_32319_MOESM19_ESM.xlsx]

## Sheet: Supplementary Data 16
Supplementary Data 16. Summary of the 191 unique protein that were implicated in a total of 405 associations with neurological phenotypes.
Neurological phenotypes included brain imaging markers, APOE e4 status and cognitive score measures.
P threshold was calculated by dividing alpha (0.05) by the number of independent componenets (143) that explained 80% of the cumulative variance in the 4,235 SOMAmer measurements. This equated to P < 3.5x10-4.
There were 95 associations involving imaging measures (and the levels of 60 unique proteins), 296 involving cognitive scores (and the levels of 142 unique proteins) and 14 involving APOE e4 status (and the levels of 14 unique proteins).
Associations are split by negative and positive beta coefficients, with gene names for proteins that had associations indicative of poorer brain health in red and more favourable brain health in blue.
The results were generated through linear regression and were adjusted for mutiple testing correction (P < 3.5x10-4).
Phenotype	Marker Type	Associations (P < 3.5x10-4)	Gene of Proteins with negative beta coefficients	Gene of Proteins with positive beta coefficients
Relative Brain Age	Imaging marker	24		HEXB, RNASE4, AFM, WFDC1, TLL1, NEU1, ASB9, ADAMTSL2, OLFM2, RSPO1, ITIH4, SMPD1, TPP1, STC1, HYAL1, SCUBE1, PLXNB2, SVEP1, LMAN2, SVEP1, SIGLEC12, CCL21, CTSA, LGALS3BP
General Fractional Anisotropy	Imaging marker	22	OLFM2, ASB9, NEU1, RSPO1, GDF15, TRAPPC3, CANT1, SVEP1, ASGR1, FSTL3, TPST1, HEXB, SVEP1, CHI3L1, VIT, LEFTY2, SMPD1, CCL21, HYAL1, TAGLN	GLIPR2, NCAN
White Matter Hyperintensity Volume	Imaging marker	19		GDF15, HAVCR1, SLIT2, TNFRSF11B, ASB9, SVEP1, LGALS3BP, OAF, HTRA1, CCDC80, TREM1, MMP7, C5, ATP13A1, TNFRSF13C, DNAJB9, SVEP1, DEFA5, SPON1
Global Grey Matter Volume	Imaging marker	15	STC1, ANG, NEU1, CFHR1, TREM1, RBL2, C5, TNFRSF11B, TPP1	SLITRK1, IGLON5, NCAN, PTPRD, SEZ6L, NPTXR
Whole Brain Volume	Imaging marker	6	SPON2, ASB9, WFDC2, TNFRSF11B	NCAN, IGLON5
General Mean Diffusivity	Imaging marker	6		ASB9, RSPO1, HAVCR1, GDF15, CHGB, SVEP1
Fazekas score (WMH)	Imaging marker	3		HAVCR1, SLIT2, ASB9
APOE e4 status	APOE haplotype	14	TBCA, NEFL, ING4, S100A13, BIRC2, PAF, TMCC3, CRP, FAM20A	LRRN1, C5orf38, MENT, APOB, PEF1
Processing speed - Digit Symbol	Cognitive marker	102	TRAPPC3, UGT1A6, GDF15, UBE2G2, HMGCS1, GNPTG, NEU1, AKR1C4, ARHGAP36, GUSB, PRKCG, ALDH1A1, CCL16, GPD1, CDCP1, IL1RN, HGF, HTRA1, GALNT1, TLR5, ASGR1, TNFRSF1B, ADH1A, HNF4A, ADH4, AMBP, CST8, LILRA5, ASL, SEMA3C, TNFRSF1B, LMAN2, HRSP12, LILRA5, VAV3, CCL19, DCXR, FABP3, MPO, UGDH, SLAMF1, FAH, DNAJB9, EGLN1, LEFTY2, RARRES2, ADAMTSL2, GSTA1, MSR1, SEMA4A, AKR7A3, PPP1R1A, HSPA1B, IL18R1, TPP1…	COL11A2, EGFR, BAGE3, EHMT2, APOB, CHAD, GLIPR2
General Cognitive Ability	Cognitive marker	73	UBE2G2, HNF4A, CCL16, GALNT1, ITIH4, CFI, HTRA1, UGT1A6, LMAN2, C3, TRAPPC3, C5, TLR5, CREBBP, C3, AKR1C4, CFH, ATP13A1, NEU1, GDF15, ARHGAP36, C1RL, AMBP, GPD1, CFHR1, CDCP1, C5, PRKCG, SLC35G2, ASGR1, MPO, SIGLEC12, IDUA, FABP3, CCL19, GEM, CRP, CDH15, VAV3, PIGR, LILRA5, GFRA1, PLXDC1, F9, CPM, F9, IQCF3, GSTA1, CCL21, RARRES2, UGDH, TP53	CHAD, COL11A2, CYB5R3, OMD, NPTN, EHMT2, COL1A1, LEG1, EGFR, ART3, LRRC15, CCDC126, COL2A1, BAGE3, PPY, SLITRK3, IGLON5, PNLIP, CST5, AMY2A, WFIKKN2
General Fluid Cognitive Ability	Cognitive marker	54	UBE2G2, HNF4A, TRAPPC3, HTRA1, GALNT1, CCL16, GDF15, TLR5, CFI, UGT1A6, LMAN2, PRKCG, CREBBP, AMBP, C3, ITIH4, AKR1C4, ARHGAP36, NEU1, MPO, CCL21, CFH, C5, C5, CDCP1, C1RL, GPD1, IQCF3, FABP3, ATP13A1, IL1RN, CFHR1, C3, VAV3, GFRA1, IDUA, TP53, HGF	CHAD, COL11A2, BAGE3, EGFR, CYB5R3, EHMT2, NPTN, OMD, LEG1, PPY, ART3, CCDC126, LRRC15, COL1A1, COL2A1, CST5
Non-Verbal Reasoning - Matrix Reasining Correct	Cognitive marker	38	ASGR1, UGT1A6, C1RL, UBE2G2, C5, IL18R1, ITIH4, TRAPPC3, HNF4A, SAA1, CRP, TREM1, ARHGAP36, MRC1, CCL16, SERPIND1, C3, CFI, INHBA, LEFTY2, FETUB, AMBP, F9, F9, NEU1, MST1, CCL21, DNAJB9, ING4, FABP3, CKB|CKM	COL11A2, BAGE3, COL1A1, CHAD, CYB5R3, OMD, COL2A1
Vocabulary Score	Cognitive marker	13	ITIH4, UBE2G2, UGT1A6, C3, C3	COL11A2, CHAD, AMY2A, COL1A1, AMY2B, OMD, COL2A1, WFIKKN2
Logical Memory	Cognitive marker	9		FUT10, PPY, LRRC15, CHAD, OMD, LEG1, CYB5R3, COL11A2, COL2A1
Verbal Reasoning - Verbal Total	Cognitive marker	7	HNF4A, UBE2G2, CCL16, GALNT1	EGFR, BAGE3, NPTN
Total associations		405
