# Supplementary material for: Integrated methylome and phenome study of the circulating proteome reveals markers pertinent to brain health
Source: Nat Commun. 2022 Aug 9;13:4670. doi: 10.1038/s41467-022-32319-8 (PMC9363452; doi:10.1038/s41467-022-32319-8)
Supplement: Supplementary file 20 — Supplementary Data 17 [file 41467_2022_32319_MOESM20_ESM.xlsx]

## Sheet: Supplementary Data 17
Supplementary Data 17. The 405 associations between protein levels and brain health outcomes that had P<3.5x10-4 in Generation Scotland (maximum N=1,065).
P threshold was calculated by dividing alpha (0.05) by the number of independent componenets (143) that explained 80% of the cumulative variance in the 4,235 SOMAmer measurements. This equated to P < 3.5x10-4.
There were 95 associations involving imaging measures (and the levels of 60 unique proteins), 296 involving cognitive scores (and the levels of 142 unique proteins) and 14 involving APOE e4 status (and the levels of 14 unique proteins).
The results were generated through linear regression and were adjusted for mutiple testing correction (P < 3.5x10-4).
SeqId	Phenotype	Marker type	Entrez Gene Name	Beta	SE	P	UniProt Full Name
11293-14	APOE	APOE	LRRN1	0.564657	0.0256064	9.26113e-108	Leucine-rich repeat neuronal protein 1
12501-10	APOE	APOE	TBCA	-0.428165	0.0273759	3.87343e-55	Tubulin-specific chaperone A
10082-251	APOE	APOE	NEFL	-0.408721	0.0280364	3.86519e-48	Neurofilament light polypeptide
17671-58	APOE	APOE	ING4	-0.348665	0.0293067	1.22483e-32	Inhibitor of growth protein 4
7223-60	APOE	APOE	S100A13	-0.317257	0.0284554	7.21822e-29	Protein S100-A13
10046-55	APOE	APOE	BIRC2	-0.290186	0.029896	2.82766e-22	Baculoviral IAP repeat-containing protein 2
19158-1	APOE	APOE	PAF	-0.284544	0.0299119	1.85752e-21	PCNA-associated factor
6378-2	APOE	APOE	C5orf38	0.256453	0.0301749	1.91399e-17	Protein CEI
5744-12	APOE	APOE	MENT	0.200008	0.0300615	2.8659e-11	Protein MENT
8922-4	APOE	APOE	TMCC3	-0.174954	0.0305018	9.70122e-09	Transmembrane and coiled-coil domain protein 3
2797-56	APOE	APOE	APOB	0.173554	0.0308465	1.84024e-08	Apolipoprotein B-100
4337-49	APOE	APOE	CRP	-0.121886	0.031016	8.50262e-05	C-reactive protein
19272-9	APOE	APOE	PEF1	0.11366	0.030298	0.000175847	Peflin
6433-57	APOE	APOE	FAM20A	-0.111675	0.0307292	0.00027889	Pseudokinase FAM20A
15470-11	Brain Age Acceleration	imaging	HEXB	0.146707	0.0312241	2.62068e-06	Beta-hexosaminidase subunit beta
5644-60	Brain Age Acceleration	imaging	RNASE4	0.145146	0.0309627	2.76171e-06	Ribonuclease 4
4763-31	Brain Age Acceleration	imaging	AFM	0.144501	0.0316637	5.02778e-06	Afamin
9316-67	Brain Age Acceleration	imaging	WFDC1	0.141925	0.0320227	9.33557e-06	WAP four-disulfide core domain protein 1
6383-90	Brain Age Acceleration	imaging	TLL1	0.137402	0.0320482	1.80829e-05	Tolloid-like protein 1
15426-5	Brain Age Acceleration	imaging	NEU1	0.138679	0.0324194	1.88873e-05	Sialidase-1
19601-15	Brain Age Acceleration	imaging	ASB9	0.123035	0.029207	2.52539e-05	Ankyrin repeat and SOCS box protein 9
6379-62	Brain Age Acceleration	imaging	ADAMTSL2	0.132467	0.0315837	2.73909e-05	ADAMTS-like protein 2
19377-14	Brain Age Acceleration	imaging	OLFM2	0.127658	0.0314151	4.83233e-05	Noelin-2
16614-27	Brain Age Acceleration	imaging	RSPO1	0.123903	0.0305908	5.1148e-05	R-spondin-1
4811-33	Brain Age Acceleration	imaging	ITIH4	0.12703	0.03187	6.7235e-05	Inter-alpha-trypsin inhibitor heavy chain H4
10818-36	Brain Age Acceleration	imaging	SMPD1	0.126456	0.0322164	8.66561e-05	Sphingomyelin phosphodiesterase
17691-1	Brain Age Acceleration	imaging	TPP1	0.126934	0.0325055	9.42242e-05	Tripeptidyl-peptidase 1
4930-21	Brain Age Acceleration	imaging	STC1	0.121087	0.0313852	0.000114275	Stanniocalcin-1
8309-12	Brain Age Acceleration	imaging	HYAL1	0.122778	0.0323012	0.000144099	Hyaluronidase-1
8989-40	Brain Age Acceleration	imaging	SCUBE1	0.114142	0.0302225	0.000158894	Signal peptide, CUB and EGF-like domain-containing protein 1
9216-100	Brain Age Acceleration	imaging	PLXNB2	0.119395	0.0317247	0.000167581	Plexin-B2
11178-21	Brain Age Acceleration	imaging	SVEP1	0.112777	0.0299968	0.000170167	Sushi, von Willebrand factor type A, EGF and pentraxin domain-containing protein 1
7638-30	Brain Age Acceleration	imaging	LMAN2	0.118832	0.032104	0.000214365	Vesicular integral-membrane protein VIP36
11109-56	Brain Age Acceleration	imaging	SVEP1	0.110176	0.0299441	0.000233793	Sushi, von Willebrand factor type A, EGF and pentraxin domain-containing protein 1
8352-26	Brain Age Acceleration	imaging	SIGLEC12	0.118581	0.0324039	0.000252729	Sialic acid-binding Ig-like lectin 12
2516-57	Brain Age Acceleration	imaging	CCL21	0.11843	0.0323919	0.000256027	C-C motif chemokine 21
3179-51	Brain Age Acceleration	imaging	CTSA	0.117137	0.0324225	0.000302876	Lysosomal protective protein
5000-52	Brain Age Acceleration	imaging	LGALS3BP	0.115386	0.0319492	0.000304365	Galectin-3-binding protein
4930-21	Global Grey Matter Volume	imaging	STC1	-0.299225	0.0621189	1.45749e-06	Stanniocalcin-1
15539-15	Global Grey Matter Volume	imaging	SLITRK1	0.286544	0.0598752	1.70399e-06	SLIT and NTRK-like protein 1
6478-2	Global Grey Matter Volume	imaging	IGLON5	0.265219	0.0594123	8.04255e-06	IgLON family member 5
4874-3	Global Grey Matter Volume	imaging	ANG	-0.276845	0.0624782	9.37686e-06	Angiogenin
15573-110	Global Grey Matter Volume	imaging	NCAN	0.263031	0.0604768	1.36586e-05	Neurocan core protein
15426-5	Global Grey Matter Volume	imaging	NEU1	-0.278219	0.0647314	1.723e-05	Sialidase-1
9296-15	Global Grey Matter Volume	imaging	PTPRD	0.254693	0.0599655	2.16343e-05	Receptor-type tyrosine-protein phosphatase delta
15468-14	Global Grey Matter Volume	imaging	CFHR1	-0.26205	0.0633776	3.55358e-05	Complement factor H-related protein 1
9266-1	Global Grey Matter Volume	imaging	TREM1	-0.249896	0.0604757	3.59354e-05	Triggering receptor expressed on myeloid cells 1
13565-2	Global Grey Matter Volume	imaging	RBL2	-0.250418	0.0619271	5.26001e-05	Retinoblastoma-like protein 2
2851-63	Global Grey Matter Volume	imaging	C5	-0.24717	0.0645843	0.00012967	Complement C5
19563-3	Global Grey Matter Volume	imaging	SEZ6L	0.223268	0.0613244	0.00027183	Seizure 6-like protein
15511-37	Global Grey Matter Volume	imaging	NPTXR	0.226951	0.0625869	0.00028766	Neuronal pentraxin receptor
8304-50	Global Grey Matter Volume	imaging	TNFRSF11B	-0.214984	0.0594159	0.000296552	Tumor necrosis factor receptor superfamily member 11B
17691-1	Global Grey Matter Volume	imaging	TPP1	-0.233307	0.0649497	0.000327993	Tripeptidyl-peptidase 1
19377-14	General Fractional Anisotropy	imaging	OLFM2	-0.183472	0.0417534	1.11191e-05	Noelin-2
19601-15	General Fractional Anisotropy	imaging	ASB9	-0.163312	0.0385944	2.32151e-05	Ankyrin repeat and SOCS box protein 9
15426-5	General Fractional Anisotropy	imaging	NEU1	-0.176106	0.0428505	3.96043e-05	Sialidase-1
16614-27	General Fractional Anisotropy	imaging	RSPO1	-0.160019	0.0404367	7.58123e-05	R-spondin-1
4374-45	General Fractional Anisotropy	imaging	GDF15	-0.141022	0.0356463	7.61655e-05	Growth/differentiation factor 15
14337-1	General Fractional Anisotropy	imaging	TRAPPC3	-0.164657	0.0416519	7.71276e-05	Trafficking protein particle complex subunit 3
6480-1	General Fractional Anisotropy	imaging	CANT1	-0.168969	0.0428381	8.0013e-05	Soluble calcium-activated nucleotidase 1
11178-21	General Fractional Anisotropy	imaging	SVEP1	-0.155879	0.0395612	8.14135e-05	Sushi, von Willebrand factor type A, EGF and pentraxin domain-containing protein 1
5452-71	General Fractional Anisotropy	imaging	ASGR1	-0.168511	0.042948	8.72313e-05	Asialoglycoprotein receptor 1
3438-10	General Fractional Anisotropy	imaging	FSTL3	-0.158124	0.0405487	9.63465e-05	Follistatin-related protein 3
15522-2	General Fractional Anisotropy	imaging	GLIPR2	0.165251	0.042474	9.99831e-05	Golgi-associated plant pathogenesis-related protein 1
7928-183	General Fractional Anisotropy	imaging	TPST1	-0.159782	0.0416807	0.000126341	Protein-tyrosine sulfotransferase 1
15470-11	General Fractional Anisotropy	imaging	HEXB	-0.157996	0.0415683	0.000144178	Beta-hexosaminidase subunit beta
11109-56	General Fractional Anisotropy	imaging	SVEP1	-0.149724	0.0395011	0.000150417	Sushi, von Willebrand factor type A, EGF and pentraxin domain-containing protein 1
11104-13	General Fractional Anisotropy	imaging	CHI3L1	-0.162013	0.0427655	0.000151623	Chitinase-3-like protein 1
6234-74	General Fractional Anisotropy	imaging	VIT	-0.149387	0.0400508	0.000191537	Vitrin
15503-15	General Fractional Anisotropy	imaging	LEFTY2	-0.146689	0.040196	0.000262918	Left-right determination factor 2
15573-110	General Fractional Anisotropy	imaging	NCAN	0.1486	0.0409265	0.000282429	Neurocan core protein
10818-36	General Fractional Anisotropy	imaging	SMPD1	-0.154087	0.042689	0.00030675	Sphingomyelin phosphodiesterase
2516-57	General Fractional Anisotropy	imaging	CCL21	-0.155059	0.0430631	0.000317312	C-C motif chemokine 21
8309-12	General Fractional Anisotropy	imaging	HYAL1	-0.153411	0.0427961	0.000337481	Hyaluronidase-1
15640-54	General Fractional Anisotropy	imaging	TAGLN	-0.128649	0.0358927	0.000338038	Transgelin
19601-15	General Mean Diffusivity	imaging	ASB9	0.148531	0.0348518	2.02804e-05	Ankyrin repeat and SOCS box protein 9
16614-27	General Mean Diffusivity	imaging	RSPO1	0.141811	0.0366072	0.000107124	R-spondin-1
9021-1	General Mean Diffusivity	imaging	HAVCR1	0.134551	0.0360746	0.000191641	Hepatitis A virus cellular receptor 1
4374-45	General Mean Diffusivity	imaging	GDF15	0.119576	0.0322553	0.000209582	Growth/differentiation factor 15
8235-48	General Mean Diffusivity	imaging	CHGB	0.133276	0.0367071	0.000282545	Secretogranin-1
11109-56	General Mean Diffusivity	imaging	SVEP1	0.129373	0.0357471	0.000295621	Sushi, von Willebrand factor type A, EGF and pentraxin domain-containing protein 1
9021-1	Fazekas White Matter Hyperintensity Score	imaging	HAVCR1	0.1281	0.0327677	9.25437e-05	Hepatitis A virus cellular receptor 1
18930-28	Fazekas White Matter Hyperintensity Score	imaging	SLIT2	0.128	0.0336715	0.000143854	Slit homolog 2 protein
19601-15	Fazekas White Matter Hyperintensity Score	imaging	ASB9	0.121127	0.0319155	0.000147501	Ankyrin repeat and SOCS box protein 9
4374-45	WMH_Volume_Total	imaging	GDF15	0.159885	0.033628	1.9891e-06	Growth/differentiation factor 15
9021-1	WMH_Volume_Total	imaging	HAVCR1	0.170436	0.037325	4.96509e-06	Hepatitis A virus cellular receptor 1
18930-28	WMH_Volume_Total	imaging	SLIT2	0.160836	0.0384503	2.87753e-05	Slit homolog 2 protein
8304-50	WMH_Volume_Total	imaging	TNFRSF11B	0.154136	0.0371751	3.38005e-05	Tumor necrosis factor receptor superfamily member 11B
19601-15	WMH_Volume_Total	imaging	ASB9	0.149085	0.0361818	3.78151e-05	Ankyrin repeat and SOCS box protein 9
11178-21	WMH_Volume_Total	imaging	SVEP1	0.151748	0.037	4.10851e-05	Sushi, von Willebrand factor type A, EGF and pentraxin domain-containing protein 1
5000-52	WMH_Volume_Total	imaging	LGALS3BP	0.157138	0.0392808	6.32419e-05	Galectin-3-binding protein
6414-8	WMH_Volume_Total	imaging	OAF	0.15564	0.0391194	6.93234e-05	Out at first protein homolog
15594-47	WMH_Volume_Total	imaging	HTRA1	0.154202	0.0387837	7.01014e-05	Serine protease HTRA1
3234-23	WMH_Volume_Total	imaging	CCDC80	0.148035	0.0378884	9.34018e-05	Coiled-coil domain-containing protein 80
9266-1	WMH_Volume_Total	imaging	TREM1	0.147369	0.0378992	0.000100893	Triggering receptor expressed on myeloid cells 1
2789-26	WMH_Volume_Total	imaging	MMP7	0.141775	0.0374276	0.00015187	Matrilysin
2851-63	WMH_Volume_Total	imaging	C5	0.149292	0.0402132	0.000205217	Complement C5
13659-36	WMH_Volume_Total	imaging	ATP13A1	0.147748	0.0402847	0.000244829	Manganese-transporting ATPase 13A1
5383-14	WMH_Volume_Total	imaging	TNFRSF13C	0.148413	0.0407731	0.000272661	Tumor necrosis factor receptor superfamily member 13C
11214-40	WMH_Volume_Total	imaging	DNAJB9	0.144869	0.039826	0.000275248	DnaJ homolog subfamily B member 9
11109-56	WMH_Volume_Total	imaging	SVEP1	0.134749	0.0370486	0.000275728	Sushi, von Willebrand factor type A, EGF and pentraxin domain-containing protein 1
16785-45	WMH_Volume_Total	imaging	DEFA5	0.141844	0.0393568	0.000313282	Defensin-5
4297-62	WMH_Volume_Total	imaging	SPON1	0.134423	0.0374014	0.000325559	Spondin-1
15573-110	Whole Brain Volume	imaging	NCAN	0.219412	0.0570795	0.000121055	Neurocan core protein
6478-2	Whole Brain Volume	imaging	IGLON5	0.210437	0.0561131	0.000176672	IgLON family member 5
8099-42	Whole Brain Volume	imaging	SPON2	-0.223027	0.0595143	0.000178643	Spondin-2
19601-15	Whole Brain Volume	imaging	ASB9	-0.202032	0.0545929	0.000215012	Ankyrin repeat and SOCS box protein 9
11388-75	Whole Brain Volume	imaging	WFDC2	-0.19941	0.0550047	0.000288586	WAP four-disulfide core domain protein 2
8304-50	Whole Brain Volume	imaging	TNFRSF11B	-0.202569	0.0559848	0.000296563	Tumor necrosis factor receptor superfamily member 11B
13460-4	General Cognitive Ability	cognitive	CHAD	0.169866	0.0306178	2.89045e-08	Chondroadherin
9199-6	General Cognitive Ability	cognitive	UBE2G2	-0.165501	0.0305726	6.1849e-08	Ubiquitin-conjugating enzyme E2 G2
11278-4	General Cognitive Ability	cognitive	COL11A2	0.16214	0.0304786	1.03878e-07	Collagen alpha-2(XI) chain
10041-3	General Cognitive Ability	cognitive	HNF4A	-0.156714	0.0306634	3.20851e-07	Hepatocyte nuclear factor 4-alpha
4913-78	General Cognitive Ability	cognitive	CCL16	-0.14415	0.0299183	1.44922e-06	C-C motif chemokine 16
7090-17	General Cognitive Ability	cognitive	GALNT1	-0.146592	0.0305507	1.60004e-06	Polypeptide N-acetylgalactosaminyltransferase 1
4811-33	General Cognitive Ability	cognitive	ITIH4	-0.147332	0.0307705	1.68384e-06	Inter-alpha-trypsin inhibitor heavy chain H4
7215-18	General Cognitive Ability	cognitive	CYB5R3	0.147113	0.0311086	2.25623e-06	NADH-cytochrome b5 reductase 3
2567-5	General Cognitive Ability	cognitive	CFI	-0.142694	0.0303385	2.55881e-06	Complement factor I
15594-47	General Cognitive Ability	cognitive	HTRA1	-0.140949	0.0303229	3.34753e-06	Serine protease HTRA1
7891-45	General Cognitive Ability	cognitive	UGT1A6	-0.143236	0.0308471	3.42683e-06	UDP-glucuronosyltransferase 1-6
7638-30	General Cognitive Ability	cognitive	LMAN2	-0.144139	0.0313065	4.14236e-06	Vesicular integral-membrane protein VIP36
2754-50	General Cognitive Ability	cognitive	C3	-0.143519	0.0312845	4.48523e-06	Complement C3
5358-3	General Cognitive Ability	cognitive	OMD	0.140517	0.0306375	4.50885e-06	Osteomodulin
7194-36	General Cognitive Ability	cognitive	NPTN	0.139944	0.0306359	4.92503e-06	Neuroplastin
5843-60	General Cognitive Ability	cognitive	EHMT2	0.140891	0.0309879	5.45079e-06	Histone-lysine N-methyltransferase EHMT2
14337-1	General Cognitive Ability	cognitive	TRAPPC3	-0.137858	0.0305892	6.58238e-06	Trafficking protein particle complex subunit 3
2851-63	General Cognitive Ability	cognitive	C5	-0.140279	0.0313125	7.46591e-06	Complement C5
18935-14	General Cognitive Ability	cognitive	TLR5	-0.132235	0.0297628	8.87333e-06	Toll-like receptor 5
13614-6	General Cognitive Ability	cognitive	CREBBP	-0.137406	0.0309784	9.18403e-06	CREB-binding protein
11140-56	General Cognitive Ability	cognitive	COL1A1	0.137061	0.0311121	1.05588e-05	Collagen alpha-1(I) chain
4900-8	General Cognitive Ability	cognitive	C3	-0.129142	0.0293161	1.05718e-05	Complement C3
18397-5	General Cognitive Ability	cognitive	AKR1C4	-0.131341	0.0302352	1.39918e-05	Aldo-keto reductase family 1 member C4
7154-92	General Cognitive Ability	cognitive	LEG1	0.128965	0.0298024	1.50932e-05	Protein LEG1 homolog
4159-130	General Cognitive Ability	cognitive	CFH	-0.133906	0.0309784	1.54236e-05	Complement factor H
13659-36	General Cognitive Ability	cognitive	ATP13A1	-0.134045	0.0311797	1.71484e-05	Manganese-transporting ATPase 13A1
15426-5	General Cognitive Ability	cognitive	NEU1	-0.133339	0.031329	2.0804e-05	Sialidase-1
2677-1	General Cognitive Ability	cognitive	EGFR	0.127982	0.030379	2.52164e-05	Epidermal growth factor receptor
4374-45	General Cognitive Ability	cognitive	GDF15	-0.1108	0.0263067	2.53288e-05	Growth/differentiation factor 15
7970-315	General Cognitive Ability	cognitive	ART3	0.124932	0.0296821	2.56515e-05	Ecto-ADP-ribosyltransferase 3
6289-78	General Cognitive Ability	cognitive	ARHGAP36	-0.127475	0.0307252	3.34109e-05	Rho GTPase-activating protein 36
6557-50	General Cognitive Ability	cognitive	LRRC15	0.123075	0.0297352	3.48784e-05	Leucine-rich repeat-containing protein 15
6388-21	General Cognitive Ability	cognitive	CCDC126	0.12923	0.0313169	3.68306e-05	Coiled-coil domain-containing protein 126
15569-15	General Cognitive Ability	cognitive	COL2A1	0.128502	0.0311763	3.75952e-05	Collagen alpha-1(II) chain
9348-1	General Cognitive Ability	cognitive	C1RL	-0.12537	0.0304364	3.8038e-05	Complement C1r subcomponent-like protein
6442-6	General Cognitive Ability	cognitive	BAGE3	0.126536	0.0311259	4.79723e-05	B melanoma antigen 3
15453-3	General Cognitive Ability	cognitive	AMBP	-0.12414	0.0305795	4.9161e-05	Protein AMBP
4588-1	General Cognitive Ability	cognitive	PPY	0.122763	0.0303843	5.33686e-05	Pancreatic prohormone
13697-51	General Cognitive Ability	cognitive	GPD1	-0.125248	0.0311493	5.79777e-05	Glycerol-3-phosphate dehydrogenase [NAD(+)], cytoplasmic
15468-14	General Cognitive Ability	cognitive	CFHR1	-0.124787	0.0312473	6.50914e-05	Complement factor H-related protein 1
16818-200	General Cognitive Ability	cognitive	CDCP1	-0.111664	0.0283488	8.18509e-05	CUB domain-containing protein 1
2381-52	General Cognitive Ability	cognitive	C5	-0.121538	0.0308819	8.30045e-05	Complement C5
5476-66	General Cognitive Ability	cognitive	PRKCG	-0.121896	0.0310377	8.58832e-05	Protein kinase C gamma type
13501-10	General Cognitive Ability	cognitive	SLC35G2	-0.123102	0.0315813	9.70172e-05	Solute carrier family 35 member G2
10565-19	General Cognitive Ability	cognitive	SLITRK3	0.121596	0.0311972	9.7124e-05	SLIT and NTRK-like protein 3
6478-2	General Cognitive Ability	cognitive	IGLON5	0.113748	0.0292157	9.88568e-05	IgLON family member 5
5452-71	General Cognitive Ability	cognitive	ASGR1	-0.119751	0.0314084	0.000137458	Asialoglycoprotein receptor 1
15613-16	General Cognitive Ability	cognitive	PNLIP	0.11957	0.0313698	0.000138056	Pancreatic triacylglycerol lipase
2580-83	General Cognitive Ability	cognitive	MPO	-0.118967	0.0312846	0.000143103	Myeloperoxidase
8352-26	General Cognitive Ability	cognitive	SIGLEC12	-0.119205	0.0313677	0.000144556	Sialic acid-binding Ig-like lectin 12
3169-70	General Cognitive Ability	cognitive	IDUA	-0.119049	0.0313765	0.000148118	Alpha-L-iduronidase
5437-63	General Cognitive Ability	cognitive	FABP3	-0.106773	0.028144	0.000148352	Fatty acid-binding protein, heart
4922-13	General Cognitive Ability	cognitive	CCL19	-0.118246	0.031293	0.000157666	C-C motif chemokine 19
12817-1	General Cognitive Ability	cognitive	GEM	-0.118044	0.0312617	0.000159369	GTP-binding protein GEM
4337-49	General Cognitive Ability	cognitive	CRP	-0.117101	0.0310659	0.000163606	C-reactive protein
11215-6	General Cognitive Ability	cognitive	CDH15	-0.117617	0.0313904	0.000179038	Cadherin-15
9830-109	General Cognitive Ability	cognitive	VAV3	-0.117199	0.0312839	0.000179464	Guanine nucleotide exchange factor VAV3
3216-2	General Cognitive Ability	cognitive	PIGR	-0.116427	0.0310974	0.000181154	Polymeric immunoglobulin receptor
7787-25	General Cognitive Ability	cognitive	LILRA5	-0.116145	0.0310385	0.000182599	Leukocyte immunoglobulin-like receptor subfamily A member 5
3803-10	General Cognitive Ability	cognitive	CST5	0.113281	0.0303008	0.000185073	Cystatin-D
3314-74	General Cognitive Ability	cognitive	GFRA1	-0.116037	0.0311507	0.000195301	GDNF family receptor alpha-1
9235-3	General Cognitive Ability	cognitive	PLXDC1	-0.115212	0.031286	0.000230912	Plexin domain-containing protein 1
4876-32	General Cognitive Ability	cognitive	F9	-0.114255	0.0311118	0.000240278	Coagulation factor IX
18917-53	General Cognitive Ability	cognitive	AMY2A	0.115344	0.0314218	0.000241776	Pancreatic alpha-amylase
9416-77	General Cognitive Ability	cognitive	CPM	-0.112986	0.0308435	0.000249091	Carboxypeptidase M
5307-12	General Cognitive Ability	cognitive	F9	-0.113819	0.0311419	0.000257317	Coagulation factor IX
13439-6	General Cognitive Ability	cognitive	IQCF3	-0.113697	0.0312201	0.000270744	IQ domain-containing protein F3
17138-8	General Cognitive Ability	cognitive	GSTA1	-0.113661	0.031305	0.000282589	Glutathione S-transferase A1
3235-50	General Cognitive Ability	cognitive	WFIKKN2	0.111755	0.0308412	0.000290583	WAP, Kazal, immunoglobulin, Kunitz and NTR domain-containing protein 2
2516-57	General Cognitive Ability	cognitive	CCL21	-0.112599	0.031135	0.000298625	C-C motif chemokine 21
3079-62	General Cognitive Ability	cognitive	RARRES2	-0.110596	0.0305872	0.000299464	Retinoic acid receptor responder protein 2
17755-5	General Cognitive Ability	cognitive	UGDH	-0.113027	0.0312602	0.00029954	UDP-glucose 6-dehydrogenase
6123-69	General Cognitive Ability	cognitive	TP53	-0.112605	0.0311747	0.000303765	Cellular tumor antigen p53
9199-6	General Fluid Cognitive Ability	cognitive	UBE2G2	-0.170296	0.0321593	1.18775e-07	Ubiquitin-conjugating enzyme E2 G2
13460-4	General Fluid Cognitive Ability	cognitive	CHAD	0.166954	0.0322346	2.2267e-07	Chondroadherin
10041-3	General Fluid Cognitive Ability	cognitive	HNF4A	-0.159897	0.0322606	7.18031e-07	Hepatocyte nuclear factor 4-alpha
11278-4	General Fluid Cognitive Ability	cognitive	COL11A2	0.157614	0.0320923	9.048e-07	Collagen alpha-2(XI) chain
14337-1	General Fluid Cognitive Ability	cognitive	TRAPPC3	-0.152888	0.0321189	1.93536e-06	Trafficking protein particle complex subunit 3
6442-6	General Fluid Cognitive Ability	cognitive	BAGE3	0.152655	0.0326477	2.92774e-06	B melanoma antigen 3
15594-47	General Fluid Cognitive Ability	cognitive	HTRA1	-0.14861	0.0319572	3.31477e-06	Serine protease HTRA1
7090-17	General Fluid Cognitive Ability	cognitive	GALNT1	-0.149167	0.0321844	3.57326e-06	Polypeptide N-acetylgalactosaminyltransferase 1
2677-1	General Fluid Cognitive Ability	cognitive	EGFR	0.147632	0.0319343	3.78254e-06	Epidermal growth factor receptor
7215-18	General Fluid Cognitive Ability	cognitive	CYB5R3	0.151481	0.0327705	3.79162e-06	NADH-cytochrome b5 reductase 3
4913-78	General Fluid Cognitive Ability	cognitive	CCL16	-0.145304	0.0314886	3.94078e-06	C-C motif chemokine 16
4374-45	General Fluid Cognitive Ability	cognitive	GDF15	-0.125304	0.0276238	5.73082e-06	Growth/differentiation factor 15
18935-14	General Fluid Cognitive Ability	cognitive	TLR5	-0.139505	0.0313079	8.35359e-06	Toll-like receptor 5
2567-5	General Fluid Cognitive Ability	cognitive	CFI	-0.141675	0.0319348	9.14833e-06	Complement factor I
5843-60	General Fluid Cognitive Ability	cognitive	EHMT2	0.144351	0.032584	9.41805e-06	Histone-lysine N-methyltransferase EHMT2
7891-45	General Fluid Cognitive Ability	cognitive	UGT1A6	-0.142677	0.0325009	1.13389e-05	UDP-glucuronosyltransferase 1-6
7194-36	General Fluid Cognitive Ability	cognitive	NPTN	0.140272	0.0322449	1.36012e-05	Neuroplastin
7638-30	General Fluid Cognitive Ability	cognitive	LMAN2	-0.143183	0.0329503	1.38998e-05	Vesicular integral-membrane protein VIP36
5358-3	General Fluid Cognitive Ability	cognitive	OMD	0.138534	0.0322324	1.72375e-05	Osteomodulin
7154-92	General Fluid Cognitive Ability	cognitive	LEG1	0.131605	0.0313341	2.6685e-05	Protein LEG1 homolog
5476-66	General Fluid Cognitive Ability	cognitive	PRKCG	-0.136733	0.0326112	2.75508e-05	Protein kinase C gamma type
13614-6	General Fluid Cognitive Ability	cognitive	CREBBP	-0.135445	0.032631	3.31278e-05	CREB-binding protein
15453-3	General Fluid Cognitive Ability	cognitive	AMBP	-0.132875	0.0321353	3.55188e-05	Protein AMBP
4588-1	General Fluid Cognitive Ability	cognitive	PPY	0.131741	0.0319591	3.75296e-05	Pancreatic prohormone
2754-50	General Fluid Cognitive Ability	cognitive	C3	-0.135658	0.0329763	3.89191e-05	Complement C3
4811-33	General Fluid Cognitive Ability	cognitive	ITIH4	-0.13252	0.0324577	4.44886e-05	Inter-alpha-trypsin inhibitor heavy chain H4
18397-5	General Fluid Cognitive Ability	cognitive	AKR1C4	-0.129714	0.0318282	4.59289e-05	Aldo-keto reductase family 1 member C4
6289-78	General Fluid Cognitive Ability	cognitive	ARHGAP36	-0.130705	0.0323439	5.32001e-05	Rho GTPase-activating protein 36
15426-5	General Fluid Cognitive Ability	cognitive	NEU1	-0.132198	0.032964	6.06232e-05	Sialidase-1
2580-83	General Fluid Cognitive Ability	cognitive	MPO	-0.130356	0.0328587	7.27263e-05	Myeloperoxidase
2516-57	General Fluid Cognitive Ability	cognitive	CCL21	-0.129241	0.0327037	7.75372e-05	C-C motif chemokine 21
7970-315	General Fluid Cognitive Ability	cognitive	ART3	0.123356	0.0312735	7.99969e-05	Ecto-ADP-ribosyltransferase 3
4159-130	General Fluid Cognitive Ability	cognitive	CFH	-0.128785	0.0326558	8.02268e-05	Complement factor H
2851-63	General Fluid Cognitive Ability	cognitive	C5	-0.130088	0.0330088	8.11437e-05	Complement C5
6388-21	General Fluid Cognitive Ability	cognitive	CCDC126	0.129032	0.0329234	8.88606e-05	Coiled-coil domain-containing protein 126
2381-52	General Fluid Cognitive Ability	cognitive	C5	-0.12481	0.0324729	0.000121289	Complement C5
16818-200	General Fluid Cognitive Ability	cognitive	CDCP1	-0.114528	0.0298115	0.000122162	CUB domain-containing protein 1
6557-50	General Fluid Cognitive Ability	cognitive	LRRC15	0.119721	0.0312969	0.000130591	Leucine-rich repeat-containing protein 15
11140-56	General Fluid Cognitive Ability	cognitive	COL1A1	0.125299	0.0327707	0.000131572	Collagen alpha-1(I) chain
9348-1	General Fluid Cognitive Ability	cognitive	C1RL	-0.122117	0.0320407	0.000138228	Complement C1r subcomponent-like protein
13697-51	General Fluid Cognitive Ability	cognitive	GPD1	-0.124873	0.0328048	0.000140925	Glycerol-3-phosphate dehydrogenase [NAD(+)], cytoplasmic
13439-6	General Fluid Cognitive Ability	cognitive	IQCF3	-0.124473	0.0328433	0.000150703	IQ domain-containing protein F3
5437-63	General Fluid Cognitive Ability	cognitive	FABP3	-0.111885	0.029607	0.000157462	Fatty acid-binding protein, heart
13659-36	General Fluid Cognitive Ability	cognitive	ATP13A1	-0.123986	0.032872	0.000162094	Manganese-transporting ATPase 13A1
5353-89	General Fluid Cognitive Ability	cognitive	IL1RN	-0.122024	0.0328269	0.000201446	Interleukin-1 receptor antagonist protein
15468-14	General Fluid Cognitive Ability	cognitive	CFHR1	-0.122137	0.0328991	0.000205233	Complement factor H-related protein 1
4900-8	General Fluid Cognitive Ability	cognitive	C3	-0.114711	0.0309	0.000205368	Complement C3
15569-15	General Fluid Cognitive Ability	cognitive	COL2A1	0.120718	0.0328326	0.000236199	Collagen alpha-1(II) chain
9830-109	General Fluid Cognitive Ability	cognitive	VAV3	-0.121027	0.0329212	0.000236684	Guanine nucleotide exchange factor VAV3
3314-74	General Fluid Cognitive Ability	cognitive	GFRA1	-0.11875	0.0328	0.000294108	GDNF family receptor alpha-1
3169-70	General Fluid Cognitive Ability	cognitive	IDUA	-0.119359	0.0330468	0.000304057	Alpha-L-iduronidase
6123-69	General Fluid Cognitive Ability	cognitive	TP53	-0.118325	0.0327993	0.000309125	Cellular tumor antigen p53
3803-10	General Fluid Cognitive Ability	cognitive	CST5	0.114409	0.031853	0.000328407	Cystatin-D
2681-23	General Fluid Cognitive Ability	cognitive	HGF	-0.116108	0.0324094	0.000340289	Hepatocyte growth factor
14337-1	Processing Speed	cognitive	TRAPPC3	-0.198157	0.0338608	4.85362e-09	Trafficking protein particle complex subunit 3
7891-45	Processing Speed	cognitive	UGT1A6	-0.191318	0.0343748	2.61171e-08	UDP-glucuronosyltransferase 1-6
4374-45	Processing Speed	cognitive	GDF15	-0.160164	0.0292097	4.17566e-08	Growth/differentiation factor 15
9199-6	Processing Speed	cognitive	UBE2G2	-0.183578	0.0341041	7.33102e-08	Ubiquitin-conjugating enzyme E2 G2
13496-19	Processing Speed	cognitive	HMGCS1	-0.172385	0.0335855	2.85585e-07	Hydroxymethylglutaryl-CoA synthase, cytoplasmic
10666-7	Processing Speed	cognitive	GNPTG	-0.171	0.0335068	3.33532e-07	N-acetylglucosamine-1-phosphotransferase subunit gamma
15426-5	Processing Speed	cognitive	NEU1	-0.177438	0.0347867	3.38312e-07	Sialidase-1
18397-5	Processing Speed	cognitive	AKR1C4	-0.169025	0.0336082	4.92346e-07	Aldo-keto reductase family 1 member C4
6289-78	Processing Speed	cognitive	ARHGAP36	-0.169398	0.0342013	7.30908e-07	Rho GTPase-activating protein 36
15562-24	Processing Speed	cognitive	GUSB	-0.166772	0.0339029	8.69441e-07	Beta-glucuronidase
5476-66	Processing Speed	cognitive	PRKCG	-0.166969	0.0344916	1.29274e-06	Protein kinase C gamma type
11265-8	Processing Speed	cognitive	ALDH1A1	-0.16159	0.0336809	1.60514e-06	Retinal dehydrogenase 1
4913-78	Processing Speed	cognitive	CCL16	-0.15979	0.033389	1.70373e-06	C-C motif chemokine 16
13697-51	Processing Speed	cognitive	GPD1	-0.165332	0.0346945	1.88495e-06	Glycerol-3-phosphate dehydrogenase [NAD(+)], cytoplasmic
16818-200	Processing Speed	cognitive	CDCP1	-0.149057	0.0314878	2.20367e-06	CUB domain-containing protein 1
5353-89	Processing Speed	cognitive	IL1RN	-0.164125	0.0347355	2.3011e-06	Interleukin-1 receptor antagonist protein
2681-23	Processing Speed	cognitive	HGF	-0.162188	0.0343448	2.33131e-06	Hepatocyte growth factor
15594-47	Processing Speed	cognitive	HTRA1	-0.159818	0.0339622	2.5293e-06	Serine protease HTRA1
7090-17	Processing Speed	cognitive	GALNT1	-0.160517	0.034138	2.57645e-06	Polypeptide N-acetylgalactosaminyltransferase 1
18935-14	Processing Speed	cognitive	TLR5	-0.151092	0.0331935	5.31731e-06	Toll-like receptor 5
5452-71	Processing Speed	cognitive	ASGR1	-0.15512	0.0350542	9.6384e-06	Asialoglycoprotein receptor 1
3152-57	Processing Speed	cognitive	TNFRSF1B	-0.152093	0.0344371	1.00287e-05	Tumor necrosis factor receptor superfamily member 1B
17396-23	Processing Speed	cognitive	ADH1A	-0.152758	0.0348234	1.15119e-05	Alcohol dehydrogenase 1A
10041-3	Processing Speed	cognitive	HNF4A	-0.149737	0.0343234	1.28573e-05	Hepatocyte nuclear factor 4-alpha
8325-37	Processing Speed	cognitive	ADH4	-0.149963	0.034386	1.29366e-05	Alcohol dehydrogenase 4
15453-3	Processing Speed	cognitive	AMBP	-0.147873	0.0340575	1.4128e-05	Protein AMBP
10572-65	Processing Speed	cognitive	CST8	-0.147858	0.0340755	1.43047e-05	Cystatin-8
7787-25	Processing Speed	cognitive	LILRA5	-0.149117	0.0344758	1.5234e-05	Leukocyte immunoglobulin-like receptor subfamily A member 5
11241-8	Processing Speed	cognitive	ASL	-0.14727	0.0340492	1.52399e-05	Argininosuccinate lyase
6448-36	Processing Speed	cognitive	SEMA3C	-0.149625	0.034704	1.62174e-05	Semaphorin-3C
8368-102	Processing Speed	cognitive	TNFRSF1B	-0.147459	0.0343921	1.8062e-05	Tumor necrosis factor receptor superfamily member 1B
7638-30	Processing Speed	cognitive	LMAN2	-0.148676	0.0349517	2.10216e-05	Vesicular integral-membrane protein VIP36
14636-25	Processing Speed	cognitive	HRSP12	-0.146433	0.0345218	2.21778e-05	2-iminobutanoate/2-iminopropanoate deaminase
8766-29	Processing Speed	cognitive	LILRA5	-0.147092	0.0347024	2.24835e-05	Leukocyte immunoglobulin-like receptor subfamily A member 5
9830-109	Processing Speed	cognitive	VAV3	-0.147024	0.0348654	2.4769e-05	Guanine nucleotide exchange factor VAV3
4922-13	Processing Speed	cognitive	CCL19	-0.146928	0.0349428	2.61304e-05	C-C motif chemokine 19
17758-79	Processing Speed	cognitive	DCXR	-0.143639	0.0342154	2.69165e-05	L-xylulose reductase
5437-63	Processing Speed	cognitive	FABP3	-0.13181	0.0314285	2.74118e-05	Fatty acid-binding protein, heart
2580-83	Processing Speed	cognitive	MPO	-0.145828	0.0348133	2.80349e-05	Myeloperoxidase
17755-5	Processing Speed	cognitive	UGDH	-0.14562	0.034845	2.92673e-05	UDP-glucose 6-dehydrogenase
7953-20	Processing Speed	cognitive	SLAMF1	-0.142641	0.0341857	3.0123e-05	Signaling lymphocytic activation molecule
11424-4	Processing Speed	cognitive	FAH	-0.144792	0.0348179	3.20276e-05	Fumarylacetoacetase
11214-40	Processing Speed	cognitive	DNAJB9	-0.141885	0.0341463	3.24964e-05	DnaJ homolog subfamily B member 9
9901-28	Processing Speed	cognitive	EGLN1	-0.14158	0.0345465	4.16303e-05	Egl nine homolog 1
15503-15	Processing Speed	cognitive	LEFTY2	-0.133333	0.0326461	4.42316e-05	Left-right determination factor 2
3079-62	Processing Speed	cognitive	RARRES2	-0.138792	0.0341116	4.72627e-05	Retinoic acid receptor responder protein 2
6379-62	Processing Speed	cognitive	ADAMTSL2	-0.140352	0.0345547	4.87078e-05	ADAMTS-like protein 2
17138-8	Processing Speed	cognitive	GSTA1	-0.141672	0.0348981	4.91595e-05	Glutathione S-transferase A1
15533-97	Processing Speed	cognitive	MSR1	-0.133963	0.0330306	4.9981e-05	Macrophage scavenger receptor types I and II
16915-153	Processing Speed	cognitive	SEMA4A	-0.140111	0.034737	5.49572e-05	Semaphorin-4A
18173-11	Processing Speed	cognitive	AKR7A3	-0.1385	0.0346416	6.38593e-05	Aflatoxin B1 aldehyde reductase member 3
17706-4	Processing Speed	cognitive	PPP1R1A	-0.136855	0.0343424	6.74762e-05	Protein phosphatase 1 regulatory subunit 1A
18901-26	Processing Speed	cognitive	HSPA1B	-0.138184	0.0347044	6.8407e-05	Heat shock 70 kDa protein 1B
14079-14	Processing Speed	cognitive	IL18R1	-0.137596	0.0347518	7.51427e-05	Interleukin-18 receptor 1
17691-1	Processing Speed	cognitive	TPP1	-0.137485	0.0347267	7.52458e-05	Tripeptidyl-peptidase 1
7968-15	Processing Speed	cognitive	CRTAM	-0.136311	0.0344686	7.6647e-05	Cytotoxic and regulatory T-cell molecule
6039-24	Processing Speed	cognitive	CRHBP	-0.1372	0.0347613	7.91687e-05	Corticotropin-releasing factor-binding protein
5903-91	Processing Speed	cognitive	HSPA8	-0.137195	0.0348275	8.17309e-05	Heat shock cognate 71 kDa protein
4876-32	Processing Speed	cognitive	F9	-0.136113	0.0347057	8.78409e-05	Coagulation factor IX
11104-13	Processing Speed	cognitive	CHI3L1	-0.135076	0.0344891	8.98468e-05	Chitinase-3-like protein 1
2567-5	Processing Speed	cognitive	CFI	-0.132886	0.033936	9.01078e-05	Complement factor I
5383-14	Processing Speed	cognitive	TNFRSF13C	-0.137025	0.0350352	9.18941e-05	Tumor necrosis factor receptor superfamily member 13C
5307-12	Processing Speed	cognitive	F9	-0.135512	0.0347494	9.63158e-05	Coagulation factor IX
11278-4	Processing Speed	cognitive	COL11A2	0.132691	0.034289	0.000108929	Collagen alpha-2(XI) chain
19241-31	Processing Speed	cognitive	RBP5	-0.13336	0.0344771	0.000109698	Retinol-binding protein 5
17692-2	Processing Speed	cognitive	BTN3A3	-0.135135	0.0350083	0.000113345	Butyrophilin subfamily 3 member A3
11126-102	Processing Speed	cognitive	TRIO	-0.135056	0.0350041	0.000114179	Triple functional domain protein
15525-294	Processing Speed	cognitive	ADH1C	-0.133695	0.0346556	0.000114409	Alcohol dehydrogenase 1C
2597-8	Processing Speed	cognitive	VEGFA	-0.133821	0.0347284	0.000116507	Vascular endothelial growth factor A
10036-201	Processing Speed	cognitive	ZHX3	-0.13007	0.033856	0.000122108	Zinc fingers and homeoboxes protein 3
2677-1	Processing Speed	cognitive	EGFR	0.130544	0.034039	0.000125496	Epidermal growth factor receptor
9416-77	Processing Speed	cognitive	CPM	-0.131066	0.0343828	0.000137867	Carboxypeptidase M
6442-6	Processing Speed	cognitive	BAGE3	0.131931	0.034723	0.000144972	B melanoma antigen 3
5128-53	Processing Speed	cognitive	SLAMF6	-0.13226	0.0348918	0.0001503	SLAM family member 6
10575-31	Processing Speed	cognitive	PUF60	-0.129455	0.0342655	0.000158094	Poly(U)-binding-splicing factor PUF60
10557-6	Processing Speed	cognitive	TEX29	-0.1312	0.0348184	0.000164484	Testis-expressed protein 29
10866-60	Processing Speed	cognitive	SMEK1	-0.127986	0.0340027	0.000167224	Serine/threonine-protein phosphatase 4 regulatory subunit 3A
4763-31	Processing Speed	cognitive	AFM	-0.129688	0.0345386	0.000173432	Afamin
18381-16	Processing Speed	cognitive	ALDH2	-0.13077	0.0349631	0.000183862	Aldehyde dehydrogenase, mitochondrial
19261-12	Processing Speed	cognitive	SDCBP2	-0.126769	0.0339709	0.000190198	Syntenin-2
5843-60	Processing Speed	cognitive	EHMT2	0.129071	0.0345933	0.000190639	Histone-lysine N-methyltransferase EHMT2
2797-56	Processing Speed	cognitive	APOB	0.129276	0.0347939	0.000202819	Apolipoprotein B-100
4971-1	Processing Speed	cognitive	CTSZ	-0.12759	0.0344182	0.000209682	Cathepsin Z
2742-68	Processing Speed	cognitive	SIGLEC7	-0.126143	0.0342909	0.000234491	Sialic acid-binding Ig-like lectin 7
16322-10	Processing Speed	cognitive	PACAP	-0.126604	0.034467	0.000239533	Marginal zone B- and B1-cell-specific protein
13460-4	Processing Speed	cognitive	CHAD	0.126136	0.0344668	0.000252557	Chondroadherin
17812-2	Processing Speed	cognitive	PTP4A1	-0.126629	0.034639	0.000256521	Protein tyrosine phosphatase type IVA 1
3216-2	Processing Speed	cognitive	PIGR	-0.126966	0.0347345	0.000256856	Polymeric immunoglobulin receptor
9266-1	Processing Speed	cognitive	TREM1	-0.119278	0.0326819	0.000262583	Triggering receptor expressed on myeloid cells 1
15522-2	Processing Speed	cognitive	GLIPR2	0.127335	0.0349545	0.000269596	Golgi-associated plant pathogenesis-related protein 1
18392-19	Processing Speed	cognitive	MAT2B	-0.125578	0.0344806	0.000270532	Methionine adenosyltransferase 2 subunit beta
15447-45	Processing Speed	cognitive	SORD	-0.125503	0.0344895	0.000273824	Sorbitol dehydrogenase
6425-87	Processing Speed	cognitive	MMP19	-0.126406	0.0347968	0.000280473	Matrix metalloproteinase-19
12815-9	Processing Speed	cognitive	IARS	-0.125476	0.0348244	0.000314452	Isoleucine--tRNA ligase, cytoplasmic
3343-1	Processing Speed	cognitive	ACY1	-0.121748	0.0338455	0.000321714	Aminoacylase-1
13614-6	Processing Speed	cognitive	CREBBP	-0.124788	0.0347065	0.000323739	CREB-binding protein
14063-17	Processing Speed	cognitive	OSM	-0.126079	0.0350797	0.000325552	Oncostatin-M
5349-69	Processing Speed	cognitive	DLL1	-0.124378	0.0346244	0.000327872	Delta-like protein 1
17327-3	Processing Speed	cognitive	CNPY3	-0.124916	0.034808	0.000332323	Protein canopy homolog 3
16792-4	Processing Speed	cognitive	SIGLEC5	-0.124303	0.0346392	0.000332582	Sialic acid-binding Ig-like lectin 5
2516-57	Processing Speed	cognitive	CCL21	-0.124453	0.0347053	0.000335784	C-C motif chemokine 21
9487-60	Processing Speed	cognitive	GHRH	-0.125304	0.0349973	0.000343087	Somatoliberin
7156-2	Logical Memory	cognitive	FUT10	0.160059	0.0297246	7.25592e-08	Alpha-(1,3)-fucosyltransferase 10
4588-1	Logical Memory	cognitive	PPY	0.133868	0.0311596	1.73737e-05	Pancreatic prohormone
6557-50	Logical Memory	cognitive	LRRC15	0.122612	0.030498	5.81156e-05	Leucine-rich repeat-containing protein 15
13460-4	Logical Memory	cognitive	CHAD	0.124538	0.0314307	7.42317e-05	Chondroadherin
5358-3	Logical Memory	cognitive	OMD	0.121292	0.0312323	0.000102943	Osteomodulin
7154-92	Logical Memory	cognitive	LEG1	0.112777	0.0305415	0.000221981	Protein LEG1 homolog
7215-18	Logical Memory	cognitive	CYB5R3	0.117517	0.0320129	0.000241682	NADH-cytochrome b5 reductase 3
11278-4	Logical Memory	cognitive	COL11A2	0.113783	0.0314328	0.000294752	Collagen alpha-2(XI) chain
15569-15	Logical Memory	cognitive	COL2A1	0.115467	0.0320552	0.000315607	Collagen alpha-1(II) chain
5452-71	Non-Verbal Reasoning	cognitive	ASGR1	-0.15829	0.0309796	3.23041e-07	Asialoglycoprotein receptor 1
11278-4	Non-Verbal Reasoning	cognitive	COL11A2	0.153547	0.0303921	4.3676e-07	Collagen alpha-2(XI) chain
7891-45	Non-Verbal Reasoning	cognitive	UGT1A6	-0.148577	0.0306273	1.22761e-06	UDP-glucuronosyltransferase 1-6
9348-1	Non-Verbal Reasoning	cognitive	C1RL	-0.141461	0.0300728	2.55171e-06	Complement C1r subcomponent-like protein
9199-6	Non-Verbal Reasoning	cognitive	UBE2G2	-0.142208	0.0304378	2.98167e-06	Ubiquitin-conjugating enzyme E2 G2
2851-63	Non-Verbal Reasoning	cognitive	C5	-0.141927	0.030951	4.52831e-06	Complement C5
14079-14	Non-Verbal Reasoning	cognitive	IL18R1	-0.131194	0.0307346	1.96692e-05	Interleukin-18 receptor 1
4811-33	Non-Verbal Reasoning	cognitive	ITIH4	-0.12956	0.030461	2.10632e-05	Inter-alpha-trypsin inhibitor heavy chain H4
14337-1	Non-Verbal Reasoning	cognitive	TRAPPC3	-0.128038	0.0302553	2.31693e-05	Trafficking protein particle complex subunit 3
6442-6	Non-Verbal Reasoning	cognitive	BAGE3	0.130036	0.0308561	2.50581e-05	B melanoma antigen 3
10041-3	Non-Verbal Reasoning	cognitive	HNF4A	-0.126711	0.0305299	3.31935e-05	Hepatocyte nuclear factor 4-alpha
11140-56	Non-Verbal Reasoning	cognitive	COL1A1	0.128598	0.0310649	3.47842e-05	Collagen alpha-1(I) chain
15515-2	Non-Verbal Reasoning	cognitive	SAA1	-0.124432	0.0300644	3.49032e-05	Serum amyloid A-1 protein
4337-49	Non-Verbal Reasoning	cognitive	CRP	-0.126049	0.0309976	4.77447e-05	C-reactive protein
9266-1	Non-Verbal Reasoning	cognitive	TREM1	-0.116668	0.0289592	5.60835e-05	Triggering receptor expressed on myeloid cells 1
6289-78	Non-Verbal Reasoning	cognitive	ARHGAP36	-0.122961	0.0305847	5.81138e-05	Rho GTPase-activating protein 36
13460-4	Non-Verbal Reasoning	cognitive	CHAD	0.121685	0.0305661	6.8616e-05	Chondroadherin
2637-77	Non-Verbal Reasoning	cognitive	MRC1	-0.118327	0.0297889	7.12119e-05	Macrophage mannose receptor 1
4913-78	Non-Verbal Reasoning	cognitive	CCL16	-0.117898	0.029852	7.83467e-05	C-C motif chemokine 16
7215-18	Non-Verbal Reasoning	cognitive	CYB5R3	0.122133	0.0311032	8.61197e-05	NADH-cytochrome b5 reductase 3
5358-3	Non-Verbal Reasoning	cognitive	OMD	0.117232	0.0303791	0.000113874	Osteomodulin
3316-58	Non-Verbal Reasoning	cognitive	SERPIND1	-0.117533	0.0305506	0.000119489	Heparin cofactor 2
4900-8	Non-Verbal Reasoning	cognitive	C3	-0.111743	0.0292421	0.000132744	Complement C3
2567-5	Non-Verbal Reasoning	cognitive	CFI	-0.115127	0.0301661	0.000135386	Complement factor I
13738-8	Non-Verbal Reasoning	cognitive	INHBA	-0.117601	0.0308173	0.000135591	Inhibin beta A chain
15503-15	Non-Verbal Reasoning	cognitive	LEFTY2	-0.109784	0.0290352	0.000156157	Left-right determination factor 2
3367-8	Non-Verbal Reasoning	cognitive	FETUB	-0.112654	0.0298543	0.000161005	Fetuin-B
15453-3	Non-Verbal Reasoning	cognitive	AMBP	-0.113826	0.0302105	0.000164721	Protein AMBP
5307-12	Non-Verbal Reasoning	cognitive	F9	-0.116483	0.0309291	0.000165802	Coagulation factor IX
4876-32	Non-Verbal Reasoning	cognitive	F9	-0.116131	0.0308942	0.000170602	Coagulation factor IX
15426-5	Non-Verbal Reasoning	cognitive	NEU1	-0.115793	0.0309953	0.000187105	Sialidase-1
4407-10	Non-Verbal Reasoning	cognitive	MST1	-0.113229	0.0305354	0.000208792	Hepatocyte growth factor-like protein
2516-57	Non-Verbal Reasoning	cognitive	CCL21	-0.113709	0.0307288	0.000215257	C-C motif chemokine 21
11214-40	Non-Verbal Reasoning	cognitive	DNAJB9	-0.112455	0.0304119	0.000217536	DnaJ homolog subfamily B member 9
17671-58	Non-Verbal Reasoning	cognitive	ING4	-0.114636	0.0313156	0.00025156	Inhibitor of growth protein 4
5437-63	Non-Verbal Reasoning	cognitive	FABP3	-0.101499	0.0279115	0.000276428	Fatty acid-binding protein, heart
3714-49	Non-Verbal Reasoning	cognitive	CKB|CKM	-0.104489	0.0289572	0.000308096	Creatine kinase B-type|Creatine kinase M-type
15569-15	Non-Verbal Reasoning	cognitive	COL2A1	0.112007	0.0311771	0.00032741	Collagen alpha-1(II) chain
10041-3	Verbal Reasoning	cognitive	HNF4A	-0.140626	0.0300699	2.91632e-06	Hepatocyte nuclear factor 4-alpha
2677-1	Verbal Reasoning	cognitive	EGFR	0.124509	0.0298594	3.04827e-05	Epidermal growth factor receptor
9199-6	Verbal Reasoning	cognitive	UBE2G2	-0.125342	0.0301126	3.14869e-05	Ubiquitin-conjugating enzyme E2 G2
4913-78	Verbal Reasoning	cognitive	CCL16	-0.118979	0.0294568	5.36614e-05	C-C motif chemokine 16
7090-17	Verbal Reasoning	cognitive	GALNT1	-0.121405	0.0300919	5.47273e-05	Polypeptide N-acetylgalactosaminyltransferase 1
6442-6	Verbal Reasoning	cognitive	BAGE3	0.111362	0.0305301	0.000264667	B melanoma antigen 3
7194-36	Verbal Reasoning	cognitive	NPTN	0.108775	0.0301194	0.000304484	Neuroplastin
11278-4	Vocabulary	cognitive	COL11A2	0.141414	0.0306824	4.04667e-06	Collagen alpha-2(XI) chain
13460-4	Vocabulary	cognitive	CHAD	0.138274	0.0307808	7.04923e-06	Chondroadherin
18917-53	Vocabulary	cognitive	AMY2A	0.135135	0.0313741	1.65324e-05	Pancreatic alpha-amylase
4811-33	Vocabulary	cognitive	ITIH4	-0.126744	0.0307323	3.7213e-05	Inter-alpha-trypsin inhibitor heavy chain H4
11140-56	Vocabulary	cognitive	COL1A1	0.127688	0.0311364	4.11521e-05	Collagen alpha-1(I) chain
15556-49	Vocabulary	cognitive	AMY2B	0.125099	0.0314198	6.8476e-05	Alpha-amylase 2B
5358-3	Vocabulary	cognitive	OMD	0.118736	0.0307665	0.000113729	Osteomodulin
9199-6	Vocabulary	cognitive	UBE2G2	-0.117492	0.0307346	0.000131955	Ubiquitin-conjugating enzyme E2 G2
7891-45	Vocabulary	cognitive	UGT1A6	-0.114842	0.0308676	0.000198858	UDP-glucuronosyltransferase 1-6
4900-8	Vocabulary	cognitive	C3	-0.10809	0.0292876	0.000223701	Complement C3
15569-15	Vocabulary	cognitive	COL2A1	0.113915	0.0312569	0.000267927	Collagen alpha-1(II) chain
2754-50	Vocabulary	cognitive	C3	-0.112955	0.0312392	0.000299411	Complement C3
3235-50	Vocabulary	cognitive	WFIKKN2	0.111025	0.030835	0.000317478	WAP, Kazal, immunoglobulin, Kunitz and NTR domain-containing protein 2
