# Supplementary material for: Integrated methylome and phenome study of the circulating proteome reveals markers pertinent to brain health
Source: Nat Commun. 2022 Aug 9;13:4670. doi: 10.1038/s41467-022-32319-8 (PMC9363452; doi:10.1038/s41467-022-32319-8)
Supplement: Supplementary file 21 — Supplementary Data 18 [file 41467_2022_32319_MOESM21_ESM.xlsx]

## Sheet: Supplementary Data 18
Supplementary Data 18. Protein markers that were associated with both a cognitive score and a brain imaging phenotype in Generation Scotland (maximum N=1,065).
22 unique protein levels that associated (P < 3.5x10-4) with both an imaging and cognitive phenotype are summarised with scaled beta effects, SE and P values.
Direction of effect alignment between the cognitive score and brain imaging associations with protein levels is provided, with an index of the protein markers that had associations (P < 4.5x10-10) in the protein MWAS.
The results were generated through linear regression and were adjusted for mutiple testing correction (P < 3.5x10-4).
SeqId	Gene of Protein	UniProt Full Name	Cognitive Phenotype	Imaging Phenotype	Imaging Beta	Imaging SE	Imaging P	Cognitive Beta	Cognitive SE	Cognitive P	Direction of Effect	Protein MWAS association
17691-1	TPP1	Tripeptidyl-peptidase 1	Processing Speed	Global Grey Matter Volume	-0.233307	0.0649497	0.000327993	-0.137485	0.0347267	7.52458e-05	Matched	NA
2516-57	CCL21	C-C motif chemokine 21	Processing Speed	General Fractional Anisotropy	-0.155059	0.0430631	0.000317312	-0.124453	0.0347053	0.000335784	Matched	NA
2516-57	CCL21	C-C motif chemokine 21	General Cognitive Ability	General Fractional Anisotropy	-0.155059	0.0430631	0.000317312	-0.112599	0.031135	0.000298625	Matched	NA
2516-57	CCL21	C-C motif chemokine 21	General Fluid Cognitive Ability	General Fractional Anisotropy	-0.155059	0.0430631	0.000317312	-0.129241	0.0327037	7.75372e-05	Matched	NA
2516-57	CCL21	C-C motif chemokine 21	Non-Verbal Reasoning	General Fractional Anisotropy	-0.155059	0.0430631	0.000317312	-0.113709	0.0307288	0.000215257	Matched	NA
11214-40	DNAJB9	DnaJ homolog subfamily B member 9	Non-Verbal Reasoning	WMH_Volume_Total	0.144869	0.039826	0.000275248	-0.112455	0.0304119	0.000217536	Opposite	NA
11214-40	DNAJB9	DnaJ homolog subfamily B member 9	Processing Speed	WMH_Volume_Total	0.144869	0.039826	0.000275248	-0.141885	0.0341463	3.24964e-05	Opposite	NA
5383-14	TNFRSF13C	Tumor necrosis factor receptor superfamily member 13C	Processing Speed	WMH_Volume_Total	0.148413	0.0407731	0.000272661	-0.137025	0.0350352	9.18941e-05	Opposite	NA
15503-15	LEFTY2	Left-right determination factor 2	Non-Verbal Reasoning	General Fractional Anisotropy	-0.146689	0.040196	0.000262918	-0.109784	0.0290352	0.000156157	Matched	NA
15503-15	LEFTY2	Left-right determination factor 2	Processing Speed	General Fractional Anisotropy	-0.146689	0.040196	0.000262918	-0.133333	0.0326461	4.42316e-05	Matched	NA
2516-57	CCL21	C-C motif chemokine 21	Processing Speed	Brain Age Acceleration	0.11843	0.0323919	0.000256027	-0.124453	0.0347053	0.000335784	Opposite	NA
2516-57	CCL21	C-C motif chemokine 21	General Cognitive Ability	Brain Age Acceleration	0.11843	0.0323919	0.000256027	-0.112599	0.031135	0.000298625	Opposite	NA
2516-57	CCL21	C-C motif chemokine 21	General Fluid Cognitive Ability	Brain Age Acceleration	0.11843	0.0323919	0.000256027	-0.129241	0.0327037	7.75372e-05	Opposite	NA
2516-57	CCL21	C-C motif chemokine 21	Non-Verbal Reasoning	Brain Age Acceleration	0.11843	0.0323919	0.000256027	-0.113709	0.0307288	0.000215257	Opposite	NA
8352-26	SIGLEC12	Sialic acid-binding Ig-like lectin 12	General Cognitive Ability	Brain Age Acceleration	0.118581	0.0324039	0.000252729	-0.119205	0.0313677	0.000144556	Opposite	NA
13659-36	ATP13A1	Manganese-transporting ATPase 13A1	General Fluid Cognitive Ability	WMH_Volume_Total	0.147748	0.0402847	0.000244829	-0.123986	0.032872	0.000162094	Opposite	NA
13659-36	ATP13A1	Manganese-transporting ATPase 13A1	General Cognitive Ability	WMH_Volume_Total	0.147748	0.0402847	0.000244829	-0.134045	0.0311797	1.71484e-05	Opposite	NA
7638-30	LMAN2	Vesicular integral-membrane protein VIP36	General Fluid Cognitive Ability	Brain Age Acceleration	0.118832	0.032104	0.000214365	-0.143183	0.0329503	1.38998e-05	Opposite	NA
7638-30	LMAN2	Vesicular integral-membrane protein VIP36	General Cognitive Ability	Brain Age Acceleration	0.118832	0.032104	0.000214365	-0.144139	0.0313065	4.14236e-06	Opposite	NA
7638-30	LMAN2	Vesicular integral-membrane protein VIP36	Processing Speed	Brain Age Acceleration	0.118832	0.032104	0.000214365	-0.148676	0.0349517	2.10216e-05	Opposite	NA
4374-45	GDF15	Growth/differentiation factor 15	Processing Speed	General Mean Diffusivity	0.119576	0.0322553	0.000209582	-0.160164	0.0292097	4.17566e-08	Opposite	NA
4374-45	GDF15	Growth/differentiation factor 15	General Cognitive Ability	General Mean Diffusivity	0.119576	0.0322553	0.000209582	-0.1108	0.0263067	2.53288e-05	Opposite	NA
4374-45	GDF15	Growth/differentiation factor 15	General Fluid Cognitive Ability	General Mean Diffusivity	0.119576	0.0322553	0.000209582	-0.125304	0.0276238	5.73082e-06	Opposite	NA
2851-63	C5	Complement C5	General Fluid Cognitive Ability	WMH_Volume_Total	0.149292	0.0402132	0.000205217	-0.130088	0.0330088	8.11437e-05	Opposite	NA
2851-63	C5	Complement C5	Non-Verbal Reasoning	WMH_Volume_Total	0.149292	0.0402132	0.000205217	-0.141927	0.030951	4.52831e-06	Opposite	NA
2851-63	C5	Complement C5	General Cognitive Ability	WMH_Volume_Total	0.149292	0.0402132	0.000205217	-0.140279	0.0313125	7.46591e-06	Opposite	NA
6478-2	IGLON5	IgLON family member 5	General Cognitive Ability	Whole Brain Volume	0.210437	0.0561131	0.000176672	0.113748	0.0292157	9.88568e-05	Matched	NA
11104-13	CHI3L1	Chitinase-3-like protein 1	Processing Speed	General Fractional Anisotropy	-0.162013	0.0427655	0.000151623	-0.135076	0.0344891	8.98468e-05	Matched	cg07423149
11104-13	CHI3L1	Chitinase-3-like protein 1	Processing Speed	General Fractional Anisotropy	-0.162013	0.0427655	0.000151623	-0.135076	0.0344891	8.98468e-05	Matched	cg17014757
11104-13	CHI3L1	Chitinase-3-like protein 1	Processing Speed	General Fractional Anisotropy	-0.162013	0.0427655	0.000151623	-0.135076	0.0344891	8.98468e-05	Matched	cg03625911
11104-13	CHI3L1	Chitinase-3-like protein 1	Processing Speed	General Fractional Anisotropy	-0.162013	0.0427655	0.000151623	-0.135076	0.0344891	8.98468e-05	Matched	cg08768186
11104-13	CHI3L1	Chitinase-3-like protein 1	Processing Speed	General Fractional Anisotropy	-0.162013	0.0427655	0.000151623	-0.135076	0.0344891	8.98468e-05	Matched	cg14085262
11104-13	CHI3L1	Chitinase-3-like protein 1	Processing Speed	General Fractional Anisotropy	-0.162013	0.0427655	0.000151623	-0.135076	0.0344891	8.98468e-05	Matched	cg25482438
11104-13	CHI3L1	Chitinase-3-like protein 1	Processing Speed	General Fractional Anisotropy	-0.162013	0.0427655	0.000151623	-0.135076	0.0344891	8.98468e-05	Matched	cg19081101
2851-63	C5	Complement C5	General Fluid Cognitive Ability	Global Grey Matter Volume	-0.24717	0.0645843	0.00012967	-0.130088	0.0330088	8.11437e-05	Matched	NA
2851-63	C5	Complement C5	Non-Verbal Reasoning	Global Grey Matter Volume	-0.24717	0.0645843	0.00012967	-0.141927	0.030951	4.52831e-06	Matched	NA
2851-63	C5	Complement C5	General Cognitive Ability	Global Grey Matter Volume	-0.24717	0.0645843	0.00012967	-0.140279	0.0313125	7.46591e-06	Matched	NA
9266-1	TREM1	Triggering receptor expressed on myeloid cells 1	Non-Verbal Reasoning	WMH_Volume_Total	0.147369	0.0378992	0.000100893	-0.116668	0.0289592	5.60835e-05	Opposite	NA
9266-1	TREM1	Triggering receptor expressed on myeloid cells 1	Processing Speed	WMH_Volume_Total	0.147369	0.0378992	0.000100893	-0.119278	0.0326819	0.000262583	Opposite	NA
15522-2	GLIPR2	Golgi-associated plant pathogenesis-related protein 1	Processing Speed	General Fractional Anisotropy	0.165251	0.042474	9.99831e-05	0.127335	0.0349545	0.000269596	Matched	NA
17691-1	TPP1	Tripeptidyl-peptidase 1	Processing Speed	Brain Age Acceleration	0.126934	0.0325055	9.42242e-05	-0.137485	0.0347267	7.52458e-05	Opposite	NA
5452-71	ASGR1	Asialoglycoprotein receptor 1	Processing Speed	General Fractional Anisotropy	-0.168511	0.042948	8.72313e-05	-0.15512	0.0350542	9.6384e-06	Matched	NA
5452-71	ASGR1	Asialoglycoprotein receptor 1	General Cognitive Ability	General Fractional Anisotropy	-0.168511	0.042948	8.72313e-05	-0.119751	0.0314084	0.000137458	Matched	NA
5452-71	ASGR1	Asialoglycoprotein receptor 1	Non-Verbal Reasoning	General Fractional Anisotropy	-0.168511	0.042948	8.72313e-05	-0.15829	0.0309796	3.23041e-07	Matched	NA
14337-1	TRAPPC3	Trafficking protein particle complex subunit 3	Processing Speed	General Fractional Anisotropy	-0.164657	0.0416519	7.71276e-05	-0.198157	0.0338608	4.85362e-09	Matched	NA
14337-1	TRAPPC3	Trafficking protein particle complex subunit 3	General Cognitive Ability	General Fractional Anisotropy	-0.164657	0.0416519	7.71276e-05	-0.137858	0.0305892	6.58238e-06	Matched	NA
14337-1	TRAPPC3	Trafficking protein particle complex subunit 3	Non-Verbal Reasoning	General Fractional Anisotropy	-0.164657	0.0416519	7.71276e-05	-0.128038	0.0302553	2.31693e-05	Matched	NA
14337-1	TRAPPC3	Trafficking protein particle complex subunit 3	General Fluid Cognitive Ability	General Fractional Anisotropy	-0.164657	0.0416519	7.71276e-05	-0.152888	0.0321189	1.93536e-06	Matched	NA
4374-45	GDF15	Growth/differentiation factor 15	Processing Speed	General Fractional Anisotropy	-0.141022	0.0356463	7.61655e-05	-0.160164	0.0292097	4.17566e-08	Matched	NA
4374-45	GDF15	Growth/differentiation factor 15	General Cognitive Ability	General Fractional Anisotropy	-0.141022	0.0356463	7.61655e-05	-0.1108	0.0263067	2.53288e-05	Matched	NA
4374-45	GDF15	Growth/differentiation factor 15	General Fluid Cognitive Ability	General Fractional Anisotropy	-0.141022	0.0356463	7.61655e-05	-0.125304	0.0276238	5.73082e-06	Matched	NA
15594-47	HTRA1	Serine protease HTRA1	General Cognitive Ability	WMH_Volume_Total	0.154202	0.0387837	7.01014e-05	-0.140949	0.0303229	3.34753e-06	Opposite	NA
15594-47	HTRA1	Serine protease HTRA1	General Fluid Cognitive Ability	WMH_Volume_Total	0.154202	0.0387837	7.01014e-05	-0.14861	0.0319572	3.31477e-06	Opposite	NA
15594-47	HTRA1	Serine protease HTRA1	Processing Speed	WMH_Volume_Total	0.154202	0.0387837	7.01014e-05	-0.159818	0.0339622	2.5293e-06	Opposite	NA
4811-33	ITIH4	Inter-alpha-trypsin inhibitor heavy chain H4	General Cognitive Ability	Brain Age Acceleration	0.12703	0.03187	6.7235e-05	-0.147332	0.0307705	1.68384e-06	Opposite	NA
4811-33	ITIH4	Inter-alpha-trypsin inhibitor heavy chain H4	Vocabulary	Brain Age Acceleration	0.12703	0.03187	6.7235e-05	-0.126744	0.0307323	3.7213e-05	Opposite	NA
4811-33	ITIH4	Inter-alpha-trypsin inhibitor heavy chain H4	Non-Verbal Reasoning	Brain Age Acceleration	0.12703	0.03187	6.7235e-05	-0.12956	0.030461	2.10632e-05	Opposite	NA
4811-33	ITIH4	Inter-alpha-trypsin inhibitor heavy chain H4	General Fluid Cognitive Ability	Brain Age Acceleration	0.12703	0.03187	6.7235e-05	-0.13252	0.0324577	4.44886e-05	Opposite	NA
15426-5	NEU1	Sialidase-1	General Cognitive Ability	General Fractional Anisotropy	-0.176106	0.0428505	3.96043e-05	-0.133339	0.031329	2.0804e-05	Matched	NA
15426-5	NEU1	Sialidase-1	Non-Verbal Reasoning	General Fractional Anisotropy	-0.176106	0.0428505	3.96043e-05	-0.115793	0.0309953	0.000187105	Matched	NA
15426-5	NEU1	Sialidase-1	Processing Speed	General Fractional Anisotropy	-0.176106	0.0428505	3.96043e-05	-0.177438	0.0347867	3.38312e-07	Matched	NA
15426-5	NEU1	Sialidase-1	General Fluid Cognitive Ability	General Fractional Anisotropy	-0.176106	0.0428505	3.96043e-05	-0.132198	0.032964	6.06232e-05	Matched	NA
9266-1	TREM1	Triggering receptor expressed on myeloid cells 1	Non-Verbal Reasoning	Global Grey Matter Volume	-0.249896	0.0604757	3.59354e-05	-0.116668	0.0289592	5.60835e-05	Matched	NA
9266-1	TREM1	Triggering receptor expressed on myeloid cells 1	Processing Speed	Global Grey Matter Volume	-0.249896	0.0604757	3.59354e-05	-0.119278	0.0326819	0.000262583	Matched	NA
15468-14	CFHR1	Complement factor H-related protein 1	General Fluid Cognitive Ability	Global Grey Matter Volume	-0.26205	0.0633776	3.55358e-05	-0.122137	0.0328991	0.000205233	Matched	cg09272074
15468-14	CFHR1	Complement factor H-related protein 1	General Fluid Cognitive Ability	Global Grey Matter Volume	-0.26205	0.0633776	3.55358e-05	-0.122137	0.0328991	0.000205233	Matched	cg13682187
15468-14	CFHR1	Complement factor H-related protein 1	General Cognitive Ability	Global Grey Matter Volume	-0.26205	0.0633776	3.55358e-05	-0.124787	0.0312473	6.50914e-05	Matched	cg09272074
15468-14	CFHR1	Complement factor H-related protein 1	General Cognitive Ability	Global Grey Matter Volume	-0.26205	0.0633776	3.55358e-05	-0.124787	0.0312473	6.50914e-05	Matched	cg13682187
6379-62	ADAMTSL2	ADAMTS-like protein 2	Processing Speed	Brain Age Acceleration	0.132467	0.0315837	2.73909e-05	-0.140352	0.0345547	4.87078e-05	Opposite	NA
15426-5	NEU1	Sialidase-1	General Cognitive Ability	Brain Age Acceleration	0.138679	0.0324194	1.88873e-05	-0.133339	0.031329	2.0804e-05	Opposite	NA
15426-5	NEU1	Sialidase-1	Non-Verbal Reasoning	Brain Age Acceleration	0.138679	0.0324194	1.88873e-05	-0.115793	0.0309953	0.000187105	Opposite	NA
15426-5	NEU1	Sialidase-1	Processing Speed	Brain Age Acceleration	0.138679	0.0324194	1.88873e-05	-0.177438	0.0347867	3.38312e-07	Opposite	NA
15426-5	NEU1	Sialidase-1	General Fluid Cognitive Ability	Brain Age Acceleration	0.138679	0.0324194	1.88873e-05	-0.132198	0.032964	6.06232e-05	Opposite	NA
15426-5	NEU1	Sialidase-1	General Cognitive Ability	Global Grey Matter Volume	-0.278219	0.0647314	1.723e-05	-0.133339	0.031329	2.0804e-05	Matched	NA
15426-5	NEU1	Sialidase-1	Non-Verbal Reasoning	Global Grey Matter Volume	-0.278219	0.0647314	1.723e-05	-0.115793	0.0309953	0.000187105	Matched	NA
15426-5	NEU1	Sialidase-1	Processing Speed	Global Grey Matter Volume	-0.278219	0.0647314	1.723e-05	-0.177438	0.0347867	3.38312e-07	Matched	NA
15426-5	NEU1	Sialidase-1	General Fluid Cognitive Ability	Global Grey Matter Volume	-0.278219	0.0647314	1.723e-05	-0.132198	0.032964	6.06232e-05	Matched	NA
6478-2	IGLON5	IgLON family member 5	General Cognitive Ability	Global Grey Matter Volume	0.265219	0.0594123	8.04255e-06	0.113748	0.0292157	9.88568e-05	Matched	NA
4763-31	AFM	Afamin	Processing Speed	Brain Age Acceleration	0.144501	0.0316637	5.02778e-06	-0.129688	0.0345386	0.000173432	Opposite	NA
4374-45	GDF15	Growth/differentiation factor 15	Processing Speed	WMH_Volume_Total	0.159885	0.033628	1.9891e-06	-0.160164	0.0292097	4.17566e-08	Opposite	NA
4374-45	GDF15	Growth/differentiation factor 15	General Cognitive Ability	WMH_Volume_Total	0.159885	0.033628	1.9891e-06	-0.1108	0.0263067	2.53288e-05	Opposite	NA
4374-45	GDF15	Growth/differentiation factor 15	General Fluid Cognitive Ability	WMH_Volume_Total	0.159885	0.033628	1.9891e-06	-0.125304	0.0276238	5.73082e-06	Opposite	NA
