# Supplementary material for: Integrated methylome and phenome study of the circulating proteome reveals markers pertinent to brain health
Source: Nat Commun. 2022 Aug 9;13:4670. doi: 10.1038/s41467-022-32319-8 (PMC9363452; doi:10.1038/s41467-022-32319-8)
Supplement: Supplementary file 22 — Supplementary Data 19 [file 41467_2022_32319_MOESM22_ESM.xlsx]

## Sheet: Supplementary Data 19
Supplementary Data 19. Replication assessment for associations with cognitive scores and brain imaging traits.
Studies of interest identified through a literature search have been collated, with the protein markers that directly replicated associations from the current study emboldened (green).
Associations that involved a protein that was associated with another brain imaging or cognitive trait from the current study are emboldened (blue).
Harris et al, 2021 utilised the Olink protein panel and was therefore not directly comparable. There were some replications despite cross-panel differences in our SOMAscan measurements that are included for context.
Shi et al (2021) used the same cohort as has been used in the current study, however associations were only tested for cognitive scores and brain imaging measures for a small subset of protein of interest (derived from clustering methods) and the partial spearman correlation models did not adjust for relatedness, technical variables and depression as we have done in the present study.
Walker et al (2021) tested a panel of 38 proteins associated with incident dementia for their associations with cognitive and brain imaging traits.
The Tanaka et al (2014) and Kiddle et al (2014) studies assessed associations in populations that were enriched for AD* and cognitive impairment diagnoses and are therefore not directly comparable to the present study on healthy ageing individuals.
Our study therefore represents the first comprehensive proteome-wide scan of cognitive and brian imaging traits in a population that are not enriched for neurodegenrative diagnoses, using the SOMAscan panel.
Author (year)	Journal	N	Population	Traits assessed	Protein associations	Cohort	Protein panel
Walker et al, (2021)	Nature Ageing	4110	4,110 healthy controls and 423 incident dementia cases			ARIC	SOMAscan
				Global cognition	DPY30, AGRP, IL18BP, SVEP1, SERPINA3, SPON1, ANGPT2, KERA, NPPB, NtproBNP, RSPO4, GDF15, WFDC2, FBLN5, TAGLN, B2M, GHR, GDF11 MSTN, C1QTNF3, ANTRX2, F10
				Language	IL18BP, SVEP1, ANGPT2, NTproBNP, GDF15, WFDC2, TAGLN
				Executive function	DPY30, BAGE2, AGRP, IL18BP, SVEP1, SERPINA3, SPON1, ANGPT2, KERA, NPPB, NTporBNP, RSPO4, GDF15, WFDC2, FBLN5, TAGLN, GABARAP, C1QTNF3, ANTXR2, F10
				Memory	STX7, FKBP4, HDGF, PSIP1
				Lower brain volume	GDF15, SVEP1, ANTXR2
				Higher WMHV	ANTXR2
Harris et al, (2021)	Nature Communications	798	Healthy ageing population			LBC1936	Olink
				General Fluid Cognitive Ability	EDAR2, PVR, EFNA4, DDR1, RSPO1, SKR3, TNFRSF12A, VWC2, SIGLEC9, SCARB2, LAYN, UNC5C, CLM-6, CPM, MSR1, N2DL-2, GFR-alpha-1, SIGLEC1, CDH6, THY1, SCARA5, PLXNB1
				WMHV score	No associations
				gFA	NCAN, CNTN5
				gMD	NCAN, CDH6, sFRP-3
				Total Brain Volume	NCAN, BCAN, EDAR2, MSR1, CLM-1, SKR3, SCARB2, TN-R, GFR-alpha-1, NTRK3
				Global grey Matter Volume	NCAN, BCAN, EDAR2, MSR1, CLM-1, Beta-NGF, CLM-6
Shi et al, (2021)	Alzheimer's Dementia	1061	Healthy ageing population			GS:STRADL (used in the current study)	SOMAscan
				WMHV (Fazekas score)	APOB, TIM-1
				General Cognitive Ability	MA1A2, HEXB, NCAM1, TNF sR-II, CATZ, SAP3, RNase1, APOB
Kiddle et al (2014)	Journal of Alzheimer's Disease	677	412 (109 controls, 109 MCI, 194 AD*), 232 (100 controls, 40 MCI, 92 AD*) and 33 AD* from three sample populations			AddNeuroMed (ANM), Alzheimer's Research UK and Maudsley BRC Dementia Case Registry	SOMAscan
				Brain volume and atrophy	MSTN, ITGAV, ITGB5, P13, PAPPA, AGRP
Tanaka et al (2014)	Alzheimer's Dementia	997	883 cognitively normal, 86 cognitively impaired and 28 prevalent dementia			INCHANTI	SOMAscan
				MMSE at baseline	MSTN, ITGAV/ITGVB, PI3, TFF3, PAPPA, AGRP
*AD: Alzheimer's disease.
