# Supplementary material for: Integrated methylome and phenome study of the circulating proteome reveals markers pertinent to brain health
Source: Nat Commun. 2022 Aug 9;13:4670. doi: 10.1038/s41467-022-32319-8 (PMC9363452; doi:10.1038/s41467-022-32319-8)
Supplement: Supplementary file 23 — Supplementary Data 20 [file 41467_2022_32319_MOESM23_ESM.xlsx]

## Sheet: Supplementary Data 20
Supplementary Data 20. 35 CpG-protein (pQTM) associations involving proteins associated with either brain imaging, cognitive scoring or APOE status in Generation Scotland.
The 15 trans-pQTMs and 20 cis-pQTMs that had P<4.5x10-10 in the fully-adjusted MWAS (N=774) are summarised.
The 35 pQTMs involved the levels of 26 proteins that had P < 3.5x10-4 in associations with either brain imaging, cognitive scoring or APOE e4 status (N>=909).
Available protein quantitative trait loci (pQTLs) that were adjusted for in the MWAS are documented. Known mQTLs from GoDMC and eQTLs from eQTLGen are also summarised for each protein.
Associations that involved CpGs with trimodal distributions that were suggestive of mQTL structure are also indicated (plots can be accessed in Supplementary Fig. 12).
Of the 31 unique CpGs involved in pQTMs, there were 16 present on the 450K array and 15 were present on the EPIC array.
Results were generated through linear regression and were adjusted for multiple testing correction using the Bonferroni method.
CpG	Array	Chromsome of CpG	Gene of CpG	CpG Position	Orientation	Beta	SE	P	SeqId	Gene of Protein	UniProt	Gene Start	Gene End	Chromosome of Gene	UniProt Full Name	Association Type	Sun et al Sentinel Variant	pQTL adjusted for in MWAS	mQTL in GoDMC	mQTL	eQTL	Trimodal CpG plot	UCSC RefGene Group	Relation to CpG Island
cg07423149	450K	1	CHI3L1	203156246	-	-1.40492	0.122107	1.23606e-30	11104-13	CHI3L1	P36222	203186704	203178931	1	Chitinase-3-like protein 1	CIS	rs10920578	1_203154094_C_T	Yes	rs884209	Yes	No	TSS1500	OpenSea
cg17014757	450K	1	CHI3L1	203156097	-	-0.572675	0.0532415	5.54203e-27	11104-13	CHI3L1	P36222	203186704	203178931	1	Chitinase-3-like protein 1	CIS	rs10920578	1_203154094_C_T	Yes	rs4950877	Yes	No	TSS200	OpenSea
cg17014757	450K	1	CHI3L1	203156097	-	-0.572675	0.0532415	5.54203e-27	11104-13	CHI3L1	P36222	203186704	203178931	1	Chitinase-3-like protein 1	CIS	rs10920578	1_203154094_C_T	Yes	rs2494286	Yes	No	TSS200	OpenSea
cg03625911	450K	1	CHI3L1	203155737	-	-1.55104	0.148339	1.3749e-25	11104-13	CHI3L1	P36222	203186704	203178931	1	Chitinase-3-like protein 1	CIS	rs10920578	1_203154094_C_T	Yes	rs7538696	Yes	No	1stExon	OpenSea
cg03625911	450K	1	CHI3L1	203155737	-	-1.55104	0.148339	1.3749e-25	11104-13	CHI3L1	P36222	203186704	203178931	1	Chitinase-3-like protein 1	CIS	rs10920578	1_203154094_C_T	Yes	rs2364572	Yes	No	1stExon	OpenSea
cg08768186	EPIC	1	CHI3L1	203156784	-	-2.0687	0.201674	1.09353e-24	11104-13	CHI3L1	P36222	203186704	203178931	1	Chitinase-3-like protein 1	CIS	rs10920578	1_203154094_C_T	No	NA	NA	No	TSS1500	OpenSea
cg14085262	450K	1	CHI3L1	203155938	-	-1.14651	0.112584	2.34811e-24	11104-13	CHI3L1	P36222	203186704	203178931	1	Chitinase-3-like protein 1	CIS	rs10920578	1_203154094_C_T	Yes	rs2494287	Yes	No	TSS200	OpenSea
cg14085262	450K	1	CHI3L1	203155938	-	-1.14651	0.112584	2.34811e-24	11104-13	CHI3L1	P36222	203186704	203178931	1	Chitinase-3-like protein 1	CIS	rs10920578	1_203154094_C_T	Yes	rs946260	Yes	No	TSS200	OpenSea
cg14085262	450K	1	CHI3L1	203155938	-	-1.14651	0.112584	2.34811e-24	11104-13	CHI3L1	P36222	203186704	203178931	1	Chitinase-3-like protein 1	CIS	rs10920578	1_203154094_C_T	Yes	rs3737883	Yes	No	TSS200	OpenSea
cg06690548	450K	4	SLC7A11	139162808	-	-0.963321	0.0995761	3.88075e-22	8989-40	SCUBE1	Q8IWY4	43343372	43197280	22	Signal peptide, CUB and EGF-like domain-containing protein 1	TRANS	NA	NA	No	NA	NA	No	Body	OpenSea
cg25482438	EPIC	1	CHI3L1;CHI3L1	203155884	+	-1.12676	0.123626	7.92003e-20	11104-13	CHI3L1	P36222	203186704	203178931	1	Chitinase-3-like protein 1	CIS	rs10920578	1_203154094_C_T	No	NA	NA	No	1stExon;5'UTR	OpenSea
cg01132052	EPIC	3	NEK4;NEK4	52749334	+	-0.144948	0.0167539	5.07643e-18	13565-2	RBL2	Q08999	53433977	53491648	16	Retinoblastoma-like protein 2	TRANS	NA	NA	No	NA	NA	Yes	Body;Body	OpenSea
cg12278959	EPIC	2	IL18RAP	103053006	-	-0.570802	0.0666363	1.07209e-17	14079-14	IL18R1	Q13478	102311529	102398777	2	Interleukin-18 receptor 1	CIS	rs2001461	NA	No	NA	NA	No	Body	OpenSea
cg13503915	EPIC	19	SIGLEC5	52134227	-	0.816796	0.101306	7.46701e-16	16792-4	SIGLEC5	O15389	51646889	51610960	19	Sialic acid-binding Ig-like lectin 5	CIS	NA	NA	No	NA	NA	No	TSS1500	OpenSea
cg05393861	450K	3	ITIH3	52828628	+	-0.156585	0.0194881	9.36298e-16	13565-2	RBL2	Q08999	53433977	53491648	16	Retinoblastoma-like protein 2	TRANS	NA	NA	No	NA	NA	Yes	TSS200	OpenSea
cg03938978	450K	2	IL18RAP	103052716	-	-0.264407	0.033544	3.21159e-15	14079-14	IL18R1	Q13478	102311529	102398777	2	Interleukin-18 receptor 1	CIS	rs2001461	NA	Yes	rs17027029	Yes	Yes	Body	OpenSea
cg03938978	450K	2	IL18RAP	103052716	-	-0.264407	0.033544	3.21159e-15	14079-14	IL18R1	Q13478	102311529	102398777	2	Interleukin-18 receptor 1	CIS	rs2001461	NA	Yes	rs1558648	Yes	Yes	Body	OpenSea
cg08057896	450K	19	COL5A3	10074673	+	0.215758	0.0280791	1.5428e-14	19377-14	OLFM2	O95897	9936515	9853718	19	Noelin-2	CIS	NA	NA	No	NA	NA	Yes	Body	N_Shelf
cg18404041	450K	3	ITIH1;ITIH1;ITIH1;ITIH1	52824283	-	-0.970909	0.129273	5.88954e-14	13565-2	RBL2	Q08999	53433977	53491648	16	Retinoblastoma-like protein 2	TRANS	NA	NA	No	NA	NA	No	Body;Body;Body;Body	OpenSea
cg06088069	EPIC	14	JDP2;JDP2;JDP2	75895604	+	-2.12827	0.28853	1.62811e-13	8989-40	SCUBE1	Q8IWY4	43343372	43197280	22	Signal peptide, CUB and EGF-like domain-containing protein 1	TRANS	NA	NA	No	NA	NA	No	5'UTR;5'UTR;5'UTR	S_Shore
cg23256822	EPIC	2	IL18RAP	103048916	-	-0.851284	0.116917	3.31134e-13	14079-14	IL18R1	Q13478	102311529	102398777	2	Interleukin-18 receptor 1	CIS	rs2001461	NA	No	NA	NA	No	Body	OpenSea
cg11294350	EPIC	12	CHPT1	102090246	+	-0.133282	0.0184247	4.69325e-13	10818-36	SMPD1	P17405	6390440	6394998	11	Sphingomyelin phosphodiesterase	TRANS	NA	NA	No	NA	NA	Yes	TSS1500	N_Shore
cg06559916	EPIC	2	IL18RAP	103042386	+	0.826526	0.116052	1.06338e-12	14079-14	IL18R1	Q13478	102311529	102398777	2	Interleukin-18 receptor 1	CIS	rs2001461	NA	No	NA	NA	No	Body	OpenSea
cg18544413	EPIC	12	RASSF3;RASSF3	65019442	+	1.10317	0.155504	1.30147e-12	7968-15	CRTAM	O95727	122838500	122872643	11	Cytotoxic and regulatory T-cell molecule	TRANS	NA	NA	No	NA	NA	No	Body;Body	OpenSea
cg07839457	450K	16	NLRC5	57023022	-	-0.568401	0.0808921	2.11531e-12	7968-15	CRTAM	O95727	122838500	122872643	11	Cytotoxic and regulatory T-cell molecule	TRANS	NA	NA	Yes	NA	NA	No	TSS1500	N_Shore
cg06690548	450K	4	SLC7A11	139162808	-	-0.696486	0.0995821	2.66988e-12	3343-1	ACY1	Q03154	51983340	51989197	3	Aminoacylase-1	TRANS	NA	NA	No	NA	NA	No	Body	OpenSea
cg11609995	EPIC	2	IL18R1;IL18R1	102985733	+	1.18289	0.1713	5.00838e-12	14079-14	IL18R1	Q13478	102311529	102398777	2	Interleukin-18 receptor 1	CIS	rs2001461	NA	No	NA	NA	No	5'UTR;Body	OpenSea
cg16034991	450K	19	SIGLEC14	52146598	-	0.489846	0.0715263	7.46392e-12	16792-4	SIGLEC5	O15389	51646889	51610960	19	Sialic acid-binding Ig-like lectin 5	CIS	NA	NA	Yes	rs7250849	Yes	No	3'UTR	OpenSea
cg11956442	450K	4	NA	39531927	-	-0.0965961	0.0141074	7.53231e-12	17755-5	UGDH	O60701	39528311	39498755	4	UDP-glucose 6-dehydrogenase	CIS	NA	NA	No	NA	NA	Yes		S_Shelf
cg18487916	450K	3	NEK4	52748469	-	0.769438	0.112527	8.04029e-12	13565-2	RBL2	Q08999	53433977	53491648	16	Retinoblastoma-like protein 2	TRANS	NA	NA	Yes	NA	NA	No	Body	OpenSea
cg11294350	EPIC	12	CHPT1	102090246	+	-0.124702	0.0184261	1.30846e-11	15470-11	HEXB	P07686	74640023	74722647	5	Beta-hexosaminidase subunit beta	TRANS	NA	NA	No	NA	NA	Yes	TSS1500	N_Shore
cg09272074	EPIC	1	ASPM;ASPM	197062813	-	-0.936415	0.140669	2.79724e-11	15468-14	CFHR1	Q03591	196819731	196832189	1	Complement factor H-related protein 1	CIS	NA	NA	No	NA	NA	No	Body;Body	OpenSea
cg05199418	EPIC	5	S100Z	76163780	-	1.27083	0.192329	3.90574e-11	6039-24	CRHBP	P24387	76953045	76981158	5	Corticotropin-releasing factor-binding protein	CIS	NA	NA	No	NA	NA	No	5'UTR	OpenSea
cg27294008	450K	3	NEK4	52748359	-	0.704539	0.107032	4.62647e-11	13565-2	RBL2	Q08999	53433977	53491648	16	Retinoblastoma-like protein 2	TRANS	NA	NA	Yes	NA	NA	No	Body	OpenSea
cg20275549	EPIC	1	AMY2B	104107493	-	-0.706665	0.109822	1.23766e-10	18917-53	AMY2A	P04746	103617427	103625780	1	Pancreatic alpha-amylase	CIS	NA	NA	No	NA	NA	No	5'UTR	OpenSea
cg16634936	EPIC	10	PARD3;PARD3;PARD3;PARD3;PARD3;PARD3;PARD3;PARD3;PARD3;PARD3;PARD3	35033892	+	-0.580425	0.0910923	1.86787e-10	3803-10	CST5	P28325	23879748	23875934	20	Cystatin-D	TRANS	NA	NA	No	NA	NA	No	Body;Body;Body;Body;Body;Body;Body;Body;Body;Body;Body	OpenSea
cg13682187	450K	1	CFHR5	196946512	-	0.451487	0.0709352	1.95565e-10	15468-14	CFHR1	Q03591	196819731	196832189	1	Complement factor H-related protein 1	CIS	NA	NA	Yes	NA	NA	No	TSS200	OpenSea
cg07839457	450K	16	NLRC5	57023022	-	-0.51378	0.0808736	2.1133e-10	3152-57	TNFRSF1B	P20333	12166991	12209228	1	Tumor necrosis factor receptor superfamily member 1B	TRANS	NA	NA	Yes	NA	NA	No	TSS1500	N_Shore
cg19081101	450K	1	CHI3L1	203156625	-	-1.21263	0.191932	2.64952e-10	11104-13	CHI3L1	P36222	203186704	203178931	1	Chitinase-3-like protein 1	CIS	rs10920578	1_203154094_C_T	Yes	rs10399931	Yes	No	TSS1500	OpenSea
cg06690548	450K	4	SLC7A11	139162808	-	-0.626634	0.0993817	2.8759e-10	19241-31	RBP5	P82980	7128889	7114967	12	Retinol-binding protein 5	TRANS	NA	NA	No	NA	NA	No	Body	OpenSea
