# Supplementary material for: Integrated methylome and phenome study of the circulating proteome reveals markers pertinent to brain health
Source: Nat Commun. 2022 Aug 9;13:4670. doi: 10.1038/s41467-022-32319-8 (PMC9363452; doi:10.1038/s41467-022-32319-8)
Supplement: Supplementary file 24 — Supplementary Data 21 [file 41467_2022_32319_MOESM24_ESM.xlsx]

## Sheet: Supplementary Data 21
Supplementary Data 21. ENCODE accession identifiers that were used to ascertain ChIP-seq data from peripheral blood mononuclear cells (PBMCs) and brain hippocampus (Brain).
Tissue	Histone Mark	ENCODE ACCESSION	ACCESSION HYPERLINK
Brain	H3K4me1	ENCSR386JEL	https://www.encodeproject.org/experiments/ENCSR386JEL/
Brain	H3K27me3	ENCSR997YTW	https://www.encodeproject.org/experiments/ENCSR997YTW/
Brain	H3K4me3	ENCSR780FXX	https://www.encodeproject.org/experiments/ENCSR780FXX/
Brain	H3K27ac	ENCSR321LKT	https://www.encodeproject.org/experiments/ENCSR321LKT/
PBMCs	H3K27ac	ENCSR156XNC	https://www.encodeproject.org/experiments/ENCSR156XNC/
PBMCs	H3K27me3	ENCSR866UQO	https://www.encodeproject.org/experiments/ENCSR866UQO/
PBMCs	H3K4me1	ENCSR336ZSZ	https://www.encodeproject.org/experiments/ENCSR336ZSZ/
PBMCs	H3K4me3	ENCSR275EAG	https://www.encodeproject.org/experiments/ENCSR275EAG/
