# Supplementary material for: Integrated methylome and phenome study of the circulating proteome reveals markers pertinent to brain health
Source: Nat Commun. 2022 Aug 9;13:4670. doi: 10.1038/s41467-022-32319-8 (PMC9363452; doi:10.1038/s41467-022-32319-8)
Supplement: Supplementary file 26 — Source Data [file 41467_2022_32319_MOESM26_ESM.xlsx]

## Sheet: Description of Tables
Description of Source Data
Source Data															Figure
Source Data corresponding to Figure 2c. 825 pQTM associations in the fully-adjusted MWAS after exclusion of PAPPA and PRG3 protein pQTMs.															Figure2c
Source Data corresponding to Figure 3a. pQTMs in the fully-adjusted MWAS in miami plot format (the marker variable includes both CpGs and proteins to plot concurrently).															Figure3a
Source Data corresponding to Figure 4a. Counts for the number of associations in the protein PheWAS for each phenotype.															Figure4a
Source Data corresponding to Figure 4b. Protein PheWAS associations: these include three proteins that had associations with both APOE e4 status and one or more cognitive scores, in addition to 22 proteins that had associations with both a brain imaging measure and a cognitive score. The 77 associations (P < 3.5x10-4) are denoted by an asterisk.															Figure4b
Source Data corresponding to Figure 5. Positional information used to plot trans- pQTMs that involved proteins markers of brain health traits.															Figure5

## Sheet: Figure2c
Source Data corresponding to Figure 2c. 825 pQTM associations in the fully-adjusted MWAS after exclusion of PAPPA and PRG3 protein pQTMs.
Chromosome of CpG	CpG	Gene of CpG	Position of CpG	Orientation	Beta	SE	P	SeqId	Gene of Protein	UniProt	UniProt Full Name	Gene Start	Gene End	Chromosome of Protein	TYPE	CHR of CpG	Position of Protein	Protein orientation	Max Chromosome Hit	Max Chromosome Biomarker	Relative Hit Position	Relative Gene Position
1	cg03386675	ADAR;ADAR;ADAR;ADAR;ADAR	154579713	-	-0.739635	0.10898	1.14572e-11	12382-2	DDX58	O95786	Probable ATP-dependent RNA helicase DDX58	32526208	32455302	9	TRANS	chr1	154579713	-	249250621	249250621	1.62018	9.62018
1	cg20275549	AMY2B	104107493	-	-0.706665	0.109822	1.23766e-10	18917-53	AMY2A	P04746	Pancreatic alpha-amylase	103617427	103625780	1	CIS	chr1	104107493	-	249250621	249250621	1.41768	1.41768
1	cg03725309	SARS	109757585	+	-1.00333	0.146272	6.91779e-12	18342-2	PSAT1	Q9Y617	Phosphoserine aminotransferase	78297125	78330093	9	TRANS	chr1	109757585	+	249250621	249250621	1.44035	9.44035
1	cg05696877	IFI44L	79088769	+	-0.56634	0.0627889	1.88535e-19	17460-51	MX1	P20591	Interferon-induced GTP-binding protein Mx1	41420020	41470071	21	TRANS	chr1	79088769	+	249250621	249250621	1.31731	21.3173
1	cg19081101	CHI3L1	203156625	-	-1.21263	0.191932	2.64952e-10	11104-13	CHI3L1	P36222	Chitinase-3-like protein 1	203186704	203178931	1	CIS	chr1	203156625	-	249250621	249250621	1.81507	1.81507
1	cg09200014	CRYZ;CRYZ;CRYZ;CRYZ;TYW3;TYW3;TYW3	75199177	+	-0.393783	0.0437112	2.08467e-19	13983-27	CRYZ	Q08257	Quinone oxidoreductase	74733408	74705482	1	CIS	chr1	75199177	+	249250621	249250621	1.3017	1.3017
1	cg04384208	FCGR3A;FCGR3A;FCGR3A;FCGR3A;FCGR3A	161519396	-	1.02661	0.118489	4.54496e-18	15388-24	FCGR3A	P08637	Low affinity immunoglobulin gamma Fc region receptor III-A	161550737	161541759	1	CIS	chr1	161519396	-	249250621	249250621	1.64802	1.64802
1	cg06358171	SSBP3;SSBP3;SSBP3	54822008	-	0.979147	0.150893	8.64073e-11	9545-156	GZMK	P49863	Granzyme K	55024256	55034570	5	TRANS	chr1	54822008	-	249250621	249250621	1.21995	5.21995
1	cg16180556	GSTM1;GSTM1	110230269	-	-0.378948	0.025417	2.87008e-50	9748-31	GSTM3	P21266	Glutathione S-transferase Mu 3	109741038	109733932	1	CIS	chr1	110230269	-	249250621	249250621	1.44225	1.44225
1	cg20803293	GSTM5	110254709	-	-0.421756	0.0326726	4.02829e-38	9748-31	GSTM3	P21266	Glutathione S-transferase Mu 3	109741038	109733932	1	CIS	chr1	110254709	-	249250621	249250621	1.44234	1.44234
1	cg13528603	CRYZ;CRYZ;CRYZ;CRYZ;TYW3;TYW3;CRYZ;CRYZ;CRYZ;CRYZ;TYW3	75198668	+	-0.462849	0.0656108	1.73255e-12	13983-27	CRYZ	Q08257	Quinone oxidoreductase	74733408	74705482	1	CIS	chr1	75198668	+	249250621	249250621	1.3017	1.3017
1	cg17987483	NA	25660365	-	1.33856	0.111817	5.04243e-33	6550-4	ICAM4	Q14773	Intercellular adhesion molecule 4	10286955	10288522	19	TRANS	chr1	25660365	-	249250621	249250621	1.10295	19.103
1	cg07399417	TYW3;CRYZ;TYW3;CRYZ;CRYZ;CRYZ;TYW3;CRYZ;CRYZ;CRYZ;CRYZ	75198768	-	-0.576196	0.0724339	1.79442e-15	13983-27	CRYZ	Q08257	Quinone oxidoreductase	74733408	74705482	1	CIS	chr1	75198768	-	249250621	249250621	1.3017	1.3017
1	cg11578532	TSTD1;TSTD1;TSTD1	161008127	+	-0.572181	0.0807059	1.34396e-12	19277-4	TSTD1	Q8NFU3	Thiosulfate:glutathione sulfurtransferase	161038977	161037631	1	CIS	chr1	161008127	+	249250621	249250621	1.64597	1.64597
1	cg08123339	NA	153463458	+	0.573797	0.0606566	3.08646e-21	7916-10	S100A7	P31151	Protein S100-A7	153460651	153457744	1	CIS	chr1	153463458	+	249250621	249250621	1.6157	1.6157
1	cg22247664	GSTM4;GSTM4;GSTM4	110199126	+	-0.674703	0.106946	2.81203e-10	18895-54	GSTM4	Q03013	Glutathione S-transferase Mu 4	109656099	109674836	1	CIS	chr1	110199126	+	249250621	249250621	1.44212	1.44212
1	cg12150299	TMEM63A	226054314	-	0.716911	0.0875672	2.67861e-16	15503-20	LEFTY2	O00292	Left-right determination factor 2	225941383	225936598	1	CIS	chr1	226054314	-	249250621	249250621	1.90694	1.90694
1	cg03386675	ADAR;ADAR;ADAR;ADAR;ADAR	154579713	-	-0.796883	0.107238	1.07817e-13	15326-64	GBP1	P32455	Guanylate-binding protein 1	89065360	89051882	1	TRANS	chr1	154579713	-	249250621	249250621	1.62018	1.62018
1	cg16180556	GSTM1;GSTM1	110230269	-	-0.258436	0.025433	2.94684e-24	15395-15	GSTM1	P09488	Glutathione S-transferase Mu 1	109687814	109709039	1	CIS	chr1	110230269	-	249250621	249250621	1.44225	1.44225
1	cg13452062	IFI44L	79088559	-	-0.477208	0.0535922	5.36637e-19	14151-4	ISG15	P05161	Ubiquitin-like protein ISG15	1001138	1014540	1	TRANS	chr1	79088559	-	249250621	249250621	1.31731	1.31731
1	cg26855724	TYW3;CRYZ;TYW3;CRYZ;CRYZ;CRYZ;TYW3;CRYZ;CRYZ;CRYZ;CRYZ	75198818	+	-0.419149	0.0455331	3.40511e-20	13983-27	CRYZ	Q08257	Quinone oxidoreductase	74733408	74705482	1	CIS	chr1	75198818	+	249250621	249250621	1.3017	1.3017
1	cg22247664	GSTM4;GSTM4;GSTM4	110199126	+	-0.682464	0.106561	1.50899e-10	9748-31	GSTM3	P21266	Glutathione S-transferase Mu 3	109741038	109733932	1	CIS	chr1	110199126	+	249250621	249250621	1.44212	1.44212
1	cg00924017	NA	110186027	-	-1.17842	0.144936	4.27139e-16	15395-15	GSTM1	P09488	Glutathione S-transferase Mu 1	109687814	109709039	1	CIS	chr1	110186027	-	249250621	249250621	1.44207	1.44207
1	cg06716655	ADAR;ADAR;ADAR;ADAR;ADAR	154579727	-	-0.97248	0.115002	2.76224e-17	14151-4	ISG15	P05161	Ubiquitin-like protein ISG15	1001138	1014540	1	TRANS	chr1	154579727	-	249250621	249250621	1.62018	1.62018
1	cg26690034	CRYZ;CRYZ;CRYZ;TYW3;TYW3;CRYZ;CRYZ;CRYZ;TYW3;CRYZ;CRYZ	75198963	-	-0.394895	0.0476341	1.1309e-16	13983-27	CRYZ	Q08257	Quinone oxidoreductase	74733408	74705482	1	CIS	chr1	75198963	-	249250621	249250621	1.3017	1.3017
1	cg17950169	TMEM63A	226067900	+	-1.43447	0.161531	6.65804e-19	15503-20	LEFTY2	O00292	Left-right determination factor 2	225941383	225936598	1	CIS	chr1	226067900	+	249250621	249250621	1.90699	1.90699
1	cg00924017	NA	110186027	-	-1.30458	0.144922	2.21816e-19	9748-31	GSTM3	P21266	Glutathione S-transferase Mu 3	109741038	109733932	1	CIS	chr1	110186027	-	249250621	249250621	1.44207	1.44207
1	cg13452062	IFI44L	79088559	-	-0.534019	0.0534377	1.63054e-23	17460-51	MX1	P20591	Interferon-induced GTP-binding protein Mx1	41420020	41470071	21	TRANS	chr1	79088559	-	249250621	249250621	1.31731	21.3173
1	cg14085262	CHI3L1	203155938	-	-1.14651	0.112584	2.34811e-24	11104-13	CHI3L1	P36222	Chitinase-3-like protein 1	203186704	203178931	1	CIS	chr1	203155938	-	249250621	249250621	1.81507	1.81507
1	cg11734017	RHD;RHD;RHD;RHD;RHD;RHD;RHD;RHD	25611456	-	0.354014	0.0283383	8.20942e-36	6550-4	ICAM4	Q14773	Intercellular adhesion molecule 4	10286955	10288522	19	TRANS	chr1	25611456	-	249250621	249250621	1.10275	19.1028
1	cg02630294	PLA2G4A	186868975	+	-1.50379	0.240148	3.80243e-10	9545-156	GZMK	P49863	Granzyme K	55024256	55034570	5	TRANS	chr1	186868975	+	249250621	249250621	1.74972	5.74972
1	cg07569194	GSTM4;GSTM4;GSTM4	110200960	-	1.54208	0.204041	4.10293e-14	15395-15	GSTM1	P09488	Glutathione S-transferase Mu 1	109687814	109709039	1	CIS	chr1	110200960	-	249250621	249250621	1.44213	1.44213
1	cg02709834	CRYZ;TYW3;CRYZ;CRYZ;TYW3;CRYZ;CRYZ;CRYZ;TYW3;TYW3;CRYZ;CRYZ;TYW3	75198841	+	-0.425319	0.0615993	5.03378e-12	13983-27	CRYZ	Q08257	Quinone oxidoreductase	74733408	74705482	1	CIS	chr1	75198841	+	249250621	249250621	1.3017	1.3017
1	cg22875332	ACADM;ACADM	76189707	-	0.313415	0.0472484	3.28136e-11	17333-20	ACADM	P11310	Medium-chain specific acyl-CoA dehydrogenase, mitochondrial	75724431	75787575	1	CIS	chr1	76189707	-	249250621	249250621	1.30568	1.30568
1	cg26328951	SNHG12;SNORD99;SNORA61	28906514	-	-1.30733	0.207287	2.84751e-10	9545-156	GZMK	P49863	Granzyme K	55024256	55034570	5	TRANS	chr1	28906514	-	249250621	249250621	1.11597	5.11597
1	cg03386675	ADAR;ADAR;ADAR;ADAR;ADAR	154579713	-	-0.855672	0.108831	3.76814e-15	17460-51	MX1	P20591	Interferon-induced GTP-binding protein Mx1	41420020	41470071	21	TRANS	chr1	154579713	-	249250621	249250621	1.62018	21.6202
1	cg10636246	AIM2	159046973	+	-0.669026	0.097404	6.48482e-12	15326-64	GBP1	P32455	Guanylate-binding protein 1	89065360	89051882	1	TRANS	chr1	159046973	+	249250621	249250621	1.6381	1.6381
1	cg24467349	GSTM5	110254835	-	-0.29727	0.0293298	3.84746e-24	9748-31	GSTM3	P21266	Glutathione S-transferase Mu 3	109741038	109733932	1	CIS	chr1	110254835	-	249250621	249250621	1.44235	1.44235
1	cg08768186	CHI3L1	203156784	-	-2.0687	0.201674	1.09353e-24	11104-13	CHI3L1	P36222	Chitinase-3-like protein 1	203186704	203178931	1	CIS	chr1	203156784	-	249250621	249250621	1.81507	1.81507
1	cg10128416	TYW3;CRYZ;CRYZ;TYW3;TYW3;CRYZ;CRYZ	75198403	+	-0.599172	0.0746104	9.69283e-16	13983-27	CRYZ	Q08257	Quinone oxidoreductase	74733408	74705482	1	CIS	chr1	75198403	+	249250621	249250621	1.3017	1.3017
1	cg17719053	TYW3;CRYZ;CRYZ;TYW3;TYW3;CRYZ;CRYZ	75198211	-	-0.734206	0.0794635	2.47566e-20	13983-27	CRYZ	Q08257	Quinone oxidoreductase	74733408	74705482	1	CIS	chr1	75198211	-	249250621	249250621	1.3017	1.3017
1	cg06678733	RSRP1	25574908	+	-0.986772	0.109926	2.79111e-19	6550-4	ICAM4	Q14773	Intercellular adhesion molecule 4	10286955	10288522	19	TRANS	chr1	25574908	+	249250621	249250621	1.10261	19.1026
1	cg11585284	GSTM4;GSTM4;GSTM4	110201343	-	1.15822	0.171945	1.62796e-11	18895-54	GSTM4	Q03013	Glutathione S-transferase Mu 4	109656099	109674836	1	CIS	chr1	110201343	-	249250621	249250621	1.44213	1.44213
1	cg18533397	NA	110186005	-	-1.06251	0.164123	9.55406e-11	18895-54	GSTM4	Q03013	Glutathione S-transferase Mu 4	109656099	109674836	1	CIS	chr1	110186005	-	249250621	249250621	1.44207	1.44207
1	cg11596043	NA	149984927	-	1.03639	0.109627	3.26722e-21	15370-5	BOLA1	Q9Y3E2	BolA-like protein 1	149887890	149900798	1	CIS	chr1	149984927	-	249250621	249250621	1.60174	1.60174
1	cg24437580	TMEM63A	226045056	-	0.275191	0.0278704	5.39867e-23	15503-20	LEFTY2	O00292	Left-right determination factor 2	225941383	225936598	1	CIS	chr1	226045056	-	249250621	249250621	1.9069	1.9069
1	cg14377951	GSTM5;GSTM5	110254896	+	-0.427673	0.0529783	6.88106e-16	9748-31	GSTM3	P21266	Glutathione S-transferase Mu 3	109741038	109733932	1	CIS	chr1	110254896	+	249250621	249250621	1.44235	1.44235
1	cg00713465	TMEM63A	226064226	+	-1.54309	0.233361	3.78017e-11	15503-20	LEFTY2	O00292	Left-right determination factor 2	225941383	225936598	1	CIS	chr1	226064226	+	249250621	249250621	1.90698	1.90698
1	cg00490406	AIM2	159046773	+	-0.862761	0.118165	2.84989e-13	15326-64	GBP1	P32455	Guanylate-binding protein 1	89065360	89051882	1	TRANS	chr1	159046773	+	249250621	249250621	1.6381	1.6381
1	cg00924017	NA	110186027	-	-1.41939	0.144246	7.56799e-23	18895-54	GSTM4	Q03013	Glutathione S-transferase Mu 4	109656099	109674836	1	CIS	chr1	110186027	-	249250621	249250621	1.44207	1.44207
1	cg20062691	ISG15	949392	-	-1.04816	0.138877	4.43907e-14	14151-4	ISG15	P05161	Ubiquitin-like protein ISG15	1001138	1014540	1	CIS	chr1	949392	-	249250621	249250621	1.00381	1.00381
1	cg25482438	CHI3L1;CHI3L1	203155884	+	-1.12676	0.123626	7.92003e-20	11104-13	CHI3L1	P36222	Chitinase-3-like protein 1	203186704	203178931	1	CIS	chr1	203155884	+	249250621	249250621	1.81507	1.81507
1	cg13682187	CFHR5	196946512	-	0.451487	0.0709352	1.95565e-10	15468-14	CFHR1	Q03591	Complement factor H-related protein 1	196819731	196832189	1	CIS	chr1	196946512	-	249250621	249250621	1.79015	1.79015
1	cg07423149	CHI3L1	203156246	-	-1.40492	0.122107	1.23606e-30	11104-13	CHI3L1	P36222	Chitinase-3-like protein 1	203186704	203178931	1	CIS	chr1	203156246	-	249250621	249250621	1.81507	1.81507
1	cg20684491	NA	25596433	+	0.391201	0.0287083	2.77647e-42	6550-4	ICAM4	Q14773	Intercellular adhesion molecule 4	10286955	10288522	19	TRANS	chr1	25596433	+	249250621	249250621	1.10269	19.1027
1	cg00121533	CRYZ;CRYZ;TYW3;CRYZ;TYW3;CRYZ;TYW3	75199117	+	-0.40253	0.0418918	7.34056e-22	13983-27	CRYZ	Q08257	Quinone oxidoreductase	74733408	74705482	1	CIS	chr1	75199117	+	249250621	249250621	1.3017	1.3017
1	cg26457504	CRYZ;CRYZ;CRYZ;CRYZ;TYW3;TYW3;TYW3	75199144	+	-0.32942	0.0357458	3.09424e-20	13983-27	CRYZ	Q08257	Quinone oxidoreductase	74733408	74705482	1	CIS	chr1	75199144	+	249250621	249250621	1.3017	1.3017
1	cg03625911	CHI3L1	203155737	-	-1.55104	0.148339	1.3749e-25	11104-13	CHI3L1	P36222	Chitinase-3-like protein 1	203186704	203178931	1	CIS	chr1	203155737	-	249250621	249250621	1.81507	1.81507
1	cg10523679	ACADM;ACADM	76189770	-	0.209808	0.0323031	8.30539e-11	17333-20	ACADM	P11310	Medium-chain specific acyl-CoA dehydrogenase, mitochondrial	75724431	75787575	1	CIS	chr1	76189770	-	249250621	249250621	1.30568	1.30568
1	cg20855608	CRYZ;CRYZ;CRYZ;CRYZ;TYW3;TYW3;TYW3	75200230	+	-1.66223	0.226225	2.01707e-13	13983-27	CRYZ	Q08257	Quinone oxidoreductase	74733408	74705482	1	CIS	chr1	75200230	+	249250621	249250621	1.30171	1.30171
1	cg03386675	ADAR;ADAR;ADAR;ADAR;ADAR	154579713	-	-0.803219	0.108977	1.69899e-13	14151-4	ISG15	P05161	Ubiquitin-like protein ISG15	1001138	1014540	1	TRANS	chr1	154579713	-	249250621	249250621	1.62018	1.62018
1	cg09272074	ASPM;ASPM	197062813	-	-0.936415	0.140669	2.79724e-11	15468-14	CFHR1	Q03591	Complement factor H-related protein 1	196819731	196832189	1	CIS	chr1	197062813	-	249250621	249250621	1.79062	1.79062
1	cg06716655	ADAR;ADAR;ADAR;ADAR;ADAR	154579727	-	-1.0036	0.114745	2.20356e-18	17460-51	MX1	P20591	Interferon-induced GTP-binding protein Mx1	41420020	41470071	21	TRANS	chr1	154579727	-	249250621	249250621	1.62018	21.6202
1	cg20803293	GSTM5	110254709	-	-0.223443	0.0327685	9.17862e-12	18895-54	GSTM4	Q03013	Glutathione S-transferase Mu 4	109656099	109674836	1	CIS	chr1	110254709	-	249250621	249250621	1.44234	1.44234
1	cg04226804	NA	16556249	-	-1.91977	0.304898	3.04573e-10	9545-156	GZMK	P49863	Granzyme K	55024256	55034570	5	TRANS	chr1	16556249	-	249250621	249250621	1.06642	5.06642
1	cg25210835	GSTM5	110254828	-	-0.289977	0.0301604	6.94674e-22	9748-31	GSTM3	P21266	Glutathione S-transferase Mu 3	109741038	109733932	1	CIS	chr1	110254828	-	249250621	249250621	1.44235	1.44235
1	cg08130307	NA	150510625	+	1.00885	0.159815	2.74317e-10	3366-51	ECM1	Q16610	Extracellular matrix protein 1	150508062	150513789	1	CIS	chr1	150510625	+	249250621	249250621	1.60385	1.60385
1	cg17014757	CHI3L1	203156097	-	-0.572675	0.0532415	5.54203e-27	11104-13	CHI3L1	P36222	Chitinase-3-like protein 1	203186704	203178931	1	CIS	chr1	203156097	-	249250621	249250621	1.81507	1.81507
1	cg03607951	IFI44L	79085586	+	-0.893178	0.112308	1.8214e-15	14151-4	ISG15	P05161	Ubiquitin-like protein ISG15	1001138	1014540	1	TRANS	chr1	79085586	+	249250621	249250621	1.31729	1.31729
1	cg06716655	ADAR;ADAR;ADAR;ADAR;ADAR	154579727	-	-0.870962	0.113066	1.32804e-14	15326-64	GBP1	P32455	Guanylate-binding protein 1	89065360	89051882	1	TRANS	chr1	154579727	-	249250621	249250621	1.62018	1.62018
1	cg07569194	GSTM4;GSTM4;GSTM4	110200960	-	1.47117	0.203904	5.39312e-13	9748-31	GSTM3	P21266	Glutathione S-transferase Mu 3	109741038	109733932	1	CIS	chr1	110200960	-	249250621	249250621	1.44213	1.44213
1	cg24096902	WASF2;WASF2	27754893	-	1.02511	0.156136	5.18591e-11	9545-156	GZMK	P49863	Granzyme K	55024256	55034570	5	TRANS	chr1	27754893	-	249250621	249250621	1.11135	5.11135
1	cg16526047	ISG15	949893	+	-1.0599	0.164156	1.07044e-10	14151-4	ISG15	P05161	Ubiquitin-like protein ISG15	1001138	1014540	1	CIS	chr1	949893	+	249250621	249250621	1.00381	1.00381
1	cg11587451	NA	234749176	+	0.998623	0.152692	6.14794e-11	9545-156	GZMK	P49863	Granzyme K	55024256	55034570	5	TRANS	chr1	234749176	+	249250621	249250621	1.94182	5.94182
1	cg06716655	ADAR;ADAR;ADAR;ADAR;ADAR	154579727	-	-0.762939	0.115005	3.26844e-11	12382-2	DDX58	O95786	Probable ATP-dependent RNA helicase DDX58	32526208	32455302	9	TRANS	chr1	154579727	-	249250621	249250621	1.62018	9.62018
1	cg21906852	TYW3;CRYZ;CRYZ;TYW3;TYW3;CRYZ;CRYZ	75198582	+	-0.512668	0.0606911	2.98472e-17	13983-27	CRYZ	Q08257	Quinone oxidoreductase	74733408	74705482	1	CIS	chr1	75198582	+	249250621	249250621	1.3017	1.3017
1	cg09502221	TYW3;CRYZ;CRYZ;TYW3;TYW3;CRYZ;CRYZ	75198599	-	-0.454733	0.0551083	1.56241e-16	13983-27	CRYZ	Q08257	Quinone oxidoreductase	74733408	74705482	1	CIS	chr1	75198599	-	249250621	249250621	1.3017	1.3017
1	cg11699125	ACOT7;ACOT7;ACOT7;ACOT7	6341327	-	-0.569675	0.0902588	2.76213e-10	7258-5	PRG2	P13727	Bone marrow proteoglycan	57390650	57386780	11	TRANS	chr1	6341327	-	249250621	249250621	1.02544	11.0254
1	cg03607951	IFI44L	79085586	+	-0.879755	0.112218	4.51569e-15	17460-51	MX1	P20591	Interferon-induced GTP-binding protein Mx1	41420020	41470071	21	TRANS	chr1	79085586	+	249250621	249250621	1.31729	21.3173
1	cg07569194	GSTM4;GSTM4;GSTM4	110200960	-	1.72166	0.204232	3.45953e-17	18895-54	GSTM4	Q03013	Glutathione S-transferase Mu 4	109656099	109674836	1	CIS	chr1	110200960	-	249250621	249250621	1.44213	1.44213
1	cg16180556	GSTM1;GSTM1	110230269	-	-0.308015	0.0254411	9.69985e-34	18895-54	GSTM4	Q03013	Glutathione S-transferase Mu 4	109656099	109674836	1	CIS	chr1	110230269	-	249250621	249250621	1.44225	1.44225
1	cg06716655	ADAR;ADAR;ADAR;ADAR;ADAR	154579727	-	-0.725093	0.115055	2.93593e-10	3038-9	CXCL11	O14625	C-X-C motif chemokine 11	76041415	76033682	4	TRANS	chr1	154579727	-	249250621	249250621	1.62018	4.62018
1	cg21535942	CRYZ;TYW3;CRYZ;CRYZ;CRYZ;TYW3;TYW3	75199100	+	-0.437119	0.050151	2.88067e-18	13983-27	CRYZ	Q08257	Quinone oxidoreductase	74733408	74705482	1	CIS	chr1	75199100	+	249250621	249250621	1.3017	1.3017
1	cg26752657	CRYZ;CRYZ;CRYZ;TYW3;TYW3;CRYZ;CRYZ;CRYZ;TYW3;CRYZ;CRYZ	75199075	-	-0.561462	0.0707923	2.17183e-15	13983-27	CRYZ	Q08257	Quinone oxidoreductase	74733408	74705482	1	CIS	chr1	75199075	-	249250621	249250621	1.3017	1.3017
1	cg04165759	RPRD2	150448943	+	-0.479088	0.0718671	2.62328e-11	3366-51	ECM1	Q16610	Extracellular matrix protein 1	150508062	150513789	1	CIS	chr1	150448943	+	249250621	249250621	1.60361	1.60361
1	cg17508302	HSPA7	161575716	+	-0.354805	0.048313	2.07477e-13	3310-62	FCGR2B	P31994	Low affinity immunoglobulin gamma Fc region receptor II-b	161663143	161678654	1	CIS	chr1	161575716	+	249250621	249250621	1.64825	1.64825
1	cg05696877	IFI44L	79088769	+	-0.487698	0.0628725	8.70043e-15	14151-4	ISG15	P05161	Ubiquitin-like protein ISG15	1001138	1014540	1	TRANS	chr1	79088769	+	249250621	249250621	1.31731	1.31731
1	cg04384208	FCGR3A;FCGR3A;FCGR3A;FCGR3A;FCGR3A	161519396	-	-0.792701	0.118028	1.86515e-11	3310-62	FCGR2B	P31994	Low affinity immunoglobulin gamma Fc region receptor II-b	161663143	161678654	1	CIS	chr1	161519396	-	249250621	249250621	1.64802	1.64802
1	cg20814349	NA	161510020	-	0.296031	0.0416526	1.18485e-12	3310-62	FCGR2B	P31994	Low affinity immunoglobulin gamma Fc region receptor II-b	161663143	161678654	1	CIS	chr1	161510020	-	249250621	249250621	1.64798	1.64798
1	cg25824774	ACP6;ACP6	147126436	-	0.541316	0.0739176	2.42063e-13	5742-14	ACP6	Q9NPH0	Lysophosphatidic acid phosphatase type 6	147670524	147629652	1	CIS	chr1	147126436	-	249250621	249250621	1.59028	1.59028
2	cg22489876	NA	109609846	+	0.400851	0.0598265	2.0809e-11	2977-7	EDAR	Q9UNE0	Tumor necrosis factor receptor superfamily member EDAR	108989372	108894471	2	CIS	chr2	109609846	+	243199373	243199373	2.4507	2.4507
2	cg16797009	NA	173472347	+	-0.950961	0.152178	4.13049e-10	5227-60	PDK1	Q15118	[Pyruvate dehydrogenase (acetyl-transferring)] kinase isozyme 1, mitochondrial	172555373	172608669	2	CIS	chr2	173472347	+	243199373	243199373	2.71329	2.71329
2	cg10549986	RSAD2	7018153	+	-0.831008	0.120512	5.36217e-12	17460-51	MX1	P20591	Interferon-induced GTP-binding protein Mx1	41420020	41470071	21	TRANS	chr2	7018153	+	243199373	243199373	2.02886	21.0289
2	cg09858955	VRK2;VRK2	58135951	+	-0.781655	0.112957	4.51757e-12	9950-229	LAG3	P18627	Lymphocyte activation gene 3 protein	6772512	6778455	12	TRANS	chr2	58135951	+	243199373	243199373	2.23905	12.239
2	cg23256822	IL18RAP	103048916	-	-0.851284	0.116917	3.31134e-13	14079-14	IL18R1	Q13478	Interleukin-18 receptor 1	102311529	102398777	2	CIS	chr2	103048916	-	243199373	243199373	2.42372	2.42372
2	cg09141759	NA	219120255	+	0.113309	0.0152477	1.0758e-13	18308-30	STXBP6	Q8NFX7	Syntaxin-binding protein 6	25050147	24809454	14	TRANS	chr2	219120255	+	243199373	243199373	2.90099	14.901
2	cg17679246	PDK1	173420265	-	-1.13548	0.168163	1.45521e-11	5227-60	PDK1	Q15118	[Pyruvate dehydrogenase (acetyl-transferring)] kinase isozyme 1, mitochondrial	172555373	172608669	2	CIS	chr2	173420265	-	243199373	243199373	2.71308	2.71308
2	cg04863746	PNKD;CATIP-AS2;PNKD	219198921	-	0.76867	0.115485	2.81332e-11	5716-49	CSAG1	Q6PB30	Putative chondrosarcoma-associated gene 1 protein	152733735	152727484	23	TRANS	chr2	219198921	-	243199373	243199373	2.90131	23.9013
2	cg00676801	STAT1;STAT1	191876673	-	-1.53078	0.208072	1.88091e-13	15326-64	GBP1	P32455	Guanylate-binding protein 1	89065360	89051882	1	TRANS	chr2	191876673	-	243199373	243199373	2.78897	1.78897
2	cg12299199	MATN3	20212501	+	1.03087	0.117288	1.50581e-18	19361-78	MATN3	O15232	Matrilin-3	20012668	19992052	2	CIS	chr2	20212501	+	243199373	243199373	2.08311	2.08311
2	cg04033559	PDK1	173461819	-	0.305938	0.0294323	2.62317e-25	5227-60	PDK1	Q15118	[Pyruvate dehydrogenase (acetyl-transferring)] kinase isozyme 1, mitochondrial	172555373	172608669	2	CIS	chr2	173461819	-	243199373	243199373	2.71325	2.71325
2	cg00731526	UBE2F;UBE2F;UBE2F;UBE2F;UBE2F;UBE2F;UBE2F;UBE2F-SCLY;UBE2F	238877332	-	1.263	0.184001	6.69172e-12	9545-156	GZMK	P49863	Granzyme K	55024256	55034570	5	TRANS	chr2	238877332	-	243199373	243199373	2.98223	5.98223
2	cg18705408	MATN3	20212524	+	0.759768	0.113074	1.82736e-11	19361-78	MATN3	O15232	Matrilin-3	20012668	19992052	2	CIS	chr2	20212524	+	243199373	243199373	2.08311	2.08311
2	cg22712983	PNKD;PNKD	219187374	+	-0.83906	0.114904	2.8302e-13	5716-49	CSAG1	Q6PB30	Putative chondrosarcoma-associated gene 1 protein	152733735	152727484	23	TRANS	chr2	219187374	+	243199373	243199373	2.90127	23.9013
2	cg09141759	NA	219120255	+	0.163877	0.0153204	1.05477e-26	5716-49	CSAG1	Q6PB30	Putative chondrosarcoma-associated gene 1 protein	152733735	152727484	23	TRANS	chr2	219120255	+	243199373	243199373	2.90099	23.901
2	cg22855933	NA	157179512	+	1.04827	0.155643	1.63836e-11	9545-156	GZMK	P49863	Granzyme K	55024256	55034570	5	TRANS	chr2	157179512	+	243199373	243199373	2.6463	5.6463
2	cg18259342	PNKD	219184859	+	-1.0711	0.103524	4.34705e-25	5716-49	CSAG1	Q6PB30	Putative chondrosarcoma-associated gene 1 protein	152733735	152727484	23	TRANS	chr2	219184859	+	243199373	243199373	2.90126	23.9013
2	cg00676801	STAT1;STAT1	191876673	-	-1.39051	0.211235	4.61776e-11	6077-63	CECR1	Q9NZK5	Adenosine deaminase 2	17258235	17178790	22	TRANS	chr2	191876673	-	243199373	243199373	2.78897	22.789
2	cg20190597	NA	219119100	+	0.816807	0.12712	1.31446e-10	18308-30	STXBP6	Q8NFX7	Syntaxin-binding protein 6	25050147	24809454	14	TRANS	chr2	219119100	+	243199373	243199373	2.90099	14.901
2	cg20190597	NA	219119100	+	1.11617	0.127522	2.08208e-18	5716-49	CSAG1	Q6PB30	Putative chondrosarcoma-associated gene 1 protein	152733735	152727484	23	TRANS	chr2	219119100	+	243199373	243199373	2.90099	23.901
2	cg10334703	MATN3	20213110	-	1.18731	0.134718	1.2148e-18	19361-78	MATN3	O15232	Matrilin-3	20012668	19992052	2	CIS	chr2	20213110	-	243199373	243199373	2.08311	2.08311
2	cg06375623	NA	20339790	-	0.892831	0.125466	1.11032e-12	19361-78	MATN3	O15232	Matrilin-3	20012668	19992052	2	CIS	chr2	20339790	-	243199373	243199373	2.08363	2.08363
2	cg09858955	VRK2;VRK2	58135951	+	-0.810388	0.112635	6.25508e-13	3324-51	LY9	Q9HBG7	T-lymphocyte surface antigen Ly-9	160796074	160828261	1	TRANS	chr2	58135951	+	243199373	243199373	2.23905	1.23905
2	cg00676801	STAT1;STAT1	191876673	-	-1.4812	0.211149	2.30024e-12	3311-27	FCGR3B	O75015	Low affinity immunoglobulin gamma Fc region receptor III-B	161631963	161623196	1	TRANS	chr2	191876673	-	243199373	243199373	2.78897	1.78897
2	cg05186902	PDK1;PDK1;PDK1;PDK1	173420215	+	-0.955014	0.145103	4.65362e-11	5227-60	PDK1	Q15118	[Pyruvate dehydrogenase (acetyl-transferring)] kinase isozyme 1, mitochondrial	172555373	172608669	2	CIS	chr2	173420215	+	243199373	243199373	2.71308	2.71308
2	cg11657520	PDK1	173468235	+	0.235979	0.0238168	3.83998e-23	5227-60	PDK1	Q15118	[Pyruvate dehydrogenase (acetyl-transferring)] kinase isozyme 1, mitochondrial	172555373	172608669	2	CIS	chr2	173468235	+	243199373	243199373	2.71328	2.71328
2	cg10499126	MCFD2;MCFD2;MCFD2;MCFD2;MCFD2;MCFD2;MCFD2	47137142	+	-1.29905	0.185836	2.74258e-12	9545-156	GZMK	P49863	Granzyme K	55024256	55034570	5	TRANS	chr2	47137142	+	243199373	243199373	2.19382	5.19382
2	cg04506342	BAZ2B	160463692	+	0.155153	0.0237498	6.45542e-11	16620-26	LY75	O60449	Lymphocyte antigen 75	159904756	159803355	2	CIS	chr2	160463692	+	243199373	243199373	2.6598	2.6598
2	cg25617952	PDK1;PDK1;PDK1;PDK1	173421844	+	-1.04112	0.149683	3.51318e-12	5227-60	PDK1	Q15118	[Pyruvate dehydrogenase (acetyl-transferring)] kinase isozyme 1, mitochondrial	172555373	172608669	2	CIS	chr2	173421844	+	243199373	243199373	2.71309	2.71309
2	cg21454279	GLI2	121612912	+	-1.58633	0.247537	1.47017e-10	9545-156	GZMK	P49863	Granzyme K	55024256	55034570	5	TRANS	chr2	121612912	+	243199373	243199373	2.50005	5.50005
2	cg15802306	LY75-CD302;LY75-CD302;LY75	160759465	-	1.20456	0.166764	5.07998e-13	16620-26	LY75	O60449	Lymphocyte antigen 75	159904756	159803355	2	CIS	chr2	160759465	-	243199373	243199373	2.66102	2.66102
2	cg24416238	MATN3	20211868	+	1.69018	0.151749	8.19015e-29	19361-78	MATN3	O15232	Matrilin-3	20012668	19992052	2	CIS	chr2	20211868	+	243199373	243199373	2.08311	2.08311
2	cg09858955	VRK2;VRK2	58135951	+	-0.746782	0.111481	2.10224e-11	15326-64	GBP1	P32455	Guanylate-binding protein 1	89065360	89051882	1	TRANS	chr2	58135951	+	243199373	243199373	2.23905	1.23905
2	cg00676801	STAT1;STAT1	191876673	-	-1.3838	0.210826	5.24814e-11	9950-229	LAG3	P18627	Lymphocyte activation gene 3 protein	6772512	6778455	12	TRANS	chr2	191876673	-	243199373	243199373	2.78897	12.789
2	cg00462460	MATN3	20212509	+	0.935552	0.130756	8.37202e-13	19361-78	MATN3	O15232	Matrilin-3	20012668	19992052	2	CIS	chr2	20212509	+	243199373	243199373	2.08311	2.08311
2	cg05177637	MATN3	20213270	+	0.848274	0.128097	3.54096e-11	19361-78	MATN3	O15232	Matrilin-3	20012668	19992052	2	CIS	chr2	20213270	+	243199373	243199373	2.08311	2.08311
2	cg11609995	IL18R1;IL18R1	102985733	+	1.18289	0.1713	5.00838e-12	14079-14	IL18R1	Q13478	Interleukin-18 receptor 1	102311529	102398777	2	CIS	chr2	102985733	+	243199373	243199373	2.42346	2.42346
2	cg08033142	PRKCE	46260367	+	-1.228	0.186379	4.4366e-11	9545-156	GZMK	P49863	Granzyme K	55024256	55034570	5	TRANS	chr2	46260367	+	243199373	243199373	2.19022	5.19022
2	cg11742722	GALNT14;GALNT14;GALNT14;GALNT14;GALNT14	31352421	-	-1.52087	0.242686	3.68557e-10	3440-7	GZMA	P12544	Granzyme A	55102646	55110252	5	TRANS	chr2	31352421	-	243199373	243199373	2.12892	5.12892
2	cg09858955	VRK2;VRK2	58135951	+	-0.776017	0.112929	6.343e-12	3440-7	GZMA	P12544	Granzyme A	55102646	55110252	5	TRANS	chr2	58135951	+	243199373	243199373	2.23905	5.23905
2	cg03938978	IL18RAP	103052716	-	-0.264407	0.033544	3.21159e-15	14079-14	IL18R1	Q13478	Interleukin-18 receptor 1	102311529	102398777	2	CIS	chr2	103052716	-	243199373	243199373	2.42374	2.42374
2	cg09858955	VRK2;VRK2	58135951	+	-0.827884	0.11307	2.44557e-13	3292-75	CD48	P09326	CD48 antigen	160711831	160678746	1	TRANS	chr2	58135951	+	243199373	243199373	2.23905	1.23905
2	cg01701286	LY75;LY75-CD302;LY75-CD302	160761746	+	-0.901956	0.143654	3.41525e-10	16620-26	LY75	O60449	Lymphocyte antigen 75	159904756	159803355	2	CIS	chr2	160761746	+	243199373	243199373	2.66103	2.66103
2	cg01028142	CMPK2	7004578	-	-1.76042	0.192013	4.80936e-20	17460-51	MX1	P20591	Interferon-induced GTP-binding protein Mx1	41420020	41470071	21	TRANS	chr2	7004578	-	243199373	243199373	2.0288	21.0288
2	cg22505924	NA	64488157	+	0.944265	0.143952	5.39543e-11	9545-156	GZMK	P49863	Granzyme K	55024256	55034570	5	TRANS	chr2	64488157	+	243199373	243199373	2.26517	5.26517
2	cg06559916	IL18RAP	103042386	+	0.826526	0.116052	1.06338e-12	14079-14	IL18R1	Q13478	Interleukin-18 receptor 1	102311529	102398777	2	CIS	chr2	103042386	+	243199373	243199373	2.4237	2.4237
2	cg12278959	IL18RAP	103053006	-	-0.570802	0.0666363	1.07209e-17	14079-14	IL18R1	Q13478	Interleukin-18 receptor 1	102311529	102398777	2	CIS	chr2	103053006	-	243199373	243199373	2.42374	2.42374
2	cg18259342	PNKD	219184859	+	-0.69884	0.102986	1.15448e-11	18308-30	STXBP6	Q8NFX7	Syntaxin-binding protein 6	25050147	24809454	14	TRANS	chr2	219184859	+	243199373	243199373	2.90126	14.9013
2	cg20019365	PNKD;AAMP;PNKD	219134978	-	-1.10561	0.15756	2.26522e-12	5716-49	CSAG1	Q6PB30	Putative chondrosarcoma-associated gene 1 protein	152733735	152727484	23	TRANS	chr2	219134978	-	243199373	243199373	2.90105	23.9011
2	cg12806822	MATN3	20213313	+	1.24475	0.124708	1.83969e-23	19361-78	MATN3	O15232	Matrilin-3	20012668	19992052	2	CIS	chr2	20213313	+	243199373	243199373	2.08311	2.08311
2	cg15059143	KLF7;KLF7;KLF7;KLF7	208008450	-	0.890494	0.136934	7.86819e-11	9545-156	GZMK	P49863	Granzyme K	55024256	55034570	5	TRANS	chr2	208008450	-	243199373	243199373	2.8553	5.8553
2	cg00676801	STAT1;STAT1	191876673	-	-1.4088	0.211268	2.58739e-11	2967-8	VCAM1	P19320	Vascular cell adhesion protein 1	100719742	100739045	1	TRANS	chr2	191876673	-	243199373	243199373	2.78897	1.78897
2	cg26408118	ACVR1;ACVR1	158599659	-	-1.86141	0.297108	3.7263e-10	9545-156	GZMK	P49863	Granzyme K	55024256	55034570	5	TRANS	chr2	158599659	-	243199373	243199373	2.65214	5.65214
2	cg13215060	C2orf62	219229146	-	-0.18364	0.025434	5.18933e-13	5716-49	CSAG1	Q6PB30	Putative chondrosarcoma-associated gene 1 protein	152733735	152727484	23	TRANS	chr2	219229146	-	243199373	243199373	2.90144	23.9014
2	cg01028142	CMPK2	7004578	-	-1.36647	0.191853	1.05984e-12	14151-4	ISG15	P05161	Ubiquitin-like protein ISG15	1001138	1014540	1	TRANS	chr2	7004578	-	243199373	243199373	2.0288	1.0288
2	cg11862180	NA	173378632	+	-0.454604	0.0402587	1.43625e-29	5227-60	PDK1	Q15118	[Pyruvate dehydrogenase (acetyl-transferring)] kinase isozyme 1, mitochondrial	172555373	172608669	2	CIS	chr2	173378632	+	243199373	243199373	2.71291	2.71291
2	cg04731861	ARPC2;ARPC2	219085781	-	0.704859	0.0934882	4.716e-14	5716-49	CSAG1	Q6PB30	Putative chondrosarcoma-associated gene 1 protein	152733735	152727484	23	TRANS	chr2	219085781	-	243199373	243199373	2.90085	23.9008
3	cg24674304	MIR564;TMEM42	44903063	-	1.03705	0.0878186	3.50609e-32	18343-10	DECR2	Q9NUI1	Peroxisomal 2,4-dienoyl-CoA reductase	401826	412487	16	TRANS	chr3	44903063	-	198022430	198022430	3.22676	16.2268
3	cg08122652	PARP9;PARP9;DTX3L;PARP9;PARP9;PARP9;PARP9	122281939	-	-0.873947	0.137005	1.78307e-10	10370-21	STAT1	P42224	Signal transducer and activator of transcription 1-alpha/beta	191020960	190908460	2	TRANS	chr3	122281939	-	198022430	198022430	3.61752	2.61752
3	cg03383322	ADCY5;ADCY5	123094650	+	-1.82794	0.283679	1.16606e-10	9545-156	GZMK	P49863	Granzyme K	55024256	55034570	5	TRANS	chr3	123094650	+	198022430	198022430	3.62162	5.62162
3	cg27294008	NEK4	52748359	-	0.805614	0.107099	5.38767e-14	7145-1	ITIH3	Q06033	Inter-alpha-trypsin inhibitor heavy chain H3	52794768	52809009	3	CIS	chr3	52748359	-	198022430	198022430	3.26638	3.26638
3	cg04814784	VHL;VHL	10182561	-	-0.182872	0.0173255	4.81231e-26	7628-40	CRELD1	Q96HD1	Cysteine-rich with EGF-like domain protein 1	9933793	9945413	3	CIS	chr3	10182561	-	198022430	198022430	3.05142	3.05142
3	cg08122652	PARP9;PARP9;DTX3L;PARP9;PARP9;PARP9;PARP9	122281939	-	-0.951142	0.136835	3.62687e-12	3038-9	CXCL11	O14625	C-X-C motif chemokine 11	76041415	76033682	4	TRANS	chr3	122281939	-	198022430	198022430	3.61752	4.61752
3	cg18404041	ITIH1;ITIH1;ITIH1;ITIH1	52824283	-	-1.0898	0.129487	3.88674e-17	7145-1	ITIH3	Q06033	Inter-alpha-trypsin inhibitor heavy chain H3	52794768	52809009	3	CIS	chr3	52824283	-	198022430	198022430	3.26676	3.26676
3	cg08122652	PARP9;PARP9;DTX3L;PARP9;PARP9;PARP9;PARP9	122281939	-	-1.23875	0.136968	1.50843e-19	17460-51	MX1	P20591	Interferon-induced GTP-binding protein Mx1	41420020	41470071	21	TRANS	chr3	122281939	-	198022430	198022430	3.61752	21.6175
3	cg03457142	EIF4E3;EIF4E3	71804859	+	-0.892694	0.0912887	1.3884e-22	10754-113	PROK2	Q9HC23	Prokineticin-2	71785206	71771655	3	CIS	chr3	71804859	+	198022430	198022430	3.36261	3.36261
3	cg18868699	GLT8D1;GLT8D1;GLT8D1;GLT8D1;GLT8D1	52730807	-	1.41175	0.203608	4.10123e-12	7145-1	ITIH3	Q06033	Inter-alpha-trypsin inhibitor heavy chain H3	52794768	52809009	3	CIS	chr3	52730807	-	198022430	198022430	3.26629	3.26629
3	cg06981309	PLSCR1	146260954	+	-0.942857	0.133983	1.96233e-12	17460-51	MX1	P20591	Interferon-induced GTP-binding protein Mx1	41420020	41470071	21	TRANS	chr3	146260954	+	198022430	198022430	3.73861	21.7386
3	cg08122652	PARP9;PARP9;DTX3L;PARP9;PARP9;PARP9;PARP9	122281939	-	-0.91816	0.136955	2.02617e-11	3292-75	CD48	P09326	CD48 antigen	160711831	160678746	1	TRANS	chr3	122281939	-	198022430	198022430	3.61752	1.61752
3	cg01328500	IQCG;IQCG	197639792	+	-0.601017	0.0957137	3.40068e-10	9545-156	GZMK	P49863	Granzyme K	55024256	55034570	5	TRANS	chr3	197639792	+	198022430	198022430	3.99807	5.99807
3	cg19388776	PROK2;PROK2	71835112	+	0.790274	0.0823744	8.49998e-22	10754-113	PROK2	Q9HC23	Prokineticin-2	71785206	71771655	3	CIS	chr3	71835112	+	198022430	198022430	3.36276	3.36276
3	cg18404041	ITIH1;ITIH1;ITIH1;ITIH1	52824283	-	-0.970909	0.129273	5.88954e-14	13565-2	RBL2	Q08999	Retinoblastoma-like protein 2	53433977	53491648	16	TRANS	chr3	52824283	-	198022430	198022430	3.26676	16.2668
3	cg14372281	RASA2;RASA2;RASA2	141277039	+	1.10833	0.153175	4.62985e-13	9545-156	GZMK	P49863	Granzyme K	55024256	55034570	5	TRANS	chr3	141277039	+	198022430	198022430	3.71344	5.71344
3	cg12395284	NA	10153222	-	-1.00583	0.0928149	2.29948e-27	7628-40	CRELD1	Q96HD1	Cysteine-rich with EGF-like domain protein 1	9933793	9945413	3	CIS	chr3	10153222	-	198022430	198022430	3.05127	3.05127
3	cg18487916	NEK4	52748469	-	0.861771	0.112505	1.86173e-14	7145-1	ITIH3	Q06033	Inter-alpha-trypsin inhibitor heavy chain H3	52794768	52809009	3	CIS	chr3	52748469	-	198022430	198022430	3.26638	3.26638
3	cg22710716	NT5DC2;NT5DC2	52569097	-	-0.160215	0.0203711	3.69676e-15	7145-1	ITIH3	Q06033	Inter-alpha-trypsin inhibitor heavy chain H3	52794768	52809009	3	CIS	chr3	52569097	-	198022430	198022430	3.26547	3.26547
3	cg04940901	DNAH1	52418250	-	1.53517	0.233527	4.90414e-11	8351-17	PRSS57	Q6UWY2	Serine protease 57	695498	685546	19	TRANS	chr3	52418250	-	198022430	198022430	3.26471	19.2647
3	cg05393861	ITIH3	52828628	+	-0.184848	0.0195451	3.15361e-21	7145-1	ITIH3	Q06033	Inter-alpha-trypsin inhibitor heavy chain H3	52794768	52809009	3	CIS	chr3	52828628	+	198022430	198022430	3.26678	3.26678
3	cg25315031	EIF4E3;EIF4E3	71804598	-	-1.21289	0.175364	4.63148e-12	10754-113	PROK2	Q9HC23	Prokineticin-2	71785206	71771655	3	CIS	chr3	71804598	-	198022430	198022430	3.36261	3.36261
3	cg16509830	FOXP1;FOXP1-AS1;FOXP1;FOXP1;FOXP1;FOXP1;FOXP1	71354948	-	0.985136	0.149408	4.29332e-11	9545-156	GZMK	P49863	Granzyme K	55024256	55034570	5	TRANS	chr3	71354948	-	198022430	198022430	3.36034	5.36034
3	cg00959259	PARP9;PARP9;DTX3L;PARP9;PARP9;PARP9;PARP9	122281975	+	-0.720043	0.108156	2.78626e-11	15326-64	GBP1	P32455	Guanylate-binding protein 1	89065360	89051882	1	TRANS	chr3	122281975	+	198022430	198022430	3.61752	1.61752
3	cg24848973	EIF4E3;EIF4E3;EIF4E3;EIF4E3	71775152	+	-1.11236	0.143996	1.119e-14	10754-113	PROK2	Q9HC23	Prokineticin-2	71785206	71771655	3	CIS	chr3	71775152	+	198022430	198022430	3.36246	3.36246
3	cg22930808	PARP9;PARP9;DTX3L;PARP9;PARP9;PARP9;PARP9	122281881	-	-1.12535	0.123785	9.7984e-20	17460-51	MX1	P20591	Interferon-induced GTP-binding protein Mx1	41420020	41470071	21	TRANS	chr3	122281881	-	198022430	198022430	3.61752	21.6175
3	cg00959259	PARP9;PARP9;DTX3L;PARP9;PARP9;PARP9;PARP9	122281975	+	-0.915224	0.109762	7.53926e-17	17460-51	MX1	P20591	Interferon-induced GTP-binding protein Mx1	41420020	41470071	21	TRANS	chr3	122281975	+	198022430	198022430	3.61752	21.6175
3	cg18487916	NEK4	52748469	-	0.769438	0.112527	8.04029e-12	13565-2	RBL2	Q08999	Retinoblastoma-like protein 2	53433977	53491648	16	TRANS	chr3	52748469	-	198022430	198022430	3.26638	16.2664
3	cg06313718	APEH	49714199	-	-1.26452	0.190813	3.42529e-11	14634-13	LHCGR	P22888	Lutropin-choriogonadotropic hormone receptor	48755730	48686774	2	TRANS	chr3	49714199	-	198022430	198022430	3.25105	2.25105
3	cg22264409	PROK2;PROK2	71828408	+	-1.16746	0.150693	9.38823e-15	10754-113	PROK2	Q9HC23	Prokineticin-2	71785206	71771655	3	CIS	chr3	71828408	+	198022430	198022430	3.36273	3.36273
3	cg22930808	PARP9;PARP9;DTX3L;PARP9;PARP9;PARP9;PARP9	122281881	-	-1.02897	0.123885	9.9091e-17	14151-4	ISG15	P05161	Ubiquitin-like protein ISG15	1001138	1014540	1	TRANS	chr3	122281881	-	198022430	198022430	3.61752	1.61752
3	cg15798455	PROK2;PROK2	71833907	+	-0.801481	0.112017	8.36843e-13	10754-113	PROK2	Q9HC23	Prokineticin-2	71785206	71771655	3	CIS	chr3	71833907	+	198022430	198022430	3.36276	3.36276
3	cg08122652	PARP9;PARP9;DTX3L;PARP9;PARP9;PARP9;PARP9	122281939	-	-0.937251	0.13675	7.1933e-12	9950-229	LAG3	P18627	Lymphocyte activation gene 3 protein	6772512	6778455	12	TRANS	chr3	122281939	-	198022430	198022430	3.61752	12.6175
3	cg01132052	NEK4;NEK4	52749334	+	-0.171087	0.0168194	2.64297e-24	7145-1	ITIH3	Q06033	Inter-alpha-trypsin inhibitor heavy chain H3	52794768	52809009	3	CIS	chr3	52749334	+	198022430	198022430	3.26638	3.26638
3	cg07815522	PARP9;PARP9;PARP9;PARP9;PARP9;PARP9;DTX3L	122282157	-	-1.01742	0.137612	1.43143e-13	14151-4	ISG15	P05161	Ubiquitin-like protein ISG15	1001138	1014540	1	TRANS	chr3	122282157	-	198022430	198022430	3.61752	1.61752
3	cg02462499	EIF4E3;EIF4E3;EIF4E3;EIF4E3	71777964	-	0.910191	0.125764	4.57623e-13	10754-113	PROK2	Q9HC23	Prokineticin-2	71785206	71771655	3	CIS	chr3	71777964	-	198022430	198022430	3.36247	3.36247
3	cg27294008	NEK4	52748359	-	0.704539	0.107032	4.62647e-11	13565-2	RBL2	Q08999	Retinoblastoma-like protein 2	53433977	53491648	16	TRANS	chr3	52748359	-	198022430	198022430	3.26638	16.2664
3	cg26754581	EIF4E3;EIF4E3;EIF4E3;EIF4E3	71779358	+	-1.17258	0.185647	2.68065e-10	10754-113	PROK2	Q9HC23	Prokineticin-2	71785206	71771655	3	CIS	chr3	71779358	+	198022430	198022430	3.36248	3.36248
3	cg22909322	EIF4E3;EIF4E3;EIF4E3;EIF4E3;EIF4E3	71775267	-	-0.85018	0.0999413	1.78812e-17	10754-113	PROK2	Q9HC23	Prokineticin-2	71785206	71771655	3	CIS	chr3	71775267	-	198022430	198022430	3.36246	3.36246
3	cg08122652	PARP9;PARP9;DTX3L;PARP9;PARP9;PARP9;PARP9	122281939	-	-0.854833	0.136954	4.32695e-10	3485-28	B2M	P61769	Beta-2-microglobulin	44711487	44718888	15	TRANS	chr3	122281939	-	198022430	198022430	3.61752	15.6175
3	cg23561957	HRG	186382416	+	0.943575	0.0994326	2.31953e-21	19141-22	DAP	P51397	Death-associated protein 1	10761234	10679230	5	TRANS	chr3	186382416	+	198022430	198022430	3.94122	5.94122
3	cg07815522	PARP9;PARP9;PARP9;PARP9;PARP9;PARP9;DTX3L	122282157	-	-1.00882	0.137584	2.26064e-13	17460-51	MX1	P20591	Interferon-induced GTP-binding protein Mx1	41420020	41470071	21	TRANS	chr3	122282157	-	198022430	198022430	3.61752	21.6175
3	cg00959259	PARP9;PARP9;DTX3L;PARP9;PARP9;PARP9;PARP9	122281975	+	-0.699738	0.109588	1.71176e-10	9950-229	LAG3	P18627	Lymphocyte activation gene 3 protein	6772512	6778455	12	TRANS	chr3	122281975	+	198022430	198022430	3.61752	12.6175
3	cg07815522	PARP9;PARP9;PARP9;PARP9;PARP9;PARP9;DTX3L	122282157	-	-0.865255	0.137499	3.11723e-10	3038-9	CXCL11	O14625	C-X-C motif chemokine 11	76041415	76033682	4	TRANS	chr3	122282157	-	198022430	198022430	3.61752	4.61752
3	cg13860869	FANCD2OS;FANCD2OS	10150173	+	-0.522374	0.0788331	3.4416e-11	7628-40	CRELD1	Q96HD1	Cysteine-rich with EGF-like domain protein 1	9933793	9945413	3	CIS	chr3	10150173	+	198022430	198022430	3.05126	3.05126
3	cg00959259	PARP9;PARP9;DTX3L;PARP9;PARP9;PARP9;PARP9	122281975	+	-0.817999	0.109866	9.66567e-14	14151-4	ISG15	P05161	Ubiquitin-like protein ISG15	1001138	1014540	1	TRANS	chr3	122281975	+	198022430	198022430	3.61752	1.61752
3	cg22930808	PARP9;PARP9;DTX3L;PARP9;PARP9;PARP9;PARP9	122281881	-	-1.06141	0.121973	3.26077e-18	15326-64	GBP1	P32455	Guanylate-binding protein 1	89065360	89051882	1	TRANS	chr3	122281881	-	198022430	198022430	3.61752	1.61752
3	cg00166722	C3orf24;C3orf24	10149974	-	-0.434154	0.0677288	1.45346e-10	7628-40	CRELD1	Q96HD1	Cysteine-rich with EGF-like domain protein 1	9933793	9945413	3	CIS	chr3	10149974	-	198022430	198022430	3.05126	3.05126
3	cg01904145	PROK2;PROK2	71831301	-	-0.553824	0.0661305	5.53571e-17	10754-113	PROK2	Q9HC23	Prokineticin-2	71785206	71771655	3	CIS	chr3	71831301	-	198022430	198022430	3.36274	3.36274
3	cg08122652	PARP9;PARP9;DTX3L;PARP9;PARP9;PARP9;PARP9	122281939	-	-0.93163	0.136986	1.03972e-11	12382-2	DDX58	O95786	Probable ATP-dependent RNA helicase DDX58	32526208	32455302	9	TRANS	chr3	122281939	-	198022430	198022430	3.61752	9.61752
3	cg25661769	LOC401052	10049374	+	0.80252	0.11191	7.43925e-13	7628-40	CRELD1	Q96HD1	Cysteine-rich with EGF-like domain protein 1	9933793	9945413	3	CIS	chr3	10049374	+	198022430	198022430	3.05075	3.05075
3	cg05126514	BSN	49697458	-	-0.223928	0.0290421	1.25365e-14	14634-13	LHCGR	P22888	Lutropin-choriogonadotropic hormone receptor	48755730	48686774	2	TRANS	chr3	49697458	-	198022430	198022430	3.25097	2.25097
3	cg19459962	NA	71837342	-	-1.43942	0.203756	1.61246e-12	10754-113	PROK2	Q9HC23	Prokineticin-2	71785206	71771655	3	CIS	chr3	71837342	-	198022430	198022430	3.36277	3.36277
3	cg02995710	EIF4E3;EIF4E3	71805022	-	-0.664677	0.0676778	9.1249e-23	10754-113	PROK2	Q9HC23	Prokineticin-2	71785206	71771655	3	CIS	chr3	71805022	-	198022430	198022430	3.36261	3.36261
3	cg06313718	APEH	49714199	-	-1.3048	0.191122	8.66615e-12	3052-8	FASLG	P48023	Tumor necrosis factor ligand superfamily member 6	172659103	172666876	1	TRANS	chr3	49714199	-	198022430	198022430	3.25105	1.25105
3	cg20506347	FOXP1;FOXP1	71355161	+	0.951491	0.146826	9.1491e-11	9545-156	GZMK	P49863	Granzyme K	55024256	55034570	5	TRANS	chr3	71355161	+	198022430	198022430	3.36034	5.36034
3	cg09655952	PROK2;PROK2	71833631	+	-1.30937	0.17219	2.8664e-14	10754-113	PROK2	Q9HC23	Prokineticin-2	71785206	71771655	3	CIS	chr3	71833631	+	198022430	198022430	3.36276	3.36276
3	cg00100948	HRG	186382460	-	0.696224	0.106014	5.12438e-11	19141-22	DAP	P51397	Death-associated protein 1	10761234	10679230	5	TRANS	chr3	186382460	-	198022430	198022430	3.94122	5.94122
3	cg01025398	PROK2;PROK2	71833878	+	-1.12397	0.153486	2.42588e-13	10754-113	PROK2	Q9HC23	Prokineticin-2	71785206	71771655	3	CIS	chr3	71833878	+	198022430	198022430	3.36276	3.36276
3	cg05393861	ITIH3	52828628	+	-0.156585	0.0194881	9.36298e-16	13565-2	RBL2	Q08999	Retinoblastoma-like protein 2	53433977	53491648	16	TRANS	chr3	52828628	+	198022430	198022430	3.26678	16.2668
3	cg22930808	PARP9;PARP9;DTX3L;PARP9;PARP9;PARP9;PARP9	122281881	-	-0.877753	0.123889	1.39027e-12	12382-2	DDX58	O95786	Probable ATP-dependent RNA helicase DDX58	32526208	32455302	9	TRANS	chr3	122281881	-	198022430	198022430	3.61752	9.61752
3	cg20530843	CRELD1;CRELD1;CRELD1	9976241	+	-1.36689	0.19065	7.52097e-13	7628-40	CRELD1	Q96HD1	Cysteine-rich with EGF-like domain protein 1	9933793	9945413	3	CIS	chr3	9976241	+	198022430	198022430	3.05038	3.05038
3	cg07616471	CCR5;CCR5	46413711	+	-1.22877	0.195814	3.49279e-10	9545-156	GZMK	P49863	Granzyme K	55024256	55034570	5	TRANS	chr3	46413711	+	198022430	198022430	3.23439	5.23439
3	cg08122652	PARP9;PARP9;DTX3L;PARP9;PARP9;PARP9;PARP9	122281939	-	-1.07408	0.134964	1.74442e-15	15326-64	GBP1	P32455	Guanylate-binding protein 1	89065360	89051882	1	TRANS	chr3	122281939	-	198022430	198022430	3.61752	1.61752
3	cg08122652	PARP9;PARP9;DTX3L;PARP9;PARP9;PARP9;PARP9	122281939	-	-1.16045	0.136982	2.42179e-17	14151-4	ISG15	P05161	Ubiquitin-like protein ISG15	1001138	1014540	1	TRANS	chr3	122281939	-	198022430	198022430	3.61752	1.61752
3	cg05126514	BSN	49697458	-	-0.203627	0.0291604	2.88947e-12	3052-8	FASLG	P48023	Tumor necrosis factor ligand superfamily member 6	172659103	172666876	1	TRANS	chr3	49697458	-	198022430	198022430	3.25097	1.25097
3	cg07815522	PARP9;PARP9;PARP9;PARP9;PARP9;PARP9;DTX3L	122282157	-	-0.861311	0.137616	3.87985e-10	12382-2	DDX58	O95786	Probable ATP-dependent RNA helicase DDX58	32526208	32455302	9	TRANS	chr3	122282157	-	198022430	198022430	3.61752	9.61752
3	cg07815522	PARP9;PARP9;PARP9;PARP9;PARP9;PARP9;DTX3L	122282157	-	-0.960048	0.135571	1.42581e-12	15326-64	GBP1	P32455	Guanylate-binding protein 1	89065360	89051882	1	TRANS	chr3	122282157	-	198022430	198022430	3.61752	1.61752
3	cg01132052	NEK4;NEK4	52749334	+	-0.144948	0.0167539	5.07643e-18	13565-2	RBL2	Q08999	Retinoblastoma-like protein 2	53433977	53491648	16	TRANS	chr3	52749334	+	198022430	198022430	3.26638	16.2664
3	cg08122652	PARP9;PARP9;DTX3L;PARP9;PARP9;PARP9;PARP9	122281939	-	-0.896164	0.136525	5.23426e-11	13642-90	IFIT3	O14879	Interferon-induced protein with tetratricopeptide repeats 3	89327307	89377473	10	TRANS	chr3	122281939	-	198022430	198022430	3.61752	10.6175
3	cg00959259	PARP9;PARP9;DTX3L;PARP9;PARP9;PARP9;PARP9	122281975	+	-0.690328	0.109886	3.33784e-10	3292-75	CD48	P09326	CD48 antigen	160711831	160678746	1	TRANS	chr3	122281975	+	198022430	198022430	3.61752	1.61752
3	cg23977453	VHL;VHL	10182923	+	-1.10214	0.174758	2.85137e-10	7628-40	CRELD1	Q96HD1	Cysteine-rich with EGF-like domain protein 1	9933793	9945413	3	CIS	chr3	10182923	+	198022430	198022430	3.05142	3.05142
3	cg22930808	PARP9;PARP9;DTX3L;PARP9;PARP9;PARP9;PARP9	122281881	-	-0.833329	0.123836	1.70505e-11	3038-9	CXCL11	O14625	C-X-C motif chemokine 11	76041415	76033682	4	TRANS	chr3	122281881	-	198022430	198022430	3.61752	4.61752
4	cg07383652	USP53	120206463	+	-0.706938	0.102136	4.46777e-12	15385-116	FABP2	P12104	Fatty acid-binding protein, intestinal	119322138	119317250	4	CIS	chr4	120206463	+	191154276	191154276	4.62885	4.62885
4	cg06690548	SLC7A11	139162808	-	-0.642617	0.0993362	9.85826e-11	6461-54	APOC3	P02656	Apolipoprotein C-III	116829706	116833072	11	TRANS	chr4	139162808	-	191154276	191154276	4.72801	11.728
4	cg24104815	NA	147053856	+	-1.30143	0.192821	1.48452e-11	9545-156	GZMK	P49863	Granzyme K	55024256	55034570	5	TRANS	chr4	147053856	+	191154276	191154276	4.76929	5.76929
4	cg24678928	DDX60	169240829	-	-0.88211	0.133972	4.57129e-11	17460-51	MX1	P20591	Interferon-induced GTP-binding protein Mx1	41420020	41470071	21	TRANS	chr4	169240829	-	191154276	191154276	4.88536	21.8854
4	cg06690548	SLC7A11	139162808	-	-0.636845	0.0995056	1.55285e-10	13998-26	ADSSL1	Q8N142	Adenylosuccinate synthetase isozyme 1	104724229	104747325	14	TRANS	chr4	139162808	-	191154276	191154276	4.72801	14.728
4	cg19534769	HGFAC	3451126	-	1.51448	0.102296	1.36243e-49	3617-80	HGFAC	Q04756	Hepatocyte growth factor activator	3441968	3449486	4	CIS	chr4	3451126	-	191154276	191154276	4.01805	4.01805
4	cg24644049	CDS1	85504048	-	-0.530096	0.0803842	4.26608e-11	8794-13	DPEP1	P16444	Dipeptidase 1	89613308	89638456	16	TRANS	chr4	85504048	-	191154276	191154276	4.4473	16.4473
4	cg20456258	DGKQ	962124	+	0.454907	0.0527789	6.74743e-18	13566-2	SSU72	Q9NP77	RNA polymerase II subunit A C-terminal domain phosphatase SSU72	1574863	1541673	1	TRANS	chr4	962124	+	191154276	191154276	4.00503	1.00503
4	cg06157924	TMEM175	942005	-	-0.276154	0.0357253	1.07619e-14	13566-2	SSU72	Q9NP77	RNA polymerase II subunit A C-terminal domain phosphatase SSU72	1574863	1541673	1	TRANS	chr4	942005	-	191154276	191154276	4.00493	1.00493
4	cg11956442	NA	39531927	-	-0.0965961	0.0141074	7.53231e-12	17755-5	UGDH	O60701	UDP-glucose 6-dehydrogenase	39528311	39498755	4	CIS	chr4	39531927	-	191154276	191154276	4.20681	4.20681
4	cg06690548	SLC7A11	139162808	-	-0.739999	0.0995236	1.04243e-13	5034-79	PRSS2	P07478	Trypsin-2	142760398	142835652	7	TRANS	chr4	139162808	-	191154276	191154276	4.72801	7.72801
4	cg22718636	DGKQ	961658	+	0.595945	0.0694306	9.21729e-18	13566-2	SSU72	Q9NP77	RNA polymerase II subunit A C-terminal domain phosphatase SSU72	1574863	1541673	1	TRANS	chr4	961658	+	191154276	191154276	4.00503	1.00503
4	cg06690548	SLC7A11	139162808	-	-0.626634	0.0993817	2.8759e-10	19241-31	RBP5	P82980	Retinol-binding protein 5	7128889	7114967	12	TRANS	chr4	139162808	-	191154276	191154276	4.72801	12.728
4	cg10407935	LRPAP1	3524288	+	0.484038	0.0627389	1.20877e-14	3617-80	HGFAC	Q04756	Hepatocyte growth factor activator	3441968	3449486	4	CIS	chr4	3524288	+	191154276	191154276	4.01844	4.01844
4	cg07007312	DGKQ	961505	+	0.697264	0.0908602	1.66663e-14	13566-2	SSU72	Q9NP77	RNA polymerase II subunit A C-terminal domain phosphatase SSU72	1574863	1541673	1	TRANS	chr4	961505	+	191154276	191154276	4.00503	1.00503
4	cg06690548	SLC7A11	139162808	-	-0.963321	0.0995761	3.88075e-22	8989-40	SCUBE1	Q8IWY4	Signal peptide, CUB and EGF-like domain-containing protein 1	43343372	43197280	22	TRANS	chr4	139162808	-	191154276	191154276	4.72801	22.728
4	cg06690548	SLC7A11	139162808	-	-0.707367	0.0995435	1.19359e-12	18185-118	ALDOB	P05062	Fructose-bisphosphate aldolase B	101449664	101420560	9	TRANS	chr4	139162808	-	191154276	191154276	4.72801	9.72801
4	cg19311470	RPL9;RPL9;LIAS;LIAS	39460490	+	-0.15664	0.0137852	6.398e-30	19557-3	KLB	Q86Z14	Beta-klotho	39406930	39451533	4	CIS	chr4	39460490	+	191154276	191154276	4.20643	4.20643
4	cg06690548	SLC7A11	139162808	-	-1.00919	0.0995586	3.79989e-24	18342-2	PSAT1	Q9Y617	Phosphoserine aminotransferase	78297125	78330093	9	TRANS	chr4	139162808	-	191154276	191154276	4.72801	9.72801
4	cg06632402	NA	187054151	+	0.721289	0.110776	7.45274e-11	16918-198	TLR3	O15455	Toll-like receptor 3	186069155	186088073	4	CIS	chr4	187054151	+	191154276	191154276	4.97855	4.97855
4	cg15105011	TMEM175	940614	-	0.485977	0.064314	4.14667e-14	13566-2	SSU72	Q9NP77	RNA polymerase II subunit A C-terminal domain phosphatase SSU72	1574863	1541673	1	TRANS	chr4	940614	-	191154276	191154276	4.00492	1.00492
4	cg17812751	DOK7;DOK7	3478348	+	-0.82013	0.11358	5.17125e-13	3617-80	HGFAC	Q04756	Hepatocyte growth factor activator	3441968	3449486	4	CIS	chr4	3478348	+	191154276	191154276	4.0182	4.0182
4	cg13609457	NA	120235615	+	0.869646	0.132065	4.54886e-11	15385-116	FABP2	P12104	Fatty acid-binding protein, intestinal	119322138	119317250	4	CIS	chr4	120235615	+	191154276	191154276	4.629	4.629
4	cg00761550	NA	74628419	-	0.838253	0.108753	1.27974e-14	3495-15	CXCL6	P80162	C-X-C motif chemokine 6	73836640	73849064	4	CIS	chr4	74628419	-	191154276	191154276	4.39041	4.39041
4	cg08222618	TMEM175	941054	+	0.337052	0.0499138	1.45134e-11	13566-2	SSU72	Q9NP77	RNA polymerase II subunit A C-terminal domain phosphatase SSU72	1574863	1541673	1	TRANS	chr4	941054	+	191154276	191154276	4.00492	1.00492
4	cg06690548	SLC7A11	139162808	-	-0.62756	0.0994905	2.83141e-10	6629-3	DEFB1	P60022	Beta-defensin 1	6877936	6870569	8	TRANS	chr4	139162808	-	191154276	191154276	4.72801	8.72801
4	cg14867455	NA	120235659	+	0.813275	0.123692	4.86532e-11	15385-116	FABP2	P12104	Fatty acid-binding protein, intestinal	119322138	119317250	4	CIS	chr4	120235659	+	191154276	191154276	4.629	4.629
4	cg19408572	DGKQ;DGKQ	967324	+	0.212259	0.0282122	5.32617e-14	13566-2	SSU72	Q9NP77	RNA polymerase II subunit A C-terminal domain phosphatase SSU72	1574863	1541673	1	TRANS	chr4	967324	+	191154276	191154276	4.00506	1.00506
4	cg06690548	SLC7A11	139162808	-	-0.696486	0.0995821	2.66988e-12	3343-1	ACY1	Q03154	Aminoacylase-1	51983340	51989197	3	TRANS	chr4	139162808	-	191154276	191154276	4.72801	3.72801
5	cg27588075	CAST;CAST;CAST;CAST;CAST;CAST	96078437	+	0.849142	0.124955	1.07889e-11	4964-67	ERAP1	Q9NZ08	Endoplasmic reticulum aminopeptidase 1	96808100	96760810	5	CIS	chr5	96078437	+	180915260	180915260	5.53107	5.53107
5	cg22143698	ANKRD33B	10608058	-	0.986782	0.157338	3.5708e-10	9545-156	GZMK	P49863	Granzyme K	55024256	55034570	5	TRANS	chr5	10608058	-	180915260	180915260	5.05864	5.05864
5	cg25518868	DIAPH1;DIAPH1	140984057	-	0.947303	0.14669	1.06187e-10	6485-59	IGLL1	P15814	Immunoglobulin lambda-like polypeptide 1	23580302	23573125	22	TRANS	chr5	140984057	-	180915260	180915260	5.77928	22.7793
5	cg07481176	NA	31087334	+	0.904177	0.12049	6.18073e-14	9842-2	CTNNB1	P35222	Catenin beta-1	41194741	41260096	3	TRANS	chr5	31087334	+	180915260	180915260	5.17183	3.17183
5	cg07254706	NA	30870768	+	1.27329	0.190857	2.53275e-11	9842-2	CTNNB1	P35222	Catenin beta-1	41194741	41260096	3	TRANS	chr5	30870768	+	180915260	180915260	5.17064	3.17064
5	cg04664465	NA	31048607	+	-0.996432	0.103008	3.91307e-22	9842-2	CTNNB1	P35222	Catenin beta-1	41194741	41260096	3	TRANS	chr5	31048607	+	180915260	180915260	5.17162	3.17162
5	cg10166889	NA	61028374	-	-0.559999	0.0807305	4.01537e-12	9282-12	CRISP2	P16562	Cysteine-rich secretory protein 2	49713590	49692358	6	TRANS	chr5	61028374	-	180915260	180915260	5.33733	6.33733
5	cg23080060	NA	61028303	+	-0.426626	0.0654682	7.19475e-11	9282-12	CRISP2	P16562	Cysteine-rich secretory protein 2	49713590	49692358	6	TRANS	chr5	61028303	+	180915260	180915260	5.33733	6.33733
5	cg04889166	NA	122345726	+	-0.342185	0.0383572	4.62151e-19	19392-6	DDAH1	O94760	N(G),N(G)-dimethylarginine dimethylaminohydrolase 1	85578363	85318481	1	TRANS	chr5	122345726	+	180915260	180915260	5.67626	1.67626
5	cg13012653	CAST;CAST;CAST;CAST;CAST;CAST;CAST;CAST;CAST;CAST;CAST	96078834	+	0.799925	0.09827	3.95031e-16	4964-67	ERAP1	Q9NZ08	Endoplasmic reticulum aminopeptidase 1	96808100	96760810	5	CIS	chr5	96078834	+	180915260	180915260	5.53107	5.53107
5	cg20417024	F2R	76028950	-	-1.40891	0.223116	2.70707e-10	9545-156	GZMK	P49863	Granzyme K	55024256	55034570	5	TRANS	chr5	76028950	-	180915260	180915260	5.42025	5.42025
5	cg11214001	CAST;CAST;CAST;CAST;CAST;CAST;CAST;CAST;CAST;CAST;CAST	96078430	+	0.829056	0.10625	6.05046e-15	4964-67	ERAP1	Q9NZ08	Endoplasmic reticulum aminopeptidase 1	96808100	96760810	5	CIS	chr5	96078430	+	180915260	180915260	5.53107	5.53107
5	cg02600063	CDH6	31193216	+	0.699677	0.110623	2.53479e-10	9842-2	CTNNB1	P35222	Catenin beta-1	41194741	41260096	3	TRANS	chr5	31193216	+	180915260	180915260	5.17242	3.17242
5	cg15529130	NA	30804945	+	-0.647875	0.0430763	4.00486e-51	9842-2	CTNNB1	P35222	Catenin beta-1	41194741	41260096	3	TRANS	chr5	30804945	+	180915260	180915260	5.17027	3.17027
5	cg16272981	LPCAT1	1489889	-	-0.552044	0.0870363	2.25789e-10	3440-7	GZMA	P12544	Granzyme A	55102646	55110252	5	TRANS	chr5	1489889	-	180915260	180915260	5.00824	5.00824
5	cg14441232	SNX24	122335891	+	0.602123	0.0882307	8.82821e-12	19392-6	DDAH1	O94760	N(G),N(G)-dimethylarginine dimethylaminohydrolase 1	85578363	85318481	1	TRANS	chr5	122335891	+	180915260	180915260	5.67621	1.67621
5	cg00774089	TNFAIP8;TNFAIP8;TNFAIP8;TNFAIP8	118676727	-	0.708002	0.111963	2.556e-10	6485-59	IGLL1	P15814	Immunoglobulin lambda-like polypeptide 1	23580302	23573125	22	TRANS	chr5	118676727	-	180915260	180915260	5.65598	22.656
5	cg19808643	SNX2	122110361	-	0.659381	0.0925317	1.03328e-12	19392-6	DDAH1	O94760	N(G),N(G)-dimethylarginine dimethylaminohydrolase 1	85578363	85318481	1	TRANS	chr5	122110361	-	180915260	180915260	5.67496	1.67496
5	cg19412675	SNX24	122181750	+	1.13011	0.175182	1.11083e-10	19392-6	DDAH1	O94760	N(G),N(G)-dimethylarginine dimethylaminohydrolase 1	85578363	85318481	1	TRANS	chr5	122181750	+	180915260	180915260	5.67535	1.67535
5	cg08657705	NA	30662916	-	0.748696	0.0959894	6.20129e-15	9842-2	CTNNB1	P35222	Catenin beta-1	41194741	41260096	3	TRANS	chr5	30662916	-	180915260	180915260	5.16949	3.16949
5	cg13284255	SNX2;SNX2	122110381	+	0.653264	0.0865004	4.28129e-14	19392-6	DDAH1	O94760	N(G),N(G)-dimethylarginine dimethylaminohydrolase 1	85578363	85318481	1	TRANS	chr5	122110381	+	180915260	180915260	5.67496	1.67496
5	cg08986950	ERAP1;ERAP1;ERAP1	96120312	+	0.194498	0.0210211	2.19247e-20	4964-67	ERAP1	Q9NZ08	Endoplasmic reticulum aminopeptidase 1	96808100	96760810	5	CIS	chr5	96120312	+	180915260	180915260	5.5313	5.5313
5	cg05199418	S100Z	76163780	-	1.27083	0.192329	3.90574e-11	6039-24	CRHBP	P24387	Corticotropin-releasing factor-binding protein	76953045	76981158	5	CIS	chr5	76163780	-	180915260	180915260	5.42099	5.42099
5	cg21099238	LNPEP;LNPEP	96299144	-	-0.985977	0.0936729	6.57414e-26	8960-3	ERAP2	Q6P179	Endoplasmic reticulum aminopeptidase 2	96875986	96919703	5	CIS	chr5	96299144	-	180915260	180915260	5.53229	5.53229
5	cg24982541	CAST;CAST;CAST;CAST;CAST;CAST;CAST;CAST;CAST;CAST;CAST	96078678	+	0.757582	0.102665	1.59309e-13	4964-67	ERAP1	Q9NZ08	Endoplasmic reticulum aminopeptidase 1	96808100	96760810	5	CIS	chr5	96078678	+	180915260	180915260	5.53107	5.53107
5	cg03192273	NA	150618948	-	0.114483	0.0180983	2.52215e-10	15441-6	GM2A	P17900	Ganglioside GM2 activator	151212150	151270440	5	CIS	chr5	150618948	-	180915260	180915260	5.83254	5.83254
5	cg16070035	CAST;CAST;CAST;CAST;CAST;CAST	96077898	+	0.799303	0.100957	2.42827e-15	4964-67	ERAP1	Q9NZ08	Endoplasmic reticulum aminopeptidase 1	96808100	96760810	5	CIS	chr5	96077898	+	180915260	180915260	5.53107	5.53107
5	cg15919833	CAST;CAST;CAST;CAST;CAST;CAST;CAST;CAST;CAST;CAST;CAST	96079175	+	1.12134	0.140521	1.46487e-15	4964-67	ERAP1	Q9NZ08	Endoplasmic reticulum aminopeptidase 1	96808100	96760810	5	CIS	chr5	96079175	+	180915260	180915260	5.53107	5.53107
6	cg26720545	MDGA1	37618009	+	0.916399	0.0448282	7.00805e-93	16900-29	MDGA1	Q8NFP4	MAM domain-containing glycosylphosphatidylinositol anchor protein 1	37699306	37630679	6	CIS	chr6	37618009	+	171115067	171115067	6.21984	6.21984
6	cg20053110	MDGA1	37617864	+	0.558199	0.0276353	1.00313e-90	16900-29	MDGA1	Q8NFP4	MAM domain-containing glycosylphosphatidylinositol anchor protein 1	37699306	37630679	6	CIS	chr6	37617864	+	171115067	171115067	6.21984	6.21984
6	cg24796644	MDGA1	37617956	+	0.593868	0.0299087	9.77967e-88	16900-29	MDGA1	Q8NFP4	MAM domain-containing glycosylphosphatidylinositol anchor protein 1	37699306	37630679	6	CIS	chr6	37617956	+	171115067	171115067	6.21984	6.21984
6	cg18821972	MDGA1	37660403	-	1.58185	0.0827191	1.6186e-81	16900-29	MDGA1	Q8NFP4	MAM domain-containing glycosylphosphatidylinositol anchor protein 1	37699306	37630679	6	CIS	chr6	37660403	-	171115067	171115067	6.22009	6.22009
6	cg14926196	MDGA1	37616482	-	0.80027	0.0423572	1.29377e-79	16900-29	MDGA1	Q8NFP4	MAM domain-containing glycosylphosphatidylinositol anchor protein 1	37699306	37630679	6	CIS	chr6	37616482	-	171115067	171115067	6.21983	6.21983
6	cg02267270	MDGA1	37616410	-	1.00677	0.0536971	1.97047e-78	16900-29	MDGA1	Q8NFP4	MAM domain-containing glycosylphosphatidylinositol anchor protein 1	37699306	37630679	6	CIS	chr6	37616410	-	171115067	171115067	6.21983	6.21983
6	cg03464017	NA	16217761	-	-0.717827	0.0706007	2.7715e-24	19254-125	GMPR	P36959	GMP reductase 1	16238587	16295549	6	CIS	chr6	16217761	-	171115067	171115067	6.09478	6.09478
6	cg24214440	MDGA1	37661621	+	1.60305	0.0865234	1.24303e-76	16900-29	MDGA1	Q8NFP4	MAM domain-containing glycosylphosphatidylinositol anchor protein 1	37699306	37630679	6	CIS	chr6	37661621	+	171115067	171115067	6.2201	6.2201
6	cg04466022	MDGA1	37618123	+	1.22991	0.0781505	8.33506e-56	16900-29	MDGA1	Q8NFP4	MAM domain-containing glycosylphosphatidylinositol anchor protein 1	37699306	37630679	6	CIS	chr6	37618123	+	171115067	171115067	6.21984	6.21984
6	cg11001108	MDGA1	37618514	-	2.22968	0.196572	8.04826e-30	16900-29	MDGA1	Q8NFP4	MAM domain-containing glycosylphosphatidylinositol anchor protein 1	37699306	37630679	6	CIS	chr6	37618514	-	171115067	171115067	6.21984	6.21984
6	cg07260849	MDGA1	37621232	+	1.06364	0.130315	3.29332e-16	16900-29	MDGA1	Q8NFP4	MAM domain-containing glycosylphosphatidylinositol anchor protein 1	37699306	37630679	6	CIS	chr6	37621232	+	171115067	171115067	6.21986	6.21986
6	cg07693262	MDGA1	37625029	+	2.40354	0.160114	6.18253e-51	16900-29	MDGA1	Q8NFP4	MAM domain-containing glycosylphosphatidylinositol anchor protein 1	37699306	37630679	6	CIS	chr6	37625029	+	171115067	171115067	6.21988	6.21988
6	cg11268327	MICA	31380198	+	0.260826	0.0341851	2.35053e-14	2730-58	MICA	Q29983	MHC class I polypeptide-related sequence A	31389818	31459233	6	CIS	chr6	31380198	+	171115067	171115067	6.18339	6.18339
6	cg26823505	CLPS	35765589	+	-1.63232	0.213345	1.99258e-14	5749-53	CLPS	P04118	Colipase	35797344	35794982	6	CIS	chr6	35765589	+	171115067	171115067	6.20901	6.20901
6	cg12239602	PCMT1;PCMT1;PCMT1;PCMT1;PCMT1;PCMT1	150087483	+	-1.17088	0.144055	4.36456e-16	15472-16	LRP11	Q86VZ4	Low-density lipoprotein receptor-related protein 11	149864359	149818757	6	CIS	chr6	150087483	+	171115067	171115067	6.87711	6.87711
6	cg03062252	MDGA1	37616598	-	0.898552	0.0607849	1.9002e-49	16900-29	MDGA1	Q8NFP4	MAM domain-containing glycosylphosphatidylinositol anchor protein 1	37699306	37630679	6	CIS	chr6	37616598	-	171115067	171115067	6.21983	6.21983
6	cg01025604	MDGA1	37614550	+	1.07647	0.125164	7.9358e-18	16900-29	MDGA1	Q8NFP4	MAM domain-containing glycosylphosphatidylinositol anchor protein 1	37699306	37630679	6	CIS	chr6	37614550	+	171115067	171115067	6.21982	6.21982
6	cg03117073	MDGA1	37667057	-	-1.69459	0.156473	2.48471e-27	16900-29	MDGA1	Q8NFP4	MAM domain-containing glycosylphosphatidylinositol anchor protein 1	37699306	37630679	6	CIS	chr6	37667057	-	171115067	171115067	6.22013	6.22013
6	cg00933542	PCMT1	150070202	-	1.49882	0.104854	2.37493e-46	6713-4	LRP11	Q86VZ4	Low-density lipoprotein receptor-related protein 11	149864359	149818757	6	CIS	chr6	150070202	-	171115067	171115067	6.87701	6.87701
6	cg12440062	CRISP2;CRISP2;CRISP2;CRISP2;CRISP2	49681391	+	-0.88274	0.0622725	1.30026e-45	9282-12	CRISP2	P16562	Cysteine-rich secretory protein 2	49713590	49692358	6	CIS	chr6	49681391	+	171115067	171115067	6.29034	6.29034
6	cg26715042	CRISP2;CRISP2;CRISP2;CRISP2;CRISP2	49681307	+	-0.647937	0.0458381	2.30048e-45	9282-12	CRISP2	P16562	Cysteine-rich secretory protein 2	49713590	49692358	6	CIS	chr6	49681307	+	171115067	171115067	6.29034	6.29034
6	cg15509430	CRISP2;CRISP2;CRISP2;CRISP2;CRISP2;CRISP2	49681350	-	-0.629109	0.0447668	7.38182e-45	9282-12	CRISP2	P16562	Cysteine-rich secretory protein 2	49713590	49692358	6	CIS	chr6	49681350	-	171115067	171115067	6.29034	6.29034
6	cg12257343	MDGA1	37608764	+	2.34042	0.188009	1.42561e-35	16900-29	MDGA1	Q8NFP4	MAM domain-containing glycosylphosphatidylinositol anchor protein 1	37699306	37630679	6	CIS	chr6	37608764	+	171115067	171115067	6.21979	6.21979
6	cg14997592	CRISP2;CRISP2;CRISP2;CRISP2;CRISP2	49681178	+	-0.94825	0.0675844	1.01287e-44	9282-12	CRISP2	P16562	Cysteine-rich secretory protein 2	49713590	49692358	6	CIS	chr6	49681178	+	171115067	171115067	6.29034	6.29034
6	cg15181151	PCMT1	150070149	+	2.37082	0.169442	1.746e-44	6713-4	LRP11	Q86VZ4	Low-density lipoprotein receptor-related protein 11	149864359	149818757	6	CIS	chr6	150070149	+	171115067	171115067	6.87701	6.87701
6	cg25390787	CRISP2;CRISP2;CRISP2;CRISP2;CRISP2	49681299	+	-0.647257	0.047034	4.34634e-43	9282-12	CRISP2	P16562	Cysteine-rich secretory protein 2	49713590	49692358	6	CIS	chr6	49681299	+	171115067	171115067	6.29034	6.29034
6	cg25983677	NA	31367838	+	-0.348575	0.0374875	1.42531e-20	2730-58	MICA	Q29983	MHC class I polypeptide-related sequence A	31389818	31459233	6	CIS	chr6	31367838	+	171115067	171115067	6.18331	6.18331
6	cg25665636	C6orf127	35754758	+	0.811828	0.100875	8.42532e-16	5749-53	CLPS	P04118	Colipase	35797344	35794982	6	CIS	chr6	35754758	+	171115067	171115067	6.20895	6.20895
6	cg01076129	CRISP2;CRISP2;CRISP2;CRISP2;CRISP2	49681334	-	-0.754115	0.054991	8.43708e-43	9282-12	CRISP2	P16562	Cysteine-rich secretory protein 2	49713590	49692358	6	CIS	chr6	49681334	-	171115067	171115067	6.29034	6.29034
6	cg08662619	PCMT1	150070041	+	1.15068	0.109643	9.12576e-26	6713-4	LRP11	Q86VZ4	Low-density lipoprotein receptor-related protein 11	149864359	149818757	6	CIS	chr6	150070041	+	171115067	171115067	6.87701	6.87701
6	cg08942800	CRISP2;CRISP2;CRISP2;CRISP2;CRISP2	49681310	+	-1.06381	0.0781559	3.42579e-42	9282-12	CRISP2	P16562	Cysteine-rich secretory protein 2	49713590	49692358	6	CIS	chr6	49681310	+	171115067	171115067	6.29034	6.29034
6	cg05248368	MDGA1	37632172	+	2.76153	0.203039	3.95087e-42	16900-29	MDGA1	Q8NFP4	MAM domain-containing glycosylphosphatidylinositol anchor protein 1	37699306	37630679	6	CIS	chr6	37632172	+	171115067	171115067	6.21992	6.21992
6	cg22239180	PCMT1;PCMT1;PCMT1;PCMT1;PCMT1;PCMT1	150070039	+	2.0747	0.153467	1.21009e-41	6713-4	LRP11	Q86VZ4	Low-density lipoprotein receptor-related protein 11	149864359	149818757	6	CIS	chr6	150070039	+	171115067	171115067	6.87701	6.87701
6	cg06511138	MEP1A	46789576	-	0.688359	0.108436	2.18021e-10	6409-57	ADGRF5	Q8IZF2	Adhesion G protein-coupled receptor F5	46954943	46852522	6	CIS	chr6	46789576	-	171115067	171115067	6.27344	6.27344
6	cg25107791	CLPS	35764958	+	-1.41946	0.223647	2.19724e-10	5749-53	CLPS	P04118	Colipase	35797344	35794982	6	CIS	chr6	35764958	+	171115067	171115067	6.20901	6.20901
6	cg04595372	CRISP2;CRISP2;CRISP2;CRISP2;CRISP2;CRISP2;CRISP2;CRISP2;CRISP2;CRISP2	49681233	-	-1.00885	0.0761004	4.11941e-40	9282-12	CRISP2	P16562	Cysteine-rich secretory protein 2	49713590	49692358	6	CIS	chr6	49681233	-	171115067	171115067	6.29034	6.29034
6	cg17772171	NA	144608178	+	0.69436	0.106238	6.3222e-11	9545-156	GZMK	P49863	Granzyme K	55024256	55034570	5	TRANS	chr6	144608178	+	171115067	171115067	6.84509	5.84509
6	cg12182649	MICA	31381779	-	-0.486338	0.0472297	7.24694e-25	2730-58	MICA	Q29983	MHC class I polypeptide-related sequence A	31389818	31459233	6	CIS	chr6	31381779	-	171115067	171115067	6.1834	6.1834
6	cg04254956	RAET1E;RAET1E-AS1;RAET1E-AS1	150217513	+	1.71423	0.235863	3.65098e-13	6713-4	LRP11	Q86VZ4	Low-density lipoprotein receptor-related protein 11	149864359	149818757	6	CIS	chr6	150217513	+	171115067	171115067	6.87787	6.87787
6	cg09316848	RAET1E-AS1;RAET1E	150208710	-	1.96052	0.202689	3.9425e-22	6713-4	LRP11	Q86VZ4	Low-density lipoprotein receptor-related protein 11	149864359	149818757	6	CIS	chr6	150208710	-	171115067	171115067	6.87782	6.87782
6	cg00054409	NA	31347802	+	-0.48067	0.0728259	4.10412e-11	15333-11	SDF2	Q99470	Stromal cell-derived factor 2	28662189	28648346	17	TRANS	chr6	31347802	+	171115067	171115067	6.1832	17.1832
6	cg08662619	PCMT1	150070041	+	0.822559	0.110219	8.46037e-14	15472-16	LRP11	Q86VZ4	Low-density lipoprotein receptor-related protein 11	149864359	149818757	6	CIS	chr6	150070041	+	171115067	171115067	6.87701	6.87701
6	cg01576078	MDGA1	37615052	-	1.72571	0.168778	1.53636e-24	16900-29	MDGA1	Q8NFP4	MAM domain-containing glycosylphosphatidylinositol anchor protein 1	37699306	37630679	6	CIS	chr6	37615052	-	171115067	171115067	6.21982	6.21982
6	cg14058863	MDGA1	37615368	+	1.70476	0.176851	5.44229e-22	16900-29	MDGA1	Q8NFP4	MAM domain-containing glycosylphosphatidylinositol anchor protein 1	37699306	37630679	6	CIS	chr6	37615368	+	171115067	171115067	6.21982	6.21982
6	cg12987318	RAET1E-AS1;RAET1E-AS1	150219675	-	-1.13935	0.172851	4.35396e-11	6713-4	LRP11	Q86VZ4	Low-density lipoprotein receptor-related protein 11	149864359	149818757	6	CIS	chr6	150219675	-	171115067	171115067	6.87789	6.87789
6	cg17731305	CRISP2;CRISP2;CRISP2;CRISP2;CRISP2;CRISP2	49681648	+	-0.955313	0.0839206	5.05126e-30	9282-12	CRISP2	P16562	Cysteine-rich secretory protein 2	49713590	49692358	6	CIS	chr6	49681648	+	171115067	171115067	6.29034	6.29034
6	cg04018738	VARS	31760616	+	-0.555097	0.0866001	1.45628e-10	4990-87	GP1BA	P07359	Platelet glycoprotein Ib alpha chain	4932277	4935023	17	TRANS	chr6	31760616	+	171115067	171115067	6.18561	17.1856
6	cg12259379	MCCD1	31496949	+	-1.00395	0.12213	2.02905e-16	15333-11	SDF2	Q99470	Stromal cell-derived factor 2	28662189	28648346	17	TRANS	chr6	31496949	+	171115067	171115067	6.18407	17.1841
6	cg13602274	NA	37667518	+	1.61994	0.125991	7.79833e-38	16900-29	MDGA1	Q8NFP4	MAM domain-containing glycosylphosphatidylinositol anchor protein 1	37699306	37630679	6	CIS	chr6	37667518	+	171115067	171115067	6.22013	6.22013
6	cg13262909	PCMT1;PCMT1;PCMT1;PCMT1;PCMT1;PCMT1	150070030	+	0.989118	0.0973513	2.98189e-24	6713-4	LRP11	Q86VZ4	Low-density lipoprotein receptor-related protein 11	149864359	149818757	6	CIS	chr6	150070030	+	171115067	171115067	6.87701	6.87701
6	cg12259379	MCCD1	31496949	+	-1.10826	0.122136	1.1473e-19	3640-14	LRPAP1	P30533	Alpha-2-macroglobulin receptor-associated protein	3532446	3503612	4	TRANS	chr6	31496949	+	171115067	171115067	6.18407	4.18407
6	cg21716266	C6orf201;C6orf146;C6orf201	4079572	+	0.746136	0.103179	4.77883e-13	12859-33	ECI2	O75521	Enoyl-CoA delta isomerase 2, mitochondrial	4135597	4115693	6	CIS	chr6	4079572	+	171115067	171115067	6.02384	6.02384
6	cg21496942	MDGA1	37631813	-	1.45127	0.168182	6.18034e-18	16900-29	MDGA1	Q8NFP4	MAM domain-containing glycosylphosphatidylinositol anchor protein 1	37699306	37630679	6	CIS	chr6	37631813	-	171115067	171115067	6.21992	6.21992
6	cg00054409	NA	31347802	+	-0.455424	0.0727719	3.89345e-10	3640-14	LRPAP1	P30533	Alpha-2-macroglobulin receptor-associated protein	3532446	3503612	4	TRANS	chr6	31347802	+	171115067	171115067	6.1832	4.1832
6	cg20133046	NA	16217825	-	-0.73816	0.0949581	7.63258e-15	19254-125	GMPR	P36959	GMP reductase 1	16238587	16295549	6	CIS	chr6	16217825	-	171115067	171115067	6.09478	6.09478
6	cg25337070	MDGA1	37613874	-	1.95545	0.206469	2.77439e-21	16900-29	MDGA1	Q8NFP4	MAM domain-containing glycosylphosphatidylinositol anchor protein 1	37699306	37630679	6	CIS	chr6	37613874	-	171115067	171115067	6.21982	6.21982
6	cg01706515	CRISP2;CRISP2;CRISP2;CRISP2;CRISP2	49681774	-	-1.07911	0.0852349	9.79787e-37	9282-12	CRISP2	P16562	Cysteine-rich secretory protein 2	49713590	49692358	6	CIS	chr6	49681774	-	171115067	171115067	6.29034	6.29034
6	cg21710255	CRISP2;CRISP2;CRISP2;CRISP2;CRISP2	49681742	+	-0.95272	0.0909428	1.11324e-25	9282-12	CRISP2	P16562	Cysteine-rich secretory protein 2	49713590	49692358	6	CIS	chr6	49681742	+	171115067	171115067	6.29034	6.29034
6	cg21825443	MDGA1	37606394	-	2.30981	0.256952	2.48868e-19	16900-29	MDGA1	Q8NFP4	MAM domain-containing glycosylphosphatidylinositol anchor protein 1	37699306	37630679	6	CIS	chr6	37606394	-	171115067	171115067	6.21977	6.21977
6	cg10983013	NA	170816044	+	0.219503	0.0347933	2.81259e-10	12612-37	PSMB1	P20618	Proteasome subunit beta type-1	170553307	170535120	6	CIS	chr6	170816044	+	171115067	171115067	6.99825	6.99825
6	cg07031798	CLPS;CLPS;CLPS	35766061	+	-1.71824	0.212596	6.36189e-16	5749-53	CLPS	P04118	Colipase	35797344	35794982	6	CIS	chr6	35766061	+	171115067	171115067	6.20902	6.20902
6	cg22570970	JARID2	15401067	+	1.05858	0.147424	6.94517e-13	9545-156	GZMK	P49863	Granzyme K	55024256	55034570	5	TRANS	chr6	15401067	+	171115067	171115067	6.09	5.09
6	cg18980073	MDGA1	37601581	+	2.33286	0.198598	7.34558e-32	16900-29	MDGA1	Q8NFP4	MAM domain-containing glycosylphosphatidylinositol anchor protein 1	37699306	37630679	6	CIS	chr6	37601581	+	171115067	171115067	6.21974	6.21974
6	cg15580968	MDGA1	37619709	-	2.66367	0.214701	2.41238e-35	16900-29	MDGA1	Q8NFP4	MAM domain-containing glycosylphosphatidylinositol anchor protein 1	37699306	37630679	6	CIS	chr6	37619709	-	171115067	171115067	6.21985	6.21985
6	cg08818207	TAP1	32820355	-	-1.22667	0.194519	2.8599e-10	9950-229	LAG3	P18627	Lymphocyte activation gene 3 protein	6772512	6778455	12	TRANS	chr6	32820355	-	171115067	171115067	6.1918	12.1918
6	cg02743437	MDGA1	37606804	+	0.337902	0.0434075	7.00405e-15	16900-29	MDGA1	Q8NFP4	MAM domain-containing glycosylphosphatidylinositol anchor protein 1	37699306	37630679	6	CIS	chr6	37606804	+	171115067	171115067	6.21977	6.21977
6	cg09995461	PCMT1;PCMT1;PCMT1;PCMT1;PCMT1	150127708	-	1.59929	0.151782	5.84972e-26	6713-4	LRP11	Q86VZ4	Low-density lipoprotein receptor-related protein 11	149864359	149818757	6	CIS	chr6	150127708	-	171115067	171115067	6.87735	6.87735
6	cg11878867	LRP11	150167359	+	-1.12324	0.173748	1.01463e-10	15472-16	LRP11	Q86VZ4	Low-density lipoprotein receptor-related protein 11	149864359	149818757	6	CIS	chr6	150167359	+	171115067	171115067	6.87758	6.87758
6	cg19979896	RAET1E	150212118	+	-1.10438	0.168422	5.48107e-11	6713-4	LRP11	Q86VZ4	Low-density lipoprotein receptor-related protein 11	149864359	149818757	6	CIS	chr6	150212118	+	171115067	171115067	6.87784	6.87784
6	cg08899667	VARS	31761055	-	-1.34529	0.213645	3.03754e-10	3473-78	MPL	P40238	Thrombopoietin receptor	43337818	43354466	1	TRANS	chr6	31761055	-	171115067	171115067	6.18561	1.18561
6	cg27103616	MDGA1	37626335	-	1.84073	0.16088	2.58869e-30	16900-29	MDGA1	Q8NFP4	MAM domain-containing glycosylphosphatidylinositol anchor protein 1	37699306	37630679	6	CIS	chr6	37626335	-	171115067	171115067	6.21989	6.21989
6	cg04368724	VARS	31760593	+	-0.940538	0.145895	1.1433e-10	4990-87	GP1BA	P07359	Platelet glycoprotein Ib alpha chain	4932277	4935023	17	TRANS	chr6	31760593	+	171115067	171115067	6.18561	17.1856
6	cg01517384	HLA-B	31323856	-	-0.489015	0.0669243	2.73196e-13	2730-58	MICA	Q29983	MHC class I polypeptide-related sequence A	31389818	31459233	6	CIS	chr6	31323856	-	171115067	171115067	6.18306	6.18306
6	cg15181151	PCMT1	150070149	+	1.56782	0.170047	2.97293e-20	15472-16	LRP11	Q86VZ4	Low-density lipoprotein receptor-related protein 11	149864359	149818757	6	CIS	chr6	150070149	+	171115067	171115067	6.87701	6.87701
6	cg26129310	MDGA1	37664451	+	-1.50662	0.145346	3.55039e-25	16900-29	MDGA1	Q8NFP4	MAM domain-containing glycosylphosphatidylinositol anchor protein 1	37699306	37630679	6	CIS	chr6	37664451	+	171115067	171115067	6.22011	6.22011
6	cg00533183	PSMB8;PSMB8	32810742	+	-1.37246	0.219165	3.79515e-10	3440-7	GZMA	P12544	Granzyme A	55102646	55110252	5	TRANS	chr6	32810742	+	171115067	171115067	6.19175	5.19175
6	cg02980249	VARS	31760762	-	-1.25589	0.19875	2.63384e-10	8351-17	PRSS57	Q6UWY2	Serine protease 57	695498	685546	19	TRANS	chr6	31760762	-	171115067	171115067	6.18561	19.1856
6	cg08899667	VARS	31761055	-	-1.53273	0.213725	7.41736e-13	8351-17	PRSS57	Q6UWY2	Serine protease 57	695498	685546	19	TRANS	chr6	31761055	-	171115067	171115067	6.18561	19.1856
6	cg23365922	VNN2;VNN2;VNN2;VNN2;VNN2;VNN2;VNN2;VNN2;VNN2	133072551	+	-1.06255	0.121221	1.86214e-18	15480-2	VNN2	O95498	Vascular non-inflammatory molecule 2	132763459	132743870	6	CIS	chr6	133072551	+	171115067	171115067	6.77768	6.77768
6	cg13189271	JARID2	15365693	+	1.22778	0.180901	1.14477e-11	9545-156	GZMK	P49863	Granzyme K	55024256	55034570	5	TRANS	chr6	15365693	+	171115067	171115067	6.0898	5.0898
6	cg04863968	CLPS	35762844	-	-1.47055	0.228736	1.28431e-10	5749-53	CLPS	P04118	Colipase	35797344	35794982	6	CIS	chr6	35762844	-	171115067	171115067	6.209	6.209
6	cg11878867	LRP11	150167359	+	-1.99054	0.172903	1.14141e-30	6713-4	LRP11	Q86VZ4	Low-density lipoprotein receptor-related protein 11	149864359	149818757	6	CIS	chr6	150167359	+	171115067	171115067	6.87758	6.87758
6	cg27326026	NA	31409355	-	-0.763546	0.0973088	4.27368e-15	2730-58	MICA	Q29983	MHC class I polypeptide-related sequence A	31389818	31459233	6	CIS	chr6	31409355	-	171115067	171115067	6.18356	6.18356
6	cg02980249	VARS	31760762	-	-1.43319	0.198561	5.28022e-13	4990-87	GP1BA	P07359	Platelet glycoprotein Ib alpha chain	4932277	4935023	17	TRANS	chr6	31760762	-	171115067	171115067	6.18561	17.1856
6	cg12239602	PCMT1;PCMT1;PCMT1;PCMT1;PCMT1;PCMT1	150087483	+	-1.63503	0.143272	3.63926e-30	6713-4	LRP11	Q86VZ4	Low-density lipoprotein receptor-related protein 11	149864359	149818757	6	CIS	chr6	150087483	+	171115067	171115067	6.87711	6.87711
6	cg01820273	C6orf127	35754906	-	0.608238	0.0735793	1.38034e-16	5749-53	CLPS	P04118	Colipase	35797344	35794982	6	CIS	chr6	35754906	-	171115067	171115067	6.20895	6.20895
6	cg22239180	PCMT1;PCMT1;PCMT1;PCMT1;PCMT1;PCMT1	150070039	+	1.40317	0.154089	8.52932e-20	15472-16	LRP11	Q86VZ4	Low-density lipoprotein receptor-related protein 11	149864359	149818757	6	CIS	chr6	150070039	+	171115067	171115067	6.87701	6.87701
6	cg09995461	PCMT1;PCMT1;PCMT1;PCMT1;PCMT1	150127708	-	1.20825	0.152512	2.33072e-15	15472-16	LRP11	Q86VZ4	Low-density lipoprotein receptor-related protein 11	149864359	149818757	6	CIS	chr6	150127708	-	171115067	171115067	6.87735	6.87735
6	cg00933542	PCMT1	150070202	-	1.03962	0.105234	5.12889e-23	15472-16	LRP11	Q86VZ4	Low-density lipoprotein receptor-related protein 11	149864359	149818757	6	CIS	chr6	150070202	-	171115067	171115067	6.87701	6.87701
6	cg08818207	TAP1	32820355	-	-1.28642	0.191978	2.07189e-11	15326-64	GBP1	P32455	Guanylate-binding protein 1	89065360	89051882	1	TRANS	chr6	32820355	-	171115067	171115067	6.1918	1.1918
6	cg02597894	VARS	31760796	-	-1.55987	0.229973	1.17845e-11	4990-87	GP1BA	P07359	Platelet glycoprotein Ib alpha chain	4932277	4935023	17	TRANS	chr6	31760796	-	171115067	171115067	6.18561	17.1856
6	cg22078284	MDGA1	37635331	-	1.86512	0.231168	7.13281e-16	16900-29	MDGA1	Q8NFP4	MAM domain-containing glycosylphosphatidylinositol anchor protein 1	37699306	37630679	6	CIS	chr6	37635331	-	171115067	171115067	6.21994	6.21994
6	cg24898914	PSMB8;PSMB8	32810706	+	-1.3367	0.206027	8.69933e-11	3440-7	GZMA	P12544	Granzyme A	55102646	55110252	5	TRANS	chr6	32810706	+	171115067	171115067	6.19175	5.19175
6	cg14473485	MDGA1	37605107	-	1.84328	0.211088	2.49523e-18	16900-29	MDGA1	Q8NFP4	MAM domain-containing glycosylphosphatidylinositol anchor protein 1	37699306	37630679	6	CIS	chr6	37605107	-	171115067	171115067	6.21977	6.21977
6	cg14037008	GMPR	16258291	+	-2.4361	0.300709	5.4427e-16	19254-125	GMPR	P36959	GMP reductase 1	16238587	16295549	6	CIS	chr6	16258291	+	171115067	171115067	6.09501	6.09501
6	cg26082368	NA	37673708	+	-0.947916	0.132253	7.64003e-13	16900-29	MDGA1	Q8NFP4	MAM domain-containing glycosylphosphatidylinositol anchor protein 1	37699306	37630679	6	CIS	chr6	37673708	+	171115067	171115067	6.22017	6.22017
6	cg17778204	CLPS;CLPS;CLPS	35763551	+	-1.49465	0.191444	5.84384e-15	5749-53	CLPS	P04118	Colipase	35797344	35794982	6	CIS	chr6	35763551	+	171115067	171115067	6.209	6.209
6	cg27151561	MDGA1	37667101	+	0.954943	0.149046	1.48396e-10	16900-29	MDGA1	Q8NFP4	MAM domain-containing glycosylphosphatidylinositol anchor protein 1	37699306	37630679	6	CIS	chr6	37667101	+	171115067	171115067	6.22013	6.22013
6	cg23586821	NA	149810145	+	-0.412668	0.0640169	1.14662e-10	6713-4	LRP11	Q86VZ4	Low-density lipoprotein receptor-related protein 11	149864359	149818757	6	CIS	chr6	149810145	+	171115067	171115067	6.87549	6.87549
6	cg08818207	TAP1	32820355	-	-1.21822	0.194319	3.63021e-10	3292-75	CD48	P09326	CD48 antigen	160711831	160678746	1	TRANS	chr6	32820355	-	171115067	171115067	6.1918	1.1918
6	cg08899667	VARS	31761055	-	-1.41779	0.213331	3.0118e-11	4990-87	GP1BA	P07359	Platelet glycoprotein Ib alpha chain	4932277	4935023	17	TRANS	chr6	31761055	-	171115067	171115067	6.18561	17.1856
7	cg08767938	NA	25989524	+	1.11565	0.169773	4.9851e-11	9545-156	GZMK	P49863	Granzyme K	55024256	55034570	5	TRANS	chr7	25989524	+	159138663	159138663	7.16331	5.16331
7	cg00553149	STAG3;STAG3;GPC2	99775558	-	0.801045	0.0942585	1.9225e-17	10816-150	PILRA	Q9UKJ1	Paired immunoglobulin-like type 2 receptor alpha	100367530	100400096	7	CIS	chr7	99775558	-	159138663	159138663	7.62697	7.62697
7	cg10084644	STAG3;GPC2	99775521	+	0.853456	0.107956	2.66627e-15	10816-150	PILRA	Q9UKJ1	Paired immunoglobulin-like type 2 receptor alpha	100367530	100400096	7	CIS	chr7	99775521	+	159138663	159138663	7.62697	7.62697
7	cg19116668	PMS2L1	99932089	-	-1.51228	0.149179	3.77284e-24	10816-150	PILRA	Q9UKJ1	Paired immunoglobulin-like type 2 receptor alpha	100367530	100400096	7	CIS	chr7	99932089	-	159138663	159138663	7.62796	7.62796
7	cg15699691	POR	75545455	-	-0.973471	0.153987	2.58609e-10	2731-29	POR	P16435	NADPH--cytochrome P450 reductase	75899200	75986855	7	CIS	chr7	75545455	-	159138663	159138663	7.47471	7.47471
7	cg02560265	NA	75923696	+	-1.42176	0.158811	3.47366e-19	11103-24	HSPB1	P04792	Heat shock protein beta-1	76302673	76304295	7	CIS	chr7	75923696	+	159138663	159138663	7.47709	7.47709
7	cg25181490	C7orf59	99747129	+	-0.489248	0.0755992	9.69643e-11	10816-150	PILRA	Q9UKJ1	Paired immunoglobulin-like type 2 receptor alpha	100367530	100400096	7	CIS	chr7	99747129	+	159138663	159138663	7.62679	7.62679
7	cg17830204	GATS;GATS;GATS;GATS;PVRIG	99819110	-	-1.24564	0.169218	1.8227e-13	10816-150	PILRA	Q9UKJ1	Paired immunoglobulin-like type 2 receptor alpha	100367530	100400096	7	CIS	chr7	99819110	-	159138663	159138663	7.62725	7.62725
7	cg10407106	STAG3;STAG3;STAG3;STAG3;STAG3;STAG3;STAG3;STAG3	99779719	+	-1.03298	0.129572	1.558e-15	10816-150	PILRA	Q9UKJ1	Paired immunoglobulin-like type 2 receptor alpha	100367530	100400096	7	CIS	chr7	99779719	+	159138663	159138663	7.627	7.627
7	cg08733159	NA	13914703	-	0.955106	0.151338	2.77077e-10	9545-156	GZMK	P49863	Granzyme K	55024256	55034570	5	TRANS	chr7	13914703	-	159138663	159138663	7.08744	5.08744
7	cg25436480	NA	150521315	+	0.147506	0.0217412	1.16392e-11	15486-126	AOC1	P19801	Amiloride-sensitive amine oxidase [copper-containing]	150824627	150861504	7	CIS	chr7	150521315	+	159138663	159138663	7.94585	7.94585
7	cg13621337	ZSCAN21;ZNF3	99662524	-	-1.10465	0.142368	8.55363e-15	10816-150	PILRA	Q9UKJ1	Paired immunoglobulin-like type 2 receptor alpha	100367530	100400096	7	CIS	chr7	99662524	-	159138663	159138663	7.62626	7.62626
7	cg19636519	NA	99541626	+	0.522823	0.0749157	2.97682e-12	10816-150	PILRA	Q9UKJ1	Paired immunoglobulin-like type 2 receptor alpha	100367530	100400096	7	CIS	chr7	99541626	+	159138663	159138663	7.6255	7.6255
7	cg10917109	STYXL1	75637742	-	0.648389	0.0969333	2.24661e-11	2731-29	POR	P16435	NADPH--cytochrome P450 reductase	75899200	75986855	7	CIS	chr7	75637742	-	159138663	159138663	7.47529	7.47529
7	cg03579757	NYAP1	100091793	-	-1.6419	0.162035	3.94427e-24	10816-150	PILRA	Q9UKJ1	Paired immunoglobulin-like type 2 receptor alpha	100367530	100400096	7	CIS	chr7	100091793	-	159138663	159138663	7.62896	7.62896
7	cg10193107	NA	75924270	-	-0.448362	0.0452971	4.23643e-23	11103-24	HSPB1	P04792	Heat shock protein beta-1	76302673	76304295	7	CIS	chr7	75924270	-	159138663	159138663	7.4771	7.4771
7	cg00546403	LINC-PINT;LINC-PINT;LINC-PINT;LINC-PINT;LINC-PINT;LINC-PINT;LINC-PINT;LINC-PINT	130695732	-	0.963252	0.153205	3.22965e-10	6485-59	IGLL1	P15814	Immunoglobulin lambda-like polypeptide 1	23580302	23573125	22	TRANS	chr7	130695732	-	159138663	159138663	7.82127	22.8213
7	cg10038278	POR	75551428	+	-1.75078	0.267083	5.55689e-11	2731-29	POR	P16435	NADPH--cytochrome P450 reductase	75899200	75986855	7	CIS	chr7	75551428	+	159138663	159138663	7.47475	7.47475
7	cg22906224	NA	99728672	+	1.29467	0.126633	1.55251e-24	10816-150	PILRA	Q9UKJ1	Paired immunoglobulin-like type 2 receptor alpha	100367530	100400096	7	CIS	chr7	99728672	+	159138663	159138663	7.62668	7.62668
7	cg02531703	GPC2	99769917	+	-1.28124	0.18651	6.44067e-12	10816-150	PILRA	Q9UKJ1	Paired immunoglobulin-like type 2 receptor alpha	100367530	100400096	7	CIS	chr7	99769917	+	159138663	159138663	7.62694	7.62694
7	cg15140703	STAG3;GPC2	99775532	-	0.581816	0.0881772	4.16001e-11	10816-150	PILRA	Q9UKJ1	Paired immunoglobulin-like type 2 receptor alpha	100367530	100400096	7	CIS	chr7	99775532	-	159138663	159138663	7.62697	7.62697
8	cg14714343	FGL1;FGL1;FGL1;FGL1	17722885	-	1.05917	0.132937	1.61921e-15	5581-28	FGL1	Q08830	Fibrinogen-like protein 1	17910365	17864380	8	CIS	chr8	17722885	-	146364022	146364022	8.12109	8.12109
8	cg20073313	PXDNL	52322009	-	-0.302072	0.0440634	7.11116e-12	9282-12	CRISP2	P16562	Cysteine-rich secretory protein 2	49713590	49692358	6	TRANS	chr8	52322009	-	146364022	146364022	8.35748	6.35748
8	cg00269553	PXDNL	52321814	-	-0.28719	0.043186	2.92925e-11	9282-12	CRISP2	P16562	Cysteine-rich secretory protein 2	49713590	49692358	6	TRANS	chr8	52321814	-	146364022	146364022	8.35748	6.35748
8	cg11826726	NA	43131431	-	-0.486411	0.0718715	1.30772e-11	9282-12	CRISP2	P16562	Cysteine-rich secretory protein 2	49713590	49692358	6	TRANS	chr8	43131431	-	146364022	146364022	8.29469	6.29469
8	cg27005749	EIF2C2;EIF2C2	141608646	+	0.610208	0.0956593	1.78284e-10	9545-156	GZMK	P49863	Granzyme K	55024256	55034570	5	TRANS	chr8	141608646	+	146364022	146364022	8.96751	5.96751
8	cg12906975	NA	144105259	-	-1.13025	0.178891	2.64767e-10	17460-51	MX1	P20591	Interferon-induced GTP-binding protein Mx1	41420020	41470071	21	TRANS	chr8	144105259	-	146364022	146364022	8.98457	21.9846
9	cg22535403	ABO	136150032	-	0.886594	0.0680836	9.15708e-39	8397-147	QSOX2	Q6ZRP7	Sulfhydryl oxidase 2	136245812	136206333	9	CIS	chr9	136150032	-	141213431	141213431	9.96414	9.96414
9	cg21826292	CEP78;CEP78	80850930	-	-0.668436	0.102483	6.9174e-11	8794-13	DPEP1	P16444	Dipeptidase 1	89613308	89638456	16	TRANS	chr9	80850930	-	141213431	141213431	9.57254	16.5725
9	cg24267699	ABO	136151359	+	0.830668	0.0913912	9.98193e-20	8983-7	GOLM1	Q8NBJ4	Golgi membrane protein 1	86100173	86026146	9	TRANS	chr9	136151359	+	141213431	141213431	9.96415	9.96415
9	cg14127188	FCN2;FCN2	137772569	+	1.12149	0.15035	8.70473e-14	13717-15	FCN2	Q15485	Ficolin-2	134880810	134887523	9	CIS	chr9	137772569	+	141213431	141213431	9.97563	9.97563
9	cg24267699	ABO	136151359	+	0.737894	0.091273	6.24327e-16	17456-53	GOLM1	Q8NBJ4	Golgi membrane protein 1	86100173	86026146	9	TRANS	chr9	136151359	+	141213431	141213431	9.96415	9.96415
9	cg07241568	ABO	136150823	+	1.04248	0.129352	7.67488e-16	13102-1	FAM3D	Q96BQ1	Protein FAM3D	58666834	58633946	3	TRANS	chr9	136150823	+	141213431	141213431	9.96415	3.96415
9	cg21160290	ABO	136149941	-	0.307349	0.0461907	2.85378e-11	10613-33	CASC4	Q6P4E1	Protein CASC4	44288719	44415758	15	TRANS	chr9	136149941	-	141213431	141213431	9.96414	15.9641
9	cg11698867	ABO	136150802	+	-0.761763	0.10267	1.17545e-13	17441-4	ALPI	P09923	Intestinal-type alkaline phosphatase	232456125	232460753	2	TRANS	chr9	136150802	+	141213431	141213431	9.96415	2.96415
9	cg21160290	ABO	136149941	-	0.512492	0.046112	1.07162e-28	13102-1	FAM3D	Q96BQ1	Protein FAM3D	58666834	58633946	3	TRANS	chr9	136149941	-	141213431	141213431	9.96414	3.96414
9	cg11879188	ABO	136149908	-	-0.671085	0.0937844	8.3297e-13	17441-4	ALPI	P09923	Intestinal-type alkaline phosphatase	232456125	232460753	2	TRANS	chr9	136149908	-	141213431	141213431	9.96414	2.96414
9	cg22535403	ABO	136150032	-	0.507247	0.0682476	1.066e-13	13499-30	F8	P00451	Coagulation factor VIII	155026940	154835788	23	TRANS	chr9	136150032	-	141213431	141213431	9.96414	23.9641
9	cg21160290	ABO	136149941	-	0.354128	0.046222	1.83841e-14	13499-30	F8	P00451	Coagulation factor VIII	155026940	154835788	23	TRANS	chr9	136149941	-	141213431	141213431	9.96414	23.9641
9	cg11698867	ABO	136150802	+	0.644315	0.102533	3.30038e-10	17456-53	GOLM1	Q8NBJ4	Golgi membrane protein 1	86100173	86026146	9	TRANS	chr9	136150802	+	141213431	141213431	9.96415	9.96415
9	cg14440550	ABO	136131118	+	-0.589448	0.0942485	3.99572e-10	13124-20	ISLR2	Q6UXK2	Immunoglobulin superfamily containing leucine-rich repeat protein 2	74100311	74138540	15	TRANS	chr9	136131118	+	141213431	141213431	9.96401	15.964
9	cg21160290	ABO	136149941	-	0.610705	0.0461503	5.66174e-40	8397-147	QSOX2	Q6ZRP7	Sulfhydryl oxidase 2	136245812	136206333	9	CIS	chr9	136149941	-	141213431	141213431	9.96414	9.96414
9	cg13966005	NA	136127999	+	0.818184	0.122545	2.44565e-11	8397-147	QSOX2	Q6ZRP7	Sulfhydryl oxidase 2	136245812	136206333	9	CIS	chr9	136127999	+	141213431	141213431	9.96399	9.96399
9	cg22535403	ABO	136150032	-	0.760964	0.0681213	5.67134e-29	13102-1	FAM3D	Q96BQ1	Protein FAM3D	58666834	58633946	3	TRANS	chr9	136150032	-	141213431	141213431	9.96414	3.96414
9	cg11879188	ABO	136149908	-	0.653692	0.0936713	2.98184e-12	8983-7	GOLM1	Q8NBJ4	Golgi membrane protein 1	86100173	86026146	9	TRANS	chr9	136149908	-	141213431	141213431	9.96414	9.96414
9	cg21160290	ABO	136149941	-	0.396341	0.0461821	9.31325e-18	17456-53	GOLM1	Q8NBJ4	Golgi membrane protein 1	86100173	86026146	9	TRANS	chr9	136149941	-	141213431	141213431	9.96414	9.96414
9	cg22535403	ABO	136150032	-	0.611714	0.0681955	2.96514e-19	17456-53	GOLM1	Q8NBJ4	Golgi membrane protein 1	86100173	86026146	9	TRANS	chr9	136150032	-	141213431	141213431	9.96414	9.96414
9	cg03776060	AIF1L	133972575	+	1.13659	0.154111	1.64164e-13	18871-24	AIF1L	Q9BQI0	Allograft inflammatory factor 1-like	131096476	131123152	9	CIS	chr9	133972575	+	141213431	141213431	9.94872	9.94872
9	cg11698867	ABO	136150802	+	0.973443	0.102832	2.89785e-21	13102-1	FAM3D	Q96BQ1	Protein FAM3D	58666834	58633946	3	TRANS	chr9	136150802	+	141213431	141213431	9.96415	3.96415
9	cg19136299	NA	107914154	-	-1.22759	0.193918	2.4443e-10	9545-156	GZMK	P49863	Granzyme K	55024256	55034570	5	TRANS	chr9	107914154	-	141213431	141213431	9.76419	5.76419
9	cg13506600	ABO	136150361	+	-0.610905	0.0784101	6.64018e-15	17441-4	ALPI	P09923	Intestinal-type alkaline phosphatase	232456125	232460753	2	TRANS	chr9	136150361	+	141213431	141213431	9.96415	2.96415
9	cg08944049	NA	102193258	-	0.931389	0.123362	4.35152e-14	3617-80	HGFAC	Q04756	Hepatocyte growth factor activator	3441968	3449486	4	TRANS	chr9	102193258	-	141213431	141213431	9.72368	4.72368
9	cg15273860	NA	130789692	-	0.935563	0.134621	3.66323e-12	6485-59	IGLL1	P15814	Immunoglobulin lambda-like polypeptide 1	23580302	23573125	22	TRANS	chr9	130789692	-	141213431	141213431	9.92618	22.9262
9	cg06321925	MIR181A2HG;NR6A1;NR6A1;NR6A1	127420734	-	0.879733	0.131454	2.19674e-11	9545-156	GZMK	P49863	Granzyme K	55024256	55034570	5	TRANS	chr9	127420734	-	141213431	141213431	9.90233	5.90233
9	cg24267699	ABO	136151359	+	1.18575	0.0909398	7.35718e-39	8397-147	QSOX2	Q6ZRP7	Sulfhydryl oxidase 2	136245812	136206333	9	CIS	chr9	136151359	+	141213431	141213431	9.96415	9.96415
9	cg21203249	SEMA4D;SEMA4D	91997686	-	0.157553	0.0207611	3.22739e-14	5737-61	SEMA4D	Q92854	Semaphorin-4D	89498130	89360787	9	CIS	chr9	91997686	-	141213431	141213431	9.65148	9.65148
9	cg24267699	ABO	136151359	+	0.682864	0.0913152	7.54089e-14	13499-30	F8	P00451	Coagulation factor VIII	155026940	154835788	23	TRANS	chr9	136151359	+	141213431	141213431	9.96415	23.9642
9	cg07241568	ABO	136150823	+	1.06066	0.127267	7.80606e-17	8397-147	QSOX2	Q6ZRP7	Sulfhydryl oxidase 2	136245812	136206333	9	CIS	chr9	136150823	+	141213431	141213431	9.96415	9.96415
9	cg09694992	QSOX2	139137857	+	1.16137	0.17027	9.0566e-12	16900-29	MDGA1	Q8NFP4	MAM domain-containing glycosylphosphatidylinositol anchor protein 1	37699306	37630679	6	TRANS	chr9	139137857	+	141213431	141213431	9.9853	6.9853
9	cg11698867	ABO	136150802	+	1.15953	0.102032	6.29334e-30	8397-147	QSOX2	Q6ZRP7	Sulfhydryl oxidase 2	136245812	136206333	9	CIS	chr9	136150802	+	141213431	141213431	9.96415	9.96415
9	cg21160290	ABO	136149941	-	0.419828	0.0461781	9.76957e-20	8983-7	GOLM1	Q8NBJ4	Golgi membrane protein 1	86100173	86026146	9	TRANS	chr9	136149941	-	141213431	141213431	9.96414	9.96414
9	cg13506600	ABO	136150361	+	0.722017	0.0781296	2.43585e-20	8397-147	QSOX2	Q6ZRP7	Sulfhydryl oxidase 2	136245812	136206333	9	CIS	chr9	136150361	+	141213431	141213431	9.96415	9.96415
9	cg11879188	ABO	136149908	-	0.63458	0.0936545	1.2376e-11	17456-53	GOLM1	Q8NBJ4	Golgi membrane protein 1	86100173	86026146	9	TRANS	chr9	136149908	-	141213431	141213431	9.96414	9.96414
9	cg11879188	ABO	136149908	-	0.96588	0.0935855	5.67326e-25	8397-147	QSOX2	Q6ZRP7	Sulfhydryl oxidase 2	136245812	136206333	9	CIS	chr9	136149908	-	141213431	141213431	9.96414	9.96414
9	cg19502237	FCN2;FCN2	137772497	-	1.0242	0.139027	1.74659e-13	13717-15	FCN2	Q15485	Ficolin-2	134880810	134887523	9	CIS	chr9	137772497	-	141213431	141213431	9.97563	9.97563
9	cg20261682	NA	136113785	+	1.01324	0.139995	4.56435e-13	8397-147	QSOX2	Q6ZRP7	Sulfhydryl oxidase 2	136245812	136206333	9	CIS	chr9	136113785	+	141213431	141213431	9.96389	9.96389
9	cg11879188	ABO	136149908	-	0.796272	0.0935632	1.73144e-17	13102-1	FAM3D	Q96BQ1	Protein FAM3D	58666834	58633946	3	TRANS	chr9	136149908	-	141213431	141213431	9.96414	3.96414
9	cg14271713	NA	136153846	-	-0.9877	0.142021	3.53604e-12	8397-147	QSOX2	Q6ZRP7	Sulfhydryl oxidase 2	136245812	136206333	9	CIS	chr9	136153846	-	141213431	141213431	9.96417	9.96417
9	cg21160290	ABO	136149941	-	-0.461807	0.0462464	1.7589e-23	17441-4	ALPI	P09923	Intestinal-type alkaline phosphatase	232456125	232460753	2	TRANS	chr9	136149941	-	141213431	141213431	9.96414	2.96414
9	cg24267699	ABO	136151359	+	-0.861868	0.0913969	4.10307e-21	17441-4	ALPI	P09923	Intestinal-type alkaline phosphatase	232456125	232460753	2	TRANS	chr9	136151359	+	141213431	141213431	9.96415	2.96415
9	cg11698867	ABO	136150802	+	0.780632	0.102768	3.0523e-14	8983-7	GOLM1	Q8NBJ4	Golgi membrane protein 1	86100173	86026146	9	TRANS	chr9	136150802	+	141213431	141213431	9.96415	9.96415
9	cg11698867	ABO	136150802	+	-0.692573	0.102817	1.62814e-11	19561-216	PLXND1	Q9Y4D7	Plexin-D1	129606676	129555214	3	TRANS	chr9	136150802	+	141213431	141213431	9.96415	3.96415
9	cg22535403	ABO	136150032	-	0.639558	0.0682085	6.81906e-21	8983-7	GOLM1	Q8NBJ4	Golgi membrane protein 1	86100173	86026146	9	TRANS	chr9	136150032	-	141213431	141213431	9.96414	9.96414
9	cg24267699	ABO	136151359	+	0.614912	0.0912843	1.62547e-11	10613-33	CASC4	Q6P4E1	Protein CASC4	44288719	44415758	15	TRANS	chr9	136151359	+	141213431	141213431	9.96415	15.9642
9	cg24267699	ABO	136151359	+	1.03634	0.0913621	8.01051e-30	13102-1	FAM3D	Q96BQ1	Protein FAM3D	58666834	58633946	3	TRANS	chr9	136151359	+	141213431	141213431	9.96415	3.96415
9	cg22535403	ABO	136150032	-	-0.670264	0.0682899	9.70508e-23	17441-4	ALPI	P09923	Intestinal-type alkaline phosphatase	232456125	232460753	2	TRANS	chr9	136150032	-	141213431	141213431	9.96414	2.96414
9	cg14631576	CENPP	95140430	-	-0.622694	0.0909038	7.3832e-12	17224-12	OGN	P20774	Mimecan	92404696	92383268	9	CIS	chr9	95140430	-	141213431	141213431	9.67373	9.67373
9	cg14551643	NA	133969138	-	0.740393	0.095732	1.04203e-14	18871-24	AIF1L	Q9BQI0	Allograft inflammatory factor 1-like	131096476	131123152	9	CIS	chr9	133969138	-	141213431	141213431	9.9487	9.9487
9	cg21160290	ABO	136149941	-	0.287074	0.0460133	4.40543e-10	7551-33	LRRC32	Q14392	Transforming growth factor beta activator LRRC32	76670747	76657524	11	TRANS	chr9	136149941	-	141213431	141213431	9.96414	11.9641
9	cg12020464	ABO	136131183	-	-0.334253	0.0508989	5.13389e-11	13124-20	ISLR2	Q6UXK2	Immunoglobulin superfamily containing leucine-rich repeat protein 2	74100311	74138540	15	TRANS	chr9	136131183	-	141213431	141213431	9.96401	15.964
9	cg11884243	FCN2;FCN2	137772886	+	1.13028	0.14687	1.40635e-14	13717-15	FCN2	Q15485	Ficolin-2	134880810	134887523	9	CIS	chr9	137772886	+	141213431	141213431	9.97564	9.97564
9	cg13506600	ABO	136150361	+	0.622644	0.0783121	1.85315e-15	13102-1	FAM3D	Q96BQ1	Protein FAM3D	58666834	58633946	3	TRANS	chr9	136150361	+	141213431	141213431	9.96415	3.96415
9	cg12855781	ABO	136150585	+	0.68176	0.100492	1.16717e-11	8397-147	QSOX2	Q6ZRP7	Sulfhydryl oxidase 2	136245812	136206333	9	CIS	chr9	136150585	+	141213431	141213431	9.96415	9.96415
9	cg13506600	ABO	136150361	+	0.514396	0.078365	5.23468e-11	8983-7	GOLM1	Q8NBJ4	Golgi membrane protein 1	86100173	86026146	9	TRANS	chr9	136150361	+	141213431	141213431	9.96415	9.96415
9	cg22535403	ABO	136150032	-	0.458737	0.0682071	1.74812e-11	10613-33	CASC4	Q6P4E1	Protein CASC4	44288719	44415758	15	TRANS	chr9	136150032	-	141213431	141213431	9.96414	15.9641
10	cg16634936	PARD3;PARD3;PARD3;PARD3;PARD3;PARD3;PARD3;PARD3;PARD3;PARD3;PARD3	35033892	+	-0.580425	0.0910923	1.86787e-10	3803-10	CST5	P28325	Cystatin-D	23879748	23875934	20	TRANS	chr10	35033892	+	135534747	135534747	10.2585	20.2585
10	cg10940750	LIPN	90520101	+	-0.171058	0.0267138	1.52014e-10	8097-77	LIPN	Q5VXI9	Lipase member N	88759982	88779626	10	CIS	chr10	90520101	+	135534747	135534747	10.6679	10.6679
10	cg05552874	IFIT1	91153143	-	-0.884907	0.133381	3.258e-11	14151-4	ISG15	P05161	Ubiquitin-like protein ISG15	1001138	1014540	1	TRANS	chr10	91153143	-	135534747	135534747	10.6725	1.67254
11	cg02521229	NA	60019236	+	-0.415822	0.065865	2.73243e-10	8759-29	A4GALT	Q9NPC4	Lactosylceramide 4-alpha-galactosyltransferase	42721298	42692121	22	TRANS	chr11	60019236	+	135006516	135006516	11.4446	22.4446
11	cg11861562	TAGLN;TAGLN	117069780	-	0.721243	0.0714011	5.45187e-24	4459-68	PCSK7	Q16549	Proprotein convertase subtilisin/kexin type 7	117232525	117204337	11	CIS	chr11	117069780	-	135006516	135006516	11.8671	11.8671
11	cg10779718	PAFAH1B2	117014861	-	0.252932	0.0280153	1.74281e-19	4459-68	PCSK7	Q16549	Proprotein convertase subtilisin/kexin type 7	117232525	117204337	11	CIS	chr11	117014861	-	135006516	135006516	11.8667	11.8667
11	cg06295519	MMP13	102821492	-	-1.36396	0.17625	1.00357e-14	4924-32	MMP1	P03956	Interstitial collagenase	102798160	102789401	11	CIS	chr11	102821492	-	135006516	135006516	11.7616	11.7616
11	cg02521229	NA	60019236	+	-0.48834	0.0659283	1.29059e-13	16300-4	TREM2	Q9NZC2	Triggering receptor expressed on myeloid cells 2	41163186	41158506	6	TRANS	chr11	60019236	+	135006516	135006516	11.4446	6.44457
11	cg10130564	TAGLN;TAGLN	117069849	+	0.601815	0.0588328	1.46671e-24	4459-68	PCSK7	Q16549	Proprotein convertase subtilisin/kexin type 7	117232525	117204337	11	CIS	chr11	117069849	+	135006516	135006516	11.8671	11.8671
11	cg12051762	TAGLN;TAGLN	117069788	-	0.520745	0.0661477	3.47769e-15	4459-68	PCSK7	Q16549	Proprotein convertase subtilisin/kexin type 7	117232525	117204337	11	CIS	chr11	117069788	-	135006516	135006516	11.8671	11.8671
11	cg25880343	SIDT2;SIDT2	117058169	-	-1.35284	0.208361	8.42547e-11	4459-68	PCSK7	Q16549	Proprotein convertase subtilisin/kexin type 7	117232525	117204337	11	CIS	chr11	117058169	-	135006516	135006516	11.8671	11.8671
11	cg07173352	LOC100652768;TAGLN;TAGLN	117070856	+	-0.240594	0.0188069	1.79697e-37	4459-68	PCSK7	Q16549	Proprotein convertase subtilisin/kexin type 7	117232525	117204337	11	CIS	chr11	117070856	+	135006516	135006516	11.8671	11.8671
11	cg05468843	IL10RA;IL10RA	117857990	-	0.713679	0.0998438	8.80793e-13	6485-59	IGLL1	P15814	Immunoglobulin lambda-like polypeptide 1	23580302	23573125	22	TRANS	chr11	117857990	-	135006516	135006516	11.873	22.873
11	cg24319867	LOC100652768;TAGLN;TAGLN	117070017	+	0.922443	0.0963577	1.03737e-21	4459-68	PCSK7	Q16549	Proprotein convertase subtilisin/kexin type 7	117232525	117204337	11	CIS	chr11	117070017	+	135006516	135006516	11.8671	11.8671
11	cg14136260	UCP3	73711382	-	-1.30889	0.199584	5.45098e-11	9545-156	GZMK	P49863	Granzyme K	55024256	55034570	5	TRANS	chr11	73711382	-	135006516	135006516	11.546	5.54598
11	cg08926253	IRF7;IRF7;IRF7	614761	-	-1.39405	0.218715	1.84409e-10	14151-4	ISG15	P05161	Ubiquitin-like protein ISG15	1001138	1014540	1	TRANS	chr11	614761	-	135006516	135006516	11.0046	1.00455
11	cg03276022	TAGLN;TAGLN	117069900	+	0.970732	0.100217	3.44832e-22	4459-68	PCSK7	Q16549	Proprotein convertase subtilisin/kexin type 7	117232525	117204337	11	CIS	chr11	117069900	+	135006516	135006516	11.8671	11.8671
11	cg15534755	TAGLN;TAGLN	117069859	+	0.929637	0.0942969	6.29079e-23	4459-68	PCSK7	Q16549	Proprotein convertase subtilisin/kexin type 7	117232525	117204337	11	CIS	chr11	117069859	+	135006516	135006516	11.8671	11.8671
11	cg22692511	TAGLN;TAGLN	117069966	-	0.745009	0.0872544	1.36141e-17	4459-68	PCSK7	Q16549	Proprotein convertase subtilisin/kexin type 7	117232525	117204337	11	CIS	chr11	117069966	-	135006516	135006516	11.8671	11.8671
11	cg05122696	SIK3;SIK3;SIK3	116970002	-	-0.8266	0.127774	9.84872e-11	4459-68	PCSK7	Q16549	Proprotein convertase subtilisin/kexin type 7	117232525	117204337	11	CIS	chr11	116970002	-	135006516	135006516	11.8664	11.8664
11	cg05468843	IL10RA;IL10RA	117857990	-	0.707704	0.100127	1.57085e-12	17210-2	TCL1A	P56279	T-cell leukemia/lymphoma protein 1A	95714196	95709947	14	TRANS	chr11	117857990	-	135006516	135006516	11.873	14.873
11	cg16524733	TAGLN;TAGLN;TAGLN;TAGLN	117070046	+	0.570054	0.0612262	1.27094e-20	4459-68	PCSK7	Q16549	Proprotein convertase subtilisin/kexin type 7	117232525	117204337	11	CIS	chr11	117070046	+	135006516	135006516	11.8671	11.8671
11	cg26566898	TAGLN;TAGLN	117069891	+	0.853331	0.090483	4.06784e-21	4459-68	PCSK7	Q16549	Proprotein convertase subtilisin/kexin type 7	117232525	117204337	11	CIS	chr11	117069891	+	135006516	135006516	11.8671	11.8671
11	cg23548969	ETS1;ETS1;ETS1	128352574	-	0.735876	0.113636	9.43598e-11	6485-59	IGLL1	P15814	Immunoglobulin lambda-like polypeptide 1	23580302	23573125	22	TRANS	chr11	128352574	-	135006516	135006516	11.9507	22.9507
11	cg02375832	C11orf48	62437615	-	0.665234	0.10507	2.43082e-10	7127-3	APOA2	P02652	Apolipoprotein A-II	161223631	161222292	1	TRANS	chr11	62437615	-	135006516	135006516	11.4625	1.46248
11	cg12556569	APOA5;APOA5	116664039	-	0.140065	0.0210796	3.04111e-11	15363-32	APOA5	Q6Q788	Apolipoprotein A-V	116792420	116789367	11	CIS	chr11	116664039	-	135006516	135006516	11.8641	11.8641
11	cg08926253	IRF7;IRF7;IRF7	614761	-	-1.45398	0.218898	3.08877e-11	17460-51	MX1	P20591	Interferon-induced GTP-binding protein Mx1	41420020	41470071	21	TRANS	chr11	614761	-	135006516	135006516	11.0046	21.0046
11	cg18893612	LOC100652768;TAGLN;TAGLN	117072489	+	1.04829	0.121678	6.97644e-18	4459-68	PCSK7	Q16549	Proprotein convertase subtilisin/kexin type 7	117232525	117204337	11	CIS	chr11	117072489	+	135006516	135006516	11.8672	11.8672
11	cg20029347	DGKZ;DGKZ	46366877	-	0.75104	0.114176	4.77108e-11	9545-156	GZMK	P49863	Granzyme K	55024256	55034570	5	TRANS	chr11	46366877	-	135006516	135006516	11.3434	5.34344
12	cg12877361	OAS1;OAS1	113356935	-	1.67945	0.250479	2.01482e-11	14151-4	ISG15	P05161	Ubiquitin-like protein ISG15	1001138	1014540	1	TRANS	chr12	113356935	-	133851895	133851895	12.8469	1.84688
12	cg27147195	ZNF641;ZNF641;ZNF641	48745098	+	0.749688	0.113981	4.79099e-11	18875-125	COL2A1	P02458	Collagen alpha-1(II) chain	48004554	47972967	12	CIS	chr12	48745098	+	133851895	133851895	12.3642	12.3642
12	cg10834425	INHBC	57835965	+	-0.209309	0.0278939	6.20108e-14	15686-49	INHBC	P55103	Inhibin beta C chain	57434784	57452062	12	CIS	chr12	57835965	+	133851895	133851895	12.4321	12.4321
12	cg13391663	CLEC4C;CLEC4C	7900630	-	-1.16298	0.150369	1.04055e-14	9094-5	CLEC4C	Q8WTT0	C-type lectin domain family 4 member C	7751605	7729383	12	CIS	chr12	7900630	-	133851895	133851895	12.059	12.059
12	cg04730399	TESC;TESC;TESC	117480973	+	-1.13779	0.172019	3.73211e-11	12831-21	TESC	Q96BS2	Calcineurin B homologous protein 3	117099479	117038923	12	CIS	chr12	117480973	+	133851895	133851895	12.8777	12.8777
12	cg22194129	CLEC4C;CLEC4C	7901661	+	-1.83076	0.1788	1.32359e-24	9094-5	CLEC4C	Q8WTT0	C-type lectin domain family 4 member C	7751605	7729383	12	CIS	chr12	7901661	+	133851895	133851895	12.059	12.059
12	cg11294350	CHPT1	102090246	+	-0.119937	0.0184182	7.42137e-11	9212-22	CTSF	Q9UBX1	Cathepsin F	66568879	66563464	11	TRANS	chr12	102090246	+	133851895	133851895	12.7627	11.7627
12	cg14688905	SLC11A2	51403056	-	0.987862	0.156859	3.01955e-10	9545-156	GZMK	P49863	Granzyme K	55024256	55034570	5	TRANS	chr12	51403056	-	133851895	133851895	12.384	5.38403
12	cg00693253	LRP1	57559808	+	0.235158	0.0323633	3.698e-13	15686-49	INHBC	P55103	Inhibin beta C chain	57434784	57452062	12	CIS	chr12	57559808	+	133851895	133851895	12.43	12.43
12	cg23793961	CLEC4C;CLEC4C	7900651	+	-0.844928	0.13551	4.51314e-10	9094-5	CLEC4C	Q8WTT0	C-type lectin domain family 4 member C	7751605	7729383	12	CIS	chr12	7900651	+	133851895	133851895	12.059	12.059
12	cg22955228	TESC;TESC;TESC	117484824	-	1.37832	0.184321	7.55495e-14	12831-21	TESC	Q96BS2	Calcineurin B homologous protein 3	117099479	117038923	12	CIS	chr12	117484824	-	133851895	133851895	12.8777	12.8777
12	cg07195891	CLEC4C;CLEC4C;CLEC4C;CLEC4C	7900072	-	-0.425764	0.0328518	2.05918e-38	9094-5	CLEC4C	Q8WTT0	C-type lectin domain family 4 member C	7751605	7729383	12	CIS	chr12	7900072	-	133851895	133851895	12.059	12.059
12	cg15469732	TESC;TESC;TESC	117491896	-	1.57408	0.194664	6.15756e-16	12831-21	TESC	Q96BS2	Calcineurin B homologous protein 3	117099479	117038923	12	CIS	chr12	117491896	-	133851895	133851895	12.8778	12.8778
12	cg11294350	CHPT1	102090246	+	-0.133282	0.0184247	4.69325e-13	10818-36	SMPD1	P17405	Sphingomyelin phosphodiesterase	6390440	6394998	11	TRANS	chr12	102090246	+	133851895	133851895	12.7627	11.7627
12	cg12385849	LRP1	57580442	-	1.2677	0.183534	4.94317e-12	15686-49	INHBC	P55103	Inhibin beta C chain	57434784	57452062	12	CIS	chr12	57580442	-	133851895	133851895	12.4302	12.4302
12	cg01363734	TESC;TESC;TESC	117482953	-	-1.00452	0.115855	4.30377e-18	12831-21	TESC	Q96BS2	Calcineurin B homologous protein 3	117099479	117038923	12	CIS	chr12	117482953	-	133851895	133851895	12.8777	12.8777
12	cg04811414	DPPA3	7869228	+	-1.00661	0.151238	2.81735e-11	9094-5	CLEC4C	Q8WTT0	C-type lectin domain family 4 member C	7751605	7729383	12	CIS	chr12	7869228	+	133851895	133851895	12.0588	12.0588
12	cg12877361	OAS1;OAS1	113356935	-	1.98856	0.250616	2.11025e-15	17460-51	MX1	P20591	Interferon-induced GTP-binding protein Mx1	41420020	41470071	21	TRANS	chr12	113356935	-	133851895	133851895	12.8469	21.8469
12	cg03225714	CHPT1	102090101	-	0.585273	0.0920311	2.024e-10	9212-22	CTSF	Q9UBX1	Cathepsin F	66568879	66563464	11	TRANS	chr12	102090101	-	133851895	133851895	12.7627	11.7627
12	cg11294350	CHPT1	102090246	+	-0.124702	0.0184261	1.30846e-11	15470-11	HEXB	P07686	Beta-hexosaminidase subunit beta	74640023	74722647	5	TRANS	chr12	102090246	+	133851895	133851895	12.7627	5.76271
12	cg11294350	CHPT1	102090246	+	-0.125913	0.0184082	7.91845e-12	19639-53	IAPP	P10997	Islet amyloid polypeptide	21354959	21379980	12	TRANS	chr12	102090246	+	133851895	133851895	12.7627	12.7627
12	cg09409838	SLC11A2;SLC11A2;SLC11A2;SLC11A2;SLC11A2;SLC11A2;SLC11A2;SLC11A2;SLC11A2	51403116	-	0.869823	0.130642	2.77468e-11	9545-156	GZMK	P49863	Granzyme K	55024256	55034570	5	TRANS	chr12	51403116	-	133851895	133851895	12.384	5.38403
12	cg26505274	OASL;OASL;OASL	121474114	-	0.852057	0.133067	1.52131e-10	17460-51	MX1	P20591	Interferon-induced GTP-binding protein Mx1	41420020	41470071	21	TRANS	chr12	121474114	-	133851895	133851895	12.9075	21.9075
12	cg12381317	PFKM;SENP1;SENP1;SENP1;SENP1	48500521	+	-0.444829	0.0663111	1.97026e-11	18875-125	COL2A1	P02458	Collagen alpha-1(II) chain	48004554	47972967	12	CIS	chr12	48500521	+	133851895	133851895	12.3623	12.3623
12	cg10289460	TESC;TESC;TESC	117491923	-	0.288135	0.02983	4.49248e-22	12831-21	TESC	Q96BS2	Calcineurin B homologous protein 3	117099479	117038923	12	CIS	chr12	117491923	-	133851895	133851895	12.8778	12.8778
12	cg08228578	SHMT2;SHMT2;SHMT2;SHMT2;SHMT2;SHMT2;SHMT2;SHMT2;SHMT2;SHMT2;SHMT2	57624193	+	-1.95434	0.270704	5.21975e-13	18342-2	PSAT1	Q9Y617	Phosphoserine aminotransferase	78297125	78330093	9	TRANS	chr12	57624193	+	133851895	133851895	12.4305	9.43051
12	cg07408895	NA	109977353	+	0.448574	0.0473507	2.70745e-21	17783-9	MMAB	Q96EY8	Corrinoid adenosyltransferase	109573580	109553715	12	CIS	chr12	109977353	+	133851895	133851895	12.8216	12.8216
12	cg18544413	RASSF3;RASSF3	65019442	+	1.10317	0.155504	1.30147e-12	7968-15	CRTAM	O95727	Cytotoxic and regulatory T-cell molecule	122838500	122872643	11	TRANS	chr12	65019442	+	133851895	133851895	12.4858	11.4858
12	cg17211632	TESC;TESC;TESC	117492680	-	-1.85722	0.256259	4.24818e-13	12831-21	TESC	Q96BS2	Calcineurin B homologous protein 3	117099479	117038923	12	CIS	chr12	117492680	-	133851895	133851895	12.8778	12.8778
12	cg11294350	CHPT1	102090246	+	-0.117005	0.0184176	2.11282e-10	9357-4	CREG1	O75629	Protein CREG1	167553805	167529117	1	TRANS	chr12	102090246	+	133851895	133851895	12.7627	1.76271
12	cg11294350	CHPT1	102090246	+	-0.118482	0.0183476	1.06367e-10	9394-19	CPQ	Q9Y646	Carboxypeptidase Q	96645242	97149654	8	TRANS	chr12	102090246	+	133851895	133851895	12.7627	8.76271
12	cg21839972	NA	7904168	+	-0.960115	0.144144	2.72366e-11	9094-5	CLEC4C	Q8WTT0	C-type lectin domain family 4 member C	7751605	7729383	12	CIS	chr12	7904168	+	133851895	133851895	12.0591	12.0591
12	cg25198316	OR10AD1	48598048	-	0.213971	0.0266257	9.26036e-16	18875-125	COL2A1	P02458	Collagen alpha-1(II) chain	48004554	47972967	12	CIS	chr12	48598048	-	133851895	133851895	12.3631	12.3631
12	cg21619464	NA	291831	-	-1.88917	0.297919	2.27963e-10	9545-156	GZMK	P49863	Granzyme K	55024256	55034570	5	TRANS	chr12	291831	-	133851895	133851895	12.0022	5.00218
12	cg23881939	COL2A1;COL2A1	48391054	-	-0.207082	0.0250278	1.2945e-16	18875-125	COL2A1	P02458	Collagen alpha-1(II) chain	48004554	47972967	12	CIS	chr12	48391054	-	133851895	133851895	12.3615	12.3615
12	cg05360138	NA	110035743	+	-0.825176	0.118584	3.43765e-12	17783-9	MMAB	Q96EY8	Corrinoid adenosyltransferase	109573580	109553715	12	CIS	chr12	110035743	+	133851895	133851895	12.8221	12.8221
12	cg02218381	SLC11A2;SLC11A2;SLC11A2;SLC11A2;SLC11A2;SLC11A2;SLC11A2;SLC11A2;SLC11A2	51403059	-	0.969745	0.152296	1.92134e-10	9545-156	GZMK	P49863	Granzyme K	55024256	55034570	5	TRANS	chr12	51403059	-	133851895	133851895	12.384	5.38403
13	cg00898013	PROZ	113819073	-	0.324593	0.0485669	2.33418e-11	13119-26	SERPINA10	Q9UK55	Protein Z-dependent protease inhibitor	94293271	94280460	14	TRANS	chr13	113819073	-	115169878	115169878	13.9883	14.9883
13	cg18105134	PROZ	113819100	+	0.223284	0.0298507	7.43013e-14	3628-3	MAP2K2	P36507	Dual specificity mitogen-activated protein kinase kinase 2	4124122	4090321	19	TRANS	chr13	113819100	+	115169878	115169878	13.9883	19.9883
13	cg01089070	NA	114937172	+	0.438033	0.0611391	7.80483e-13	5227-60	PDK1	Q15118	[Pyruvate dehydrogenase (acetyl-transferring)] kinase isozyme 1, mitochondrial	172555373	172608669	2	TRANS	chr13	114937172	+	115169878	115169878	13.998	2.99798
13	cg21508673	PROZ;PROZ	113818634	+	0.38326	0.0534996	7.8474e-13	3628-3	MAP2K2	P36507	Dual specificity mitogen-activated protein kinase kinase 2	4124122	4090321	19	TRANS	chr13	113818634	+	115169878	115169878	13.9883	19.9883
13	cg18105134	PROZ	113819100	+	0.20069	0.0298241	1.70682e-11	13119-26	SERPINA10	Q9UK55	Protein Z-dependent protease inhibitor	94293271	94280460	14	TRANS	chr13	113819100	+	115169878	115169878	13.9883	14.9883
13	cg19086603	F7;F7	113773158	-	0.495328	0.0327503	1.1183e-51	3184-25	F7	P08709	Coagulation factor VII	113105788	113120685	13	CIS	chr13	113773158	-	115169878	115169878	13.9879	13.9879
13	cg00898013	PROZ	113819073	-	0.360978	0.0485951	1.10019e-13	3628-3	MAP2K2	P36507	Dual specificity mitogen-activated protein kinase kinase 2	4124122	4090321	19	TRANS	chr13	113819073	-	115169878	115169878	13.9883	19.9883
13	cg24626752	SLITRK5	88328274	+	0.462906	0.0719521	1.24672e-10	4568-17	SLITRK5	O94991	SLIT and NTRK-like protein 5	87671371	87696272	13	CIS	chr13	88328274	+	115169878	115169878	13.7669	13.7669
13	cg09069900	F10	113776964	-	-0.953915	0.14733	9.5014e-11	3184-25	F7	P08709	Coagulation factor VII	113105788	113120685	13	CIS	chr13	113776964	-	115169878	115169878	13.9879	13.9879
13	cg03753191	EPSTI1;EPSTI1	43566902	+	-0.899166	0.135633	3.37055e-11	17460-51	MX1	P20591	Interferon-induced GTP-binding protein Mx1	41420020	41470071	21	TRANS	chr13	43566902	+	115169878	115169878	13.3783	21.3783
13	cg02055720	DLEU1	50996431	+	-1.52981	0.197434	9.30291e-15	9545-156	GZMK	P49863	Granzyme K	55024256	55034570	5	TRANS	chr13	50996431	+	115169878	115169878	13.4428	5.44279
13	cg03753191	EPSTI1;EPSTI1	43566902	+	-1.04449	0.133649	5.4877e-15	15326-64	GBP1	P32455	Guanylate-binding protein 1	89065360	89051882	1	TRANS	chr13	43566902	+	115169878	115169878	13.3783	1.37828
13	cg03753191	EPSTI1;EPSTI1	43566902	+	-0.912367	0.135573	1.69997e-11	14151-4	ISG15	P05161	Ubiquitin-like protein ISG15	1001138	1014540	1	TRANS	chr13	43566902	+	115169878	115169878	13.3783	1.37828
13	cg12439472	EPSTI1;EPSTI1	43565399	-	-0.400982	0.0584924	7.11694e-12	17460-51	MX1	P20591	Interferon-induced GTP-binding protein Mx1	41420020	41470071	21	TRANS	chr13	43565399	-	115169878	115169878	13.3783	21.3783
13	cg03753191	EPSTI1;EPSTI1	43566902	+	-0.869772	0.135577	1.40513e-10	12382-2	DDX58	O95786	Probable ATP-dependent RNA helicase DDX58	32526208	32455302	9	TRANS	chr13	43566902	+	115169878	115169878	13.3783	9.37828
13	cg05904344	PCID2;PCID2;PCID2;PCID2;PCID2	113843426	-	0.133837	0.0195352	7.33188e-12	3628-3	MAP2K2	P36507	Dual specificity mitogen-activated protein kinase kinase 2	4124122	4090321	19	TRANS	chr13	113843426	-	115169878	115169878	13.9885	19.9885
14	cg12798040	XRCC3;XRCC3;XRCC3	104171840	-	-1.0235	0.141341	4.44366e-13	8351-17	PRSS57	Q6UWY2	Serine protease 57	695498	685546	19	TRANS	chr14	104171840	-	107349540	107349540	14.9704	19.9704
14	cg10843707	NID2	52510701	+	0.4916	0.0692099	1.22048e-12	16060-99	NID2	Q14112	Nidogen-2	52069059	52004809	14	CIS	chr14	52510701	+	107349540	107349540	14.4892	14.4892
14	cg26419287	NID2	52482697	-	0.215371	0.0294758	2.7378e-13	16060-99	NID2	Q14112	Nidogen-2	52069059	52004809	14	CIS	chr14	52482697	-	107349540	107349540	14.4889	14.4889
14	cg15451504	NA	106267680	+	-0.311584	0.0457655	9.87791e-12	8429-16	AXIN2	Q9Y2T1	Axin-2	65561648	65528563	17	TRANS	chr14	106267680	+	107349540	107349540	14.9899	17.9899
14	cg16303048	NID2	52490568	-	0.231821	0.0252337	4.04021e-20	16060-99	NID2	Q14112	Nidogen-2	52069059	52004809	14	CIS	chr14	52490568	-	107349540	107349540	14.489	14.489
14	cg05983372	NID2	52537013	+	0.964826	0.111789	6.09255e-18	16060-99	NID2	Q14112	Nidogen-2	52069059	52004809	14	CIS	chr14	52537013	+	107349540	107349540	14.4894	14.4894
14	cg06088069	JDP2;JDP2;JDP2	75895604	+	-2.04681	0.288455	1.28643e-12	18342-2	PSAT1	Q9Y617	Phosphoserine aminotransferase	78297125	78330093	9	TRANS	chr14	75895604	+	107349540	107349540	14.707	9.707
14	cg14533461	SPTLC2;SPTLC2	78021636	-	0.533917	0.0774312	5.37245e-12	16872-248	GSTZ1	O43708	Maleylacetoacetate isomerase	77320996	77331597	14	CIS	chr14	78021636	-	107349540	107349540	14.7268	14.7268
14	cg06088069	JDP2;JDP2;JDP2	75895604	+	-2.12827	0.28853	1.62811e-13	8989-40	SCUBE1	Q8IWY4	Signal peptide, CUB and EGF-like domain-containing protein 1	43343372	43197280	22	TRANS	chr14	75895604	+	107349540	107349540	14.707	22.707
14	cg26923084	NID2	52536893	+	0.828397	0.0957976	5.27021e-18	16060-99	NID2	Q14112	Nidogen-2	52069059	52004809	14	CIS	chr14	52536893	+	107349540	107349540	14.4894	14.4894
14	cg01634544	TTC9	71128147	-	-0.96553	0.153908	3.53157e-10	9386-42	TTC9B	Q8N6N2	Tetratricopeptide repeat protein 9B	40218384	40216058	19	TRANS	chr14	71128147	-	107349540	107349540	14.6626	19.6626
14	cg15876198	SERPINA13	95106927	+	0.16976	0.0237866	9.55354e-13	4153-11	SERPINA3	P01011	Alpha-1-antichymotrypsin	94612384	94624055	14	CIS	chr14	95106927	+	107349540	107349540	14.886	14.886
14	cg18872420	SPTLC2	78023429	-	0.218853	0.0325102	1.67551e-11	16872-248	GSTZ1	O43708	Maleylacetoacetate isomerase	77320996	77331597	14	CIS	chr14	78023429	-	107349540	107349540	14.7268	14.7268
14	cg20045696	AHSA1	77926864	+	1.00721	0.155339	8.93526e-11	16872-248	GSTZ1	O43708	Maleylacetoacetate isomerase	77320996	77331597	14	CIS	chr14	77926864	+	107349540	107349540	14.7259	14.7259
14	cg06088069	JDP2;JDP2;JDP2	75895604	+	-1.84886	0.287632	1.29411e-10	6461-54	APOC3	P02656	Apolipoprotein C-III	116829706	116833072	11	TRANS	chr14	75895604	+	107349540	107349540	14.707	11.707
14	cg20550154	NID2	52487779	+	-0.669456	0.0636363	6.98523e-26	16060-99	NID2	Q14112	Nidogen-2	52069059	52004809	14	CIS	chr14	52487779	+	107349540	107349540	14.4889	14.4889
14	cg24305576	TMED8	77838396	+	1.00427	0.0830637	1.18841e-33	16872-248	GSTZ1	O43708	Maleylacetoacetate isomerase	77320996	77331597	14	CIS	chr14	77838396	+	107349540	107349540	14.7251	14.7251
14	cg17423900	NID2	52537003	-	0.900695	0.0931895	4.23827e-22	16060-99	NID2	Q14112	Nidogen-2	52069059	52004809	14	CIS	chr14	52537003	-	107349540	107349540	14.4894	14.4894
14	cg04674762	NID2	52487120	+	-0.559864	0.0529277	3.77322e-26	16060-99	NID2	Q14112	Nidogen-2	52069059	52004809	14	CIS	chr14	52487120	+	107349540	107349540	14.4889	14.4889
14	cg13244312	TTC9	71109707	-	-0.558434	0.0839045	2.8216e-11	9386-42	TTC9B	Q8N6N2	Tetratricopeptide repeat protein 9B	40218384	40216058	19	TRANS	chr14	71109707	-	107349540	107349540	14.6624	19.6624
14	cg12285709	ANKRD9	102975664	-	-0.524151	0.0822974	1.90278e-10	5229-90	IMPDH1	P20839	Inosine-5'-monophosphate dehydrogenase 1	128410252	128392277	7	TRANS	chr14	102975664	-	107349540	107349540	14.9593	7.95926
14	cg22955899	DLGAP5;DLGAP5	55617843	-	0.139345	0.021864	1.85075e-10	3066-12	LGALS3	P17931	Galectin-3	55124110	55145423	14	CIS	chr14	55617843	-	107349540	107349540	14.5181	14.5181
14	cg03678595	SPTLC2	78023855	+	0.285327	0.0409137	3.08344e-12	16872-248	GSTZ1	O43708	Maleylacetoacetate isomerase	77320996	77331597	14	CIS	chr14	78023855	+	107349540	107349540	14.7268	14.7268
15	cg27537252	B2M	45006400	-	-0.723444	0.109162	3.42007e-11	15326-64	GBP1	P32455	Guanylate-binding protein 1	89065360	89051882	1	TRANS	chr15	45006400	-	102531392	102531392	15.439	1.43895
15	cg04025675	LOC145663;GATM	45671028	+	-0.804424	0.121465	3.52778e-11	18188-12	GATM	P50440	Glycine amidinotransferase, mitochondrial	45402327	45361124	15	CIS	chr15	45671028	+	102531392	102531392	15.4454	15.4454
15	cg05475649	B2M	45007015	-	-1.07878	0.158636	1.04393e-11	15326-64	GBP1	P32455	Guanylate-binding protein 1	89065360	89051882	1	TRANS	chr15	45007015	-	102531392	102531392	15.439	1.43896
15	cg23089272	FSIP1	39985431	-	-1.17337	0.186466	3.12061e-10	3440-7	GZMA	P12544	Granzyme A	55102646	55110252	5	TRANS	chr15	39985431	-	102531392	102531392	15.39	5.38998
15	cg22313821	GATM	45669270	-	-0.605419	0.095124	1.95898e-10	18188-12	GATM	P50440	Glycine amidinotransferase, mitochondrial	45402327	45361124	15	CIS	chr15	45669270	-	102531392	102531392	15.4454	15.4454
15	cg23840008	NA	60706369	+	0.15242	0.0169967	3.02965e-19	13700-10	ANXA2	P07355	Annexin A2	60402883	60347134	15	CIS	chr15	60706369	+	102531392	102531392	15.5921	15.5921
15	cg27554954	ANXA2;ANXA2;ANXA2;ANXA2	60691595	-	-0.880143	0.067506	7.43974e-39	13700-10	ANXA2	P07355	Annexin A2	60402883	60347134	15	CIS	chr15	60691595	-	102531392	102531392	15.5919	15.5919
15	cg10760299	GATM	45669010	-	-0.60282	0.0791918	2.69574e-14	18188-12	GATM	P50440	Glycine amidinotransferase, mitochondrial	45402327	45361124	15	CIS	chr15	45669010	-	102531392	102531392	15.4454	15.4454
15	cg27537252	B2M	45006400	-	-0.699746	0.110396	2.31992e-10	3292-75	CD48	P09326	CD48 antigen	160711831	160678746	1	TRANS	chr15	45006400	-	102531392	102531392	15.439	1.43895
15	cg01682370	CTSH	79218994	+	0.22301	0.0336365	3.35714e-11	8465-52	CTSH	P09668	Pro-cathepsin H	78949574	78921058	15	CIS	chr15	79218994	+	102531392	102531392	15.7726	15.7726
15	cg16010218	ANXA2;ANXA2;ANXA2;ANXA2	60666863	-	1.28792	0.19395	3.12669e-11	13700-10	ANXA2	P07355	Annexin A2	60402883	60347134	15	CIS	chr15	60666863	-	102531392	102531392	15.5917	15.5917
15	cg05896902	LOC145663;GATM	45671018	+	-0.666469	0.101803	5.884e-11	18188-12	GATM	P50440	Glycine amidinotransferase, mitochondrial	45402327	45361124	15	CIS	chr15	45671018	+	102531392	102531392	15.4454	15.4454
15	cg12166217	ANXA2;ANXA2;ANXA2;ANXA2	60652026	+	1.2402	0.115896	1.00657e-26	13700-10	ANXA2	P07355	Annexin A2	60402883	60347134	15	CIS	chr15	60652026	+	102531392	102531392	15.5915	15.5915
15	cg03425812	B2M	45005363	-	-0.581713	0.0904061	1.23929e-10	15326-64	GBP1	P32455	Guanylate-binding protein 1	89065360	89051882	1	TRANS	chr15	45005363	-	102531392	102531392	15.4389	1.43894
15	cg00470050	MYO9A	72206554	-	-1.06888	0.16936	2.76737e-10	3440-7	GZMA	P12544	Granzyme A	55102646	55110252	5	TRANS	chr15	72206554	-	102531392	102531392	15.7042	5.70424
15	cg24328539	LOC145663;GATM	45671016	+	-0.806751	0.115687	3.08993e-12	18188-12	GATM	P50440	Glycine amidinotransferase, mitochondrial	45402327	45361124	15	CIS	chr15	45671016	+	102531392	102531392	15.4454	15.4454
15	cg14026704	ICE2;ICE2	60715936	+	-0.977251	0.134357	3.50221e-13	13700-10	ANXA2	P07355	Annexin A2	60402883	60347134	15	CIS	chr15	60715936	+	102531392	102531392	15.5922	15.5922
16	cg07839457	NLRC5	57023022	-	-0.676577	0.0809376	6.31214e-17	6077-63	CECR1	Q9NZK5	Adenosine deaminase 2	17258235	17178790	22	TRANS	chr16	57023022	-	90354753	90354753	16.6311	22.6311
16	cg27182529	RAB11FIP3;RAB11FIP3	528479	+	0.894306	0.11628	1.45998e-14	18343-10	DECR2	Q9NUI1	Peroxisomal 2,4-dienoyl-CoA reductase	401826	412487	16	CIS	chr16	528479	+	90354753	90354753	16.0058	16.0058
16	cg15816198	BCAR1;BCAR1;BCAR1;BCAR1;BCAR1	75290273	+	-0.627241	0.054274	6.8102e-31	5648-28	CTRB2	Q6GPI1	Chymotrypsinogen B2	75209969	75204103	16	CIS	chr16	75290273	+	90354753	90354753	16.8333	16.8333
16	cg07839457	NLRC5	57023022	-	-0.529277	0.0809498	6.22049e-11	2967-8	VCAM1	P19320	Vascular cell adhesion protein 1	100719742	100739045	1	TRANS	chr16	57023022	-	90354753	90354753	16.6311	1.6311
16	cg13914841	NA	75303457	-	0.33707	0.0409422	1.8284e-16	5648-28	CTRB2	Q6GPI1	Chymotrypsinogen B2	75209969	75204103	16	CIS	chr16	75303457	-	90354753	90354753	16.8334	16.8334
16	cg07839457	NLRC5	57023022	-	-0.579445	0.0804721	5.99604e-13	13682-47	CSF1R	P07333	Macrophage colony-stimulating factor 1 receptor	150113372	150053291	5	TRANS	chr16	57023022	-	90354753	90354753	16.6311	5.6311
16	cg10516012	TPSD1	1306346	+	-0.40928	0.0498264	2.13729e-16	3403-1	TPSB2	P20231	Tryptase beta-2	1230184	1227272	16	CIS	chr16	1306346	+	90354753	90354753	16.0145	16.0145
16	cg16411857	NLRC5	57023191	-	-0.618224	0.0954926	9.54078e-11	13682-47	CSF1R	P07333	Macrophage colony-stimulating factor 1 receptor	150113372	150053291	5	TRANS	chr16	57023191	-	90354753	90354753	16.6311	5.6311
16	cg09408143	RAB11FIP3;RAB11FIP3	524778	-	0.781257	0.110205	1.34947e-12	18343-10	DECR2	Q9NUI1	Peroxisomal 2,4-dienoyl-CoA reductase	401826	412487	16	CIS	chr16	524778	-	90354753	90354753	16.0058	16.0058
16	cg07839457	NLRC5	57023022	-	-0.508419	0.0808881	3.26869e-10	3038-9	CXCL11	O14625	C-X-C motif chemokine 11	76041415	76033682	4	TRANS	chr16	57023022	-	90354753	90354753	16.6311	4.6311
16	cg00994306	NA	1295608	-	1.11928	0.127988	2.22524e-18	3403-1	TPSB2	P20231	Tryptase beta-2	1230184	1227272	16	CIS	chr16	1295608	-	90354753	90354753	16.0143	16.0143
16	cg25401101	RAB11FIP3;RAB11FIP3	526359	+	0.877867	0.119973	2.5317e-13	18343-10	DECR2	Q9NUI1	Peroxisomal 2,4-dienoyl-CoA reductase	401826	412487	16	CIS	chr16	526359	+	90354753	90354753	16.0058	16.0058
16	cg16411857	NLRC5	57023191	-	-0.686881	0.095772	7.38878e-13	9950-229	LAG3	P18627	Lymphocyte activation gene 3 protein	6772512	6778455	12	TRANS	chr16	57023191	-	90354753	90354753	16.6311	12.6311
16	cg10473367	NA	1309550	-	0.738352	0.0940514	4.14327e-15	3403-1	TPSB2	P20231	Tryptase beta-2	1230184	1227272	16	CIS	chr16	1309550	-	90354753	90354753	16.0145	16.0145
16	cg01097406	NA	89675127	-	0.219713	0.0332137	3.71273e-11	8794-13	DPEP1	P16444	Dipeptidase 1	89613308	89638456	16	CIS	chr16	89675127	-	90354753	90354753	16.9925	16.9925
16	cg07839457	NLRC5	57023022	-	-0.734029	0.0807641	1.00366e-19	9950-229	LAG3	P18627	Lymphocyte activation gene 3 protein	6772512	6778455	12	TRANS	chr16	57023022	-	90354753	90354753	16.6311	12.6311
16	cg10918552	TPSG1	1276753	-	-1.11298	0.126286	1.21663e-18	3403-1	TPSB2	P20231	Tryptase beta-2	1230184	1227272	16	CIS	chr16	1276753	-	90354753	90354753	16.0141	16.0141
16	cg25145728	RPL13;RPL13;RPL13;RPL13	89628775	+	-0.701801	0.107967	8.02331e-11	3440-7	GZMA	P12544	Granzyme A	55102646	55110252	5	TRANS	chr16	89628775	+	90354753	90354753	16.992	5.99197
16	cg07839457	NLRC5	57023022	-	-0.564825	0.0807444	2.64848e-12	3440-7	GZMA	P12544	Granzyme A	55102646	55110252	5	TRANS	chr16	57023022	-	90354753	90354753	16.6311	5.6311
16	cg07839457	NLRC5	57023022	-	-0.720282	0.0809093	5.46833e-19	3311-27	FCGR3B	O75015	Low affinity immunoglobulin gamma Fc region receptor III-B	161631963	161623196	1	TRANS	chr16	57023022	-	90354753	90354753	16.6311	1.6311
16	cg07740599	RAB11FIP3;RAB11FIP3;RAB11FIP3	524857	-	0.588048	0.0809498	3.7481e-13	18343-10	DECR2	Q9NUI1	Peroxisomal 2,4-dienoyl-CoA reductase	401826	412487	16	CIS	chr16	524857	-	90354753	90354753	16.0058	16.0058
16	cg25145728	RPL13;RPL13;RPL13;RPL13	89628775	+	-0.740593	0.107967	6.91423e-12	9545-156	GZMK	P49863	Granzyme K	55024256	55034570	5	TRANS	chr16	89628775	+	90354753	90354753	16.992	5.99197
16	cg07839457	NLRC5	57023022	-	-0.53477	0.0809352	3.91187e-11	13733-5	IL12B	P29460	Interleukin-12 subunit beta	159330487	159314780	5	TRANS	chr16	57023022	-	90354753	90354753	16.6311	5.6311
16	cg07839457	NLRC5	57023022	-	-0.612463	0.0807857	3.42025e-14	3324-51	LY9	Q9HBG7	T-lymphocyte surface antigen Ly-9	160796074	160828261	1	TRANS	chr16	57023022	-	90354753	90354753	16.6311	1.6311
16	cg16411857	NLRC5	57023191	-	-0.791977	0.0959517	1.53282e-16	3311-27	FCGR3B	O75015	Low affinity immunoglobulin gamma Fc region receptor III-B	161631963	161623196	1	TRANS	chr16	57023191	-	90354753	90354753	16.6311	1.6311
16	cg16411857	NLRC5	57023191	-	-0.601745	0.0959925	3.64141e-10	2967-8	VCAM1	P19320	Vascular cell adhesion protein 1	100719742	100739045	1	TRANS	chr16	57023191	-	90354753	90354753	16.6311	1.6311
16	cg07839457	NLRC5	57023022	-	-0.51378	0.0808736	2.1133e-10	3152-57	TNFRSF1B	P20333	Tumor necrosis factor receptor superfamily member 1B	12166991	12209228	1	TRANS	chr16	57023022	-	90354753	90354753	16.6311	1.6311
16	cg08597019	SPIRE2	89900495	-	0.629237	0.0886282	1.24994e-12	8794-13	DPEP1	P16444	Dipeptidase 1	89613308	89638456	16	CIS	chr16	89900495	-	90354753	90354753	16.995	16.995
16	cg07839457	NLRC5	57023022	-	-0.636098	0.0807744	3.40741e-15	5028-59	CD163	Q86VB7	Scavenger receptor cysteine-rich type 1 protein M130	7503893	7470811	12	TRANS	chr16	57023022	-	90354753	90354753	16.6311	12.6311
16	cg16411857	NLRC5	57023191	-	-0.696593	0.094521	1.70992e-13	15326-64	GBP1	P32455	Guanylate-binding protein 1	89065360	89051882	1	TRANS	chr16	57023191	-	90354753	90354753	16.6311	1.6311
16	cg03856470	NA	1309414	+	1.18114	0.142035	9.11043e-17	3403-1	TPSB2	P20231	Tryptase beta-2	1230184	1227272	16	CIS	chr16	1309414	+	90354753	90354753	16.0145	16.0145
16	cg19180304	FAHD1;FAHD1	1883182	-	-1.25418	0.154023	3.86103e-16	17819-30	FAHD1	Q6P587	Acylpyruvase FAHD1, mitochondrial	1826941	1840207	16	CIS	chr16	1883182	-	90354753	90354753	16.0208	16.0208
16	cg07839457	NLRC5	57023022	-	-0.52651	0.0808846	7.54537e-11	3485-28	B2M	P61769	Beta-2-microglobulin	44711487	44718888	15	TRANS	chr16	57023022	-	90354753	90354753	16.6311	15.6311
16	cg10657950	RAB11FIP3;RAB11FIP3	524655	+	0.898693	0.129788	4.38131e-12	18343-10	DECR2	Q9NUI1	Peroxisomal 2,4-dienoyl-CoA reductase	401826	412487	16	CIS	chr16	524655	+	90354753	90354753	16.0058	16.0058
16	cg07839457	NLRC5	57023022	-	-0.684614	0.0809376	2.70746e-17	3292-75	CD48	P09326	CD48 antigen	160711831	160678746	1	TRANS	chr16	57023022	-	90354753	90354753	16.6311	1.6311
16	cg16411857	NLRC5	57023191	-	-0.61589	0.0959811	1.39185e-10	3292-75	CD48	P09326	CD48 antigen	160711831	160678746	1	TRANS	chr16	57023191	-	90354753	90354753	16.6311	1.6311
16	cg10361675	BCAR1;BCAR1;BCAR1;BCAR1;BCAR1	75300714	-	-0.836335	0.122741	9.50568e-12	5648-28	CTRB2	Q6GPI1	Chymotrypsinogen B2	75209969	75204103	16	CIS	chr16	75300714	-	90354753	90354753	16.8334	16.8334
16	cg06135068	NA	31034016	+	-1.3209	0.200978	4.95344e-11	3038-9	CXCL11	O14625	C-X-C motif chemokine 11	76041415	76033682	4	TRANS	chr16	31034016	+	90354753	90354753	16.3435	4.34347
16	cg07839457	NLRC5	57023022	-	-0.568401	0.0808921	2.11531e-12	7968-15	CRTAM	O95727	Cytotoxic and regulatory T-cell molecule	122838500	122872643	11	TRANS	chr16	57023022	-	90354753	90354753	16.6311	11.6311
16	cg14198058	NA	1318990	-	0.799448	0.107358	9.57884e-14	3403-1	TPSB2	P20231	Tryptase beta-2	1230184	1227272	16	CIS	chr16	1318990	-	90354753	90354753	16.0146	16.0146
16	cg16411857	NLRC5	57023191	-	-0.724256	0.0959783	4.48716e-14	6077-63	CECR1	Q9NZK5	Adenosine deaminase 2	17258235	17178790	22	TRANS	chr16	57023191	-	90354753	90354753	16.6311	22.6311
16	cg16411857	NLRC5	57023191	-	-0.707214	0.0958107	1.56669e-13	5028-59	CD163	Q86VB7	Scavenger receptor cysteine-rich type 1 protein M130	7503893	7470811	12	TRANS	chr16	57023191	-	90354753	90354753	16.6311	12.6311
16	cg26086917	DPEP1	89679694	-	0.905372	0.133546	1.20613e-11	8794-13	DPEP1	P16444	Dipeptidase 1	89613308	89638456	16	CIS	chr16	89679694	-	90354753	90354753	16.9925	16.9925
16	cg03256090	NA	1328562	+	-0.476067	0.0499273	1.49614e-21	3403-1	TPSB2	P20231	Tryptase beta-2	1230184	1227272	16	CIS	chr16	1328562	+	90354753	90354753	16.0147	16.0147
16	cg07839457	NLRC5	57023022	-	-0.555999	0.080438	4.77387e-12	3293-2	CD5L	O43866	CD5 antigen-like	157898256	157830911	1	TRANS	chr16	57023022	-	90354753	90354753	16.6311	1.6311
16	cg09115713	FAM38A	88832476	-	-0.970814	0.14799	5.38053e-11	9545-156	GZMK	P49863	Granzyme K	55024256	55034570	5	TRANS	chr16	88832476	-	90354753	90354753	16.9832	5.98315
16	cg06135068	NA	31034016	+	-1.31059	0.198508	4.0512e-11	15326-64	GBP1	P32455	Guanylate-binding protein 1	89065360	89051882	1	TRANS	chr16	31034016	+	90354753	90354753	16.3435	1.34347
16	cg03000848	AXIN1;AXIN1	396164	-	0.798218	0.127908	4.35938e-10	9343-16	IL2RB	P14784	Interleukin-2 receptor subunit beta	37175054	37125843	22	TRANS	chr16	396164	-	90354753	90354753	16.0044	22.0044
16	cg09830162	FAHD1;FAHD1;C16orf73;C16orf73	1889614	-	-1.19105	0.15892	6.64708e-14	17819-30	FAHD1	Q6P587	Acylpyruvase FAHD1, mitochondrial	1826941	1840207	16	CIS	chr16	1889614	-	90354753	90354753	16.0209	16.0209
16	cg07839457	NLRC5	57023022	-	-0.54638	0.0809524	1.48461e-11	14054-17	IL15RA	Q13261	Interleukin-15 receptor subunit alpha	5978187	5943639	10	TRANS	chr16	57023022	-	90354753	90354753	16.6311	10.6311
16	cg07839457	NLRC5	57023022	-	-0.551762	0.0809318	9.25607e-12	3073-51	IL18BP	O95998	Interleukin-18-binding protein	71998613	72005715	11	TRANS	chr16	57023022	-	90354753	90354753	16.6311	11.6311
16	cg07839457	NLRC5	57023022	-	-0.659164	0.0797091	1.34383e-16	15326-64	GBP1	P32455	Guanylate-binding protein 1	89065360	89051882	1	TRANS	chr16	57023022	-	90354753	90354753	16.6311	1.6311
16	cg22723458	DPEP1	89680069	-	0.899858	0.136882	4.89923e-11	8794-13	DPEP1	P16444	Dipeptidase 1	89613308	89638456	16	CIS	chr16	89680069	-	90354753	90354753	16.9925	16.9925
16	cg09066997	BCAR1;BCAR1;BCAR1;BCAR1;BCAR1	75300724	-	-1.06107	0.169179	3.56699e-10	5648-28	CTRB2	Q6GPI1	Chymotrypsinogen B2	75209969	75204103	16	CIS	chr16	75300724	-	90354753	90354753	16.8334	16.8334
16	cg09724374	NA	1309210	+	0.524551	0.0691855	3.40791e-14	3403-1	TPSB2	P20231	Tryptase beta-2	1230184	1227272	16	CIS	chr16	1309210	+	90354753	90354753	16.0145	16.0145
16	cg03831847	FAM38A	88832485	-	-0.941991	0.138097	9.02669e-12	9545-156	GZMK	P49863	Granzyme K	55024256	55034570	5	TRANS	chr16	88832485	-	90354753	90354753	16.9832	5.98315
17	cg08804801	NA	18170920	-	1.91486	0.216998	1.10112e-18	12334-25	SHMT1	P34896	Serine hydroxymethyltransferase, cytosolic	18363567	18327860	17	CIS	chr17	18170920	-	81195210	81195210	17.2238	17.2238
17	cg12482297	ACE	61559923	-	0.19813	0.0206869	9.93695e-22	10714-7	ACE	P12821	Angiotensin-converting enzyme	63477061	63498380	17	CIS	chr17	61559923	-	81195210	81195210	17.7582	17.7582
17	cg06692120	TMEM97	26646884	-	-1.12296	0.122888	6.35792e-20	11239-49	TMPRSS6	Q8IU80	Transmembrane protease serine 6	37109713	37065436	22	TRANS	chr17	26646884	-	81195210	81195210	17.3282	22.3282
17	cg25116412	TTC25;TTC25	40094835	+	-0.199936	0.0268958	1.05578e-13	19135-5	NT5C3L	Q969T7	7-methylguanosine phosphate-specific 5'-nucleotidase	41836260	41825057	17	CIS	chr17	40094835	+	81195210	81195210	17.4938	17.4938
17	cg04601780	ACE;ACE;ACE	61572345	-	0.432132	0.0367251	5.79622e-32	10714-7	ACE	P12821	Angiotensin-converting enzyme	63477061	63498380	17	CIS	chr17	61572345	-	81195210	81195210	17.7583	17.7583
17	cg21657705	ACE;ACE	61574500	+	0.835014	0.123951	1.62079e-11	10714-7	ACE	P12821	Angiotensin-converting enzyme	63477061	63498380	17	CIS	chr17	61574500	+	81195210	81195210	17.7584	17.7584
17	cg02116225	SHMT1;SHMT1	18267416	+	-1.60834	0.174326	2.80676e-20	12334-25	SHMT1	P34896	Serine hydroxymethyltransferase, cytosolic	18363567	18327860	17	CIS	chr17	18267416	+	81195210	81195210	17.225	17.225
17	cg24515533	KLHL11	40020225	-	-1.86821	0.241411	1.00428e-14	19135-5	NT5C3L	Q969T7	7-methylguanosine phosphate-specific 5'-nucleotidase	41836260	41825057	17	CIS	chr17	40020225	-	81195210	81195210	17.4929	17.4929
17	cg26502583	KLHL10;NT5C3L	39992600	-	-1.10617	0.171606	1.14878e-10	19135-5	NT5C3L	Q969T7	7-methylguanosine phosphate-specific 5'-nucleotidase	41836260	41825057	17	CIS	chr17	39992600	-	81195210	81195210	17.4925	17.4925
17	cg19026207	TMEM97	26645466	+	-1.6553	0.163141	3.43644e-24	11239-49	TMPRSS6	Q8IU80	Transmembrane protease serine 6	37109713	37065436	22	TRANS	chr17	26645466	+	81195210	81195210	17.3282	22.3282
17	cg14004602	CCL14-CCL15;CCL15;CCL14-CCL15	34330410	+	-1.17729	0.11255	1.31609e-25	18289-16	CCL15	Q16663	C-C motif chemokine 15	36002080	35996440	17	CIS	chr17	34330410	+	81195210	81195210	17.4228	17.4228
17	cg15133953	TOP3A	18193940	-	-0.141473	0.0177973	1.87889e-15	12334-25	SHMT1	P34896	Serine hydroxymethyltransferase, cytosolic	18363567	18327860	17	CIS	chr17	18193940	-	81195210	81195210	17.2241	17.2241
17	cg10342447	TMEM97	26645325	+	-1.25177	0.134786	1.58637e-20	11239-49	TMPRSS6	Q8IU80	Transmembrane protease serine 6	37109713	37065436	22	TRANS	chr17	26645325	+	81195210	81195210	17.3282	22.3282
17	cg22523141	NA	72452460	+	-1.07086	0.167956	1.81943e-10	5630-48	CD300A	Q9UGN4	CMRF35-like molecule 8	74466399	74484794	17	CIS	chr17	72452460	+	81195210	81195210	17.8923	17.8923
17	cg07318398	KLHL10;NT5C3L	39993101	+	1.1564	0.142864	5.75519e-16	19135-5	NT5C3L	Q969T7	7-methylguanosine phosphate-specific 5'-nucleotidase	41836260	41825057	17	CIS	chr17	39993101	+	81195210	81195210	17.4926	17.4926
17	cg20594498	NA	18170886	+	1.84766	0.219109	3.37994e-17	12334-25	SHMT1	P34896	Serine hydroxymethyltransferase, cytosolic	18363567	18327860	17	CIS	chr17	18170886	+	81195210	81195210	17.2238	17.2238
17	cg10342447	TMEM97	26645325	+	0.923817	0.135822	1.03419e-11	14294-61	MBD1	Q9UIS9	Methyl-CpG-binding domain protein 1	50281774	50266882	18	TRANS	chr17	26645325	+	81195210	81195210	17.3282	18.3282
17	cg25492364	SHMT1;SHMT1	18266219	+	-1.21693	0.151767	1.07123e-15	12334-25	SHMT1	P34896	Serine hydroxymethyltransferase, cytosolic	18363567	18327860	17	CIS	chr17	18266219	+	81195210	81195210	17.225	17.225
17	cg26763362	SHMT1;SHMT1	18266135	+	-1.5795	0.135008	1.28471e-31	12334-25	SHMT1	P34896	Serine hydroxymethyltransferase, cytosolic	18363567	18327860	17	CIS	chr17	18266135	+	81195210	81195210	17.225	17.225
17	cg02426414	SHMT1;SHMT1	18265933	+	-1.22107	0.191366	1.76168e-10	12334-25	SHMT1	P34896	Serine hydroxymethyltransferase, cytosolic	18363567	18327860	17	CIS	chr17	18265933	+	81195210	81195210	17.225	17.225
17	cg15421665	SHMT1;SHMT1;SHMT1	18242511	-	1.86035	0.203438	5.98888e-20	12334-25	SHMT1	P34896	Serine hydroxymethyltransferase, cytosolic	18363567	18327860	17	CIS	chr17	18242511	-	81195210	81195210	17.2247	17.2247
17	cg11112605	MKS1;MKS1;MKS1;MKS1	56283901	-	-1.47179	0.226896	8.7781e-11	7258-5	PRG2	P13727	Bone marrow proteoglycan	57390650	57386780	11	TRANS	chr17	56283901	-	81195210	81195210	17.6932	11.6932
17	cg01707361	ENGASE	77079031	+	-1.28058	0.193811	3.91162e-11	16781-2	ENGASE	Q8NFI3	Cytosolic endo-beta-N-acetylglucosaminidase	79074824	79088599	17	CIS	chr17	77079031	+	81195210	81195210	17.9493	17.9493
17	cg14483210	SHMT1;SHMT1;SHMT1	18256575	-	1.42004	0.175302	5.47162e-16	12334-25	SHMT1	P34896	Serine hydroxymethyltransferase, cytosolic	18363567	18327860	17	CIS	chr17	18256575	-	81195210	81195210	17.2248	17.2248
17	cg23919556	SEBOX	26691310	+	1.16011	0.130471	6.01968e-19	11239-49	TMPRSS6	Q8IU80	Transmembrane protease serine 6	37109713	37065436	22	TRANS	chr17	26691310	+	81195210	81195210	17.3287	22.3287
17	cg23919556	SEBOX	26691310	+	-0.872421	0.131279	3.02111e-11	14294-61	MBD1	Q9UIS9	Methyl-CpG-binding domain protein 1	50281774	50266882	18	TRANS	chr17	26691310	+	81195210	81195210	17.3287	18.3287
18	cg16313807	HSBP1L1	77723226	-	-0.648821	0.101911	1.93324e-10	9545-156	GZMK	P49863	Granzyme K	55024256	55034570	5	TRANS	chr18	77723226	-	78077248	78077248	18.9955	5.99547
19	cg13981787	SIGLEC12	52005176	+	-1.03484	0.155708	3.01072e-11	10037-98	SIGLEC12	Q96PQ1	Sialic acid-binding Ig-like lectin 12	51501800	51491227	19	CIS	chr19	52005176	+	59128983	59128983	19.8795	19.8795
19	cg24817351	APOC4;APOC4-APOC2	45447005	+	-1.99325	0.14205	9.92437e-45	8971-9	NRXN1	Q9ULB1	Neurexin-1	51225575	49918503	2	TRANS	chr19	45447005	+	59128983	59128983	19.7686	2.76861
19	cg19417129	CLPTM1	45459933	-	-1.2905	0.133304	3.63573e-22	8971-9	NRXN1	Q9ULB1	Neurexin-1	51225575	49918503	2	TRANS	chr19	45459933	-	59128983	59128983	19.7688	2.76883
19	cg08701064	APOC4;APOC2;APOC4-APOC2	45448439	+	2.57018	0.179437	1.55936e-46	8971-9	NRXN1	Q9ULB1	Neurexin-1	51225575	49918503	2	TRANS	chr19	45448439	+	59128983	59128983	19.7686	2.76863
19	cg14645843	NA	45454752	+	1.54879	0.127248	4.41134e-34	16760-2	IL26	Q9NPH9	Interleukin-26	68225810	68201349	12	TRANS	chr19	45454752	+	59128983	59128983	19.7687	12.7687
19	cg25309343	CLEC11A	51226207	+	-1.95704	0.226916	6.43619e-18	4500-50	CLEC11A	Q9Y240	C-type lectin domain family 11 member A	50723364	50725708	19	CIS	chr19	51226207	+	59128983	59128983	19.8663	19.8663
19	cg08701064	APOC4;APOC2;APOC4-APOC2	45448439	+	2.46841	0.179942	7.94365e-43	16760-2	IL26	Q9NPH9	Interleukin-26	68225810	68201349	12	TRANS	chr19	45448439	+	59128983	59128983	19.7686	12.7686
19	cg13119609	APOC2;APOC2	45449297	-	1.16733	0.0913346	2.09778e-37	16760-2	IL26	Q9NPH9	Interleukin-26	68225810	68201349	12	TRANS	chr19	45449297	-	59128983	59128983	19.7686	12.7686
19	cg11241076	CLPTM1;CLPTM1;CLPTM1	45457673	+	1.05219	0.107419	1.18033e-22	12384-92	COPS7B	Q9H9Q2	COP9 signalosome complex subunit 7b	231781671	231809254	2	TRANS	chr19	45457673	+	59128983	59128983	19.7688	2.76879
19	cg11569329	RPS9	54705747	-	-0.660348	0.0884715	8.39562e-14	15615-8	LILRB3	O75022	Leukocyte immunoglobulin-like receptor subfamily B member 3	54223789	54216278	19	CIS	chr19	54705747	-	59128983	59128983	19.9252	19.9252
19	cg21081097	CLPTM1	45458610	-	0.896856	0.116539	1.40676e-14	16760-2	IL26	Q9NPH9	Interleukin-26	68225810	68201349	12	TRANS	chr19	45458610	-	59128983	59128983	19.7688	12.7688
19	cg26727538	CEACAM18	51979072	+	-0.329047	0.0453741	4.1107e-13	2741-22	SIGLEC6	O43699	Sialic acid-binding Ig-like lectin 6	51531856	51517819	19	CIS	chr19	51979072	+	59128983	59128983	19.8791	19.8791
19	cg16592658	EBI3	4229887	-	-1.46969	0.205634	8.86273e-13	10851-77	EBI3	Q14213	Interleukin-27 subunit beta	4229523	4237528	19	CIS	chr19	4229887	-	59128983	59128983	19.0715	19.0715
19	cg24817351	APOC4;APOC4-APOC2	45447005	+	-1.91987	0.142498	2.2561e-41	12384-92	COPS7B	Q9H9Q2	COP9 signalosome complex subunit 7b	231781671	231809254	2	TRANS	chr19	45447005	+	59128983	59128983	19.7686	2.76861
19	cg09555818	APOC2;APOC2	45449301	-	1.03866	0.0784259	4.89672e-40	8971-9	NRXN1	Q9ULB1	Neurexin-1	51225575	49918503	2	TRANS	chr19	45449301	-	59128983	59128983	19.7686	2.76865
19	cg06736138	APOC4	45444860	-	1.27624	0.191726	2.80288e-11	8971-9	NRXN1	Q9ULB1	Neurexin-1	51225575	49918503	2	TRANS	chr19	45444860	-	59128983	59128983	19.7686	2.76857
19	cg05248470	LILRB2;LILRB2	54785348	-	1.57936	0.238148	3.31582e-11	6391-52	LILRA3	Q8N6C8	Leukocyte immunoglobulin-like receptor subfamily A member 3	54306726	54294043	19	CIS	chr19	54785348	-	59128983	59128983	19.9265	19.9265
19	cg13119609	APOC2;APOC2	45449297	-	1.189	0.0910953	6.16865e-39	8971-9	NRXN1	Q9ULB1	Neurexin-1	51225575	49918503	2	TRANS	chr19	45449297	-	59128983	59128983	19.7686	2.76865
19	cg09555818	APOC2;APOC2	45449301	-	1.0028	0.0787698	3.9913e-37	12384-92	COPS7B	Q9H9Q2	COP9 signalosome complex subunit 7b	231781671	231809254	2	TRANS	chr19	45449301	-	59128983	59128983	19.7686	2.76865
19	cg22294278	APOC4-APOC2;APOC2	45449093	+	1.13482	0.12379	4.85088e-20	18899-82	HDGFRP3	Q9Y3E1	Hepatoma-derived growth factor-related protein 3	83207823	83112738	15	TRANS	chr19	45449093	+	59128983	59128983	19.7686	15.7686
19	cg06736138	APOC4	45444860	-	1.26988	0.192422	4.12646e-11	16760-2	IL26	Q9NPH9	Interleukin-26	68225810	68201349	12	TRANS	chr19	45444860	-	59128983	59128983	19.7686	12.7686
19	cg11241076	CLPTM1;CLPTM1;CLPTM1	45457673	+	1.03406	0.107033	4.41104e-22	16760-2	IL26	Q9NPH9	Interleukin-26	68225810	68201349	12	TRANS	chr19	45457673	+	59128983	59128983	19.7688	12.7688
19	cg06688803	CLPTM1	45457306	+	-0.199376	0.0157529	1.03005e-36	16760-2	IL26	Q9NPH9	Interleukin-26	68225810	68201349	12	TRANS	chr19	45457306	+	59128983	59128983	19.7688	12.7688
19	cg22294278	APOC4-APOC2;APOC2	45449093	+	1.55607	0.123046	1.17329e-36	12384-92	COPS7B	Q9H9Q2	COP9 signalosome complex subunit 7b	231781671	231809254	2	TRANS	chr19	45449093	+	59128983	59128983	19.7686	2.76864
19	cg05134567	APOC4-APOC2;APOC2	45449165	-	0.843598	0.0781524	3.66378e-27	12384-92	COPS7B	Q9H9Q2	COP9 signalosome complex subunit 7b	231781671	231809254	2	TRANS	chr19	45449165	-	59128983	59128983	19.7686	2.76864
19	cg22294278	APOC4-APOC2;APOC2	45449093	+	1.58036	0.122432	4.0499e-38	8971-9	NRXN1	Q9ULB1	Neurexin-1	51225575	49918503	2	TRANS	chr19	45449093	+	59128983	59128983	19.7686	2.76864
19	cg01958934	APOC2	45449099	+	0.8975	0.113514	2.64657e-15	18899-82	HDGFRP3	Q9Y3E1	Hepatoma-derived growth factor-related protein 3	83207823	83112738	15	TRANS	chr19	45449099	+	59128983	59128983	19.7686	15.7686
19	cg01958934	APOC2	45449099	+	0.762166	0.113228	1.68211e-11	4840-73	CSF3	P09919	Granulocyte colony-stimulating factor	40015361	40017813	17	TRANS	chr19	45449099	+	59128983	59128983	19.7686	17.7686
19	cg01958934	APOC2	45449099	+	1.32844	0.113104	7.46318e-32	12384-92	COPS7B	Q9H9Q2	COP9 signalosome complex subunit 7b	231781671	231809254	2	TRANS	chr19	45449099	+	59128983	59128983	19.7686	2.76864
19	cg10169327	APOC2	45448959	+	2.07154	0.225151	3.5559e-20	16760-2	IL26	Q9NPH9	Interleukin-26	68225810	68201349	12	TRANS	chr19	45448959	+	59128983	59128983	19.7686	12.7686
19	cg12415337	CLPTM1;CLPTM1;CLPTM1	45490200	-	2.21502	0.19571	1.07035e-29	16760-2	IL26	Q9NPH9	Interleukin-26	68225810	68201349	12	TRANS	chr19	45490200	-	59128983	59128983	19.7693	12.7693
19	cg10872931	APOC4-APOC2;APOC2	45449150	-	1.27766	0.0999697	2.10831e-37	16760-2	IL26	Q9NPH9	Interleukin-26	68225810	68201349	12	TRANS	chr19	45449150	-	59128983	59128983	19.7686	12.7686
19	cg21898358	LILRA3;LILRA3	54805375	+	0.491072	0.0327253	6.71925e-51	6391-52	LILRA3	Q8N6C8	Leukocyte immunoglobulin-like receptor subfamily A member 3	54306726	54294043	19	CIS	chr19	54805375	+	59128983	59128983	19.9269	19.9269
19	cg21955916	LILRB2;LILRB2	54785127	+	1.21437	0.133859	1.16892e-19	6391-52	LILRA3	Q8N6C8	Leukocyte immunoglobulin-like receptor subfamily A member 3	54306726	54294043	19	CIS	chr19	54785127	+	59128983	59128983	19.9265	19.9265
19	cg13119609	APOC2;APOC2	45449297	-	1.16391	0.0914854	4.44351e-37	12384-92	COPS7B	Q9H9Q2	COP9 signalosome complex subunit 7b	231781671	231809254	2	TRANS	chr19	45449297	-	59128983	59128983	19.7686	2.76865
19	cg01958934	APOC2	45449099	+	1.34714	0.112716	6.36441e-33	8971-9	NRXN1	Q9ULB1	Neurexin-1	51225575	49918503	2	TRANS	chr19	45449099	+	59128983	59128983	19.7686	2.76864
19	cg01958934	APOC2	45449099	+	1.34573	0.112974	1.0263e-32	16760-2	IL26	Q9NPH9	Interleukin-26	68225810	68201349	12	TRANS	chr19	45449099	+	59128983	59128983	19.7686	12.7686
19	cg24790297	CLEC11A	51226357	-	-1.14643	0.15819	4.25575e-13	2966-65	CLEC11A	Q9Y240	C-type lectin domain family 11 member A	50723364	50725708	19	CIS	chr19	51226357	-	59128983	59128983	19.8663	19.8663
19	cg16270721	BCKDHA;BCKDHA	41913087	+	-0.340789	0.0497053	7.07269e-12	7980-72	B3GNT2	Q9NY97	N-acetyllactosaminide beta-1,3-N-acetylglucosaminyltransferase 2	62196115	62224731	2	TRANS	chr19	41913087	+	59128983	59128983	19.7088	2.70884
19	cg12530021	SIGLEC12;SIGLEC12	52004630	-	-1.92441	0.254048	3.59187e-14	10037-98	SIGLEC12	Q96PQ1	Sialic acid-binding Ig-like lectin 12	51501800	51491227	19	CIS	chr19	52004630	-	59128983	59128983	19.8795	19.8795
19	cg12415337	CLPTM1;CLPTM1;CLPTM1	45490200	-	2.4343	0.194927	8.65501e-36	8971-9	NRXN1	Q9ULB1	Neurexin-1	51225575	49918503	2	TRANS	chr19	45490200	-	59128983	59128983	19.7693	2.76934
19	cg22294278	APOC4-APOC2;APOC2	45449093	+	1.57474	0.122787	1.18936e-37	16760-2	IL26	Q9NPH9	Interleukin-26	68225810	68201349	12	TRANS	chr19	45449093	+	59128983	59128983	19.7686	12.7686
19	cg13119609	APOC2;APOC2	45449297	-	0.808092	0.0919215	1.48086e-18	18899-82	HDGFRP3	Q9Y3E1	Hepatoma-derived growth factor-related protein 3	83207823	83112738	15	TRANS	chr19	45449297	-	59128983	59128983	19.7686	15.7686
19	cg13503915	SIGLEC5	52134227	-	0.816796	0.101306	7.46701e-16	16792-4	SIGLEC5	O15389	Sialic acid-binding Ig-like lectin 5	51646889	51610960	19	CIS	chr19	52134227	-	59128983	59128983	19.8817	19.8817
19	cg02063076	TMEM91;TMEM91;TMEM91;TMEM91;TMEM91	41881163	-	-1.88099	0.191129	7.45918e-23	9297-12	B3GNT8	Q7Z7M8	UDP-GlcNAc:betaGal beta-1,3-N-acetylglucosaminyltransferase 8	41428730	41425359	19	CIS	chr19	41881163	-	59128983	59128983	19.7083	19.7083
19	cg08701064	APOC4;APOC2;APOC4-APOC2	45448439	+	2.47755	0.180294	5.71022e-43	12384-92	COPS7B	Q9H9Q2	COP9 signalosome complex subunit 7b	231781671	231809254	2	TRANS	chr19	45448439	+	59128983	59128983	19.7686	2.76863
19	cg16651537	CLEC11A	51226536	-	-1.07205	0.120633	6.28234e-19	4500-50	CLEC11A	Q9Y240	C-type lectin domain family 11 member A	50723364	50725708	19	CIS	chr19	51226536	-	59128983	59128983	19.8664	19.8664
19	cg18781966	KLK10;KLK10;KLK10;KLK10	51523159	-	-0.814236	0.104752	7.66409e-15	6227-1	KLK10	O43240	Kallikrein-10	51020175	51012739	19	CIS	chr19	51523159	-	59128983	59128983	19.8714	19.8714
19	cg09555818	APOC2;APOC2	45449301	-	0.550816	0.0789931	3.10327e-12	4840-73	CSF3	P09919	Granulocyte colony-stimulating factor	40015361	40017813	17	TRANS	chr19	45449301	-	59128983	59128983	19.7686	17.7686
19	cg16270721	BCKDHA;BCKDHA	41913087	+	0.722508	0.0495997	4.57026e-48	9297-12	B3GNT8	Q7Z7M8	UDP-GlcNAc:betaGal beta-1,3-N-acetylglucosaminyltransferase 8	41428730	41425359	19	CIS	chr19	41913087	+	59128983	59128983	19.7088	19.7088
19	cg05134567	APOC4-APOC2;APOC2	45449165	-	0.844125	0.0780037	2.71985e-27	8971-9	NRXN1	Q9ULB1	Neurexin-1	51225575	49918503	2	TRANS	chr19	45449165	-	59128983	59128983	19.7686	2.76864
19	cg19417129	CLPTM1	45459933	-	-1.31008	0.134098	1.52046e-22	12384-92	COPS7B	Q9H9Q2	COP9 signalosome complex subunit 7b	231781671	231809254	2	TRANS	chr19	45459933	-	59128983	59128983	19.7688	2.76883
19	cg10773601	CLEC11A	51226046	-	-1.51685	0.155664	1.94909e-22	4500-50	CLEC11A	Q9Y240	C-type lectin domain family 11 member A	50723364	50725708	19	CIS	chr19	51226046	-	59128983	59128983	19.8663	19.8663
19	cg12415337	CLPTM1;CLPTM1;CLPTM1	45490200	-	1.35699	0.199496	1.03103e-11	4840-73	CSF3	P09919	Granulocyte colony-stimulating factor	40015361	40017813	17	TRANS	chr19	45490200	-	59128983	59128983	19.7693	17.7693
19	cg05134567	APOC4-APOC2;APOC2	45449165	-	0.591116	0.0781952	4.04668e-14	18899-82	HDGFRP3	Q9Y3E1	Hepatoma-derived growth factor-related protein 3	83207823	83112738	15	TRANS	chr19	45449165	-	59128983	59128983	19.7686	15.7686
19	cg05222958	NA	51224527	-	-1.16472	0.179379	8.41129e-11	4500-50	CLEC11A	Q9Y240	C-type lectin domain family 11 member A	50723364	50725708	19	CIS	chr19	51224527	-	59128983	59128983	19.8663	19.8663
19	cg13728299	KIR2DL1;KIR3DP1	55281133	-	-0.839899	0.117666	9.46831e-13	10428-1	KIR2DS2	P43631	Killer cell immunoglobulin-like receptor 2DS2	54476196	54769226	19	CIS	chr19	55281133	-	59128983	59128983	19.9349	19.9349
19	cg10872931	APOC4-APOC2;APOC2	45449150	-	0.749277	0.100083	7.07168e-14	4840-73	CSF3	P09919	Granulocyte colony-stimulating factor	40015361	40017813	17	TRANS	chr19	45449150	-	59128983	59128983	19.7686	17.7686
19	cg06947430	CLEC11A	51228937	-	0.814126	0.128384	2.27812e-10	4500-50	CLEC11A	Q9Y240	C-type lectin domain family 11 member A	50723364	50725708	19	CIS	chr19	51228937	-	59128983	59128983	19.8664	19.8664
19	cg11241076	CLPTM1;CLPTM1;CLPTM1	45457673	+	0.838151	0.108524	1.13459e-14	18899-82	HDGFRP3	Q9Y3E1	Hepatoma-derived growth factor-related protein 3	83207823	83112738	15	TRANS	chr19	45457673	+	59128983	59128983	19.7688	15.7688
19	cg19497572	TMEM91;TMEM91;TMEM91;TMEM91;TMEM91;TMEM91	41882098	+	0.948377	0.151201	3.55763e-10	9297-12	B3GNT8	Q7Z7M8	UDP-GlcNAc:betaGal beta-1,3-N-acetylglucosaminyltransferase 8	41428730	41425359	19	CIS	chr19	41882098	+	59128983	59128983	19.7083	19.7083
19	cg24817351	APOC4;APOC4-APOC2	45447005	+	-0.967442	0.142561	1.15141e-11	4840-73	CSF3	P09919	Granulocyte colony-stimulating factor	40015361	40017813	17	TRANS	chr19	45447005	+	59128983	59128983	19.7686	17.7686
19	cg12415337	CLPTM1;CLPTM1;CLPTM1	45490200	-	1.67643	0.198787	3.36002e-17	18899-82	HDGFRP3	Q9Y3E1	Hepatoma-derived growth factor-related protein 3	83207823	83112738	15	TRANS	chr19	45490200	-	59128983	59128983	19.7693	15.7693
19	cg14645843	NA	45454752	+	1.14324	0.128881	7.28097e-19	18899-82	HDGFRP3	Q9Y3E1	Hepatoma-derived growth factor-related protein 3	83207823	83112738	15	TRANS	chr19	45454752	+	59128983	59128983	19.7687	15.7687
19	cg00984985	BCKDHA;BCKDHA;BCKDHA;BCKDHA	41920066	+	2.32678	0.362918	1.44271e-10	9297-12	B3GNT8	Q7Z7M8	UDP-GlcNAc:betaGal beta-1,3-N-acetylglucosaminyltransferase 8	41428730	41425359	19	CIS	chr19	41920066	+	59128983	59128983	19.709	19.709
19	cg08173263	LPHN1;LPHN1	14276911	-	-0.698799	0.103032	1.1822e-11	8351-17	PRSS57	Q6UWY2	Serine protease 57	695498	685546	19	TRANS	chr19	14276911	-	59128983	59128983	19.2415	19.2415
19	cg04158402	CCDC94	4268340	-	0.315951	0.0169809	2.85749e-77	10851-77	EBI3	Q14213	Interleukin-27 subunit beta	4229523	4237528	19	CIS	chr19	4268340	-	59128983	59128983	19.0722	19.0722
19	cg20034834	NA	54808568	+	-0.78358	0.10972	9.22458e-13	6391-52	LILRA3	Q8N6C8	Leukocyte immunoglobulin-like receptor subfamily A member 3	54306726	54294043	19	CIS	chr19	54808568	+	59128983	59128983	19.9269	19.9269
19	cg16034991	SIGLEC14	52146598	-	0.489846	0.0715263	7.46392e-12	16792-4	SIGLEC5	O15389	Sialic acid-binding Ig-like lectin 5	51646889	51610960	19	CIS	chr19	52146598	-	59128983	59128983	19.8819	19.8819
19	cg15011409	ICAM5	10405226	-	0.978444	0.109111	3.03508e-19	5124-69	ICAM5	Q9UMF0	Intercellular adhesion molecule 5	10289952	10296778	19	CIS	chr19	10405226	-	59128983	59128983	19.176	19.176
19	cg16034991	SIGLEC14	52146598	-	0.562591	0.0721658	6.39965e-15	8248-222	SIGLEC14	Q08ET2	Sialic acid-binding Ig-like lectin 14	51646825	51639478	19	CIS	chr19	52146598	-	59128983	59128983	19.8819	19.8819
19	cg10169327	APOC2	45448959	+	2.13837	0.224532	1.67111e-21	8971-9	NRXN1	Q9ULB1	Neurexin-1	51225575	49918503	2	TRANS	chr19	45448959	+	59128983	59128983	19.7686	2.76864
19	cg10169327	APOC2	45448959	+	2.14114	0.225595	2.28607e-21	12384-92	COPS7B	Q9H9Q2	COP9 signalosome complex subunit 7b	231781671	231809254	2	TRANS	chr19	45448959	+	59128983	59128983	19.7686	2.76864
19	cg22910295	ICAM5	10403862	-	1.15673	0.117599	7.8586e-23	5124-69	ICAM5	Q9UMF0	Intercellular adhesion molecule 5	10289952	10296778	19	CIS	chr19	10403862	-	59128983	59128983	19.176	19.176
19	cg09537434	ATP5SL;ATP5SL;ATP5SL;ATP5SL;ATP5SL;ATP5SL;ATP5SL;ATP5SL;ATP5SL;ATP5SL;ATP5SL	41945824	+	-0.850044	0.125666	1.33954e-11	9297-12	B3GNT8	Q7Z7M8	UDP-GlcNAc:betaGal beta-1,3-N-acetylglucosaminyltransferase 8	41428730	41425359	19	CIS	chr19	41945824	+	59128983	59128983	19.7094	19.7094
19	cg16651537	CLEC11A	51226536	-	-1.05281	0.12063	2.60045e-18	2966-65	CLEC11A	Q9Y240	C-type lectin domain family 11 member A	50723364	50725708	19	CIS	chr19	51226536	-	59128983	59128983	19.8664	19.8664
19	cg19417129	CLPTM1	45459933	-	-1.26623	0.133737	2.85079e-21	16760-2	IL26	Q9NPH9	Interleukin-26	68225810	68201349	12	TRANS	chr19	45459933	-	59128983	59128983	19.7688	12.7688
19	cg22294278	APOC4-APOC2;APOC2	45449093	+	0.912931	0.123633	1.53354e-13	4840-73	CSF3	P09919	Granulocyte colony-stimulating factor	40015361	40017813	17	TRANS	chr19	45449093	+	59128983	59128983	19.7686	17.7686
19	cg03650189	ICAM5	10405083	+	0.847858	0.0918582	2.70423e-20	5124-69	ICAM5	Q9UMF0	Intercellular adhesion molecule 5	10289952	10296778	19	CIS	chr19	10405083	+	59128983	59128983	19.176	19.176
19	cg10872931	APOC4-APOC2;APOC2	45449150	-	1.25815	0.100079	3.02735e-36	12384-92	COPS7B	Q9H9Q2	COP9 signalosome complex subunit 7b	231781671	231809254	2	TRANS	chr19	45449150	-	59128983	59128983	19.7686	2.76864
19	cg26316885	ICAM5	10407317	+	0.68804	0.106297	9.62087e-11	5124-69	ICAM5	Q9UMF0	Intercellular adhesion molecule 5	10289952	10296778	19	CIS	chr19	10407317	+	59128983	59128983	19.176	19.176
19	cg24817351	APOC4;APOC4-APOC2	45447005	+	-1.89073	0.142359	2.96689e-40	16760-2	IL26	Q9NPH9	Interleukin-26	68225810	68201349	12	TRANS	chr19	45447005	+	59128983	59128983	19.7686	12.7686
19	cg06688803	CLPTM1	45457306	+	-0.100179	0.0157856	2.20701e-10	4840-73	CSF3	P09919	Granulocyte colony-stimulating factor	40015361	40017813	17	TRANS	chr19	45457306	+	59128983	59128983	19.7688	17.7688
19	cg07111674	NA	51224223	+	-1.41095	0.177023	1.58092e-15	4500-50	CLEC11A	Q9Y240	C-type lectin domain family 11 member A	50723364	50725708	19	CIS	chr19	51224223	+	59128983	59128983	19.8663	19.8663
19	cg14645843	NA	45454752	+	1.54953	0.12678	2.3659e-34	8971-9	NRXN1	Q9ULB1	Neurexin-1	51225575	49918503	2	TRANS	chr19	45454752	+	59128983	59128983	19.7687	2.76874
19	cg25309343	CLEC11A	51226207	+	-1.82826	0.226911	7.80715e-16	2966-65	CLEC11A	Q9Y240	C-type lectin domain family 11 member A	50723364	50725708	19	CIS	chr19	51226207	+	59128983	59128983	19.8663	19.8663
19	cg06688803	CLPTM1	45457306	+	-0.145204	0.0158273	4.54594e-20	18899-82	HDGFRP3	Q9Y3E1	Hepatoma-derived growth factor-related protein 3	83207823	83112738	15	TRANS	chr19	45457306	+	59128983	59128983	19.7688	15.7688
19	cg06688803	CLPTM1	45457306	+	-0.205031	0.0157162	6.71327e-39	8971-9	NRXN1	Q9ULB1	Neurexin-1	51225575	49918503	2	TRANS	chr19	45457306	+	59128983	59128983	19.7688	2.76878
19	cg23072126	CCDC94	4246744	+	0.698161	0.107115	7.13258e-11	10851-77	EBI3	Q14213	Interleukin-27 subunit beta	4229523	4237528	19	CIS	chr19	4246744	+	59128983	59128983	19.0718	19.0718
19	cg10872931	APOC4-APOC2;APOC2	45449150	-	0.891432	0.100402	6.7706e-19	18899-82	HDGFRP3	Q9Y3E1	Hepatoma-derived growth factor-related protein 3	83207823	83112738	15	TRANS	chr19	45449150	-	59128983	59128983	19.7686	15.7686
19	cg07111674	NA	51224223	+	-1.33367	0.177018	4.91788e-14	2966-65	CLEC11A	Q9Y240	C-type lectin domain family 11 member A	50723364	50725708	19	CIS	chr19	51224223	+	59128983	59128983	19.8663	19.8663
19	cg10872931	APOC4-APOC2;APOC2	45449150	-	1.29695	0.0997426	1.1769e-38	8971-9	NRXN1	Q9ULB1	Neurexin-1	51225575	49918503	2	TRANS	chr19	45449150	-	59128983	59128983	19.7686	2.76864
19	cg12415337	CLPTM1;CLPTM1;CLPTM1	45490200	-	2.33301	0.196478	1.61272e-32	12384-92	COPS7B	Q9H9Q2	COP9 signalosome complex subunit 7b	231781671	231809254	2	TRANS	chr19	45490200	-	59128983	59128983	19.7693	2.76934
19	cg08678044	CLEC11A	51226849	-	-0.718854	0.113169	2.12472e-10	4500-50	CLEC11A	Q9Y240	C-type lectin domain family 11 member A	50723364	50725708	19	CIS	chr19	51226849	-	59128983	59128983	19.8664	19.8664
19	cg09555818	APOC2;APOC2	45449301	-	1.01288	0.0786354	5.78313e-38	16760-2	IL26	Q9NPH9	Interleukin-26	68225810	68201349	12	TRANS	chr19	45449301	-	59128983	59128983	19.7686	12.7686
19	cg08057896	COL5A3	10074673	+	0.215758	0.0280791	1.5428e-14	19377-14	OLFM2	O95897	Noelin-2	9936515	9853718	19	CIS	chr19	10074673	+	59128983	59128983	19.1704	19.1704
19	cg06736138	APOC4	45444860	-	1.27629	0.193051	3.8138e-11	12384-92	COPS7B	Q9H9Q2	COP9 signalosome complex subunit 7b	231781671	231809254	2	TRANS	chr19	45444860	-	59128983	59128983	19.7686	2.76857
19	cg10826200	CCDC94	4247502	-	-0.681695	0.0953911	8.91402e-13	10851-77	EBI3	Q14213	Interleukin-27 subunit beta	4229523	4237528	19	CIS	chr19	4247502	-	59128983	59128983	19.0718	19.0718
19	cg04671947	BCKDHA;BCKDHA	41914357	+	2.25401	0.194176	3.75027e-31	9297-12	B3GNT8	Q7Z7M8	UDP-GlcNAc:betaGal beta-1,3-N-acetylglucosaminyltransferase 8	41428730	41425359	19	CIS	chr19	41914357	+	59128983	59128983	19.7089	19.7089
19	cg13503915	SIGLEC5	52134227	-	0.86851	0.102462	2.32242e-17	8248-222	SIGLEC14	Q08ET2	Sialic acid-binding Ig-like lectin 14	51646825	51639478	19	CIS	chr19	52134227	-	59128983	59128983	19.8817	19.8817
19	cg10773601	CLEC11A	51226046	-	-1.45076	0.15566	1.1626e-20	2966-65	CLEC11A	Q9Y240	C-type lectin domain family 11 member A	50723364	50725708	19	CIS	chr19	51226046	-	59128983	59128983	19.8663	19.8663
19	cg13503915	SIGLEC5	52134227	-	0.697944	0.102796	1.12453e-11	6458-6	RPN1	P04843	Dolichyl-diphosphooligosaccharide--protein glycosyltransferase subunit 1	128681075	128619969	3	TRANS	chr19	52134227	-	59128983	59128983	19.8817	3.8817
19	cg21271423	RETN;RETN	7733642	+	-1.22423	0.185818	4.44839e-11	3046-31	RETN	Q9HD89	Resistin	7669049	7670455	19	CIS	chr19	7733642	+	59128983	59128983	19.1308	19.1308
19	cg08701064	APOC4;APOC2;APOC4-APOC2	45448439	+	1.85241	0.181327	1.68486e-24	18899-82	HDGFRP3	Q9Y3E1	Hepatoma-derived growth factor-related protein 3	83207823	83112738	15	TRANS	chr19	45448439	+	59128983	59128983	19.7686	15.7686
19	cg22920041	RETN;RETN;RETN;RETN	7734001	-	-1.22855	0.184196	2.56177e-11	3046-31	RETN	Q9HD89	Resistin	7669049	7670455	19	CIS	chr19	7734001	-	59128983	59128983	19.1308	19.1308
19	cg08701064	APOC4;APOC2;APOC4-APOC2	45448439	+	1.35009	0.181092	8.9673e-14	4840-73	CSF3	P09919	Granulocyte colony-stimulating factor	40015361	40017813	17	TRANS	chr19	45448439	+	59128983	59128983	19.7686	17.7686
19	cg09555818	APOC2;APOC2	45449301	-	0.701597	0.079154	7.74028e-19	18899-82	HDGFRP3	Q9Y3E1	Hepatoma-derived growth factor-related protein 3	83207823	83112738	15	TRANS	chr19	45449301	-	59128983	59128983	19.7686	15.7686
19	cg10771904	SIGLEC12;SIGLEC12	52001665	+	0.938673	0.143551	6.19439e-11	10037-98	SIGLEC12	Q96PQ1	Sialic acid-binding Ig-like lectin 12	51501800	51491227	19	CIS	chr19	52001665	+	59128983	59128983	19.8795	19.8795
19	cg05134567	APOC4-APOC2;APOC2	45449165	-	0.840317	0.0781378	5.65608e-27	16760-2	IL26	Q9NPH9	Interleukin-26	68225810	68201349	12	TRANS	chr19	45449165	-	59128983	59128983	19.7686	12.7686
19	cg02865302	ZSCAN22	58840581	+	0.644474	0.0889498	4.3125e-13	16561-9	A1BG	P04217	Alpha-1B-glycoprotein	58353492	58345178	19	CIS	chr19	58840581	+	59128983	59128983	19.9951	19.9951
19	cg20308817	CLEC11A	51225848	-	-1.305	0.172502	3.87538e-14	2966-65	CLEC11A	Q9Y240	C-type lectin domain family 11 member A	50723364	50725708	19	CIS	chr19	51225848	-	59128983	59128983	19.8663	19.8663
19	cg03650189	ICAM5	10405083	+	0.584594	0.0917573	1.87694e-10	8245-27	ICAM5	Q9UMF0	Intercellular adhesion molecule 5	10289952	10296778	19	CIS	chr19	10405083	+	59128983	59128983	19.176	19.176
19	cg24790297	CLEC11A	51226357	-	-1.24059	0.158194	4.42634e-15	4500-50	CLEC11A	Q9Y240	C-type lectin domain family 11 member A	50723364	50725708	19	CIS	chr19	51226357	-	59128983	59128983	19.8663	19.8663
19	cg02711608	SLC1A5;SLC1A5;SLC1A5;SLC1A5	47287964	+	-0.890231	0.139469	1.73675e-10	18342-2	PSAT1	Q9Y617	Phosphoserine aminotransferase	78297125	78330093	9	TRANS	chr19	47287964	+	59128983	59128983	19.7997	9.79974
19	cg15011409	ICAM5	10405226	-	0.682994	0.109053	3.77756e-10	8245-27	ICAM5	Q9UMF0	Intercellular adhesion molecule 5	10289952	10296778	19	CIS	chr19	10405226	-	59128983	59128983	19.176	19.176
19	cg24817351	APOC4;APOC4-APOC2	45447005	+	-1.2662	0.142954	8.18946e-19	18899-82	HDGFRP3	Q9Y3E1	Hepatoma-derived growth factor-related protein 3	83207823	83112738	15	TRANS	chr19	45447005	+	59128983	59128983	19.7686	15.7686
19	cg21844795	NA	54810112	+	1.36837	0.1577	4.06151e-18	6391-52	LILRA3	Q8N6C8	Leukocyte immunoglobulin-like receptor subfamily A member 3	54306726	54294043	19	CIS	chr19	54810112	+	59128983	59128983	19.927	19.927
19	cg11241076	CLPTM1;CLPTM1;CLPTM1	45457673	+	1.03871	0.106621	1.99519e-22	8971-9	NRXN1	Q9ULB1	Neurexin-1	51225575	49918503	2	TRANS	chr19	45457673	+	59128983	59128983	19.7688	2.76879
19	cg21994045	ICAM5	10403936	+	0.909658	0.0996005	6.65886e-20	5124-69	ICAM5	Q9UMF0	Intercellular adhesion molecule 5	10289952	10296778	19	CIS	chr19	10403936	+	59128983	59128983	19.176	19.176
19	cg25746394	APOC2	45450501	+	1.64763	0.245451	1.91095e-11	8971-9	NRXN1	Q9ULB1	Neurexin-1	51225575	49918503	2	TRANS	chr19	45450501	+	59128983	59128983	19.7687	2.76867
19	cg14645843	NA	45454752	+	1.52856	0.127673	4.9504e-33	12384-92	COPS7B	Q9H9Q2	COP9 signalosome complex subunit 7b	231781671	231809254	2	TRANS	chr19	45454752	+	59128983	59128983	19.7687	2.76874
19	cg21081097	CLPTM1	45458610	-	0.897168	0.116645	1.45498e-14	12384-92	COPS7B	Q9H9Q2	COP9 signalosome complex subunit 7b	231781671	231809254	2	TRANS	chr19	45458610	-	59128983	59128983	19.7688	2.7688
19	cg06688803	CLPTM1	45457306	+	-0.200351	0.0157714	5.66064e-37	12384-92	COPS7B	Q9H9Q2	COP9 signalosome complex subunit 7b	231781671	231809254	2	TRANS	chr19	45457306	+	59128983	59128983	19.7688	2.76878
19	cg13119609	APOC2;APOC2	45449297	-	0.638043	0.0917279	3.50528e-12	4840-73	CSF3	P09919	Granulocyte colony-stimulating factor	40015361	40017813	17	TRANS	chr19	45449297	-	59128983	59128983	19.7686	17.7686
19	cg20308817	CLEC11A	51225848	-	-1.33553	0.172506	9.79355e-15	4500-50	CLEC11A	Q9Y240	C-type lectin domain family 11 member A	50723364	50725708	19	CIS	chr19	51225848	-	59128983	59128983	19.8663	19.8663
19	cg21081097	CLPTM1	45458610	-	0.930271	0.116296	1.25301e-15	8971-9	NRXN1	Q9ULB1	Neurexin-1	51225575	49918503	2	TRANS	chr19	45458610	-	59128983	59128983	19.7688	2.7688
20	cg06937882	C20orf3	24974362	+	0.83972	0.115579	3.72146e-13	3302-58	CST7	O76096	Cystatin-F	24949269	24959928	20	CIS	chr20	24974362	+	63025520	63025520	20.3963	20.3963
20	cg09062982	NA	24798714	+	-0.504237	0.0726146	3.81088e-12	3302-58	CST7	O76096	Cystatin-F	24949269	24959928	20	CIS	chr20	24798714	+	63025520	63025520	20.3935	20.3935
20	cg17104429	NA	572111	+	-1.33697	0.206635	9.78721e-11	9545-156	GZMK	P49863	Granzyme K	55024256	55034570	5	TRANS	chr20	572111	+	63025520	63025520	20.0091	5.00908
20	cg25894160	C20orf3	24974513	+	0.944682	0.145666	8.85804e-11	3302-58	CST7	O76096	Cystatin-F	24949269	24959928	20	CIS	chr20	24974513	+	63025520	63025520	20.3963	20.3963
20	cg16020490	TOX2;TOX2;TOX2	42543433	+	-0.502045	0.0784854	1.58807e-10	8794-13	DPEP1	P16444	Dipeptidase 1	89613308	89638456	16	TRANS	chr20	42543433	+	63025520	63025520	20.675	16.675
20	cg06322356	NA	1490029	+	-0.286571	0.0444781	1.17147e-10	6247-9	SIRPB1	O00241	Signal-regulatory protein beta-1	1620061	1561385	20	CIS	chr20	1490029	+	63025520	63025520	20.0236	20.0236
20	cg15713169	C20orf194	3297193	+	0.963303	0.12045	1.2696e-15	18916-25	ITPA	Q9BY32	Inosine triphosphate pyrophosphatase	3208868	3223870	20	CIS	chr20	3297193	+	63025520	63025520	20.0523	20.0523
21	cg26312951	MX1;MX1	42797847	-	-1.27842	0.129501	5.5112e-23	17460-51	MX1	P20591	Interferon-induced GTP-binding protein Mx1	41420020	41470071	21	CIS	chr21	42797847	-	48129895	48129895	21.8892	21.8892
21	cg21549285	MX1;MX1	42799141	-	-0.57752	0.0812571	1.1832e-12	14151-4	ISG15	P05161	Ubiquitin-like protein ISG15	1001138	1014540	1	TRANS	chr21	42799141	-	48129895	48129895	21.8892	1.88924
21	cg13755924	MX1	42791937	+	-1.24594	0.191631	7.93894e-11	17460-51	MX1	P20591	Interferon-induced GTP-binding protein Mx1	41420020	41470071	21	CIS	chr21	42791937	+	48129895	48129895	21.8891	21.8891
21	cg21120609	PCBP3;PCBP3;PCBP3;PCBP3	47269877	+	-0.999269	0.143459	3.27215e-12	16828-8	COL6A1	P12109	Collagen alpha-1(VI) chain	45981770	46005050	21	CIS	chr21	47269877	+	48129895	48129895	21.9821	21.9821
21	cg22862003	MX1;MX1	42797588	+	-0.974859	0.135699	6.77184e-13	14151-4	ISG15	P05161	Ubiquitin-like protein ISG15	1001138	1014540	1	TRANS	chr21	42797588	+	48129895	48129895	21.8892	1.88921
21	cg10260205	PCBP3;PCBP3	47347742	+	0.527304	0.0612185	7.08822e-18	16828-8	COL6A1	P12109	Collagen alpha-1(VI) chain	45981770	46005050	21	CIS	chr21	47347742	+	48129895	48129895	21.9837	21.9837
21	cg21693883	COL6A1	47408455	-	0.537155	0.0642902	6.53433e-17	16828-8	COL6A1	P12109	Collagen alpha-1(VI) chain	45981770	46005050	21	CIS	chr21	47408455	-	48129895	48129895	21.985	21.985
21	cg13155430	MX1	42795929	-	-1.44316	0.129099	5.18244e-29	17460-51	MX1	P20591	Interferon-induced GTP-binding protein Mx1	41420020	41470071	21	CIS	chr21	42795929	-	48129895	48129895	21.8892	21.8892
21	cg22862003	MX1;MX1	42797588	+	-1.30368	0.135548	6.71954e-22	17460-51	MX1	P20591	Interferon-induced GTP-binding protein Mx1	41420020	41470071	21	CIS	chr21	42797588	+	48129895	48129895	21.8892	21.8892
21	cg20491697	COL6A1	47420733	+	-0.798587	0.0688967	4.57353e-31	16828-8	COL6A1	P12109	Collagen alpha-1(VI) chain	45981770	46005050	21	CIS	chr21	47420733	+	48129895	48129895	21.9853	21.9853
21	cg16785077	MX1	42791867	-	-1.82352	0.233037	5.07526e-15	17460-51	MX1	P20591	Interferon-induced GTP-binding protein Mx1	41420020	41470071	21	CIS	chr21	42791867	-	48129895	48129895	21.8891	21.8891
21	cg26312951	MX1;MX1	42797847	-	-0.809234	0.127606	2.27318e-10	15326-64	GBP1	P32455	Guanylate-binding protein 1	89065360	89051882	1	TRANS	chr21	42797847	-	48129895	48129895	21.8892	1.88922
21	cg13155430	MX1	42795929	-	-0.867382	0.129064	1.81024e-11	14151-4	ISG15	P05161	Ubiquitin-like protein ISG15	1001138	1014540	1	TRANS	chr21	42795929	-	48129895	48129895	21.8892	1.88918
21	cg26312951	MX1;MX1	42797847	-	-1.02928	0.129593	1.98268e-15	14151-4	ISG15	P05161	Ubiquitin-like protein ISG15	1001138	1014540	1	TRANS	chr21	42797847	-	48129895	48129895	21.8892	1.88922
21	cg21549285	MX1;MX1	42799141	-	-0.833311	0.0812649	1.13247e-24	17460-51	MX1	P20591	Interferon-induced GTP-binding protein Mx1	41420020	41470071	21	CIS	chr21	42799141	-	48129895	48129895	21.8892	21.8892
22	cg02289722	APOL3;APOL3;APOL3;APOL3;APOL3;APOL3	36545519	+	-1.32379	0.136625	3.35083e-22	16823-75	APOL3	O95236	Apolipoprotein L3	36166177	36140330	22	CIS	chr22	36545519	+	51304566	51304566	22.7123	22.7123
22	cg25250433	NA	51095200	-	-0.539417	0.0850982	2.31619e-10	13242-134	SHANK3	Q9BYB0	SH3 and multiple ankyrin repeat domains protein 3	50674415	50733298	22	CIS	chr22	51095200	-	51304566	51304566	22.9959	22.9959
22	cg27466466	NA	24261966	-	0.219624	0.0336962	7.1362e-11	19230-12	GSTT1	P30711	Glutathione S-transferase theta-1	24042493	24033952	22	CIS	chr22	24261966	-	51304566	51304566	22.4729	22.4729
22	cg19558972	IGLL1;IGLL1;IGLL1;IGLL1	23922378	+	-0.466087	0.0747441	4.49555e-10	6485-59	IGLL1	P15814	Immunoglobulin lambda-like polypeptide 1	23580302	23573125	22	CIS	chr22	23922378	+	51304566	51304566	22.4663	22.4663
22	cg14751182	L3MBTL2	41613712	-	0.982724	0.155775	2.81524e-10	9545-156	GZMK	P49863	Granzyme K	55024256	55034570	5	TRANS	chr22	41613712	-	51304566	51304566	22.8111	5.81111
22	cg10635828	NA	51094023	-	-0.840336	0.128567	6.31242e-11	13242-134	SHANK3	Q9BYB0	SH3 and multiple ankyrin repeat domains protein 3	50674415	50733298	22	CIS	chr22	51094023	-	51304566	51304566	22.9959	22.9959
22	cg26662672	NA	51094766	-	-0.381958	0.059688	1.56158e-10	13242-134	SHANK3	Q9BYB0	SH3 and multiple ankyrin repeat domains protein 3	50674415	50733298	22	CIS	chr22	51094766	-	51304566	51304566	22.9959	22.9959
22	cg07884745	APOL3;APOL3;APOL3;APOL3;APOL3;APOL3	36552195	+	-0.668432	0.0953179	2.33824e-12	16823-75	APOL3	O95236	Apolipoprotein L3	36166177	36140330	22	CIS	chr22	36552195	+	51304566	51304566	22.7125	22.7125
22	cg01576275	NA	43409880	+	0.936204	0.145193	1.13325e-10	3440-7	GZMA	P12544	Granzyme A	55102646	55110252	5	TRANS	chr22	43409880	+	51304566	51304566	22.8461	5.84612

## Sheet: Figure3a
Source Data corresponding to Figure 3a. pQTMs in the fully-adjusted MWAS in miami plot format (the marker variable includes both CpGs and proteins to plot concurrently).
CHR	Position	Marker	Data	P
6	37618009	cg26720545	EWAS_v1	7.00805e-93
6	37617864	cg20053110	EWAS_v1	1.00313e-90
6	37617956	cg24796644	EWAS_v1	9.77967e-88
6	37660403	cg18821972	EWAS_v1	1.6186e-81
6	37616482	cg14926196	EWAS_v1	1.29377e-79
6	37616410	cg02267270	EWAS_v1	1.97047e-78
19	4268340	cg04158402	EWAS_v1	2.85749e-77
6	37661621	cg24214440	EWAS_v1	1.24303e-76
6	37618123	cg04466022	EWAS_v1	8.33506e-56
13	113773158	cg19086603	EWAS_v1	1.1183e-51
5	30804945	cg15529130	EWAS_v1	4.00486e-51
6	37625029	cg07693262	EWAS_v1	6.18253e-51
19	54805375	cg21898358	EWAS_v1	6.71925e-51
1	110230269	cg16180556	EWAS_v1	2.87008e-50
4	3451126	cg19534769	EWAS_v1	1.36243e-49
6	37616598	cg03062252	EWAS_v1	1.9002e-49
19	41913087	cg16270721	EWAS_v1	4.57026e-48
19	45448439	cg08701064	EWAS_v1	1.55936e-46
6	150070202	cg00933542	EWAS_v1	2.37493e-46
6	49681391	cg12440062	EWAS_v1	1.30026e-45
6	49681307	cg26715042	EWAS_v1	2.30048e-45
6	49681350	cg15509430	EWAS_v1	7.38182e-45
19	45447005	cg24817351	EWAS_v1	9.92437e-45
6	49681178	cg14997592	EWAS_v1	1.01287e-44
6	150070149	cg15181151	EWAS_v1	1.746e-44
6	49681299	cg25390787	EWAS_v1	4.34634e-43
19	45448439	cg08701064	EWAS_v1	5.71022e-43
19	45448439	cg08701064	EWAS_v1	7.94365e-43
6	49681334	cg01076129	EWAS_v1	8.43708e-43
1	25596433	cg20684491	EWAS_v1	2.77647e-42
6	49681310	cg08942800	EWAS_v1	3.42579e-42
6	37632172	cg05248368	EWAS_v1	3.95087e-42
6	150070039	cg22239180	EWAS_v1	1.21009e-41
19	45447005	cg24817351	EWAS_v1	2.2561e-41
19	45447005	cg24817351	EWAS_v1	2.96689e-40
6	49681233	cg04595372	EWAS_v1	4.11941e-40
19	45449301	cg09555818	EWAS_v1	4.89672e-40
9	136149941	cg21160290	EWAS_v1	5.66174e-40
19	45449297	cg13119609	EWAS_v1	6.16865e-39
19	45457306	cg06688803	EWAS_v1	6.71327e-39
9	136151359	cg24267699	EWAS_v1	7.35718e-39
15	60691595	cg27554954	EWAS_v1	7.43974e-39
9	136150032	cg22535403	EWAS_v1	9.15708e-39
19	45449150	cg10872931	EWAS_v1	1.1769e-38
12	7900072	cg07195891	EWAS_v1	2.05918e-38
1	110254709	cg20803293	EWAS_v1	4.02829e-38
19	45449093	cg22294278	EWAS_v1	4.0499e-38
19	45449301	cg09555818	EWAS_v1	5.78313e-38
6	37667518	cg13602274	EWAS_v1	7.79833e-38
19	45449093	cg22294278	EWAS_v1	1.18936e-37
11	117070856	cg07173352	EWAS_v1	1.79697e-37
19	45449297	cg13119609	EWAS_v1	2.09778e-37
19	45449150	cg10872931	EWAS_v1	2.10831e-37
19	45449301	cg09555818	EWAS_v1	3.9913e-37
19	45449297	cg13119609	EWAS_v1	4.44351e-37
19	45457306	cg06688803	EWAS_v1	5.66064e-37
6	49681774	cg01706515	EWAS_v1	9.79787e-37
19	45457306	cg06688803	EWAS_v1	1.03005e-36
19	45449093	cg22294278	EWAS_v1	1.17329e-36
19	45449150	cg10872931	EWAS_v1	3.02735e-36
1	25611456	cg11734017	EWAS_v1	8.20942e-36
19	45490200	cg12415337	EWAS_v1	8.65501e-36
6	37608764	cg12257343	EWAS_v1	1.42561e-35
6	37619709	cg15580968	EWAS_v1	2.41238e-35
19	45454752	cg14645843	EWAS_v1	2.3659e-34
19	45454752	cg14645843	EWAS_v1	4.41134e-34
1	110230269	cg16180556	EWAS_v1	9.69985e-34
14	77838396	cg24305576	EWAS_v1	1.18841e-33
19	45454752	cg14645843	EWAS_v1	4.9504e-33
1	25660365	cg17987483	EWAS_v1	5.04243e-33
19	45449099	cg01958934	EWAS_v1	6.36441e-33
19	45449099	cg01958934	EWAS_v1	1.0263e-32
1	6341327	cg11699125	EWAS_v1	1.18019e-32
19	45490200	cg12415337	EWAS_v1	1.61272e-32
3	44903063	cg24674304	EWAS_v1	3.50609e-32
17	61572345	cg04601780	EWAS_v1	5.79622e-32
6	37601581	cg18980073	EWAS_v1	7.34558e-32
19	45449099	cg01958934	EWAS_v1	7.46318e-32
17	18266135	cg26763362	EWAS_v1	1.28471e-31
19	41914357	cg04671947	EWAS_v1	3.75027e-31
21	47420733	cg20491697	EWAS_v1	4.57353e-31
16	75290273	cg15816198	EWAS_v1	6.8102e-31
6	150167359	cg11878867	EWAS_v1	1.14141e-30
1	203156246	cg07423149	EWAS_v1	1.23606e-30
6	37626335	cg27103616	EWAS_v1	2.58869e-30
6	150087483	cg12239602	EWAS_v1	3.63926e-30
6	49681648	cg17731305	EWAS_v1	5.05126e-30
9	136150802	cg11698867	EWAS_v1	6.29334e-30
4	39460490	cg19311470	EWAS_v1	6.398e-30
1	6341230	cg21220721	EWAS_v1	6.77067e-30
9	136151359	cg24267699	EWAS_v1	8.01051e-30
6	37618514	cg11001108	EWAS_v1	8.04826e-30
19	45490200	cg12415337	EWAS_v1	1.07035e-29
2	173378632	cg11862180	EWAS_v1	1.43625e-29
16	88540241	cg08940169	EWAS_v1	3.54259e-29
21	42795929	cg13155430	EWAS_v1	5.18244e-29
9	136150032	cg22535403	EWAS_v1	5.67134e-29
15	40093898	cg18852698	EWAS_v1	5.69517e-29
2	20211868	cg24416238	EWAS_v1	8.19015e-29
9	136149941	cg21160290	EWAS_v1	1.07162e-28
16	88558223	cg04983687	EWAS_v1	1.85576e-28
1	6341327	cg11699125	EWAS_v1	2.83789e-28
7	150648283	cg24576940	EWAS_v1	8.56369e-28
7	100230770	cg13732043	EWAS_v1	1.5235e-27
3	10153222	cg12395284	EWAS_v1	2.29948e-27
6	37667057	cg03117073	EWAS_v1	2.48471e-27
6	107272133	cg13118684	EWAS_v1	2.56214e-27
19	45449165	cg05134567	EWAS_v1	2.71985e-27
19	45449165	cg05134567	EWAS_v1	3.66378e-27
1	203156097	cg17014757	EWAS_v1	5.54203e-27
19	45449165	cg05134567	EWAS_v1	5.65608e-27
1	172425816	cg17946525	EWAS_v1	6.07774e-27
1	62209607	cg10704177	EWAS_v1	7.66494e-27
15	60652026	cg12166217	EWAS_v1	1.00657e-26
2	219120255	cg09141759	EWAS_v1	1.05477e-26
9	130859454	cg13835688	EWAS_v1	2.56955e-26
14	52487120	cg04674762	EWAS_v1	3.77322e-26
12	1413681	cg19260922	EWAS_v1	4.004e-26
3	10182561	cg04814784	EWAS_v1	4.81231e-26
6	150127708	cg09995461	EWAS_v1	5.84972e-26
5	96299144	cg21099238	EWAS_v1	6.57414e-26
14	52487779	cg20550154	EWAS_v1	6.98523e-26
6	150070041	cg08662619	EWAS_v1	9.12576e-26
6	49681742	cg21710255	EWAS_v1	1.11324e-25
6	107272133	cg13118684	EWAS_v1	1.31174e-25
17	34330410	cg14004602	EWAS_v1	1.31609e-25
1	203155737	cg03625911	EWAS_v1	1.3749e-25
12	27027924	cg10220104	EWAS_v1	2.47371e-25
2	173461819	cg04033559	EWAS_v1	2.62317e-25
16	88558223	cg04983687	EWAS_v1	2.95093e-25
7	150648283	cg24576940	EWAS_v1	3.48145e-25
6	37664451	cg26129310	EWAS_v1	3.55039e-25
1	6341230	cg21220721	EWAS_v1	4.17882e-25
2	219184859	cg18259342	EWAS_v1	4.34705e-25
9	136149908	cg11879188	EWAS_v1	5.67326e-25
6	31381779	cg12182649	EWAS_v1	7.24694e-25
22	30549748	cg16465403	EWAS_v1	8.86829e-25
17	81055722	cg13054523	EWAS_v1	9.09909e-25
1	203156784	cg08768186	EWAS_v1	1.09353e-24
21	42799141	cg21549285	EWAS_v1	1.13247e-24
12	7901661	cg22194129	EWAS_v1	1.32359e-24
11	117069849	cg10130564	EWAS_v1	1.46671e-24
6	37615052	cg01576078	EWAS_v1	1.53636e-24
7	99728672	cg22906224	EWAS_v1	1.55251e-24
19	45448439	cg08701064	EWAS_v1	1.68486e-24
12	27027924	cg10220104	EWAS_v1	1.85742e-24
14	95615731	cg01901579	EWAS_v1	1.93767e-24
1	203155938	cg14085262	EWAS_v1	2.34811e-24
9	130859454	cg13835688	EWAS_v1	2.41835e-24
3	52749334	cg01132052	EWAS_v1	2.64297e-24
6	16217761	cg03464017	EWAS_v1	2.7715e-24
1	110230269	cg16180556	EWAS_v1	2.94684e-24
6	150070030	cg13262909	EWAS_v1	2.98189e-24
2	96965099	cg01923915	EWAS_v1	3.21909e-24
17	26645466	cg19026207	EWAS_v1	3.43644e-24
9	365007	cg05178561	EWAS_v1	3.68092e-24
7	99932089	cg19116668	EWAS_v1	3.77284e-24
4	139162808	cg06690548	EWAS_v1	3.79989e-24
1	110254835	cg24467349	EWAS_v1	3.84746e-24
7	100091793	cg03579757	EWAS_v1	3.94427e-24
17	2287008	cg14511746	EWAS_v1	4.07401e-24
14	75069041	cg12258670	EWAS_v1	4.75216e-24
11	117069780	cg11861562	EWAS_v1	5.45187e-24
11	65546210	cg05300717	EWAS_v1	8.06015e-24
21	34130201	cg07778428	EWAS_v1	8.69356e-24
17	25897247	cg06127160	EWAS_v1	8.87784e-24
16	88540241	cg08940169	EWAS_v1	1.08979e-23
12	1413681	cg19260922	EWAS_v1	1.44319e-23
8	126445744	cg26472183	EWAS_v1	1.61842e-23
1	79088559	cg13452062	EWAS_v1	1.63054e-23
13	42188629	cg11970252	EWAS_v1	1.71455e-23
15	40093898	cg18852698	EWAS_v1	1.72338e-23
9	136149941	cg21160290	EWAS_v1	1.7589e-23
2	20213313	cg12806822	EWAS_v1	1.83969e-23
17	56283901	cg11112605	EWAS_v1	1.92099e-23
2	96965099	cg01923915	EWAS_v1	1.99826e-23
2	121816646	cg22982094	EWAS_v1	2.07345e-23
9	365007	cg05178561	EWAS_v1	2.37179e-23
1	29523841	cg16263722	EWAS_v1	2.76511e-23
1	172425816	cg17946525	EWAS_v1	2.8379e-23
10	114437552	cg02698198	EWAS_v1	3.18957e-23
2	173468235	cg11657520	EWAS_v1	3.83998e-23
7	75924270	cg10193107	EWAS_v1	4.23643e-23
12	122826219	cg04236871	EWAS_v1	4.95967e-23
6	150070202	cg00933542	EWAS_v1	5.12889e-23
19	11610822	cg10491532	EWAS_v1	5.3615e-23
1	226045056	cg24437580	EWAS_v1	5.39867e-23
21	42797847	cg26312951	EWAS_v1	5.5112e-23
10	45495435	cg01614759	EWAS_v1	6.02508e-23
11	117069859	cg15534755	EWAS_v1	6.29079e-23
14	75069041	cg12258670	EWAS_v1	7.40275e-23
19	41881163	cg02063076	EWAS_v1	7.45918e-23
1	110186027	cg00924017	EWAS_v1	7.56799e-23
19	10403862	cg22910295	EWAS_v1	7.8586e-23
3	71805022	cg02995710	EWAS_v1	9.1249e-23
12	124905230	cg17429587	EWAS_v1	9.3309e-23
1	87596049	cg20654602	EWAS_v1	9.49147e-23
9	136150032	cg22535403	EWAS_v1	9.70508e-23
19	45457673	cg11241076	EWAS_v1	1.18033e-22
7	99081553	cg24869851	EWAS_v1	1.18899e-22
10	114437552	cg02698198	EWAS_v1	1.20792e-22
3	71804859	cg03457142	EWAS_v1	1.3884e-22
7	99081553	cg24869851	EWAS_v1	1.50434e-22
19	45459933	cg19417129	EWAS_v1	1.52046e-22
19	51226046	cg10773601	EWAS_v1	1.94909e-22
19	45457673	cg11241076	EWAS_v1	1.99519e-22
3	130616293	cg20263733	EWAS_v1	2.05084e-22
7	65439512	cg04290133	EWAS_v1	2.19839e-22
7	149543136	cg05184016	EWAS_v1	2.27215e-22
7	149543165	cg07970948	EWAS_v1	2.40034e-22
3	69812798	cg06070625	EWAS_v1	2.86798e-22
1	62209607	cg10704177	EWAS_v1	2.96583e-22
17	56282313	cg27469152	EWAS_v1	3.20367e-22
11	34210305	cg24501073	EWAS_v1	3.20902e-22
22	36545519	cg02289722	EWAS_v1	3.35083e-22
11	117069900	cg03276022	EWAS_v1	3.44832e-22
19	45459933	cg19417129	EWAS_v1	3.63573e-22
4	139162808	cg06690548	EWAS_v1	3.88075e-22
5	31048607	cg04664465	EWAS_v1	3.91307e-22
6	150208710	cg09316848	EWAS_v1	3.9425e-22
14	52537003	cg17423900	EWAS_v1	4.23827e-22
19	45457673	cg11241076	EWAS_v1	4.41104e-22
12	117491923	cg10289460	EWAS_v1	4.49248e-22
15	31248701	cg16606719	EWAS_v1	4.59313e-22
12	122826219	cg04236871	EWAS_v1	4.69327e-22
6	37615368	cg14058863	EWAS_v1	5.44229e-22
9	130158080	cg02137883	EWAS_v1	5.63034e-22
2	166669226	cg17770392	EWAS_v1	5.83922e-22
18	8720395	cg27550672	EWAS_v1	6.25204e-22
17	56283901	cg11112605	EWAS_v1	6.25447e-22
21	42797588	cg22862003	EWAS_v1	6.71954e-22
1	110254828	cg25210835	EWAS_v1	6.94674e-22
1	75199117	cg00121533	EWAS_v1	7.34056e-22
17	81055722	cg13054523	EWAS_v1	7.55885e-22
5	153664745	cg17138920	EWAS_v1	7.85561e-22
3	71835112	cg19388776	EWAS_v1	8.49998e-22
7	149543165	cg07970948	EWAS_v1	8.65715e-22
2	32946576	cg18399629	EWAS_v1	8.72707e-22
17	61559923	cg12482297	EWAS_v1	9.93695e-22
10	89714113	cg01740552	EWAS_v1	1.02643e-21
11	117070017	cg24319867	EWAS_v1	1.03737e-21
10	114437523	cg26724455	EWAS_v1	1.07126e-21
17	56282313	cg27469152	EWAS_v1	1.09942e-21
14	102656363	cg11081261	EWAS_v1	1.17597e-21
16	16143033	cg24304533	EWAS_v1	1.37739e-21
15	31248701	cg16606719	EWAS_v1	1.43424e-21
8	22169041	cg16427256	EWAS_v1	1.46226e-21
18	8720395	cg27550672	EWAS_v1	1.46792e-21
16	1328562	cg03256090	EWAS_v1	1.49614e-21
18	55250579	cg06592575	EWAS_v1	1.52024e-21
19	45448959	cg10169327	EWAS_v1	1.67111e-21
17	25897247	cg06127160	EWAS_v1	1.68957e-21
7	100230770	cg13732043	EWAS_v1	1.71338e-21
10	100140714	cg26633168	EWAS_v1	2.10254e-21
19	45448959	cg10169327	EWAS_v1	2.28607e-21
3	186382416	cg23561957	EWAS_v1	2.31953e-21
14	95615731	cg01901579	EWAS_v1	2.63029e-21
12	109977353	cg07408895	EWAS_v1	2.70745e-21
8	22169041	cg16427256	EWAS_v1	2.74506e-21
6	37613874	cg25337070	EWAS_v1	2.77439e-21
19	45459933	cg19417129	EWAS_v1	2.85079e-21
9	136150802	cg11698867	EWAS_v1	2.89785e-21
17	4741523	cg06449385	EWAS_v1	2.99367e-21
1	153463458	cg08123339	EWAS_v1	3.08646e-21
3	52828628	cg05393861	EWAS_v1	3.15361e-21
17	2287008	cg14511746	EWAS_v1	3.18536e-21
1	149984927	cg11596043	EWAS_v1	3.26722e-21
7	149543136	cg05184016	EWAS_v1	3.28302e-21
22	32873926	cg01976243	EWAS_v1	3.2908e-21
11	60623918	cg25087851	EWAS_v1	3.3364e-21
19	11610822	cg10491532	EWAS_v1	3.58151e-21
11	117069891	cg26566898	EWAS_v1	4.06784e-21
9	136151359	cg24267699	EWAS_v1	4.10307e-21
15	41525835	cg16760840	EWAS_v1	4.45843e-21
19	11687621	cg10644885	EWAS_v1	4.82921e-21
9	130521313	cg25470919	EWAS_v1	5.96622e-21
15	99444730	cg08538069	EWAS_v1	6.12317e-21
11	43779382	cg21259720	EWAS_v1	6.48211e-21
13	30143971	cg19928703	EWAS_v1	6.49714e-21
9	136150032	cg22535403	EWAS_v1	6.81906e-21
21	34130201	cg07778428	EWAS_v1	7.32422e-21
3	130616293	cg20263733	EWAS_v1	7.79782e-21
13	30143971	cg19928703	EWAS_v1	9.27197e-21
1	29229403	cg12645785	EWAS_v1	1.16137e-20
19	51226046	cg10773601	EWAS_v1	1.1626e-20
11	117070046	cg16524733	EWAS_v1	1.27094e-20
6	31367838	cg25983677	EWAS_v1	1.42531e-20
17	26645325	cg10342447	EWAS_v1	1.58637e-20
7	65439512	cg04290133	EWAS_v1	1.61265e-20
11	57156050	cg15700636	EWAS_v1	1.80438e-20
10	102277130	cg21867373	EWAS_v1	1.86574e-20
12	6342778	cg20560376	EWAS_v1	1.89593e-20
17	47590272	cg26102082	EWAS_v1	1.94893e-20
17	55190679	cg13947225	EWAS_v1	1.95299e-20
5	96120312	cg08986950	EWAS_v1	2.19247e-20
9	136150361	cg13506600	EWAS_v1	2.43585e-20
1	75198211	cg17719053	EWAS_v1	2.47566e-20
15	52030746	cg07177867	EWAS_v1	2.53691e-20
9	130217517	cg25221180	EWAS_v1	2.56032e-20
19	5592815	cg12104982	EWAS_v1	2.56153e-20
3	150447687	cg15053244	EWAS_v1	2.67035e-20
19	10405083	cg03650189	EWAS_v1	2.70423e-20
17	18267416	cg02116225	EWAS_v1	2.80676e-20
12	124905230	cg17429587	EWAS_v1	2.83391e-20
15	52427175	cg05853552	EWAS_v1	2.93429e-20
6	150070149	cg15181151	EWAS_v1	2.97293e-20
17	2287284	cg17105176	EWAS_v1	3.00403e-20
1	75199144	cg26457504	EWAS_v1	3.09424e-20
1	75198818	cg26855724	EWAS_v1	3.40511e-20
9	130608923	cg13458609	EWAS_v1	3.47311e-20
19	45448959	cg10169327	EWAS_v1	3.5559e-20
7	150651937	cg18666454	EWAS_v1	3.62906e-20
1	61437380	cg09247486	EWAS_v1	3.80052e-20
14	52490568	cg16303048	EWAS_v1	4.04021e-20
9	130859606	cg14612966	EWAS_v1	4.36538e-20
16	11449661	cg22069668	EWAS_v1	4.38404e-20
19	45457306	cg06688803	EWAS_v1	4.54594e-20
13	41631052	cg07908654	EWAS_v1	4.71882e-20
2	7004578	cg01028142	EWAS_v1	4.80936e-20
19	45449093	cg22294278	EWAS_v1	4.85088e-20
20	43265115	cg21086803	EWAS_v1	5.01536e-20
9	134883788	cg13628444	EWAS_v1	5.19882e-20
1	28484534	cg12154164	EWAS_v1	5.72249e-20
16	85655007	cg02124524	EWAS_v1	5.77964e-20
17	18242511	cg15421665	EWAS_v1	5.98888e-20
17	26646884	cg06692120	EWAS_v1	6.35792e-20
10	100140714	cg26633168	EWAS_v1	6.64274e-20
19	10403936	cg21994045	EWAS_v1	6.65886e-20
11	65546210	cg05300717	EWAS_v1	6.8824e-20
21	30699368	cg08094347	EWAS_v1	6.89138e-20
3	171091657	cg08698681	EWAS_v1	6.93933e-20
17	17939419	cg20885063	EWAS_v1	6.95309e-20
2	47242277	cg06528816	EWAS_v1	7.24607e-20
2	85625138	cg14947564	EWAS_v1	7.78741e-20
17	4741523	cg06449385	EWAS_v1	7.90618e-20
1	203155884	cg25482438	EWAS_v1	7.92003e-20
6	150070039	cg22239180	EWAS_v1	8.52932e-20
13	44770082	cg15128633	EWAS_v1	8.69099e-20
1	40532772	cg15881027	EWAS_v1	8.76279e-20
9	136149941	cg21160290	EWAS_v1	9.76957e-20
3	122281881	cg22930808	EWAS_v1	9.7984e-20
8	141046469	cg09377531	EWAS_v1	9.86803e-20
7	135541567	cg01119571	EWAS_v1	9.91708e-20
9	136151359	cg24267699	EWAS_v1	9.98193e-20
16	57023022	cg07839457	EWAS_v1	1.00366e-19
10	73936754	cg25854298	EWAS_v1	1.01029e-19
5	133563532	cg08969102	EWAS_v1	1.04901e-19
5	133563532	cg08969102	EWAS_v1	1.13719e-19
6	31496949	cg12259379	EWAS_v1	1.1473e-19
19	54785127	cg21955916	EWAS_v1	1.16892e-19
1	872235	cg00582671	EWAS_v1	1.20069e-19
4	141536591	cg26713832	EWAS_v1	1.30033e-19
10	118229634	cg22485949	EWAS_v1	1.30811e-19
4	185712241	cg18182820	EWAS_v1	1.31059e-19
3	71295684	cg06391412	EWAS_v1	1.3809e-19
4	38110810	cg07456972	EWAS_v1	1.4133e-19
3	195974300	cg02803925	EWAS_v1	1.43659e-19
3	122281939	cg08122652	EWAS_v1	1.50843e-19
3	150447687	cg15053244	EWAS_v1	1.53348e-19
12	8201975	cg20818756	EWAS_v1	1.59379e-19
8	141046469	cg09377531	EWAS_v1	1.60756e-19
13	111316145	cg12075669	EWAS_v1	1.6443e-19
15	72636405	cg11668148	EWAS_v1	1.70169e-19
11	117014861	cg10779718	EWAS_v1	1.74281e-19
19	5592815	cg12104982	EWAS_v1	1.75396e-19
2	157295032	cg05786348	EWAS_v1	1.83253e-19
9	130608923	cg13458609	EWAS_v1	1.84996e-19
15	81623226	cg25466522	EWAS_v1	1.87048e-19
1	79088769	cg05696877	EWAS_v1	1.88535e-19
1	75199177	cg09200014	EWAS_v1	2.08467e-19
1	177907297	cg17971251	EWAS_v1	2.17815e-19
13	111316234	cg19745810	EWAS_v1	2.20198e-19
21	36689434	cg18099556	EWAS_v1	2.21799e-19
1	110186027	cg00924017	EWAS_v1	2.21816e-19
12	120114603	cg11539561	EWAS_v1	2.37357e-19
10	103923333	cg23516680	EWAS_v1	2.39841e-19
1	177907297	cg17971251	EWAS_v1	2.41408e-19
1	167512106	cg14617280	EWAS_v1	2.46237e-19
2	85625138	cg14947564	EWAS_v1	2.47925e-19
6	37606394	cg21825443	EWAS_v1	2.48868e-19
7	151501146	cg12736613	EWAS_v1	2.54062e-19
4	3240754	cg01542143	EWAS_v1	2.55786e-19
1	872235	cg00582671	EWAS_v1	2.56458e-19
17	15137304	cg20315954	EWAS_v1	2.75327e-19
1	25574908	cg06678733	EWAS_v1	2.79111e-19
16	85655007	cg02124524	EWAS_v1	2.8129e-19
9	136150032	cg22535403	EWAS_v1	2.96514e-19
15	60706369	cg23840008	EWAS_v1	3.02965e-19
19	10405226	cg15011409	EWAS_v1	3.03508e-19
1	28459201	cg25960268	EWAS_v1	3.17761e-19
11	57156050	cg15700636	EWAS_v1	3.25721e-19
10	114437523	cg26724455	EWAS_v1	3.38864e-19
9	138362327	cg14011077	EWAS_v1	3.45242e-19
7	75923696	cg02560265	EWAS_v1	3.47366e-19
14	100610667	cg01000631	EWAS_v1	3.85898e-19
1	27240812	cg16868031	EWAS_v1	4.01733e-19
21	46516039	cg19571408	EWAS_v1	4.0226e-19
15	40094043	cg14329961	EWAS_v1	4.20791e-19
15	52030746	cg07177867	EWAS_v1	4.29472e-19
22	37299905	cg05808227	EWAS_v1	4.57279e-19
2	157295032	cg05786348	EWAS_v1	4.59059e-19
5	122345726	cg04889166	EWAS_v1	4.62151e-19
6	36311062	cg21576315	EWAS_v1	4.67659e-19
10	135061670	cg12227660	EWAS_v1	4.83558e-19
1	79088559	cg13452062	EWAS_v1	5.36637e-19
16	57023022	cg07839457	EWAS_v1	5.46833e-19
22	30549748	cg16465403	EWAS_v1	5.76255e-19
4	141536591	cg26713832	EWAS_v1	5.83283e-19
17	26691310	cg23919556	EWAS_v1	6.01968e-19
19	51226536	cg16651537	EWAS_v1	6.28234e-19
21	36689434	cg18099556	EWAS_v1	6.46453e-19
1	226067900	cg17950169	EWAS_v1	6.65804e-19
19	45449150	cg10872931	EWAS_v1	6.7706e-19
14	21456512	cg11442986	EWAS_v1	7.05852e-19
9	130521313	cg25470919	EWAS_v1	7.09587e-19
4	185712241	cg18182820	EWAS_v1	7.14097e-19
12	8201975	cg20818756	EWAS_v1	7.22067e-19
19	45454752	cg14645843	EWAS_v1	7.28097e-19
20	43265115	cg21086803	EWAS_v1	7.28542e-19
14	55850801	cg00978517	EWAS_v1	7.68461e-19
17	8765911	cg06223015	EWAS_v1	7.7368e-19
19	45449301	cg09555818	EWAS_v1	7.74028e-19
16	616212	cg04497992	EWAS_v1	7.78275e-19
2	44968238	cg13299425	EWAS_v1	7.96414e-19
19	45447005	cg24817351	EWAS_v1	8.18946e-19
1	28484534	cg12154164	EWAS_v1	8.64459e-19
5	150486801	cg23172995	EWAS_v1	8.87421e-19
3	39217727	cg04404773	EWAS_v1	8.96668e-19
20	34018983	cg15532312	EWAS_v1	9.29329e-19
14	39643445	cg02543556	EWAS_v1	9.53098e-19
7	1914073	cg18650626	EWAS_v1	1.02335e-18
19	930871	cg18337287	EWAS_v1	1.05149e-18
11	43779382	cg21259720	EWAS_v1	1.05765e-18
2	11917623	cg10142874	EWAS_v1	1.08509e-18
17	18170920	cg08804801	EWAS_v1	1.10112e-18
1	84744762	cg17772438	EWAS_v1	1.15572e-18
2	20213110	cg10334703	EWAS_v1	1.2148e-18
16	1276753	cg10918552	EWAS_v1	1.21663e-18
4	38110932	cg07161341	EWAS_v1	1.23398e-18
19	3521010	cg15197144	EWAS_v1	1.2344e-18
1	29229403	cg12645785	EWAS_v1	1.24638e-18
15	101798908	cg03666966	EWAS_v1	1.26342e-18
17	17939419	cg20885063	EWAS_v1	1.28611e-18
1	180940378	cg11649969	EWAS_v1	1.29243e-18
13	113305704	cg25479097	EWAS_v1	1.36251e-18
19	45449297	cg13119609	EWAS_v1	1.48086e-18
20	36340388	cg20893283	EWAS_v1	1.49372e-18
10	102277130	cg21867373	EWAS_v1	1.50011e-18
2	20212501	cg12299199	EWAS_v1	1.50581e-18
20	19222240	cg11929042	EWAS_v1	1.55083e-18
22	32873926	cg01976243	EWAS_v1	1.5843e-18
9	138362321	cg13850063	EWAS_v1	1.65626e-18
1	64919636	cg10271974	EWAS_v1	1.66505e-18
13	113305704	cg25479097	EWAS_v1	1.67694e-18
12	71835737	cg04538585	EWAS_v1	1.73809e-18
17	17156930	cg16145720	EWAS_v1	1.75475e-18
6	133072551	cg23365922	EWAS_v1	1.86214e-18
10	89714113	cg01740552	EWAS_v1	1.86259e-18
20	33601744	cg07830828	EWAS_v1	1.92113e-18
16	616212	cg04497992	EWAS_v1	2.0083e-18
4	3123132	cg05736642	EWAS_v1	2.01571e-18
5	179751794	cg04459091	EWAS_v1	2.03839e-18
19	11687621	cg10644885	EWAS_v1	2.04048e-18
2	219119100	cg20190597	EWAS_v1	2.08208e-18
2	74531615	cg17660709	EWAS_v1	2.15405e-18
14	102656363	cg11081261	EWAS_v1	2.17058e-18
1	154579727	cg06716655	EWAS_v1	2.20356e-18
16	1295608	cg00994306	EWAS_v1	2.22524e-18
15	68092384	cg23515090	EWAS_v1	2.28613e-18
15	45709996	cg11759485	EWAS_v1	2.35172e-18
7	41914145	cg20178107	EWAS_v1	2.44757e-18
19	40837284	cg21664942	EWAS_v1	2.47128e-18
10	102276804	cg23904266	EWAS_v1	2.48025e-18
6	37605107	cg14473485	EWAS_v1	2.49523e-18
20	4072430	cg09194810	EWAS_v1	2.54015e-18
19	51226536	cg16651537	EWAS_v1	2.60045e-18
17	17156930	cg16145720	EWAS_v1	2.63762e-18
2	121816646	cg22982094	EWAS_v1	2.74192e-18
17	55191754	cg16438366	EWAS_v1	2.77177e-18
3	171205319	cg20804243	EWAS_v1	2.86194e-18
1	75199100	cg21535942	EWAS_v1	2.88067e-18
9	130859606	cg14612966	EWAS_v1	3.14189e-18
2	31302644	cg26382374	EWAS_v1	3.19417e-18
15	79609419	cg00527937	EWAS_v1	3.20782e-18
8	124773189	cg21761971	EWAS_v1	3.25214e-18
3	122281881	cg22930808	EWAS_v1	3.26077e-18
17	15137304	cg20315954	EWAS_v1	3.43422e-18
14	100610186	cg16409452	EWAS_v1	3.64942e-18
6	36108416	cg27508506	EWAS_v1	3.68783e-18
10	93786975	cg12119581	EWAS_v1	3.70041e-18
20	35504064	cg19448292	EWAS_v1	3.94109e-18
4	38110932	cg07161341	EWAS_v1	4.02254e-18
9	130866500	cg02361196	EWAS_v1	4.03687e-18
1	235068943	cg07320252	EWAS_v1	4.03814e-18
19	54810112	cg21844795	EWAS_v1	4.06151e-18
8	124773189	cg21761971	EWAS_v1	4.20796e-18
12	117482953	cg01363734	EWAS_v1	4.30377e-18
2	166669226	cg17770392	EWAS_v1	4.31079e-18
1	161519396	cg04384208	EWAS_v1	4.54496e-18
10	104227113	cg10897344	EWAS_v1	4.54811e-18
20	61923909	cg01051200	EWAS_v1	4.71459e-18
21	19072007	cg14654849	EWAS_v1	4.81686e-18
22	37299905	cg05808227	EWAS_v1	4.93996e-18
3	52749334	cg01132052	EWAS_v1	5.07643e-18
15	101798908	cg03666966	EWAS_v1	5.1172e-18
14	21456512	cg11442986	EWAS_v1	5.15804e-18
7	36067955	cg15873326	EWAS_v1	5.20303e-18
1	212612526	cg17078207	EWAS_v1	5.23038e-18
14	52536893	cg26923084	EWAS_v1	5.27021e-18
14	100610570	cg18550847	EWAS_v1	5.27923e-18
19	15436097	cg02068052	EWAS_v1	5.28528e-18
14	62001072	cg08077807	EWAS_v1	5.44941e-18
20	34018983	cg15532312	EWAS_v1	5.6315e-18
6	25754190	cg21627181	EWAS_v1	5.65988e-18
10	135061670	cg12227660	EWAS_v1	5.7776e-18
2	48340131	cg21672758	EWAS_v1	5.78426e-18
12	118832042	cg23699170	EWAS_v1	5.87415e-18
14	52537013	cg05983372	EWAS_v1	6.09255e-18
6	37631813	cg21496942	EWAS_v1	6.18034e-18
16	31135265	cg02869730	EWAS_v1	6.18687e-18
20	17906276	cg24831477	EWAS_v1	6.36623e-18
2	74612222	cg17988187	EWAS_v1	6.37011e-18
19	51226207	cg25309343	EWAS_v1	6.43619e-18
19	1854633	cg08287334	EWAS_v1	6.63387e-18
4	962124	cg20456258	EWAS_v1	6.74743e-18
14	55850801	cg00978517	EWAS_v1	6.89883e-18
11	117072489	cg18893612	EWAS_v1	6.97644e-18
21	47347742	cg10260205	EWAS_v1	7.08822e-18
10	5578539	cg15642638	EWAS_v1	7.3627e-18
11	98438938	cg06727578	EWAS_v1	7.3865e-18
15	81623226	cg25466522	EWAS_v1	7.40509e-18
12	121001039	cg11489491	EWAS_v1	7.60159e-18
11	75409605	cg01167694	EWAS_v1	7.83782e-18
6	37614550	cg01025604	EWAS_v1	7.9358e-18
4	80748552	cg07124719	EWAS_v1	8.17408e-18
6	138115361	cg01813215	EWAS_v1	8.85613e-18
9	131648836	cg12450789	EWAS_v1	9.02517e-18
10	114437411	cg00329570	EWAS_v1	9.19526e-18
4	961658	cg22718636	EWAS_v1	9.21729e-18
19	16578633	cg16597993	EWAS_v1	9.26881e-18
19	930871	cg18337287	EWAS_v1	9.27278e-18
9	136149941	cg21160290	EWAS_v1	9.31325e-18
20	35475630	cg07589211	EWAS_v1	9.40398e-18
7	36067955	cg15873326	EWAS_v1	9.68348e-18
1	29523841	cg16263722	EWAS_v1	9.68922e-18
14	100610667	cg01000631	EWAS_v1	1.0164e-17
16	22324384	cg04660509	EWAS_v1	1.02167e-17
2	103053006	cg12278959	EWAS_v1	1.07209e-17
11	34210305	cg24501073	EWAS_v1	1.10651e-17
5	153664745	cg17138920	EWAS_v1	1.11442e-17
3	39217727	cg04404773	EWAS_v1	1.11701e-17
2	8472503	cg06773230	EWAS_v1	1.19202e-17
19	40837284	cg21664942	EWAS_v1	1.28252e-17
11	117069966	cg22692511	EWAS_v1	1.36141e-17
10	104227113	cg10897344	EWAS_v1	1.38141e-17
15	40094043	cg14329961	EWAS_v1	1.49713e-17
22	36818773	cg14503079	EWAS_v1	1.54783e-17
12	109971517	cg05076510	EWAS_v1	1.59085e-17
17	8765911	cg06223015	EWAS_v1	1.66997e-17
17	29837074	cg11238327	EWAS_v1	1.67213e-17
9	136149908	cg11879188	EWAS_v1	1.73144e-17
3	71775267	cg22909322	EWAS_v1	1.78812e-17
1	167512106	cg14617280	EWAS_v1	1.84219e-17
7	99775558	cg00553149	EWAS_v1	1.9225e-17
17	17843585	cg22508829	EWAS_v1	1.94313e-17
1	234791553	cg08553585	EWAS_v1	1.97543e-17
17	55190679	cg13947225	EWAS_v1	2.04667e-17
1	175772135	cg04031158	EWAS_v1	2.06954e-17
2	74531615	cg17660709	EWAS_v1	2.08018e-17
10	45495435	cg01614759	EWAS_v1	2.13217e-17
1	61437380	cg09247486	EWAS_v1	2.17155e-17
14	39643445	cg02543556	EWAS_v1	2.2309e-17
13	42188629	cg11970252	EWAS_v1	2.26894e-17
12	117463293	cg12383160	EWAS_v1	2.30238e-17
19	52134227	cg13503915	EWAS_v1	2.32242e-17
3	122281939	cg08122652	EWAS_v1	2.42179e-17
8	128981622	cg02133716	EWAS_v1	2.42347e-17
17	2287284	cg17105176	EWAS_v1	2.46135e-17
17	29837074	cg11238327	EWAS_v1	2.49399e-17
21	30699368	cg08094347	EWAS_v1	2.59166e-17
10	114437411	cg00329570	EWAS_v1	2.70678e-17
16	57023022	cg07839457	EWAS_v1	2.70746e-17
1	40532772	cg15881027	EWAS_v1	2.7111e-17
1	154579727	cg06716655	EWAS_v1	2.76224e-17
13	52198723	cg14118054	EWAS_v1	2.80267e-17
10	5578539	cg15642638	EWAS_v1	2.80632e-17
19	48016860	cg26979537	EWAS_v1	2.82201e-17
1	75198582	cg21906852	EWAS_v1	2.98472e-17
16	11449661	cg22069668	EWAS_v1	2.98583e-17
10	103923333	cg23516680	EWAS_v1	2.9914e-17
16	70647244	cg12206756	EWAS_v1	3.0873e-17
5	96210230	cg13845211	EWAS_v1	3.09053e-17
2	47242277	cg06528816	EWAS_v1	3.13892e-17
7	75592134	cg16182457	EWAS_v1	3.30288e-17
19	45490200	cg12415337	EWAS_v1	3.36002e-17
7	99507261	cg17717565	EWAS_v1	3.36305e-17
17	3824599	cg16530324	EWAS_v1	3.36776e-17
17	18170886	cg20594498	EWAS_v1	3.37994e-17
1	110200960	cg07569194	EWAS_v1	3.45953e-17
3	171205319	cg20804243	EWAS_v1	3.59292e-17
2	30414835	cg19376906	EWAS_v1	3.64468e-17
1	234791553	cg08553585	EWAS_v1	3.72146e-17
2	48340131	cg21672758	EWAS_v1	3.79791e-17
19	3521010	cg15197144	EWAS_v1	3.80308e-17
1	180940378	cg11649969	EWAS_v1	3.82679e-17
3	52824283	cg18404041	EWAS_v1	3.88674e-17
3	14420209	cg17338225	EWAS_v1	4.18753e-17
22	30342424	cg16899419	EWAS_v1	4.22053e-17
15	45709844	cg06863152	EWAS_v1	4.2486e-17
3	69812798	cg06070625	EWAS_v1	4.67638e-17
13	41631052	cg07908654	EWAS_v1	4.75528e-17
19	3521450	cg06734854	EWAS_v1	4.77103e-17
11	61033076	cg02487088	EWAS_v1	4.80072e-17
12	47477069	cg03210018	EWAS_v1	4.84509e-17
19	56833959	cg08058756	EWAS_v1	4.9693e-17
13	46688810	cg26416074	EWAS_v1	5.07777e-17
1	31373176	cg22185327	EWAS_v1	5.12281e-17
2	44968238	cg13299425	EWAS_v1	5.16908e-17
18	55250579	cg06592575	EWAS_v1	5.26051e-17
7	41914145	cg20178107	EWAS_v1	5.33761e-17
22	39869399	cg01315054	EWAS_v1	5.36244e-17
1	43290834	cg11987455	EWAS_v1	5.36518e-17
1	51986130	cg03761216	EWAS_v1	5.46007e-17
3	71831301	cg01904145	EWAS_v1	5.53571e-17
1	183994221	cg06456840	EWAS_v1	6.10945e-17
3	195974300	cg02803925	EWAS_v1	6.22615e-17
8	103603330	cg17245251	EWAS_v1	6.23896e-17
16	57023022	cg07839457	EWAS_v1	6.31214e-17
16	16143033	cg24304533	EWAS_v1	6.45895e-17
7	99507261	cg17717565	EWAS_v1	6.49269e-17
21	47408455	cg21693883	EWAS_v1	6.53433e-17
20	35504064	cg19448292	EWAS_v1	6.61171e-17
19	40227949	cg18254848	EWAS_v1	7.30097e-17
11	60623918	cg25087851	EWAS_v1	7.39459e-17
3	122281975	cg00959259	EWAS_v1	7.53926e-17
20	33601744	cg07830828	EWAS_v1	7.66231e-17
9	136150823	cg07241568	EWAS_v1	7.80606e-17
8	99858125	cg09923071	EWAS_v1	7.9051e-17
12	6342778	cg20560376	EWAS_v1	8.05854e-17
22	37296313	cg09339568	EWAS_v1	8.24441e-17
14	100610186	cg16409452	EWAS_v1	8.25041e-17
1	28459201	cg25960268	EWAS_v1	8.27637e-17
12	7104184	cg19434937	EWAS_v1	8.45333e-17
17	8768360	cg17207756	EWAS_v1	8.45827e-17
9	126497597	cg01745810	EWAS_v1	8.58907e-17
3	15066613	cg16499536	EWAS_v1	8.59086e-17
17	41472748	cg10433549	EWAS_v1	8.63697e-17
14	71351892	cg27018966	EWAS_v1	8.66339e-17
1	210704772	cg11844053	EWAS_v1	8.82279e-17
3	195835467	cg06144471	EWAS_v1	8.85236e-17
2	161798364	cg02494549	EWAS_v1	9.02127e-17
15	72636405	cg11668148	EWAS_v1	9.05652e-17
16	1309414	cg03856470	EWAS_v1	9.11043e-17
8	126445744	cg26472183	EWAS_v1	9.28663e-17
12	117440120	cg10065736	EWAS_v1	9.362e-17
18	42825369	cg24683893	EWAS_v1	9.37458e-17
9	130217517	cg25221180	EWAS_v1	9.4151e-17
19	48016860	cg26979537	EWAS_v1	9.5496e-17
13	111316234	cg19745810	EWAS_v1	9.61312e-17
11	47937934	cg18367488	EWAS_v1	9.76331e-17
11	57157632	cg12819873	EWAS_v1	9.8027e-17
3	122281881	cg22930808	EWAS_v1	9.9091e-17
1	31373176	cg22185327	EWAS_v1	1.09121e-16
10	93786975	cg12119581	EWAS_v1	1.1235e-16
1	75198963	cg26690034	EWAS_v1	1.1309e-16
17	39686628	cg21723861	EWAS_v1	1.16645e-16
3	52809942	cg09469170	EWAS_v1	1.1702e-16
22	31643111	cg10105512	EWAS_v1	1.19657e-16
11	75550064	cg02046836	EWAS_v1	1.20149e-16
1	47746081	cg13789639	EWAS_v1	1.20512e-16
2	28550757	cg05642098	EWAS_v1	1.20602e-16
7	98722470	cg14769121	EWAS_v1	1.21392e-16
19	40227949	cg18254848	EWAS_v1	1.28765e-16
12	48391054	cg23881939	EWAS_v1	1.2945e-16
5	10708717	cg16362140	EWAS_v1	1.33078e-16
16	57023022	cg07839457	EWAS_v1	1.34383e-16
8	136659278	cg01355027	EWAS_v1	1.37538e-16
6	35754906	cg01820273	EWAS_v1	1.38034e-16
6	32141591	cg09597192	EWAS_v1	1.38064e-16
2	202655135	cg19987296	EWAS_v1	1.45826e-16
19	15436097	cg02068052	EWAS_v1	1.51382e-16
16	57023191	cg16411857	EWAS_v1	1.53282e-16
1	75198599	cg09502221	EWAS_v1	1.56241e-16
1	202545589	cg24376793	EWAS_v1	1.58447e-16
14	24704097	cg01021719	EWAS_v1	1.62015e-16
9	130158080	cg02137883	EWAS_v1	1.64841e-16
17	55191754	cg16438366	EWAS_v1	1.66087e-16
20	33927324	cg12548730	EWAS_v1	1.66251e-16
3	119355809	cg05045380	EWAS_v1	1.66843e-16
5	10295079	cg16459171	EWAS_v1	1.6795e-16
12	131310417	cg21575634	EWAS_v1	1.72413e-16
16	75303457	cg13914841	EWAS_v1	1.8284e-16
12	92814084	cg11881599	EWAS_v1	1.86084e-16
1	27240812	cg16868031	EWAS_v1	1.88184e-16
16	75037584	cg16660617	EWAS_v1	1.89686e-16
1	212291510	cg16436976	EWAS_v1	1.98657e-16
8	128981622	cg02133716	EWAS_v1	2.01945e-16
6	31496949	cg12259379	EWAS_v1	2.02905e-16
9	126497597	cg01745810	EWAS_v1	2.04047e-16
20	35475630	cg07589211	EWAS_v1	2.09474e-16
16	1306346	cg10516012	EWAS_v1	2.13729e-16
14	24704097	cg01021719	EWAS_v1	2.15739e-16
9	131648836	cg12450789	EWAS_v1	2.27677e-16
17	56269410	cg25173129	EWAS_v1	2.29514e-16
9	128410013	cg10805265	EWAS_v1	2.34888e-16
10	127430868	cg21022524	EWAS_v1	2.38121e-16
6	36108112	cg03502211	EWAS_v1	2.49868e-16
1	235068943	cg07320252	EWAS_v1	2.5897e-16
10	86097061	cg15732078	EWAS_v1	2.60895e-16
11	129984345	cg05078091	EWAS_v1	2.65978e-16
1	226054314	cg12150299	EWAS_v1	2.67861e-16
20	17906276	cg24831477	EWAS_v1	2.72133e-16
10	73936754	cg25854298	EWAS_v1	2.73748e-16
17	47590272	cg26102082	EWAS_v1	2.76916e-16
1	87596049	cg20654602	EWAS_v1	2.789e-16
21	46516039	cg19571408	EWAS_v1	2.82264e-16
2	75089669	cg12077754	EWAS_v1	2.84061e-16
16	53467612	cg09147843	EWAS_v1	2.96114e-16
2	75089669	cg12077754	EWAS_v1	2.98365e-16
2	202655135	cg19987296	EWAS_v1	3.04304e-16
20	4072430	cg09194810	EWAS_v1	3.05539e-16
14	77425779	cg16270995	EWAS_v1	3.19112e-16
16	22324384	cg04660509	EWAS_v1	3.20364e-16
12	117463293	cg12383160	EWAS_v1	3.22942e-16
15	68092384	cg23515090	EWAS_v1	3.26238e-16
17	81043782	cg26749306	EWAS_v1	3.27999e-16
6	37621232	cg07260849	EWAS_v1	3.29332e-16
1	9599067	cg18783781	EWAS_v1	3.46687e-16
22	32873859	cg06866757	EWAS_v1	3.54053e-16
7	107876312	cg24358891	EWAS_v1	3.55974e-16
17	56269767	cg01955639	EWAS_v1	3.81862e-16
15	40173065	cg25939647	EWAS_v1	3.85273e-16
16	1883182	cg19180304	EWAS_v1	3.86103e-16
17	17156056	cg00321711	EWAS_v1	3.88435e-16
5	96078834	cg13012653	EWAS_v1	3.95031e-16
4	75186779	cg12425700	EWAS_v1	3.98188e-16
3	52809942	cg09469170	EWAS_v1	3.98902e-16
21	30722759	cg23557612	EWAS_v1	3.99888e-16
22	30650471	cg02645272	EWAS_v1	4.10467e-16
11	10499641	cg17022365	EWAS_v1	4.11974e-16
20	36340388	cg20893283	EWAS_v1	4.14379e-16
17	45708176	cg04681520	EWAS_v1	4.18031e-16
1	192596014	cg21677940	EWAS_v1	4.24076e-16
1	110186027	cg00924017	EWAS_v1	4.27139e-16
4	38110810	cg07456972	EWAS_v1	4.30998e-16
15	45709996	cg11759485	EWAS_v1	4.33202e-16
6	150087483	cg12239602	EWAS_v1	4.36456e-16
18	42825369	cg24683893	EWAS_v1	4.47916e-16
20	61923909	cg01051200	EWAS_v1	4.4863e-16
12	7104184	cg19434937	EWAS_v1	4.6023e-16
15	99443339	cg26272088	EWAS_v1	4.60337e-16
22	31643111	cg10105512	EWAS_v1	4.62361e-16
3	15285484	cg02300466	EWAS_v1	4.63779e-16
17	76565232	cg09705784	EWAS_v1	4.69211e-16
22	49960501	cg11295281	EWAS_v1	4.78829e-16
11	57157632	cg12819873	EWAS_v1	4.88878e-16
17	40168331	cg00823480	EWAS_v1	5.12762e-16
2	74311093	cg04100865	EWAS_v1	5.25833e-16
6	36108416	cg27508506	EWAS_v1	5.2811e-16
12	58296513	cg00119214	EWAS_v1	5.316e-16
5	126257116	cg11310939	EWAS_v1	5.4292e-16
6	16258291	cg14037008	EWAS_v1	5.4427e-16
17	18256575	cg14483210	EWAS_v1	5.47162e-16
8	142238794	cg23911543	EWAS_v1	5.6584e-16
17	39993101	cg07318398	EWAS_v1	5.75519e-16
4	3123132	cg05736642	EWAS_v1	6.00125e-16
11	98438938	cg06727578	EWAS_v1	6.1427e-16
12	117491896	cg15469732	EWAS_v1	6.15756e-16
16	23869600	cg00497086	EWAS_v1	6.18454e-16
9	136151359	cg24267699	EWAS_v1	6.24327e-16
6	35766061	cg07031798	EWAS_v1	6.36189e-16
17	3824599	cg16530324	EWAS_v1	6.37272e-16
11	65764868	cg26657643	EWAS_v1	6.56408e-16
15	99443339	cg26272088	EWAS_v1	6.6343e-16
4	3240754	cg01542143	EWAS_v1	6.77186e-16
12	133357536	cg15772013	EWAS_v1	6.82481e-16
1	110254896	cg14377951	EWAS_v1	6.88106e-16
16	195133	cg23079735	EWAS_v1	6.90213e-16
6	37635331	cg22078284	EWAS_v1	7.13281e-16
5	10708717	cg16362140	EWAS_v1	7.13817e-16
19	52134227	cg13503915	EWAS_v1	7.46701e-16
3	32086860	cg14467794	EWAS_v1	7.54492e-16
9	136150823	cg07241568	EWAS_v1	7.67488e-16
15	44070538	cg26024852	EWAS_v1	7.68532e-16
20	49990691	cg08529933	EWAS_v1	7.72333e-16
19	51226207	cg25309343	EWAS_v1	7.80715e-16
9	80602527	cg25348163	EWAS_v1	7.88924e-16
3	71295684	cg06391412	EWAS_v1	8.02309e-16
3	119355809	cg05045380	EWAS_v1	8.11259e-16
17	17156056	cg00321711	EWAS_v1	8.16241e-16
3	33837694	cg00381391	EWAS_v1	8.28475e-16
20	56949432	cg06794913	EWAS_v1	8.33634e-16
16	31135265	cg02869730	EWAS_v1	8.35968e-16
6	35754758	cg25665636	EWAS_v1	8.42532e-16
1	212291510	cg16436976	EWAS_v1	8.47942e-16
9	95498022	cg17249529	EWAS_v1	8.67761e-16
7	1914073	cg18650626	EWAS_v1	8.69181e-16
16	85551514	cg10099827	EWAS_v1	8.85823e-16
17	41163865	cg18802443	EWAS_v1	8.90853e-16
5	79501131	cg14978242	EWAS_v1	8.93343e-16
11	1828746	cg21992676	EWAS_v1	8.95232e-16
2	30414835	cg19376906	EWAS_v1	9.19992e-16
12	48598048	cg25198316	EWAS_v1	9.26036e-16
3	66404129	cg07410597	EWAS_v1	9.32244e-16
3	52828628	cg05393861	EWAS_v1	9.36298e-16
21	43771120	cg18879389	EWAS_v1	9.57762e-16
1	75198403	cg10128416	EWAS_v1	9.69283e-16
10	5576480	cg03651219	EWAS_v1	1.06192e-15
17	18266219	cg25492364	EWAS_v1	1.07123e-15
3	171091657	cg08698681	EWAS_v1	1.08439e-15
21	34570139	cg11606229	EWAS_v1	1.08496e-15
17	56269818	cg02970679	EWAS_v1	1.08703e-15
5	149295369	cg09486450	EWAS_v1	1.09273e-15
9	90166841	cg08750944	EWAS_v1	1.09684e-15
3	168511423	cg12105691	EWAS_v1	1.20503e-15
19	45458610	cg21081097	EWAS_v1	1.25301e-15
17	26793673	cg22146772	EWAS_v1	1.2562e-15
20	3297193	cg15713169	EWAS_v1	1.2696e-15
12	120970625	cg23434083	EWAS_v1	1.29048e-15
22	30650471	cg02645272	EWAS_v1	1.31051e-15
2	217120445	cg00427854	EWAS_v1	1.32515e-15
8	38007025	cg01047262	EWAS_v1	1.33754e-15
16	30967493	cg01191788	EWAS_v1	1.33942e-15
2	85784066	cg13008881	EWAS_v1	1.38858e-15
17	80419874	cg05613273	EWAS_v1	1.39177e-15
7	151501146	cg12736613	EWAS_v1	1.4004e-15
15	99444730	cg08538069	EWAS_v1	1.40707e-15
3	193583476	cg00932483	EWAS_v1	1.41039e-15
4	102878132	cg26396815	EWAS_v1	1.42632e-15
16	67075173	cg03850588	EWAS_v1	1.44658e-15
5	96079175	cg15919833	EWAS_v1	1.46487e-15
2	28550757	cg05642098	EWAS_v1	1.49717e-15
21	30722759	cg23557612	EWAS_v1	1.5067e-15
2	11917623	cg10142874	EWAS_v1	1.51714e-15
7	99779719	cg10407106	EWAS_v1	1.558e-15
4	75186779	cg12425700	EWAS_v1	1.56308e-15
19	51224223	cg07111674	EWAS_v1	1.58092e-15
8	17722885	cg14714343	EWAS_v1	1.61921e-15
16	30967493	cg01191788	EWAS_v1	1.65173e-15
3	193974031	cg06566952	EWAS_v1	1.66089e-15
1	118153944	cg02290349	EWAS_v1	1.71256e-15
1	27240694	cg01942646	EWAS_v1	1.73396e-15
7	98722470	cg14769121	EWAS_v1	1.73863e-15
3	122281939	cg08122652	EWAS_v1	1.74442e-15
1	90167408	cg07910043	EWAS_v1	1.75492e-15
15	58572140	cg04979283	EWAS_v1	1.76303e-15
1	75198768	cg07399417	EWAS_v1	1.79442e-15
17	25898825	cg26423824	EWAS_v1	1.79949e-15
1	79085586	cg03607951	EWAS_v1	1.8214e-15
1	6645171	cg20267283	EWAS_v1	1.83396e-15
15	41525835	cg16760840	EWAS_v1	1.84441e-15
14	100610570	cg18550847	EWAS_v1	1.84879e-15
9	136150361	cg13506600	EWAS_v1	1.85315e-15
22	50984822	cg14496081	EWAS_v1	1.8692e-15
17	18193940	cg15133953	EWAS_v1	1.87889e-15
2	217120445	cg00427854	EWAS_v1	1.88583e-15
11	75550064	cg02046836	EWAS_v1	1.94714e-15
8	129152449	cg08338792	EWAS_v1	1.9501e-15
7	150658963	cg08034967	EWAS_v1	1.9577e-15
21	42797847	cg26312951	EWAS_v1	1.98268e-15
7	107876312	cg24358891	EWAS_v1	2.07651e-15
3	150874026	cg21895319	EWAS_v1	2.0859e-15
9	456725	cg10051213	EWAS_v1	2.09625e-15
12	113356935	cg12877361	EWAS_v1	2.11025e-15
10	118229634	cg22485949	EWAS_v1	2.12192e-15
1	75199075	cg26752657	EWAS_v1	2.17183e-15
20	24630982	cg11841710	EWAS_v1	2.19392e-15
6	32141591	cg09597192	EWAS_v1	2.20037e-15
6	138115361	cg01813215	EWAS_v1	2.20597e-15
3	128442438	cg06019933	EWAS_v1	2.27687e-15
1	212291760	cg23864154	EWAS_v1	2.29344e-15
6	150127708	cg09995461	EWAS_v1	2.33072e-15
2	69777228	cg00197649	EWAS_v1	2.37116e-15
14	62068941	cg08061334	EWAS_v1	2.38489e-15
3	3152374	cg01310029	EWAS_v1	2.38893e-15
5	96077898	cg16070035	EWAS_v1	2.42827e-15
3	122186930	cg17501987	EWAS_v1	2.43233e-15
16	23869600	cg00497086	EWAS_v1	2.46239e-15
17	80419874	cg05613273	EWAS_v1	2.57397e-15
14	88502488	cg05960102	EWAS_v1	2.57461e-15
17	8768360	cg17207756	EWAS_v1	2.61267e-15
19	45449099	cg01958934	EWAS_v1	2.64657e-15
7	99775521	cg10084644	EWAS_v1	2.66627e-15
11	129984345	cg05078091	EWAS_v1	2.79763e-15
12	6332058	cg08559734	EWAS_v1	2.80708e-15
17	79824551	cg25475273	EWAS_v1	2.95108e-15
14	62001072	cg08077807	EWAS_v1	2.9852e-15
3	33837694	cg00381391	EWAS_v1	2.98793e-15
13	32658717	cg01541187	EWAS_v1	2.98873e-15
16	46776932	cg16064932	EWAS_v1	3.19256e-15
2	103052716	cg03938978	EWAS_v1	3.21159e-15
14	75153307	cg26103369	EWAS_v1	3.22282e-15
17	40288533	cg09778927	EWAS_v1	3.23021e-15
2	62515892	cg13073332	EWAS_v1	3.25215e-15
2	85784066	cg13008881	EWAS_v1	3.27726e-15
18	56570926	cg02697140	EWAS_v1	3.28428e-15
3	193974031	cg06566952	EWAS_v1	3.30019e-15
20	19222240	cg11929042	EWAS_v1	3.35772e-15
16	57023022	cg07839457	EWAS_v1	3.40741e-15
11	117069788	cg12051762	EWAS_v1	3.47769e-15
3	170948986	cg14265474	EWAS_v1	3.4812e-15
19	39867347	cg14879797	EWAS_v1	3.51249e-15
1	183994221	cg06456840	EWAS_v1	3.57143e-15
15	44070538	cg26024852	EWAS_v1	3.57239e-15
11	44092863	cg00130246	EWAS_v1	3.619e-15
3	52569097	cg22710716	EWAS_v1	3.69676e-15
18	61550142	cg04765589	EWAS_v1	3.71286e-15
1	154579713	cg03386675	EWAS_v1	3.76814e-15
17	38229533	cg04692235	EWAS_v1	3.79729e-15
6	126375816	cg27341747	EWAS_v1	3.83969e-15
22	32873859	cg06866757	EWAS_v1	3.87244e-15
12	117440120	cg10065736	EWAS_v1	3.89965e-15
1	27240694	cg01942646	EWAS_v1	4.0872e-15
16	1309550	cg10473367	EWAS_v1	4.14327e-15
6	139841523	cg18190876	EWAS_v1	4.15037e-15
11	62164451	cg11205545	EWAS_v1	4.20758e-15
12	118832042	cg23699170	EWAS_v1	4.21647e-15
6	31409355	cg27326026	EWAS_v1	4.27368e-15
2	32946576	cg18399629	EWAS_v1	4.36372e-15
14	77419754	cg04933530	EWAS_v1	4.39922e-15
19	51226357	cg24790297	EWAS_v1	4.42634e-15
13	99991345	cg10145411	EWAS_v1	4.48502e-15
1	79085586	cg03607951	EWAS_v1	4.51569e-15
8	134546052	cg00736681	EWAS_v1	4.53943e-15
17	56270828	cg17374802	EWAS_v1	4.54746e-15
17	81040906	cg22503106	EWAS_v1	4.5492e-15
10	129799166	cg01325448	EWAS_v1	4.58113e-15
17	41472748	cg10433549	EWAS_v1	4.7539e-15
11	63466987	cg07636225	EWAS_v1	4.79612e-15
11	47937934	cg18367488	EWAS_v1	4.93474e-15
21	42791867	cg16785077	EWAS_v1	5.07526e-15
2	202655103	cg15136398	EWAS_v1	5.12099e-15
5	133443229	cg06651549	EWAS_v1	5.12246e-15
3	195835467	cg06144471	EWAS_v1	5.20307e-15
8	134574786	cg17394189	EWAS_v1	5.28033e-15
12	122826012	cg17883142	EWAS_v1	5.29269e-15
19	1854633	cg08287334	EWAS_v1	5.48509e-15
13	43566902	cg03753191	EWAS_v1	5.4877e-15
3	170948986	cg14265474	EWAS_v1	5.5216e-15
16	23563601	cg05261121	EWAS_v1	5.78686e-15
6	35763551	cg17778204	EWAS_v1	5.84384e-15
13	32658717	cg01541187	EWAS_v1	5.96545e-15
5	96078430	cg11214001	EWAS_v1	6.05046e-15
20	33927324	cg12548730	EWAS_v1	6.05083e-15
10	102276804	cg23904266	EWAS_v1	6.05607e-15
20	33929992	cg07112997	EWAS_v1	6.05667e-15
16	16195619	cg03392077	EWAS_v1	6.0656e-15
20	56949432	cg06794913	EWAS_v1	6.10519e-15
5	30662916	cg08657705	EWAS_v1	6.20129e-15
1	25351284	cg00158128	EWAS_v1	6.20768e-15
11	73714778	cg15903936	EWAS_v1	6.22373e-15
1	6645171	cg20267283	EWAS_v1	6.23811e-15
19	52146598	cg16034991	EWAS_v1	6.39965e-15
10	97049193	cg08799394	EWAS_v1	6.41764e-15
3	72644845	cg23076894	EWAS_v1	6.42047e-15
5	149295369	cg09486450	EWAS_v1	6.45119e-15
16	11709855	cg24517604	EWAS_v1	6.47509e-15
5	150486801	cg23172995	EWAS_v1	6.57719e-15
1	42630526	cg09212118	EWAS_v1	6.62698e-15
9	136150361	cg13506600	EWAS_v1	6.64018e-15
19	56833959	cg08058756	EWAS_v1	6.78173e-15
12	124845001	cg11197258	EWAS_v1	6.78676e-15
1	2036398	cg06315149	EWAS_v1	6.86163e-15
6	37606804	cg02743437	EWAS_v1	7.00405e-15
13	44770082	cg15128633	EWAS_v1	7.09066e-15
10	86097061	cg15732078	EWAS_v1	7.13953e-15
1	204370262	cg21142557	EWAS_v1	7.31471e-15
12	122826012	cg17883142	EWAS_v1	7.40949e-15
16	11709855	cg24517604	EWAS_v1	7.51135e-15
9	130866500	cg02361196	EWAS_v1	7.59883e-15
6	16217825	cg20133046	EWAS_v1	7.63258e-15
19	51523159	cg18781966	EWAS_v1	7.66409e-15
1	90344715	cg17256681	EWAS_v1	7.81016e-15
2	74311093	cg04100865	EWAS_v1	8.01048e-15
10	76781121	cg00366037	EWAS_v1	8.21298e-15
6	135482465	cg15202169	EWAS_v1	8.3001e-15
15	42456971	cg20378916	EWAS_v1	8.35927e-15
18	59733858	cg14263230	EWAS_v1	8.52493e-15
17	21103728	cg12060026	EWAS_v1	8.53222e-15
7	99662524	cg13621337	EWAS_v1	8.55363e-15
13	80066032	cg11770323	EWAS_v1	8.56926e-15
17	21176463	cg11522179	EWAS_v1	8.64008e-15
3	124646526	cg17365440	EWAS_v1	8.6461e-15
11	43760352	cg02233915	EWAS_v1	8.64655e-15
1	79088769	cg05696877	EWAS_v1	8.70043e-15
6	42109176	cg24627621	EWAS_v1	8.89999e-15
20	43590115	cg13792581	EWAS_v1	9.03521e-15
11	94200622	cg05401712	EWAS_v1	9.21168e-15
5	126257116	cg11310939	EWAS_v1	9.23839e-15
13	50996431	cg02055720	EWAS_v1	9.30291e-15
3	71828408	cg22264409	EWAS_v1	9.38823e-15
9	366070	cg08531949	EWAS_v1	9.43507e-15
12	109971517	cg05076510	EWAS_v1	9.45821e-15
1	211667682	cg12483927	EWAS_v1	9.5497e-15
16	85654213	cg04847043	EWAS_v1	9.72065e-15
19	51225848	cg20308817	EWAS_v1	9.79355e-15
10	88477842	cg04259566	EWAS_v1	9.79697e-15
17	76623418	cg08481694	EWAS_v1	9.9209e-15
11	102821492	cg06295519	EWAS_v1	1.00357e-14
17	40020225	cg24515533	EWAS_v1	1.00428e-14
2	74612222	cg17988187	EWAS_v1	1.01018e-14
15	39697356	cg04997452	EWAS_v1	1.01667e-14
20	35504198	cg14613878	EWAS_v1	1.03368e-14
12	7900630	cg13391663	EWAS_v1	1.04055e-14
9	133969138	cg14551643	EWAS_v1	1.04203e-14
14	51446038	cg14354244	EWAS_v1	1.04273e-14
12	105056211	cg01003257	EWAS_v1	1.04642e-14
17	17843585	cg22508829	EWAS_v1	1.05028e-14
16	57683565	cg16725301	EWAS_v1	1.05244e-14
5	179751817	cg25384513	EWAS_v1	1.06014e-14
12	54938421	cg26345312	EWAS_v1	1.06789e-14
21	34653622	cg21380264	EWAS_v1	1.07523e-14
4	942005	cg06157924	EWAS_v1	1.07619e-14
4	111049852	cg05555563	EWAS_v1	1.08011e-14
20	35504198	cg14613878	EWAS_v1	1.08769e-14
12	120114603	cg11539561	EWAS_v1	1.0953e-14
1	40419558	cg09662025	EWAS_v1	1.09612e-14
1	17751920	cg17918090	EWAS_v1	1.10612e-14
3	71775152	cg24848973	EWAS_v1	1.119e-14
16	85551478	cg08640475	EWAS_v1	1.12546e-14
22	37296313	cg09339568	EWAS_v1	1.13028e-14
19	45457673	cg11241076	EWAS_v1	1.13459e-14
9	138362321	cg13850063	EWAS_v1	1.14811e-14
8	134574786	cg17394189	EWAS_v1	1.15275e-14
2	32299042	cg22717723	EWAS_v1	1.16352e-14
12	7862691	cg15075897	EWAS_v1	1.17707e-14
11	62678778	cg03448301	EWAS_v1	1.19014e-14
4	3524288	cg10407935	EWAS_v1	1.20877e-14
1	90344715	cg17256681	EWAS_v1	1.22756e-14
8	103603330	cg17245251	EWAS_v1	1.23165e-14
1	33221514	cg03092343	EWAS_v1	1.2337e-14
3	49697458	cg05126514	EWAS_v1	1.25365e-14
4	74628419	cg00761550	EWAS_v1	1.27974e-14
15	52427175	cg05853552	EWAS_v1	1.29133e-14
3	193583476	cg00932483	EWAS_v1	1.29531e-14
15	79609419	cg00527937	EWAS_v1	1.31951e-14
1	154579727	cg06716655	EWAS_v1	1.32804e-14
1	61607055	cg26252077	EWAS_v1	1.34789e-14
14	73061991	cg10933988	EWAS_v1	1.39475e-14
9	137772886	cg11884243	EWAS_v1	1.40635e-14
19	45458610	cg21081097	EWAS_v1	1.40676e-14
1	236699485	cg05323624	EWAS_v1	1.42488e-14
22	32170979	cg12279650	EWAS_v1	1.438e-14
11	43760352	cg02233915	EWAS_v1	1.45435e-14
19	45458610	cg21081097	EWAS_v1	1.45498e-14
16	528479	cg27182529	EWAS_v1	1.45998e-14
2	192043611	cg02856510	EWAS_v1	1.4621e-14
2	191332000	cg15794584	EWAS_v1	1.47008e-14
15	101920222	cg26197665	EWAS_v1	1.4737e-14
15	52157096	cg26997652	EWAS_v1	1.489e-14
22	46992206	cg14849880	EWAS_v1	1.50185e-14
19	54869073	cg19946091	EWAS_v1	1.52669e-14
15	64275810	cg13645296	EWAS_v1	1.53417e-14
19	10074673	cg08057896	EWAS_v1	1.5428e-14
8	142238794	cg23911543	EWAS_v1	1.6175e-14
3	3152530	cg10159529	EWAS_v1	1.6214e-14
14	88502488	cg05960102	EWAS_v1	1.62201e-14
3	14420209	cg17338225	EWAS_v1	1.66136e-14
4	961505	cg07007312	EWAS_v1	1.66663e-14
20	35504511	cg00414077	EWAS_v1	1.67623e-14
1	40419558	cg09662025	EWAS_v1	1.67993e-14
20	24630947	cg08758734	EWAS_v1	1.69226e-14
1	2036398	cg06315149	EWAS_v1	1.71863e-14
17	34134865	cg27488674	EWAS_v1	1.73057e-14
20	43590100	cg19948936	EWAS_v1	1.78948e-14
11	73714778	cg15903936	EWAS_v1	1.81357e-14
7	150651937	cg18666454	EWAS_v1	1.814e-14
10	127430868	cg21022524	EWAS_v1	1.82789e-14
9	136149941	cg21160290	EWAS_v1	1.83841e-14
5	205863	cg08945642	EWAS_v1	1.84796e-14
2	191839759	cg12944551	EWAS_v1	1.84863e-14
14	62068941	cg08061334	EWAS_v1	1.85073e-14
3	52748469	cg18487916	EWAS_v1	1.86173e-14
15	64856362	cg24536162	EWAS_v1	1.8778e-14
3	127317798	cg08889930	EWAS_v1	1.8787e-14
4	111049852	cg05555563	EWAS_v1	1.89933e-14
15	101920222	cg26197665	EWAS_v1	1.96517e-14
6	35765589	cg26823505	EWAS_v1	1.99258e-14
16	195133	cg23079735	EWAS_v1	2.02749e-14
9	128410013	cg10805265	EWAS_v1	2.03266e-14
9	134883788	cg13628444	EWAS_v1	2.036e-14
17	56269410	cg25173129	EWAS_v1	2.03677e-14
7	148560646	cg03661164	EWAS_v1	2.05951e-14
19	44124896	cg02668270	EWAS_v1	2.11759e-14
3	15066613	cg16499536	EWAS_v1	2.17573e-14
21	19072007	cg14654849	EWAS_v1	2.1764e-14
1	26148487	cg01132271	EWAS_v1	2.24345e-14
11	102159619	cg09489470	EWAS_v1	2.26958e-14
19	44124896	cg02668270	EWAS_v1	2.32003e-14
6	31380198	cg11268327	EWAS_v1	2.35053e-14
22	35652215	cg05358754	EWAS_v1	2.35395e-14
2	234246583	cg05724080	EWAS_v1	2.43198e-14
5	79501131	cg14978242	EWAS_v1	2.44358e-14
2	69777228	cg00197649	EWAS_v1	2.47298e-14
16	23491546	cg23746329	EWAS_v1	2.49486e-14
11	63466987	cg07636225	EWAS_v1	2.52852e-14
22	30342424	cg16899419	EWAS_v1	2.56961e-14
11	62371432	cg02038126	EWAS_v1	2.5879e-14
4	102878132	cg26396815	EWAS_v1	2.60622e-14
11	108357754	cg12020338	EWAS_v1	2.62272e-14
2	218082730	cg27647944	EWAS_v1	2.66257e-14
15	45669010	cg10760299	EWAS_v1	2.69574e-14
2	137135606	cg10114537	EWAS_v1	2.69753e-14
15	40641810	cg01376665	EWAS_v1	2.70811e-14
22	39849254	cg11351349	EWAS_v1	2.71528e-14
11	125464650	cg24106568	EWAS_v1	2.75022e-14
3	33112660	cg26396322	EWAS_v1	2.77161e-14
19	16578633	cg16597993	EWAS_v1	2.78992e-14
10	52379467	cg03727333	EWAS_v1	2.83548e-14
22	39869399	cg01315054	EWAS_v1	2.84132e-14
3	71833631	cg09655952	EWAS_v1	2.8664e-14
18	59733858	cg14263230	EWAS_v1	2.89026e-14
1	212612526	cg17078207	EWAS_v1	2.90686e-14
6	42198581	cg12498017	EWAS_v1	2.95793e-14
22	24550935	cg20182202	EWAS_v1	2.97448e-14
14	71351892	cg27018966	EWAS_v1	2.97516e-14
3	128442438	cg06019933	EWAS_v1	2.99983e-14
1	64919636	cg10271974	EWAS_v1	3.01659e-14
1	84744762	cg17772438	EWAS_v1	3.0468e-14
16	67075173	cg03850588	EWAS_v1	3.04885e-14
9	136150802	cg11698867	EWAS_v1	3.0523e-14
14	51446038	cg14354244	EWAS_v1	3.07708e-14
11	47598986	cg18197277	EWAS_v1	3.09098e-14
11	61033076	cg02487088	EWAS_v1	3.11411e-14
5	10295079	cg16459171	EWAS_v1	3.12799e-14
14	75890874	cg00658852	EWAS_v1	3.15259e-14
13	110350537	cg03189469	EWAS_v1	3.15998e-14
1	25351284	cg00158128	EWAS_v1	3.22148e-14
9	91997686	cg21203249	EWAS_v1	3.22739e-14
17	79824551	cg25475273	EWAS_v1	3.26104e-14
5	96210230	cg13845211	EWAS_v1	3.31503e-14
13	99991345	cg10145411	EWAS_v1	3.35958e-14
16	1309210	cg09724374	EWAS_v1	3.40791e-14
8	134546052	cg00736681	EWAS_v1	3.41201e-14
16	57023022	cg07839457	EWAS_v1	3.42025e-14
3	39243826	cg07465458	EWAS_v1	3.51048e-14
11	112149745	cg22972893	EWAS_v1	3.55031e-14
1	27048589	cg19375767	EWAS_v1	3.57341e-14
19	52004630	cg12530021	EWAS_v1	3.59187e-14
6	111920032	cg21140167	EWAS_v1	3.63778e-14
1	175772135	cg04031158	EWAS_v1	3.63932e-14
1	118153944	cg02290349	EWAS_v1	3.64183e-14
3	33112660	cg26396322	EWAS_v1	3.67216e-14
2	202655103	cg15136398	EWAS_v1	3.83852e-14
19	51225848	cg20308817	EWAS_v1	3.87538e-14
9	32426874	cg22022320	EWAS_v1	3.89506e-14
12	71835737	cg04538585	EWAS_v1	3.95404e-14
18	19334381	cg00924612	EWAS_v1	3.95818e-14
22	50984822	cg14496081	EWAS_v1	4.01339e-14
6	167189272	cg03329755	EWAS_v1	4.01843e-14
19	45449165	cg05134567	EWAS_v1	4.04668e-14
15	58572140	cg04979283	EWAS_v1	4.05342e-14
1	202545589	cg24376793	EWAS_v1	4.05595e-14
12	71835739	cg06680065	EWAS_v1	4.05807e-14
1	110200960	cg07569194	EWAS_v1	4.10293e-14
19	3521450	cg06734854	EWAS_v1	4.11548e-14
5	58653624	cg23987137	EWAS_v1	4.12337e-14
4	940614	cg15105011	EWAS_v1	4.14667e-14
7	42964826	cg08109336	EWAS_v1	4.1509e-14
3	14708144	cg15106081	EWAS_v1	4.17475e-14
11	62678778	cg03448301	EWAS_v1	4.20748e-14
11	61609179	cg01556593	EWAS_v1	4.21108e-14
6	35619239	cg26495008	EWAS_v1	4.25099e-14
5	122110381	cg13284255	EWAS_v1	4.28129e-14
7	26450563	cg10667267	EWAS_v1	4.30055e-14
13	42039334	cg20472746	EWAS_v1	4.32635e-14
9	102193258	cg08944049	EWAS_v1	4.35152e-14
1	47746081	cg13789639	EWAS_v1	4.37091e-14
1	949392	cg20062691	EWAS_v1	4.43907e-14
16	57023191	cg16411857	EWAS_v1	4.48716e-14
20	43590115	cg13792581	EWAS_v1	4.4884e-14
20	24630947	cg08758734	EWAS_v1	4.49749e-14
9	97403129	cg13576859	EWAS_v1	4.62791e-14
1	27048589	cg19375767	EWAS_v1	4.66894e-14
2	219085781	cg04731861	EWAS_v1	4.716e-14
17	79851485	cg12380988	EWAS_v1	4.72507e-14
3	32086860	cg14467794	EWAS_v1	4.73557e-14
11	1828746	cg21992676	EWAS_v1	4.79993e-14
13	24440615	cg08694835	EWAS_v1	4.86109e-14
16	55542709	cg01998785	EWAS_v1	4.89503e-14
19	51224223	cg07111674	EWAS_v1	4.91788e-14
1	197564458	cg13968233	EWAS_v1	4.95435e-14
12	7862691	cg15075897	EWAS_v1	4.9709e-14
20	31230379	cg19794975	EWAS_v1	4.98196e-14
19	34860339	cg02359181	EWAS_v1	5.04514e-14
1	61607055	cg26252077	EWAS_v1	5.07798e-14
21	34653622	cg21380264	EWAS_v1	5.13517e-14
6	126375816	cg27341747	EWAS_v1	5.22197e-14
20	19194303	cg06460944	EWAS_v1	5.27613e-14
20	35943761	cg03812149	EWAS_v1	5.30686e-14
4	967324	cg19408572	EWAS_v1	5.32617e-14
3	42942410	cg04992471	EWAS_v1	5.33821e-14
11	82504199	cg11925560	EWAS_v1	5.38093e-14
3	52748359	cg27294008	EWAS_v1	5.38767e-14
8	21670177	cg10055846	EWAS_v1	5.42349e-14
14	77419754	cg04933530	EWAS_v1	5.42451e-14
21	16126187	cg01987427	EWAS_v1	5.44265e-14
8	6360436	cg12074090	EWAS_v1	5.59799e-14
9	95498022	cg17249529	EWAS_v1	5.62119e-14
3	52824283	cg18404041	EWAS_v1	5.88954e-14
19	35894520	cg16191278	EWAS_v1	5.94019e-14
15	40173065	cg25939647	EWAS_v1	5.97501e-14
11	125464650	cg24106568	EWAS_v1	6.03897e-14
7	97908505	cg02985445	EWAS_v1	6.07109e-14
15	75054510	cg20385913	EWAS_v1	6.10005e-14
12	105056211	cg01003257	EWAS_v1	6.10818e-14
10	97049193	cg08799394	EWAS_v1	6.16376e-14
5	31087334	cg07481176	EWAS_v1	6.18073e-14
12	57835965	cg10834425	EWAS_v1	6.20108e-14
1	4795012	cg13480658	EWAS_v1	6.21076e-14
20	49990691	cg08529933	EWAS_v1	6.23876e-14
1	26148487	cg01132271	EWAS_v1	6.37453e-14
12	120970625	cg23434083	EWAS_v1	6.54444e-14
7	99753627	cg14401395	EWAS_v1	6.60296e-14
1	23072310	cg19851810	EWAS_v1	6.62057e-14
16	1889614	cg09830162	EWAS_v1	6.64708e-14
8	21670183	cg03475216	EWAS_v1	6.6651e-14
22	28189304	cg23960125	EWAS_v1	6.67225e-14
9	97403129	cg13576859	EWAS_v1	6.70441e-14
1	173886485	cg01770400	EWAS_v1	6.74828e-14
20	48364470	cg01588399	EWAS_v1	7.02427e-14
11	9618552	cg14036745	EWAS_v1	7.04508e-14
19	45449150	cg10872931	EWAS_v1	7.07168e-14
11	6225620	cg21239418	EWAS_v1	7.1063e-14
10	70531163	cg21553305	EWAS_v1	7.16707e-14
15	75054510	cg20385913	EWAS_v1	7.2994e-14
10	6645837	cg16306670	EWAS_v1	7.33414e-14
13	113819100	cg18105134	EWAS_v1	7.43013e-14
10	126487101	cg10402121	EWAS_v1	7.5215e-14
3	15285484	cg02300466	EWAS_v1	7.53174e-14
9	136151359	cg24267699	EWAS_v1	7.54089e-14
12	117484824	cg22955228	EWAS_v1	7.55495e-14
3	72644845	cg23076894	EWAS_v1	7.58406e-14
3	49041975	cg13892977	EWAS_v1	7.78315e-14
17	56270828	cg17374802	EWAS_v1	7.91727e-14
7	26450563	cg10667267	EWAS_v1	8.05672e-14
11	2977535	cg19860704	EWAS_v1	8.15295e-14
14	21508987	cg13072730	EWAS_v1	8.20685e-14
6	24877462	cg12213680	EWAS_v1	8.21454e-14
2	102927278	cg17738684	EWAS_v1	8.28776e-14
10	75569012	cg18718881	EWAS_v1	8.34581e-14
1	43290834	cg11987455	EWAS_v1	8.39539e-14
19	54705747	cg11569329	EWAS_v1	8.39562e-14
14	77425779	cg16270995	EWAS_v1	8.44349e-14
6	150070041	cg08662619	EWAS_v1	8.46037e-14
3	15066608	cg21419012	EWAS_v1	8.46728e-14
8	126445748	cg18053481	EWAS_v1	8.49101e-14
13	100761701	cg05306459	EWAS_v1	8.55473e-14
17	21103728	cg12060026	EWAS_v1	8.66559e-14
12	121001039	cg11489491	EWAS_v1	8.67991e-14
3	122186930	cg17501987	EWAS_v1	8.6802e-14
2	233076983	cg01224965	EWAS_v1	8.70373e-14
9	137772569	cg14127188	EWAS_v1	8.70473e-14
3	168511423	cg12105691	EWAS_v1	8.7932e-14
7	135541567	cg01119571	EWAS_v1	8.89465e-14
19	45448439	cg08701064	EWAS_v1	8.9673e-14
10	76781121	cg00366037	EWAS_v1	9.01603e-14
11	6225620	cg21239418	EWAS_v1	9.11319e-14
8	129152449	cg08338792	EWAS_v1	9.26874e-14
7	92350008	cg20293044	EWAS_v1	9.26955e-14
14	73061991	cg10933988	EWAS_v1	9.27516e-14
17	56269818	cg02970679	EWAS_v1	9.42732e-14
16	1318990	cg14198058	EWAS_v1	9.57884e-14
3	122281975	cg00959259	EWAS_v1	9.66567e-14
2	201214930	cg02754054	EWAS_v1	9.70349e-14
1	51986130	cg03761216	EWAS_v1	9.7203e-14
11	102175583	cg17032689	EWAS_v1	9.75059e-14
20	19194317	cg01635668	EWAS_v1	9.86303e-14
3	105133817	cg06648780	EWAS_v1	9.94162e-14
7	4727742	cg19396390	EWAS_v1	1.00053e-13
7	50626298	cg26365969	EWAS_v1	1.00643e-13
20	24630818	cg27028878	EWAS_v1	1.00705e-13
10	99057649	cg08871283	EWAS_v1	1.01322e-13
14	75162215	cg06984345	EWAS_v1	1.01697e-13
1	211666304	cg04923746	EWAS_v1	1.02712e-13
7	76989316	cg06864759	EWAS_v1	1.03182e-13
12	31453901	cg18805734	EWAS_v1	1.04209e-13
4	139162808	cg06690548	EWAS_v1	1.04243e-13
1	211666304	cg04923746	EWAS_v1	1.05331e-13
20	48364470	cg01588399	EWAS_v1	1.05426e-13
17	40094835	cg25116412	EWAS_v1	1.05578e-13
2	12553424	cg24323626	EWAS_v1	1.05979e-13
9	136150032	cg22535403	EWAS_v1	1.066e-13
2	219120255	cg09141759	EWAS_v1	1.0758e-13
1	154579713	cg03386675	EWAS_v1	1.07817e-13
19	54869073	cg19946091	EWAS_v1	1.095e-13
13	113819073	cg00898013	EWAS_v1	1.10019e-13
1	10441395	cg02705708	EWAS_v1	1.10426e-13
1	180940271	cg02683853	EWAS_v1	1.10894e-13
3	49148220	cg26323242	EWAS_v1	1.11169e-13
8	144213544	cg01453551	EWAS_v1	1.11317e-13
3	14708144	cg15106081	EWAS_v1	1.13484e-13
19	39867347	cg14879797	EWAS_v1	1.13856e-13
16	4884192	cg08348441	EWAS_v1	1.14528e-13
1	8824177	cg20263853	EWAS_v1	1.16614e-13
9	136150802	cg11698867	EWAS_v1	1.17545e-13
7	99753627	cg14401395	EWAS_v1	1.18674e-13
1	6342888	cg12740725	EWAS_v1	1.19887e-13
15	75469169	cg01989456	EWAS_v1	1.20643e-13
7	73208138	cg17982734	EWAS_v1	1.21562e-13
1	23072310	cg19851810	EWAS_v1	1.21777e-13
12	113723004	cg09908050	EWAS_v1	1.23676e-13
10	50345389	cg13062960	EWAS_v1	1.24468e-13
7	24948593	cg12023239	EWAS_v1	1.24741e-13
6	139841523	cg18190876	EWAS_v1	1.26339e-13
17	34134865	cg27488674	EWAS_v1	1.2769e-13
11	60019236	cg02521229	EWAS_v1	1.29059e-13
14	88460351	cg07416546	EWAS_v1	1.29136e-13
20	33929992	cg07112997	EWAS_v1	1.2923e-13
5	149425153	cg06136459	EWAS_v1	1.30605e-13
22	21208945	cg15861142	EWAS_v1	1.33616e-13
19	16580386	cg13997453	EWAS_v1	1.34586e-13
3	194862233	cg25926955	EWAS_v1	1.36147e-13
1	207537034	cg10549984	EWAS_v1	1.36544e-13
5	112541553	cg09565310	EWAS_v1	1.36649e-13
5	173119947	cg19754408	EWAS_v1	1.41595e-13
20	4764277	cg01613077	EWAS_v1	1.42213e-13
3	122282157	cg07815522	EWAS_v1	1.43143e-13
22	36818773	cg14503079	EWAS_v1	1.43468e-13
21	43786727	cg19247032	EWAS_v1	1.43712e-13
2	192043611	cg02856510	EWAS_v1	1.44161e-13
1	6377509	cg07906050	EWAS_v1	1.44281e-13
1	9599067	cg18783781	EWAS_v1	1.4507e-13
8	99105576	cg17203290	EWAS_v1	1.45427e-13
19	40872286	cg12585310	EWAS_v1	1.45858e-13
14	24745117	cg16714237	EWAS_v1	1.47875e-13
5	67521729	cg16135549	EWAS_v1	1.48296e-13
21	43771120	cg18879389	EWAS_v1	1.4972e-13
12	122070592	cg05888648	EWAS_v1	1.49796e-13
1	160309220	cg09332506	EWAS_v1	1.5088e-13
16	53467612	cg09147843	EWAS_v1	1.52885e-13
11	75409605	cg01167694	EWAS_v1	1.53165e-13
19	45449093	cg22294278	EWAS_v1	1.53354e-13
3	52810259	cg07730263	EWAS_v1	1.56062e-13
9	131355483	cg05072637	EWAS_v1	1.56441e-13
16	57023191	cg16411857	EWAS_v1	1.56669e-13
7	37434016	cg11422446	EWAS_v1	1.57142e-13
1	17802476	cg10786474	EWAS_v1	1.5837e-13
9	138362327	cg14011077	EWAS_v1	1.59132e-13
5	96078678	cg24982541	EWAS_v1	1.59309e-13
22	32170979	cg12279650	EWAS_v1	1.6074e-13
14	75895604	cg06088069	EWAS_v1	1.62811e-13
9	133972575	cg03776060	EWAS_v1	1.64164e-13
11	46579500	cg00766820	EWAS_v1	1.6508e-13
8	136659278	cg01355027	EWAS_v1	1.6523e-13
3	124646526	cg17365440	EWAS_v1	1.68481e-13
1	6342888	cg12740725	EWAS_v1	1.68569e-13
1	154579713	cg03386675	EWAS_v1	1.69899e-13
16	57023191	cg16411857	EWAS_v1	1.70992e-13
11	111570978	cg24368962	EWAS_v1	1.74411e-13
9	137772497	cg19502237	EWAS_v1	1.74659e-13
2	149639822	cg00213281	EWAS_v1	1.77295e-13
17	27233965	cg17025698	EWAS_v1	1.77783e-13
5	40674971	cg17939602	EWAS_v1	1.81101e-13
14	21508987	cg13072730	EWAS_v1	1.82217e-13
7	99819110	cg17830204	EWAS_v1	1.8227e-13
6	36311062	cg21576315	EWAS_v1	1.85269e-13
2	191876673	cg00676801	EWAS_v1	1.88091e-13
6	25754190	cg21627181	EWAS_v1	1.93961e-13
19	8536650	cg13798630	EWAS_v1	1.95866e-13
1	19675581	cg11495942	EWAS_v1	2.00374e-13
7	37434016	cg11422446	EWAS_v1	2.01234e-13
1	75200230	cg20855608	EWAS_v1	2.01707e-13
5	67521729	cg16135549	EWAS_v1	2.025e-13
14	75177558	cg08602622	EWAS_v1	2.05132e-13
1	161575716	cg17508302	EWAS_v1	2.07477e-13
3	51449240	cg06571036	EWAS_v1	2.07881e-13
11	8717586	cg10224250	EWAS_v1	2.10811e-13
14	67983363	cg08778580	EWAS_v1	2.20647e-13
1	201458737	cg26033504	EWAS_v1	2.21082e-13
11	123429542	cg22338845	EWAS_v1	2.25313e-13
3	122282157	cg07815522	EWAS_v1	2.26064e-13
1	45007988	cg23352491	EWAS_v1	2.32125e-13
1	8824177	cg20263853	EWAS_v1	2.36225e-13
3	52810259	cg07730263	EWAS_v1	2.37188e-13
17	14112661	cg07643489	EWAS_v1	2.37361e-13
12	1022477	cg22937753	EWAS_v1	2.38581e-13
1	147126436	cg25824774	EWAS_v1	2.42063e-13
3	71833878	cg01025398	EWAS_v1	2.42588e-13
2	58135951	cg09858955	EWAS_v1	2.44557e-13
9	91919480	cg17542165	EWAS_v1	2.49538e-13
12	92814084	cg11881599	EWAS_v1	2.5238e-13
2	158183334	cg20433238	EWAS_v1	2.53063e-13
16	526359	cg25401101	EWAS_v1	2.5317e-13
9	32989852	cg13753183	EWAS_v1	2.55511e-13
2	70232569	cg19071507	EWAS_v1	2.55589e-13
17	58459590	cg02979987	EWAS_v1	2.57908e-13
2	74375903	cg26529864	EWAS_v1	2.59508e-13
14	55583041	cg00336912	EWAS_v1	2.62219e-13
11	8717586	cg10224250	EWAS_v1	2.65282e-13
7	24965657	cg25270424	EWAS_v1	2.65938e-13
7	24965657	cg25270424	EWAS_v1	2.70466e-13
18	77703051	cg06592918	EWAS_v1	2.71316e-13
12	122596763	cg19671311	EWAS_v1	2.72032e-13
6	31323856	cg01517384	EWAS_v1	2.73196e-13
14	52482697	cg26419287	EWAS_v1	2.7378e-13
2	233076983	cg01224965	EWAS_v1	2.74774e-13
22	21208945	cg15861142	EWAS_v1	2.76608e-13
3	14673732	cg08519930	EWAS_v1	2.76923e-13
12	112765649	cg07574908	EWAS_v1	2.77239e-13
17	45708176	cg04681520	EWAS_v1	2.79151e-13
7	30505269	cg07299810	EWAS_v1	2.79161e-13
16	23491546	cg23746329	EWAS_v1	2.80597e-13
2	219187374	cg22712983	EWAS_v1	2.8302e-13
1	159046773	cg00490406	EWAS_v1	2.84989e-13
2	32299042	cg22717723	EWAS_v1	2.86919e-13
16	20703851	cg24447108	EWAS_v1	2.87293e-13
3	3152530	cg10159529	EWAS_v1	2.97631e-13
5	52760204	cg18778933	EWAS_v1	2.98529e-13
6	111597911	cg17964352	EWAS_v1	2.99134e-13
19	55740188	cg26457013	EWAS_v1	3.00413e-13
12	123634159	cg16335893	EWAS_v1	3.03329e-13
1	19675581	cg11495942	EWAS_v1	3.11076e-13
3	66428294	cg04217850	EWAS_v1	3.11234e-13
3	33114261	cg24113459	EWAS_v1	3.17641e-13
13	111817826	cg14380858	EWAS_v1	3.20823e-13
16	8993818	cg17148519	EWAS_v1	3.20826e-13
7	102630100	cg17459348	EWAS_v1	3.27001e-13
3	194862233	cg25926955	EWAS_v1	3.27541e-13
17	56269767	cg01955639	EWAS_v1	3.30671e-13
2	103048916	cg23256822	EWAS_v1	3.31134e-13
6	167189272	cg03329755	EWAS_v1	3.36482e-13
11	119507838	cg12359648	EWAS_v1	3.39952e-13
6	20034134	cg10011040	EWAS_v1	3.41213e-13
10	88477842	cg04259566	EWAS_v1	3.45524e-13
10	99057649	cg08871283	EWAS_v1	3.49585e-13
15	60715936	cg14026704	EWAS_v1	3.50221e-13
13	42039334	cg20472746	EWAS_v1	3.55056e-13
10	70531163	cg21553305	EWAS_v1	3.58103e-13
5	173119947	cg19754408	EWAS_v1	3.60261e-13
19	40872286	cg12585310	EWAS_v1	3.60472e-13
3	127886749	cg23153546	EWAS_v1	3.64047e-13
16	31484722	cg11215870	EWAS_v1	3.64116e-13
6	150217513	cg04254956	EWAS_v1	3.65098e-13
10	97624495	cg04587103	EWAS_v1	3.6518e-13
17	40288533	cg09778927	EWAS_v1	3.6758e-13
7	150654410	cg22060869	EWAS_v1	3.69283e-13
12	57559808	cg00693253	EWAS_v1	3.698e-13
20	24974362	cg06937882	EWAS_v1	3.72146e-13
17	34394215	cg06040872	EWAS_v1	3.72548e-13
16	524857	cg07740599	EWAS_v1	3.7481e-13
2	129199624	cg24698838	EWAS_v1	3.78715e-13
17	74402188	cg05056419	EWAS_v1	3.79058e-13
7	150654410	cg22060869	EWAS_v1	3.821e-13
2	38806109	cg20619340	EWAS_v1	3.84613e-13
16	85654157	cg07098502	EWAS_v1	3.85881e-13
2	28550531	cg17862837	EWAS_v1	3.90686e-13
1	10441395	cg02705708	EWAS_v1	3.91136e-13
2	121155673	cg06525046	EWAS_v1	3.91361e-13
14	100604840	cg17177084	EWAS_v1	3.93732e-13
5	177029444	cg03493123	EWAS_v1	3.94693e-13
4	153499517	cg04459751	EWAS_v1	4.01922e-13
18	19334381	cg00924612	EWAS_v1	4.03915e-13
19	51979072	cg26727538	EWAS_v1	4.1107e-13
2	86789025	cg10354401	EWAS_v1	4.21051e-13
1	47157809	cg06824199	EWAS_v1	4.22045e-13
16	85671771	cg09480190	EWAS_v1	4.24194e-13
14	100604840	cg17177084	EWAS_v1	4.24704e-13
12	117492680	cg17211632	EWAS_v1	4.24818e-13
6	25609068	cg23131680	EWAS_v1	4.25406e-13
19	51226357	cg24790297	EWAS_v1	4.25575e-13
19	58840581	cg02865302	EWAS_v1	4.3125e-13
11	82504199	cg11925560	EWAS_v1	4.33058e-13
14	100610407	cg14084609	EWAS_v1	4.36966e-13
2	218082730	cg27647944	EWAS_v1	4.39669e-13
19	41925187	cg02447557	EWAS_v1	4.41486e-13
14	104171840	cg12798040	EWAS_v1	4.44366e-13
11	112149745	cg22972893	EWAS_v1	4.47008e-13
1	54695487	cg24100560	EWAS_v1	4.52654e-13
12	107273455	cg12916632	EWAS_v1	4.52846e-13
6	140168822	cg09820180	EWAS_v1	4.55648e-13
9	136113785	cg20261682	EWAS_v1	4.56435e-13
3	71777964	cg02462499	EWAS_v1	4.57623e-13
6	36108112	cg03502211	EWAS_v1	4.58212e-13
10	6645837	cg16306670	EWAS_v1	4.59102e-13
13	111316145	cg12075669	EWAS_v1	4.62215e-13
3	141277039	cg14372281	EWAS_v1	4.62985e-13
2	137135606	cg10114537	EWAS_v1	4.67404e-13
19	44220148	cg20673965	EWAS_v1	4.68677e-13
12	102090246	cg11294350	EWAS_v1	4.69325e-13
6	135482465	cg15202169	EWAS_v1	4.71114e-13
5	154220674	cg26725582	EWAS_v1	4.72001e-13
8	22508802	cg18492526	EWAS_v1	4.72898e-13
14	55849528	cg12192145	EWAS_v1	4.74692e-13
1	207537034	cg10549984	EWAS_v1	4.77337e-13
6	4079572	cg21716266	EWAS_v1	4.77883e-13
12	124845001	cg11197258	EWAS_v1	4.80527e-13
8	126445748	cg18053481	EWAS_v1	4.81877e-13
9	125589222	cg19210893	EWAS_v1	5.0712e-13
2	160759465	cg15802306	EWAS_v1	5.07998e-13
3	33114261	cg24113459	EWAS_v1	5.14135e-13
5	82805379	cg15526939	EWAS_v1	5.15767e-13
4	3478348	cg17812751	EWAS_v1	5.17125e-13
18	77703051	cg06592918	EWAS_v1	5.18874e-13
2	219229146	cg13215060	EWAS_v1	5.18933e-13
12	57624193	cg08228578	EWAS_v1	5.21975e-13
6	31760762	cg02980249	EWAS_v1	5.28022e-13
13	52198723	cg14118054	EWAS_v1	5.29369e-13
15	40641810	cg01376665	EWAS_v1	5.29694e-13
1	110200960	cg07569194	EWAS_v1	5.39312e-13
12	117488789	cg01968626	EWAS_v1	5.54923e-13
9	131355483	cg05072637	EWAS_v1	5.58727e-13
6	106330882	cg11045198	EWAS_v1	5.64786e-13
9	101595635	cg04148640	EWAS_v1	5.74573e-13
5	79782956	cg15434896	EWAS_v1	5.79528e-13
15	39697356	cg04997452	EWAS_v1	5.81081e-13
8	145663791	cg11899596	EWAS_v1	5.83654e-13
5	132114623	cg07828169	EWAS_v1	5.93117e-13
11	65764868	cg26657643	EWAS_v1	5.93894e-13
10	75569012	cg18718881	EWAS_v1	5.94286e-13
11	70165870	cg14569513	EWAS_v1	5.96344e-13
16	57023022	cg07839457	EWAS_v1	5.99604e-13
1	180940271	cg02683853	EWAS_v1	6.00508e-13
2	9752386	cg02473287	EWAS_v1	6.19451e-13
2	31302644	cg26382374	EWAS_v1	6.25206e-13
2	58135951	cg09858955	EWAS_v1	6.25508e-13
2	74375903	cg26529864	EWAS_v1	6.36239e-13
7	137501840	cg26703587	EWAS_v1	6.44036e-13
4	17274008	cg20533616	EWAS_v1	6.45102e-13
2	234246509	cg25676947	EWAS_v1	6.47154e-13
2	102448234	cg14361175	EWAS_v1	6.47966e-13
15	75469169	cg01989456	EWAS_v1	6.53708e-13
19	16580386	cg13997453	EWAS_v1	6.58826e-13
7	75592134	cg16182457	EWAS_v1	6.59321e-13
10	7084859	cg18892873	EWAS_v1	6.61987e-13
16	70647244	cg12206756	EWAS_v1	6.72027e-13
21	42797588	cg22862003	EWAS_v1	6.77184e-13
6	11383319	cg14879823	EWAS_v1	6.91788e-13
6	15401067	cg22570970	EWAS_v1	6.94517e-13
11	10499641	cg17022365	EWAS_v1	7.0159e-13
1	6373534	cg15724772	EWAS_v1	7.01773e-13
1	235100367	cg24855514	EWAS_v1	7.08765e-13
4	1577971	cg19901381	EWAS_v1	7.13033e-13
12	11762165	cg10857004	EWAS_v1	7.16242e-13
17	26793673	cg22146772	EWAS_v1	7.18293e-13
1	212291760	cg23864154	EWAS_v1	7.20704e-13
12	25103501	cg25984364	EWAS_v1	7.26937e-13
20	43590100	cg19948936	EWAS_v1	7.27833e-13
5	179751794	cg04459091	EWAS_v1	7.29616e-13
11	1297250	cg14889653	EWAS_v1	7.32761e-13
17	74402188	cg05056419	EWAS_v1	7.34686e-13
16	57023191	cg16411857	EWAS_v1	7.38878e-13
6	31761055	cg08899667	EWAS_v1	7.41736e-13
3	10049374	cg25661769	EWAS_v1	7.43925e-13
3	3151679	cg25308597	EWAS_v1	7.50802e-13
3	9976241	cg20530843	EWAS_v1	7.52097e-13
21	16126187	cg01987427	EWAS_v1	7.52196e-13
7	130645353	cg18787224	EWAS_v1	7.54789e-13
2	74375930	cg09717809	EWAS_v1	7.54945e-13
21	47836276	cg16462594	EWAS_v1	7.55811e-13
4	1577971	cg19901381	EWAS_v1	7.58401e-13
10	43911124	cg22080845	EWAS_v1	7.62335e-13
6	37673708	cg26082368	EWAS_v1	7.64003e-13
10	96371581	cg25949669	EWAS_v1	7.64348e-13
3	186193874	cg02423065	EWAS_v1	7.7504e-13
1	24172120	cg20317437	EWAS_v1	7.76804e-13
13	114937172	cg01089070	EWAS_v1	7.80483e-13
13	113818634	cg21508673	EWAS_v1	7.8474e-13
2	121155673	cg06525046	EWAS_v1	7.87993e-13
16	75037584	cg16660617	EWAS_v1	7.93e-13
9	32989852	cg13753183	EWAS_v1	7.9644e-13
2	161798364	cg02494549	EWAS_v1	7.97327e-13
17	29837057	cg15209998	EWAS_v1	8.07546e-13
11	108357754	cg12020338	EWAS_v1	8.14109e-13
4	80748552	cg07124719	EWAS_v1	8.15438e-13
16	85551478	cg08640475	EWAS_v1	8.32509e-13
9	136149908	cg11879188	EWAS_v1	8.3297e-13
3	71833907	cg15798455	EWAS_v1	8.36843e-13
2	20212509	cg00462460	EWAS_v1	8.37202e-13
1	173886485	cg01770400	EWAS_v1	8.50343e-13
11	118958280	cg26421610	EWAS_v1	8.56523e-13
3	52492680	cg16972830	EWAS_v1	8.72062e-13
12	132566223	cg27434922	EWAS_v1	8.72247e-13
22	35652215	cg05358754	EWAS_v1	8.79714e-13
11	117857990	cg05468843	EWAS_v1	8.80793e-13
5	59980902	cg14963970	EWAS_v1	8.82206e-13
21	38751589	cg13051367	EWAS_v1	8.82885e-13
6	44193612	cg26838560	EWAS_v1	8.83758e-13
20	19194317	cg01635668	EWAS_v1	8.85262e-13
15	45709844	cg06863152	EWAS_v1	8.85295e-13
19	4229887	cg16592658	EWAS_v1	8.86273e-13
1	206256051	cg08113602	EWAS_v1	8.88197e-13
19	4247502	cg10826200	EWAS_v1	8.91402e-13
3	51449240	cg06571036	EWAS_v1	8.99129e-13
12	122729169	cg14390893	EWAS_v1	9.18194e-13
1	6341901	cg14879885	EWAS_v1	9.19887e-13
19	54808568	cg20034834	EWAS_v1	9.22458e-13
16	57683565	cg16725301	EWAS_v1	9.23245e-13
20	19194303	cg06460944	EWAS_v1	9.35154e-13
19	55281133	cg13728299	EWAS_v1	9.46831e-13
2	102927278	cg17738684	EWAS_v1	9.5299e-13
1	15527244	cg00272561	EWAS_v1	9.53186e-13
14	95106927	cg15876198	EWAS_v1	9.55354e-13
20	33049021	cg18058448	EWAS_v1	9.55505e-13
22	39852790	cg15878604	EWAS_v1	9.59451e-13
17	78662780	cg22994495	EWAS_v1	9.60113e-13
15	86020463	cg03181212	EWAS_v1	9.79692e-13
18	61550142	cg04765589	EWAS_v1	9.86172e-13
3	127317798	cg08889930	EWAS_v1	9.89394e-13
3	150874026	cg21895319	EWAS_v1	9.93401e-13
6	24877462	cg12213680	EWAS_v1	9.97199e-13
14	75890874	cg00658852	EWAS_v1	1.00961e-12
17	14112661	cg07643489	EWAS_v1	1.00972e-12
9	35537298	cg08775153	EWAS_v1	1.01466e-12
15	52135487	cg12402318	EWAS_v1	1.01642e-12
12	123446272	cg03131767	EWAS_v1	1.02772e-12
14	69708392	cg18836689	EWAS_v1	1.03189e-12
5	122110361	cg19808643	EWAS_v1	1.03328e-12
2	202655138	cg16067528	EWAS_v1	1.0352e-12
2	122277240	cg10577511	EWAS_v1	1.03979e-12
9	35755346	cg01499988	EWAS_v1	1.04435e-12
5	95124396	cg05596757	EWAS_v1	1.05268e-12
3	66404129	cg07410597	EWAS_v1	1.05279e-12
1	210704772	cg11844053	EWAS_v1	1.05596e-12
2	7004578	cg01028142	EWAS_v1	1.05984e-12
1	42630526	cg09212118	EWAS_v1	1.06239e-12
17	56262530	cg13775253	EWAS_v1	1.06304e-12
2	103042386	cg06559916	EWAS_v1	1.06338e-12
10	129172535	cg11791710	EWAS_v1	1.06356e-12
1	47157809	cg06824199	EWAS_v1	1.06728e-12
14	64909251	cg00407815	EWAS_v1	1.08745e-12
6	25609068	cg23131680	EWAS_v1	1.08948e-12
12	131310417	cg21575634	EWAS_v1	1.09357e-12
2	20339790	cg06375623	EWAS_v1	1.11032e-12
20	24630818	cg27028878	EWAS_v1	1.11793e-12
17	81043782	cg26749306	EWAS_v1	1.12439e-12
8	38007025	cg01047262	EWAS_v1	1.13531e-12
12	44228244	cg00491149	EWAS_v1	1.14301e-12
6	89693712	cg08820720	EWAS_v1	1.14486e-12
8	141046707	cg16118491	EWAS_v1	1.15366e-12
13	113825954	cg12172163	EWAS_v1	1.15433e-12
19	41925187	cg02447557	EWAS_v1	1.15724e-12
2	12553424	cg24323626	EWAS_v1	1.18044e-12
2	28877884	cg22304799	EWAS_v1	1.18252e-12
21	42799141	cg21549285	EWAS_v1	1.1832e-12
1	161510020	cg20814349	EWAS_v1	1.18485e-12
14	55583041	cg00336912	EWAS_v1	1.18487e-12
21	34570139	cg11606229	EWAS_v1	1.18795e-12
4	139162808	cg06690548	EWAS_v1	1.19359e-12
10	15898849	cg18966140	EWAS_v1	1.20229e-12
17	38229533	cg04692235	EWAS_v1	1.20442e-12
17	41163865	cg18802443	EWAS_v1	1.20523e-12
21	35216659	cg20282237	EWAS_v1	1.21196e-12
1	28422999	cg09779536	EWAS_v1	1.21776e-12
14	52510701	cg10843707	EWAS_v1	1.22048e-12
17	76623418	cg08481694	EWAS_v1	1.2219e-12
8	126557901	cg23426156	EWAS_v1	1.22564e-12
12	25103501	cg25984364	EWAS_v1	1.2259e-12
12	31453901	cg18805734	EWAS_v1	1.23287e-12
6	57048049	cg18460809	EWAS_v1	1.23741e-12
6	140168822	cg09820180	EWAS_v1	1.24039e-12
2	28550531	cg17862837	EWAS_v1	1.24089e-12
16	89900495	cg08597019	EWAS_v1	1.24994e-12
10	102087451	cg23969297	EWAS_v1	1.25104e-12
5	74342697	cg14390854	EWAS_v1	1.25665e-12
1	154581658	cg23475294	EWAS_v1	1.26668e-12
14	24745117	cg16714237	EWAS_v1	1.27516e-12
3	39243826	cg07465458	EWAS_v1	1.28132e-12
6	44193612	cg26838560	EWAS_v1	1.28263e-12
14	75895604	cg06088069	EWAS_v1	1.28643e-12
5	52760204	cg18778933	EWAS_v1	1.29323e-12
15	64275810	cg13645296	EWAS_v1	1.29533e-12
12	65019442	cg18544413	EWAS_v1	1.30147e-12
3	186194046	cg02346442	EWAS_v1	1.30747e-12
7	148560646	cg03661164	EWAS_v1	1.32254e-12
1	1690840	cg03606098	EWAS_v1	1.33866e-12
1	161008127	cg11578532	EWAS_v1	1.34396e-12
4	140488733	cg26943037	EWAS_v1	1.34458e-12
16	524778	cg09408143	EWAS_v1	1.34947e-12
16	85654213	cg04847043	EWAS_v1	1.35803e-12
11	62164451	cg11205545	EWAS_v1	1.3638e-12
3	122281881	cg22930808	EWAS_v1	1.39027e-12
6	36238043	cg18927901	EWAS_v1	1.39353e-12
21	43786727	cg19247032	EWAS_v1	1.40111e-12
19	3521502	cg00477633	EWAS_v1	1.42085e-12
3	122282157	cg07815522	EWAS_v1	1.42581e-12
2	8472503	cg06773230	EWAS_v1	1.47372e-12
11	102175583	cg17032689	EWAS_v1	1.50571e-12
7	5573910	cg03361157	EWAS_v1	1.51101e-12
1	197564458	cg13968233	EWAS_v1	1.52051e-12
12	133357536	cg15772013	EWAS_v1	1.52653e-12
18	33021980	cg12734151	EWAS_v1	1.54726e-12
13	100761701	cg05306459	EWAS_v1	1.54963e-12
1	204370262	cg21142557	EWAS_v1	1.56602e-12
10	97624495	cg04587103	EWAS_v1	1.57022e-12
11	117857990	cg05468843	EWAS_v1	1.57085e-12
8	99858125	cg09923071	EWAS_v1	1.57618e-12
22	24550935	cg20182202	EWAS_v1	1.60354e-12
10	5576480	cg03651219	EWAS_v1	1.60398e-12
3	71837342	cg19459962	EWAS_v1	1.61246e-12
2	129199624	cg24698838	EWAS_v1	1.61336e-12
12	1549121	cg23845077	EWAS_v1	1.63024e-12
17	1047567	cg26235490	EWAS_v1	1.64014e-12
10	95200513	cg13827101	EWAS_v1	1.67419e-12
6	20034134	cg10011040	EWAS_v1	1.67603e-12
5	154220674	cg26725582	EWAS_v1	1.69602e-12
1	75198668	cg13528603	EWAS_v1	1.73255e-12
20	35504335	cg18355997	EWAS_v1	1.83023e-12
22	40821731	cg10368200	EWAS_v1	1.84964e-12
3	3152374	cg01310029	EWAS_v1	1.87033e-12
10	124303676	cg07066120	EWAS_v1	1.8759e-12
2	191332000	cg15794584	EWAS_v1	1.88085e-12
3	72509222	cg10279452	EWAS_v1	1.89514e-12
12	109568238	cg01671341	EWAS_v1	1.89573e-12
2	191300784	cg15998761	EWAS_v1	1.93517e-12
1	43290841	cg04377912	EWAS_v1	1.94838e-12
3	146260954	cg06981309	EWAS_v1	1.96233e-12
20	35504511	cg00414077	EWAS_v1	1.96335e-12
5	74342697	cg14390854	EWAS_v1	1.985e-12
1	33221514	cg03092343	EWAS_v1	1.99142e-12
9	93926074	cg22292738	EWAS_v1	1.99545e-12
11	34675402	cg22235258	EWAS_v1	1.99647e-12
6	42109176	cg24627621	EWAS_v1	2.01297e-12
11	44092863	cg00130246	EWAS_v1	2.02837e-12
12	68056168	cg19968199	EWAS_v1	2.0535e-12
10	12456489	cg20072505	EWAS_v1	2.06656e-12
8	28745680	cg11385906	EWAS_v1	2.06682e-12
9	80602527	cg25348163	EWAS_v1	2.07662e-12
16	80653966	cg07428892	EWAS_v1	2.09934e-12
11	33731839	cg18814289	EWAS_v1	2.10735e-12
1	236699485	cg05323624	EWAS_v1	2.11196e-12
16	57023022	cg07839457	EWAS_v1	2.11531e-12
2	191839759	cg12944551	EWAS_v1	2.12816e-12
4	9937674	cg04077085	EWAS_v1	2.16147e-12
5	71522950	cg21018739	EWAS_v1	2.17221e-12
10	103769354	cg25847090	EWAS_v1	2.21987e-12
4	154269418	cg12614529	EWAS_v1	2.26198e-12
2	219134978	cg20019365	EWAS_v1	2.26522e-12
3	127886749	cg23153546	EWAS_v1	2.29413e-12
2	191876673	cg00676801	EWAS_v1	2.30024e-12
15	52157096	cg26997652	EWAS_v1	2.30436e-12
22	36552195	cg07884745	EWAS_v1	2.33824e-12
9	20692704	cg13298043	EWAS_v1	2.34213e-12
11	69292034	cg09435266	EWAS_v1	2.36279e-12
12	50374871	cg08603359	EWAS_v1	2.39858e-12
5	141313806	cg12627897	EWAS_v1	2.40267e-12
9	101595635	cg04148640	EWAS_v1	2.40784e-12
16	48427925	cg04973399	EWAS_v1	2.429e-12
5	176774729	cg15344640	EWAS_v1	2.43399e-12
15	41712591	cg22445447	EWAS_v1	2.43668e-12
14	76447643	cg08922698	EWAS_v1	2.45302e-12
5	153836180	cg17558547	EWAS_v1	2.45697e-12
11	123429542	cg22338845	EWAS_v1	2.46816e-12
8	141046707	cg16118491	EWAS_v1	2.47242e-12
3	60753508	cg14399284	EWAS_v1	2.47796e-12
2	33437478	cg23985372	EWAS_v1	2.48248e-12
20	1645851	cg10134312	EWAS_v1	2.52233e-12
6	42363749	cg20840540	EWAS_v1	2.54714e-12
5	59980902	cg14963970	EWAS_v1	2.55308e-12
16	85551514	cg10099827	EWAS_v1	2.56523e-12
3	194867873	cg05479968	EWAS_v1	2.57264e-12
1	160309220	cg09332506	EWAS_v1	2.57643e-12
10	119167795	cg01086527	EWAS_v1	2.59514e-12
8	99105576	cg17203290	EWAS_v1	2.60337e-12
16	57023022	cg07839457	EWAS_v1	2.64848e-12
4	139162808	cg06690548	EWAS_v1	2.66988e-12
3	3152201	cg23582054	EWAS_v1	2.67356e-12
6	42198581	cg12498017	EWAS_v1	2.71348e-12
12	11762165	cg10857004	EWAS_v1	2.72499e-12
2	47137142	cg10499126	EWAS_v1	2.74258e-12
1	204388533	cg21577213	EWAS_v1	2.74763e-12
1	154581658	cg23475294	EWAS_v1	2.77638e-12
2	112654017	cg10454864	EWAS_v1	2.77914e-12
11	9618552	cg14036745	EWAS_v1	2.79996e-12
7	50836375	cg07620446	EWAS_v1	2.80134e-12
6	42379666	cg04336593	EWAS_v1	2.81067e-12
16	31484722	cg11215870	EWAS_v1	2.81678e-12
7	81662453	cg15852767	EWAS_v1	2.82126e-12
22	39852666	cg21461856	EWAS_v1	2.82379e-12
2	191300784	cg15998761	EWAS_v1	2.82594e-12
14	31598360	cg06218685	EWAS_v1	2.85193e-12
5	14662198	cg21481321	EWAS_v1	2.88398e-12
3	49697458	cg05126514	EWAS_v1	2.88947e-12
17	33287592	cg12372138	EWAS_v1	2.89128e-12
5	177613806	cg05473599	EWAS_v1	2.90929e-12
10	30799883	cg21592857	EWAS_v1	2.91227e-12
1	211667682	cg12483927	EWAS_v1	2.94887e-12
7	99541626	cg19636519	EWAS_v1	2.97682e-12
3	186193874	cg02423065	EWAS_v1	2.97891e-12
9	136149908	cg11879188	EWAS_v1	2.98184e-12
11	46619375	cg07819010	EWAS_v1	2.9891e-12
11	47598986	cg18197277	EWAS_v1	3.01421e-12
20	35943761	cg03812149	EWAS_v1	3.02582e-12
10	129799166	cg01325448	EWAS_v1	3.04524e-12
6	34245268	cg20636743	EWAS_v1	3.05063e-12
19	35950799	cg17062760	EWAS_v1	3.0625e-12
14	78023855	cg03678595	EWAS_v1	3.08344e-12
15	45671016	cg24328539	EWAS_v1	3.08993e-12
19	45449301	cg09555818	EWAS_v1	3.10327e-12
10	129860424	cg16330225	EWAS_v1	3.12998e-12
14	76337892	cg24829718	EWAS_v1	3.13377e-12
13	46709790	cg09245115	EWAS_v1	3.1356e-12
5	79507575	cg14983540	EWAS_v1	3.16931e-12
17	81040906	cg22503106	EWAS_v1	3.17626e-12
15	64856362	cg24536162	EWAS_v1	3.18367e-12
21	47269877	cg21120609	EWAS_v1	3.27215e-12
7	129014861	cg12672949	EWAS_v1	3.27386e-12
9	132145105	cg01888395	EWAS_v1	3.29347e-12
10	6635326	cg22913471	EWAS_v1	3.36385e-12
14	75162215	cg06984345	EWAS_v1	3.36572e-12
8	37949915	cg07687479	EWAS_v1	3.41087e-12
11	12136405	cg23044178	EWAS_v1	3.42165e-12
12	110035743	cg05360138	EWAS_v1	3.43765e-12
16	616220	cg02475695	EWAS_v1	3.46717e-12
13	24440615	cg08694835	EWAS_v1	3.50468e-12
19	45449297	cg13119609	EWAS_v1	3.50528e-12
2	173421844	cg25617952	EWAS_v1	3.51318e-12
13	31308509	cg24380653	EWAS_v1	3.52375e-12
9	136153846	cg14271713	EWAS_v1	3.53604e-12
2	112654017	cg10454864	EWAS_v1	3.58022e-12
17	73631586	cg17540765	EWAS_v1	3.58893e-12
3	122281939	cg08122652	EWAS_v1	3.62687e-12
9	130789692	cg15273860	EWAS_v1	3.66323e-12
3	186194046	cg02346442	EWAS_v1	3.70617e-12
20	35504335	cg18355997	EWAS_v1	3.71166e-12
6	106330882	cg11045198	EWAS_v1	3.71968e-12
20	24798714	cg09062982	EWAS_v1	3.81088e-12
14	75177558	cg08602622	EWAS_v1	3.86564e-12
11	1297250	cg14889653	EWAS_v1	3.86963e-12
8	123730704	cg07862235	EWAS_v1	3.87561e-12
9	132600788	cg13953978	EWAS_v1	3.92036e-12
7	102630100	cg17459348	EWAS_v1	3.93611e-12
5	179413374	cg22775585	EWAS_v1	3.95528e-12
5	61028374	cg10166889	EWAS_v1	4.01537e-12
5	126312773	cg23148266	EWAS_v1	4.02824e-12
9	366070	cg08531949	EWAS_v1	4.03404e-12
6	148830438	cg09980470	EWAS_v1	4.05416e-12
2	64713000	cg27300125	EWAS_v1	4.07287e-12
7	4727742	cg19396390	EWAS_v1	4.07385e-12
3	52730807	cg18868699	EWAS_v1	4.10123e-12
14	100610407	cg14084609	EWAS_v1	4.11156e-12
1	17751920	cg17918090	EWAS_v1	4.11924e-12
8	11719367	cg21919729	EWAS_v1	4.16746e-12
5	53735028	cg07079560	EWAS_v1	4.21534e-12
6	45623499	cg04562799	EWAS_v1	4.21758e-12
2	64713000	cg27300125	EWAS_v1	4.3003e-12
6	36084436	cg07175100	EWAS_v1	4.3088e-12
2	217120630	cg01970030	EWAS_v1	4.36861e-12
16	524655	cg10657950	EWAS_v1	4.38131e-12
3	57743543	cg00002426	EWAS_v1	4.38271e-12
16	3843133	cg13135255	EWAS_v1	4.45944e-12
4	120206463	cg07383652	EWAS_v1	4.46777e-12
2	58135951	cg09858955	EWAS_v1	4.51757e-12
10	119167795	cg01086527	EWAS_v1	4.53089e-12
1	184432999	cg20625042	EWAS_v1	4.59911e-12
18	33021980	cg12734151	EWAS_v1	4.60343e-12
17	40168331	cg00823480	EWAS_v1	4.61206e-12
3	71804598	cg25315031	EWAS_v1	4.63148e-12
3	49148220	cg26323242	EWAS_v1	4.65709e-12
7	42964826	cg08109336	EWAS_v1	4.69201e-12
12	6923187	cg06370542	EWAS_v1	4.72704e-12
3	136618139	cg14184646	EWAS_v1	4.76307e-12
16	57023022	cg07839457	EWAS_v1	4.77387e-12
4	139163019	cg13903162	EWAS_v1	4.77994e-12
7	50626298	cg26365969	EWAS_v1	4.78113e-12
7	76989316	cg06864759	EWAS_v1	4.81974e-12
5	177029444	cg03493123	EWAS_v1	4.91342e-12
12	57580442	cg12385849	EWAS_v1	4.94317e-12
11	126279702	cg20037145	EWAS_v1	4.95385e-12
12	113737469	cg21498475	EWAS_v1	4.98423e-12
2	102985733	cg11609995	EWAS_v1	5.00838e-12
15	99443249	cg23990557	EWAS_v1	5.03199e-12
1	75198841	cg02709834	EWAS_v1	5.03378e-12
3	127543047	cg04721651	EWAS_v1	5.04273e-12
16	74971392	cg12698629	EWAS_v1	5.05118e-12
14	64909251	cg00407815	EWAS_v1	5.07406e-12
16	14617254	cg01063112	EWAS_v1	5.10011e-12
18	12302631	cg01795309	EWAS_v1	5.13363e-12
11	47599060	cg03766495	EWAS_v1	5.15516e-12
3	3152201	cg23582054	EWAS_v1	5.16717e-12
15	43309540	cg00092426	EWAS_v1	5.16735e-12
20	35422698	cg16046667	EWAS_v1	5.18572e-12
17	4602777	cg15298179	EWAS_v1	5.26153e-12
1	112291674	cg25297070	EWAS_v1	5.28444e-12
16	48427925	cg04973399	EWAS_v1	5.35714e-12
2	7018153	cg10549986	EWAS_v1	5.36217e-12
2	102448234	cg14361175	EWAS_v1	5.36329e-12
12	65576548	cg10854797	EWAS_v1	5.36742e-12
14	78021636	cg14533461	EWAS_v1	5.37245e-12
12	68056168	cg19968199	EWAS_v1	5.39341e-12
2	100020390	cg04260584	EWAS_v1	5.41213e-12
13	80066032	cg11770323	EWAS_v1	5.45459e-12
19	39373466	cg18072984	EWAS_v1	5.49856e-12
14	69438267	cg15867698	EWAS_v1	5.55359e-12
14	55849528	cg12192145	EWAS_v1	5.59947e-12
17	58459590	cg02979987	EWAS_v1	5.60097e-12
1	42802952	cg12127455	EWAS_v1	5.60784e-12
11	69292034	cg09435266	EWAS_v1	5.6567e-12
5	137812320	cg22905973	EWAS_v1	5.67417e-12
22	49960501	cg11295281	EWAS_v1	5.6818e-12
9	91919480	cg17542165	EWAS_v1	5.71521e-12
9	35755346	cg01499988	EWAS_v1	5.75418e-12
5	95124396	cg05596757	EWAS_v1	5.77384e-12
14	100066736	cg12773397	EWAS_v1	5.77498e-12
12	117488789	cg01968626	EWAS_v1	5.80459e-12
10	45494806	cg06958964	EWAS_v1	5.82634e-12
19	35894520	cg16191278	EWAS_v1	5.86797e-12
6	111585167	cg04943896	EWAS_v1	5.882e-12
13	46688810	cg26416074	EWAS_v1	5.89334e-12
8	22508802	cg18492526	EWAS_v1	5.90531e-12
1	17751974	cg21932513	EWAS_v1	5.90841e-12
2	201214930	cg02754054	EWAS_v1	5.96256e-12
20	24630982	cg11841710	EWAS_v1	6.09267e-12
6	7119942	cg15634144	EWAS_v1	6.09894e-12
1	205773519	cg18413505	EWAS_v1	6.11935e-12
5	153836180	cg17558547	EWAS_v1	6.18144e-12
11	19135951	cg02195201	EWAS_v1	6.24439e-12
16	88540396	cg00986350	EWAS_v1	6.26095e-12
22	38386904	cg15352551	EWAS_v1	6.28727e-12
8	144213544	cg01453551	EWAS_v1	6.31652e-12
15	52135487	cg12402318	EWAS_v1	6.31708e-12
12	113737469	cg21498475	EWAS_v1	6.33958e-12
5	149293098	cg10521603	EWAS_v1	6.3401e-12
2	58135951	cg09858955	EWAS_v1	6.343e-12
19	41129881	cg24872571	EWAS_v1	6.43938e-12
7	99769917	cg02531703	EWAS_v1	6.44067e-12
1	159046973	cg10636246	EWAS_v1	6.48482e-12
5	138875768	cg07718085	EWAS_v1	6.55209e-12
2	9752386	cg02473287	EWAS_v1	6.55227e-12
6	42363749	cg20840540	EWAS_v1	6.64941e-12
6	36584993	cg22069559	EWAS_v1	6.67026e-12
17	4245206	cg21500092	EWAS_v1	6.67781e-12
15	41712591	cg22445447	EWAS_v1	6.68722e-12
2	238877332	cg00731526	EWAS_v1	6.69172e-12
10	52379467	cg03727333	EWAS_v1	6.73032e-12
5	149293098	cg10521603	EWAS_v1	6.79142e-12
3	128134845	cg03278639	EWAS_v1	6.81664e-12
15	43387093	cg06437892	EWAS_v1	6.89042e-12
16	89628775	cg25145728	EWAS_v1	6.91423e-12
1	109757585	cg03725309	EWAS_v1	6.91779e-12
2	202655138	cg16067528	EWAS_v1	6.92404e-12
13	48876919	cg13221796	EWAS_v1	6.93054e-12
12	112203801	cg18535456	EWAS_v1	6.93773e-12
4	154269418	cg12614529	EWAS_v1	7.03467e-12
15	40641778	cg21067750	EWAS_v1	7.05474e-12
19	41913087	cg16270721	EWAS_v1	7.07269e-12
1	55531450	cg14620967	EWAS_v1	7.09416e-12
9	129646165	cg12471092	EWAS_v1	7.09695e-12
8	52322009	cg20073313	EWAS_v1	7.11116e-12
13	43565399	cg12439472	EWAS_v1	7.11694e-12
17	25898825	cg26423824	EWAS_v1	7.11787e-12
20	35422698	cg16046667	EWAS_v1	7.12706e-12
17	66443040	cg02243624	EWAS_v1	7.13859e-12
2	231661317	cg09458420	EWAS_v1	7.13938e-12
11	6455466	cg04476695	EWAS_v1	7.16632e-12
3	122281939	cg08122652	EWAS_v1	7.1933e-12
7	2683257	cg01978458	EWAS_v1	7.19709e-12
1	235100367	cg24855514	EWAS_v1	7.32225e-12
13	113843426	cg05904344	EWAS_v1	7.33188e-12
9	95140430	cg14631576	EWAS_v1	7.3832e-12
20	35422703	cg21045547	EWAS_v1	7.41044e-12
12	56600222	cg17116500	EWAS_v1	7.42142e-12
20	62700725	cg00390694	EWAS_v1	7.44232e-12
19	52146598	cg16034991	EWAS_v1	7.46392e-12
4	39531927	cg11956442	EWAS_v1	7.53231e-12
20	34479717	cg19960458	EWAS_v1	7.61735e-12
7	45038325	cg21789367	EWAS_v1	7.66082e-12
20	31230379	cg19794975	EWAS_v1	7.81807e-12
18	33046000	cg24629258	EWAS_v1	7.84038e-12
12	56685670	cg16500637	EWAS_v1	7.85498e-12
12	102090246	cg11294350	EWAS_v1	7.91845e-12
12	65576548	cg10854797	EWAS_v1	7.92896e-12
15	40641778	cg21067750	EWAS_v1	7.93676e-12
22	30704818	cg14943837	EWAS_v1	7.98058e-12
12	123446272	cg03131767	EWAS_v1	8.03387e-12
3	52748469	cg18487916	EWAS_v1	8.04029e-12
6	36238043	cg18927901	EWAS_v1	8.09317e-12
2	231661317	cg09458420	EWAS_v1	8.10038e-12
14	76447643	cg08922698	EWAS_v1	8.16675e-12
12	54938421	cg26345312	EWAS_v1	8.16841e-12
12	112455255	cg10101109	EWAS_v1	8.17038e-12
12	56685670	cg16500637	EWAS_v1	8.19718e-12
15	74693354	cg25939505	EWAS_v1	8.22779e-12
19	17225340	cg13277027	EWAS_v1	8.23063e-12
2	208125769	cg11907276	EWAS_v1	8.27988e-12
14	31598360	cg06218685	EWAS_v1	8.33324e-12
1	118221263	cg02840645	EWAS_v1	8.34868e-12
8	81940640	cg27096404	EWAS_v1	8.35252e-12
22	46676933	cg22062450	EWAS_v1	8.44321e-12
3	12918528	cg25224369	EWAS_v1	8.54334e-12
12	94780466	cg16779529	EWAS_v1	8.57146e-12
3	49714199	cg06313718	EWAS_v1	8.66615e-12
6	57048049	cg18460809	EWAS_v1	8.74099e-12
1	87596895	cg26791242	EWAS_v1	8.80712e-12
5	122335891	cg14441232	EWAS_v1	8.82821e-12
15	68146684	cg14209284	EWAS_v1	8.87348e-12
18	33046000	cg24629258	EWAS_v1	8.90118e-12
16	88832485	cg03831847	EWAS_v1	9.02669e-12
3	119911268	cg12861780	EWAS_v1	9.05654e-12
9	139137857	cg09694992	EWAS_v1	9.0566e-12
1	242351909	cg04763288	EWAS_v1	9.14818e-12
6	34245268	cg20636743	EWAS_v1	9.16045e-12
16	55542709	cg01998785	EWAS_v1	9.17252e-12
1	110254709	cg20803293	EWAS_v1	9.17862e-12
16	57023022	cg07839457	EWAS_v1	9.25607e-12
16	616220	cg02475695	EWAS_v1	9.32746e-12
17	76565232	cg09705784	EWAS_v1	9.48107e-12
16	75300714	cg10361675	EWAS_v1	9.50568e-12
[truncated: 3,847 more rows]

## Sheet: Figure4a
Source Data corresponding to Figure 4a. Counts for the number of associations in the protein PheWAS for each phenotype.
Phenotype	Marker	Count	Order
Fazekas White Matter Hyperintensity Score	Imaging marker	3	1
Whole Brain Volume	Imaging marker	6	2
General Mean Diffusivity	Imaging marker	6	3
Verbal Reasoning	Cognitive marker	7	4
Logical Memory	Cognitive marker	9	5
Vocabulary	Cognitive marker	13	6
APOE status	APOE haplotype	14	7
Global Grey Matter Volume	Imaging marker	15	8
White Matter Hyperintensity Volume	Imaging marker	19	9
General Fractional Anisotropy	Imaging marker	22	10
Relative Brain Age	Imaging marker	24	11
Non-Verbal Reasoning	Cognitive marker	38	12
General Fluid Cognitive Ability	Cognitive marker	54	13
General Cognitive Ability	Cognitive marker	73	14
Processing Speed	Cognitive marker	102	15

## Sheet: Figure4b
Source Data corresponding to Figure 4b. Protein PheWAS associations: these include three proteins that had associations with both APOE e4 status and one or more cognitive scores, in addition to 22 proteins that had associations with both a brain imaging measure and a cognitive score. The 77 associations (P < 3.5x10-4) are denoted by an asterisk.
SeqId	Protein Gene	Phenotype	Beta	P	Association (P < 3.5x10-4)
6478-2	IGLON5	Verbal Reasoning	0.102095	0.000361416
2851-63	C5	Verbal Reasoning	-0.109326	0.0003741
15468-14	CFHR1	Verbal Reasoning	-0.0982471	0.0012946
4811-33	ITIH4	Verbal Reasoning	-0.0883164	0.00349827
7638-30	LMAN2	Verbal Reasoning	-0.0867365	0.00483641
4374-45	GDF15	Verbal Reasoning	-0.0688414	0.00772203
14337-1	TRAPPC3	Verbal Reasoning	-0.0758671	0.0116616
5452-71	ASGR1	Verbal Reasoning	-0.0686845	0.0258901
9266-1	TREM1	Verbal Reasoning	-0.0597589	0.0375841
15503-15	LEFTY2	Verbal Reasoning	-0.059095	0.0404423
8352-26	SIGLEC12	Verbal Reasoning	-0.0621303	0.0440174
5307-12	F9	Verbal Reasoning	-0.0560892	0.0674279
4337-49	CRP	Verbal Reasoning	-0.0554265	0.0711624
2797-56	APOB	Verbal Reasoning	0.0552625	0.0712816
4876-32	F9	Verbal Reasoning	-0.0549819	0.0727033
19622-7	INHBA	Verbal Reasoning	-0.0540433	0.0749151
4763-31	AFM	Verbal Reasoning	-0.0512986	0.0923389
10036-201	ZHX3	Verbal Reasoning	-0.0443061	0.137257
19236-24	SUB1	Verbal Reasoning	-0.0443343	0.137547
3216-2	PIGR	Verbal Reasoning	-0.0426949	0.161736
15426-5	NEU1	Verbal Reasoning	-0.0406444	0.186847
17691-1	TPP1	Verbal Reasoning	-0.026282	0.390516
17671-58	ING4	Verbal Reasoning	-0.0213139	0.493395
6379-62	ADAMTSL2	Verbal Reasoning	-0.0121076	0.690431
3343-1	ACY1	Verbal Reasoning	-0.0108469	0.715816
11104-13	CHI3L1	Verbal Reasoning	-0.00344207	0.909519
4811-33	ITIH4	Vocabulary	-0.126744	3.7213e-05	*
15426-5	NEU1	Vocabulary	-0.110629	0.000404797
7638-30	LMAN2	Vocabulary	-0.110775	0.00041172
2851-63	C5	Vocabulary	-0.107507	0.000616626
4337-49	CRP	Vocabulary	-0.105715	0.000682769
5452-71	ASGR1	Vocabulary	-0.0982728	0.00179648
3216-2	PIGR	Vocabulary	-0.0928491	0.00289104
15468-14	CFHR1	Vocabulary	-0.091381	0.00342558
6478-2	IGLON5	Vocabulary	0.0826631	0.00459382
2797-56	APOB	Vocabulary	0.088073	0.00480612
8352-26	SIGLEC12	Vocabulary	-0.0881789	0.00500974
4876-32	F9	Vocabulary	-0.087514	0.00502695
5307-12	F9	Vocabulary	-0.0872363	0.00521822
14337-1	TRAPPC3	Vocabulary	-0.082963	0.00709566
19236-24	SUB1	Vocabulary	-0.0747134	0.0137103
4374-45	GDF15	Vocabulary	-0.0609044	0.0211327
10036-201	ZHX3	Vocabulary	-0.0681631	0.0246834
15503-15	LEFTY2	Vocabulary	-0.0655632	0.0260872
9266-1	TREM1	Vocabulary	-0.0593805	0.0430728
4763-31	AFM	Vocabulary	-0.0525784	0.0900228
17691-1	TPP1	Vocabulary	-0.0510345	0.102034
3343-1	ACY1	Vocabulary	-0.0476193	0.116493
6379-62	ADAMTSL2	Vocabulary	-0.0455325	0.143463
19622-7	INHBA	Vocabulary	-0.0445531	0.150079
17671-58	ING4	Vocabulary	-0.039719	0.210587
11104-13	CHI3L1	Vocabulary	-0.0334731	0.282525
4811-33	ITIH4	Logical Memory	-0.0759832	0.0158764
15426-5	NEU1	Logical Memory	-0.0714033	0.0256761
3216-2	PIGR	Logical Memory	-0.068034	0.0317996
8352-26	SIGLEC12	Logical Memory	-0.0673865	0.0357832
6478-2	IGLON5	Logical Memory	0.0621391	0.0379852
7638-30	LMAN2	Logical Memory	-0.0657541	0.0405108
19236-24	SUB1	Logical Memory	-0.0568588	0.0679122
14337-1	TRAPPC3	Logical Memory	-0.0531017	0.0897981
15468-14	CFHR1	Logical Memory	-0.0531028	0.0954839
4337-49	CRP	Logical Memory	-0.0504704	0.115699
17691-1	TPP1	Logical Memory	-0.048822	0.125673
4763-31	AFM	Logical Memory	-0.0483658	0.127962
6379-62	ADAMTSL2	Logical Memory	-0.0474613	0.13295
2851-63	C5	Logical Memory	-0.0475322	0.138655
4374-45	GDF15	Logical Memory	-0.0372766	0.167531
2797-56	APOB	Logical Memory	0.043539	0.172047
4876-32	F9	Logical Memory	-0.0428523	0.179886
5307-12	F9	Logical Memory	-0.0394781	0.217227
19622-7	INHBA	Logical Memory	-0.0312383	0.323122
5452-71	ASGR1	Logical Memory	-0.0269519	0.402995
10036-201	ZHX3	Logical Memory	-0.020226	0.515661
17671-58	ING4	Logical Memory	-0.0146085	0.652107
11104-13	CHI3L1	Logical Memory	-0.00338385	0.914604
15503-15	LEFTY2	Logical Memory	0.000726134	0.980721
9266-1	TREM1	Logical Memory	-0.000311567	0.991716
3343-1	ACY1	Logical Memory	0.000195952	0.994958
5452-71	ASGR1	Non-Verbal Reasoning	-0.15829	3.23041e-07	*
2851-63	C5	Non-Verbal Reasoning	-0.141927	4.52831e-06	*
4811-33	ITIH4	Non-Verbal Reasoning	-0.12956	2.10632e-05	*
14337-1	TRAPPC3	Non-Verbal Reasoning	-0.128038	2.31693e-05	*
4337-49	CRP	Non-Verbal Reasoning	-0.126049	4.77447e-05	*
9266-1	TREM1	Non-Verbal Reasoning	-0.116668	5.60835e-05	*
15503-15	LEFTY2	Non-Verbal Reasoning	-0.109784	0.000156157	*
5307-12	F9	Non-Verbal Reasoning	-0.116483	0.000165802	*
4876-32	F9	Non-Verbal Reasoning	-0.116131	0.000170602	*
15426-5	NEU1	Non-Verbal Reasoning	-0.115793	0.000187105	*
17671-58	ING4	Non-Verbal Reasoning	-0.114636	0.00025156	*
3216-2	PIGR	Non-Verbal Reasoning	-0.107097	0.00049486
19622-7	INHBA	Non-Verbal Reasoning	-0.105461	0.000565748
4374-45	GDF15	Non-Verbal Reasoning	-0.0825215	0.00161171
10036-201	ZHX3	Non-Verbal Reasoning	-0.0928994	0.00204635
7638-30	LMAN2	Non-Verbal Reasoning	-0.0953645	0.00219597
15468-14	CFHR1	Non-Verbal Reasoning	-0.0943553	0.00225608
17691-1	TPP1	Non-Verbal Reasoning	-0.0886316	0.00414729
11104-13	CHI3L1	Non-Verbal Reasoning	-0.0737745	0.0159659
6478-2	IGLON5	Non-Verbal Reasoning	0.0643645	0.0270594
8352-26	SIGLEC12	Non-Verbal Reasoning	-0.068334	0.0285705
6379-62	ADAMTSL2	Non-Verbal Reasoning	-0.0595309	0.0526114
4763-31	AFM	Non-Verbal Reasoning	-0.0552511	0.0736435
19236-24	SUB1	Non-Verbal Reasoning	-0.0531287	0.0794936
2797-56	APOB	Non-Verbal Reasoning	0.0488692	0.114881
3343-1	ACY1	Non-Verbal Reasoning	-0.036303	0.228315
14337-1	TRAPPC3	Processing Speed	-0.198157	4.85362e-09	*
4374-45	GDF15	Processing Speed	-0.160164	4.17566e-08	*
15426-5	NEU1	Processing Speed	-0.177438	3.38312e-07	*
5452-71	ASGR1	Processing Speed	-0.15512	9.6384e-06	*
7638-30	LMAN2	Processing Speed	-0.148676	2.10216e-05	*
15503-15	LEFTY2	Processing Speed	-0.133333	4.42316e-05	*
6379-62	ADAMTSL2	Processing Speed	-0.140352	4.87078e-05	*
17691-1	TPP1	Processing Speed	-0.137485	7.52458e-05	*
4876-32	F9	Processing Speed	-0.136113	8.78409e-05	*
11104-13	CHI3L1	Processing Speed	-0.135076	8.98468e-05	*
5307-12	F9	Processing Speed	-0.135512	9.63158e-05	*
10036-201	ZHX3	Processing Speed	-0.13007	0.000122108	*
4763-31	AFM	Processing Speed	-0.129688	0.000173432	*
2797-56	APOB	Processing Speed	0.129276	0.000202819	*
3216-2	PIGR	Processing Speed	-0.126966	0.000256856	*
9266-1	TREM1	Processing Speed	-0.119278	0.000262583	*
3343-1	ACY1	Processing Speed	-0.121748	0.000321714	*
19236-24	SUB1	Processing Speed	-0.118313	0.000475677
4337-49	CRP	Processing Speed	-0.113302	0.00115164
2851-63	C5	Processing Speed	-0.110091	0.00169524
8352-26	SIGLEC12	Processing Speed	-0.109646	0.00177019
4811-33	ITIH4	Processing Speed	-0.105223	0.0023081
15468-14	CFHR1	Processing Speed	-0.104636	0.00273905
19622-7	INHBA	Processing Speed	-0.103033	0.00277316
17671-58	ING4	Processing Speed	-0.094731	0.00748449
6478-2	IGLON5	Processing Speed	0.0674123	0.0399889
14337-1	TRAPPC3	General Fluid Cognitive Ability	-0.152888	1.93536e-06	*
4374-45	GDF15	General Fluid Cognitive Ability	-0.125304	5.73082e-06	*
7638-30	LMAN2	General Fluid Cognitive Ability	-0.143183	1.38998e-05	*
4811-33	ITIH4	General Fluid Cognitive Ability	-0.13252	4.44886e-05	*
15426-5	NEU1	General Fluid Cognitive Ability	-0.132198	6.06232e-05	*
2851-63	C5	General Fluid Cognitive Ability	-0.130088	8.11437e-05	*
15468-14	CFHR1	General Fluid Cognitive Ability	-0.122137	0.000205233	*
5452-71	ASGR1	General Fluid Cognitive Ability	-0.117412	0.000386262
6478-2	IGLON5	General Fluid Cognitive Ability	0.109237	0.000392546
8352-26	SIGLEC12	General Fluid Cognitive Ability	-0.116374	0.000427349
3216-2	PIGR	General Fluid Cognitive Ability	-0.11296	0.00056642
4876-32	F9	General Fluid Cognitive Ability	-0.111294	0.000677214
5307-12	F9	General Fluid Cognitive Ability	-0.110147	0.000781678
4763-31	AFM	General Fluid Cognitive Ability	-0.105915	0.00116147
19236-24	SUB1	General Fluid Cognitive Ability	-0.103295	0.00119458
2797-56	APOB	General Fluid Cognitive Ability	0.104862	0.00143363
4337-49	CRP	General Fluid Cognitive Ability	-0.102915	0.00168842
17691-1	TPP1	General Fluid Cognitive Ability	-0.099762	0.00236208
10036-201	ZHX3	General Fluid Cognitive Ability	-0.0915885	0.00418437
6379-62	ADAMTSL2	General Fluid Cognitive Ability	-0.0936501	0.00420026
15503-15	LEFTY2	General Fluid Cognitive Ability	-0.087279	0.00478478
19622-7	INHBA	General Fluid Cognitive Ability	-0.0901745	0.00554186
9266-1	TREM1	General Fluid Cognitive Ability	-0.0850974	0.00585523
11104-13	CHI3L1	General Fluid Cognitive Ability	-0.0677339	0.0380934
3343-1	ACY1	General Fluid Cognitive Ability	-0.0584329	0.0685052
17671-58	ING4	General Fluid Cognitive Ability	-0.0608086	0.0691185
4811-33	ITIH4	General Cognitive Ability	-0.147332	1.68384e-06	*
7638-30	LMAN2	General Cognitive Ability	-0.144139	4.14236e-06	*
14337-1	TRAPPC3	General Cognitive Ability	-0.137858	6.58238e-06	*
2851-63	C5	General Cognitive Ability	-0.140279	7.46591e-06	*
15426-5	NEU1	General Cognitive Ability	-0.133339	2.0804e-05	*
4374-45	GDF15	General Cognitive Ability	-0.1108	2.53288e-05	*
15468-14	CFHR1	General Cognitive Ability	-0.124787	6.50914e-05	*
6478-2	IGLON5	General Cognitive Ability	0.113748	9.88568e-05	*
5452-71	ASGR1	General Cognitive Ability	-0.119751	0.000137458	*
8352-26	SIGLEC12	General Cognitive Ability	-0.119205	0.000144556	*
4337-49	CRP	General Cognitive Ability	-0.117101	0.000163606	*
3216-2	PIGR	General Cognitive Ability	-0.116427	0.000181154	*
4876-32	F9	General Cognitive Ability	-0.114255	0.000240278	*
5307-12	F9	General Cognitive Ability	-0.113819	0.000257317	*
2797-56	APOB	General Cognitive Ability	0.10556	0.000729725
19236-24	SUB1	General Cognitive Ability	-0.0989613	0.00107525
4763-31	AFM	General Cognitive Ability	-0.0960719	0.00195296
10036-201	ZHX3	General Cognitive Ability	-0.0893896	0.00324768
15503-15	LEFTY2	General Cognitive Ability	-0.0835838	0.004496
17691-1	TPP1	General Cognitive Ability	-0.0881768	0.00470673
9266-1	TREM1	General Cognitive Ability	-0.0802546	0.00629937
6379-62	ADAMTSL2	General Cognitive Ability	-0.0819386	0.00847453
19622-7	INHBA	General Cognitive Ability	-0.0801563	0.00954129
3343-1	ACY1	General Cognitive Ability	-0.0597295	0.0497622
11104-13	CHI3L1	General Cognitive Ability	-0.0601035	0.0532623
17671-58	ING4	General Cognitive Ability	-0.0553786	0.081566
17671-58	ING4	APOE haplotype	-0.348665	1.22483e-32	*
2797-56	APOB	APOE haplotype	0.173554	1.84024e-08	*
4337-49	CRP	APOE haplotype	-0.121886	8.50262e-05	*
3216-2	PIGR	APOE haplotype	-0.080214	0.0103243
4374-45	GDF15	APOE haplotype	-0.050933	0.0542201
6478-2	IGLON5	APOE haplotype	0.0433208	0.135673
19236-24	SUB1	APOE haplotype	-0.0408637	0.180403
2851-63	C5	APOE haplotype	0.0385932	0.221749
9266-1	TREM1	APOE haplotype	-0.0353287	0.227688
4811-33	ITIH4	APOE haplotype	0.0328043	0.292564
11104-13	CHI3L1	APOE haplotype	-0.0318655	0.306987
3343-1	ACY1	APOE haplotype	-0.029927	0.323346
10036-201	ZHX3	APOE haplotype	0.0258708	0.394185
6379-62	ADAMTSL2	APOE haplotype	-0.0243148	0.436646
15503-15	LEFTY2	APOE haplotype	0.0223068	0.449733
5307-12	F9	APOE haplotype	-0.0203513	0.514726
4876-32	F9	APOE haplotype	-0.0184244	0.555162
7638-30	LMAN2	APOE haplotype	-0.01809	0.56706
5452-71	ASGR1	APOE haplotype	-0.0167151	0.596399
15468-14	CFHR1	APOE haplotype	-0.0142613	0.651567
15426-5	NEU1	APOE haplotype	-0.013534	0.666616
8352-26	SIGLEC12	APOE haplotype	-0.0129113	0.682192
19622-7	INHBA	APOE haplotype	-0.0115952	0.708526
14337-1	TRAPPC3	APOE haplotype	-0.00804802	0.795159
4763-31	AFM	APOE haplotype	-0.00234396	0.939709
17691-1	TPP1	APOE haplotype	0.000728066	0.981336
4763-31	AFM	Relative Brain Age	0.144501	5.02778e-06	*
15426-5	NEU1	Relative Brain Age	0.138679	1.88873e-05	*
6379-62	ADAMTSL2	Relative Brain Age	0.132467	2.73909e-05	*
4811-33	ITIH4	Relative Brain Age	0.12703	6.7235e-05	*
17691-1	TPP1	Relative Brain Age	0.126934	9.42242e-05	*
7638-30	LMAN2	Relative Brain Age	0.118832	0.000214365	*
8352-26	SIGLEC12	Relative Brain Age	0.118581	0.000252729	*
4374-45	GDF15	Relative Brain Age	0.0971801	0.000354177
3343-1	ACY1	Relative Brain Age	0.110996	0.000405001
5307-12	F9	Relative Brain Age	0.111961	0.000451862
4876-32	F9	Relative Brain Age	0.110516	0.000525496
15503-15	LEFTY2	Relative Brain Age	0.0950889	0.0018327
19236-24	SUB1	Relative Brain Age	0.0881105	0.0055147
5452-71	ASGR1	Relative Brain Age	0.0860239	0.00824724
19622-7	INHBA	Relative Brain Age	0.0808627	0.0127955
9266-1	TREM1	Relative Brain Age	0.0690761	0.023722
10036-201	ZHX3	Relative Brain Age	0.0706768	0.0238669
2851-63	C5	Relative Brain Age	0.0731744	0.0255041
15468-14	CFHR1	Relative Brain Age	0.0621683	0.0540876
11104-13	CHI3L1	Relative Brain Age	0.0608962	0.0583294
3216-2	PIGR	Relative Brain Age	0.0577854	0.0761001
6478-2	IGLON5	Relative Brain Age	-0.0537237	0.0797061
14337-1	TRAPPC3	Relative Brain Age	0.0449538	0.154357
2797-56	APOB	Relative Brain Age	-0.0428084	0.191797
4337-49	CRP	Relative Brain Age	0.0227596	0.48321
17671-58	ING4	Relative Brain Age	0.0134372	0.688033
6478-2	IGLON5	Global Grey Matter Volume	0.265219	8.04255e-06	*
15426-5	NEU1	Global Grey Matter Volume	-0.278219	1.723e-05	*
15468-14	CFHR1	Global Grey Matter Volume	-0.26205	3.55358e-05	*
9266-1	TREM1	Global Grey Matter Volume	-0.249896	3.59354e-05	*
2851-63	C5	Global Grey Matter Volume	-0.24717	0.00012967	*
17691-1	TPP1	Global Grey Matter Volume	-0.233307	0.000327993	*
19622-7	INHBA	Global Grey Matter Volume	-0.229539	0.000372058
3216-2	PIGR	Global Grey Matter Volume	-0.228706	0.000397007
4374-45	GDF15	Global Grey Matter Volume	-0.183288	0.000713842
6379-62	ADAMTSL2	Global Grey Matter Volume	-0.198519	0.00163008
5452-71	ASGR1	Global Grey Matter Volume	-0.202116	0.00184124
15503-15	LEFTY2	Global Grey Matter Volume	-0.185516	0.00221748
7638-30	LMAN2	Global Grey Matter Volume	-0.190207	0.00290741
8352-26	SIGLEC12	Global Grey Matter Volume	-0.175514	0.00662432
4811-33	ITIH4	Global Grey Matter Volume	-0.145351	0.0218577
4763-31	AFM	Global Grey Matter Volume	-0.138899	0.0276631
14337-1	TRAPPC3	Global Grey Matter Volume	-0.136654	0.0299958
11104-13	CHI3L1	Global Grey Matter Volume	-0.137882	0.0317692
5307-12	F9	Global Grey Matter Volume	-0.133496	0.0356711
10036-201	ZHX3	Global Grey Matter Volume	-0.129093	0.0374114
4876-32	F9	Global Grey Matter Volume	-0.126569	0.0458517
19236-24	SUB1	Global Grey Matter Volume	-0.115223	0.0694784
17671-58	ING4	Global Grey Matter Volume	-0.107157	0.107401
4337-49	CRP	Global Grey Matter Volume	-0.0839836	0.189677
3343-1	ACY1	Global Grey Matter Volume	-0.0788	0.21026
2797-56	APOB	Global Grey Matter Volume	0.0385271	0.553255
15426-5	NEU1	General Fractional Anisotropy	-0.176106	3.96043e-05	*
4374-45	GDF15	General Fractional Anisotropy	-0.141022	7.61655e-05	*
14337-1	TRAPPC3	General Fractional Anisotropy	-0.164657	7.71276e-05	*
5452-71	ASGR1	General Fractional Anisotropy	-0.168511	8.72313e-05	*
11104-13	CHI3L1	General Fractional Anisotropy	-0.162013	0.000151623	*
15503-15	LEFTY2	General Fractional Anisotropy	-0.146689	0.000262918	*
6379-62	ADAMTSL2	General Fractional Anisotropy	-0.142161	0.000712105
3216-2	PIGR	General Fractional Anisotropy	-0.130488	0.00246662
9266-1	TREM1	General Fractional Anisotropy	-0.100668	0.0132018
19622-7	INHBA	General Fractional Anisotropy	-0.105403	0.0137027
10036-201	ZHX3	General Fractional Anisotropy	-0.100206	0.0148791
17691-1	TPP1	General Fractional Anisotropy	-0.0977661	0.023742
7638-30	LMAN2	General Fractional Anisotropy	-0.0949222	0.025048
2797-56	APOB	General Fractional Anisotropy	0.0931207	0.0316989
6478-2	IGLON5	General Fractional Anisotropy	0.078433	0.05138
15468-14	CFHR1	General Fractional Anisotropy	-0.0802778	0.0586248
8352-26	SIGLEC12	General Fractional Anisotropy	-0.0748016	0.0819653
5307-12	F9	General Fractional Anisotropy	-0.073195	0.0854098
4876-32	F9	General Fractional Anisotropy	-0.0649944	0.125738
2851-63	C5	General Fractional Anisotropy	-0.0660436	0.125744
4811-33	ITIH4	General Fractional Anisotropy	-0.06252	0.14124
4763-31	AFM	General Fractional Anisotropy	-0.0542541	0.197205
4337-49	CRP	General Fractional Anisotropy	-0.0472127	0.273786
3343-1	ACY1	General Fractional Anisotropy	-0.0368135	0.379411
17671-58	ING4	General Fractional Anisotropy	-0.0190972	0.66641
19236-24	SUB1	General Fractional Anisotropy	-0.0161234	0.701637
4374-45	GDF15	General Mean Diffusivity	0.119576	0.000209582	*
9266-1	TREM1	General Mean Diffusivity	0.110896	0.00240058
11104-13	CHI3L1	General Mean Diffusivity	0.11425	0.00304514
15426-5	NEU1	General Mean Diffusivity	0.104745	0.00710487
17691-1	TPP1	General Mean Diffusivity	0.103673	0.00792784
3216-2	PIGR	General Mean Diffusivity	0.0984889	0.0113595
6379-62	ADAMTSL2	General Mean Diffusivity	0.0837091	0.0274268
7638-30	LMAN2	General Mean Diffusivity	0.0831678	0.0295626
2851-63	C5	General Mean Diffusivity	0.0821942	0.0346235
5452-71	ASGR1	General Mean Diffusivity	0.0811618	0.0371892
4811-33	ITIH4	General Mean Diffusivity	0.0769671	0.0446408
15503-15	LEFTY2	General Mean Diffusivity	0.0710376	0.0512404
3343-1	ACY1	General Mean Diffusivity	0.0632298	0.0944146
19622-7	INHBA	General Mean Diffusivity	0.0630168	0.103262
14337-1	TRAPPC3	General Mean Diffusivity	0.0543019	0.149763
10036-201	ZHX3	General Mean Diffusivity	0.0518956	0.164157
8352-26	SIGLEC12	General Mean Diffusivity	0.0499003	0.198866
4763-31	AFM	General Mean Diffusivity	0.0482979	0.204969
2797-56	APOB	General Mean Diffusivity	-0.0458827	0.241571
6478-2	IGLON5	General Mean Diffusivity	0.0422298	0.246433
5307-12	F9	General Mean Diffusivity	0.0326894	0.39535
4876-32	F9	General Mean Diffusivity	0.0325327	0.396541
15468-14	CFHR1	General Mean Diffusivity	0.0314946	0.411233
19236-24	SUB1	General Mean Diffusivity	0.0311341	0.413896
17671-58	ING4	General Mean Diffusivity	0.00766846	0.848113
4337-49	CRP	General Mean Diffusivity	-0.00706793	0.856087
4374-45	GDF15	White Matter Hyperintensity Volume	0.159885	1.9891e-06	*
9266-1	TREM1	White Matter Hyperintensity Volume	0.147369	0.000100893	*
2851-63	C5	White Matter Hyperintensity Volume	0.149292	0.000205217	*
4811-33	ITIH4	White Matter Hyperintensity Volume	0.123424	0.00177425
2797-56	APOB	White Matter Hyperintensity Volume	-0.121731	0.00266358
6379-62	ADAMTSL2	White Matter Hyperintensity Volume	0.117231	0.0029424
15426-5	NEU1	White Matter Hyperintensity Volume	0.11942	0.00333608
15503-15	LEFTY2	White Matter Hyperintensity Volume	0.109306	0.0037432
5452-71	ASGR1	White Matter Hyperintensity Volume	0.114952	0.00454905
3216-2	PIGR	White Matter Hyperintensity Volume	0.10807	0.00759051
17691-1	TPP1	White Matter Hyperintensity Volume	0.107088	0.00859685
7638-30	LMAN2	White Matter Hyperintensity Volume	0.103034	0.0094756
14337-1	TRAPPC3	White Matter Hyperintensity Volume	0.0996982	0.0109291
4876-32	F9	White Matter Hyperintensity Volume	0.098806	0.0127512
5307-12	F9	White Matter Hyperintensity Volume	0.0982564	0.0134129
10036-201	ZHX3	White Matter Hyperintensity Volume	0.0951729	0.0137902
11104-13	CHI3L1	White Matter Hyperintensity Volume	0.0841872	0.0357131
8352-26	SIGLEC12	White Matter Hyperintensity Volume	0.0819158	0.0433074
19622-7	INHBA	White Matter Hyperintensity Volume	0.0774728	0.0549599
3343-1	ACY1	White Matter Hyperintensity Volume	0.0685986	0.0797264
19236-24	SUB1	White Matter Hyperintensity Volume	0.0543792	0.169618
4337-49	CRP	White Matter Hyperintensity Volume	0.0489263	0.222635
15468-14	CFHR1	White Matter Hyperintensity Volume	0.0419736	0.291944
4763-31	AFM	White Matter Hyperintensity Volume	0.0356775	0.368228
6478-2	IGLON5	White Matter Hyperintensity Volume	-0.0300923	0.420367
17671-58	ING4	White Matter Hyperintensity Volume	0.00903303	0.828092
4374-45	GDF15	Fazekas White Matter Hyperintensity Score	0.0845518	0.00442113
15503-15	LEFTY2	Fazekas White Matter Hyperintensity Score	0.092383	0.00528047
2797-56	APOB	Fazekas White Matter Hyperintensity Score	-0.0978236	0.00564819
14337-1	TRAPPC3	Fazekas White Matter Hyperintensity Score	0.0798532	0.0196351
10036-201	ZHX3	Fazekas White Matter Hyperintensity Score	0.0752291	0.0266929
6379-62	ADAMTSL2	Fazekas White Matter Hyperintensity Score	0.0744933	0.0304696
2851-63	C5	Fazekas White Matter Hyperintensity Score	0.0684991	0.0531372
9266-1	TREM1	Fazekas White Matter Hyperintensity Score	0.0615858	0.0636977
6478-2	IGLON5	Fazekas White Matter Hyperintensity Score	0.0601165	0.0702079
3216-2	PIGR	Fazekas White Matter Hyperintensity Score	0.0626238	0.0773
7638-30	LMAN2	Fazekas White Matter Hyperintensity Score	0.0589007	0.0927408
4811-33	ITIH4	Fazekas White Matter Hyperintensity Score	0.0583514	0.0948539
4876-32	F9	Fazekas White Matter Hyperintensity Score	0.0464921	0.18305
5307-12	F9	Fazekas White Matter Hyperintensity Score	0.0460475	0.187957
5452-71	ASGR1	Fazekas White Matter Hyperintensity Score	0.0442483	0.210895
15426-5	NEU1	Fazekas White Matter Hyperintensity Score	0.0435226	0.219713
17691-1	TPP1	Fazekas White Matter Hyperintensity Score	0.0413355	0.248183
17671-58	ING4	Fazekas White Matter Hyperintensity Score	0.0331822	0.362101
11104-13	CHI3L1	Fazekas White Matter Hyperintensity Score	0.0304205	0.387403
8352-26	SIGLEC12	Fazekas White Matter Hyperintensity Score	0.0235112	0.508709
19236-24	SUB1	Fazekas White Matter Hyperintensity Score	0.00490905	0.886919
3343-1	ACY1	Fazekas White Matter Hyperintensity Score	-0.0027121	0.93718
4763-31	AFM	Fazekas White Matter Hyperintensity Score	-0.00218008	0.950172
15468-14	CFHR1	Fazekas White Matter Hyperintensity Score	0.00162419	0.963125
4337-49	CRP	Fazekas White Matter Hyperintensity Score	-0.000321214	0.992727
19622-7	INHBA	Fazekas White Matter Hyperintensity Score	-0.000136563	0.996914
6478-2	IGLON5	Whole Brain Volume	0.210437	0.000176672	*
9266-1	TREM1	Whole Brain Volume	-0.192365	0.000752298
4374-45	GDF15	Whole Brain Volume	-0.159169	0.0018303
15426-5	NEU1	Whole Brain Volume	-0.188029	0.00213673
15468-14	CFHR1	Whole Brain Volume	-0.154569	0.00995949
3216-2	PIGR	Whole Brain Volume	-0.1563	0.0104001
11104-13	CHI3L1	Whole Brain Volume	-0.150211	0.0127987
17691-1	TPP1	Whole Brain Volume	-0.148708	0.0153996
15503-15	LEFTY2	Whole Brain Volume	-0.128642	0.0246667
19622-7	INHBA	Whole Brain Volume	-0.13696	0.0248157
2851-63	C5	Whole Brain Volume	-0.134827	0.0274916
5452-71	ASGR1	Whole Brain Volume	-0.132653	0.0301395
19236-24	SUB1	Whole Brain Volume	-0.113294	0.0579951
2797-56	APOB	Whole Brain Volume	0.115743	0.058028
6379-62	ADAMTSL2	Whole Brain Volume	-0.101028	0.0898621
4763-31	AFM	Whole Brain Volume	-0.0982323	0.0980398
14337-1	TRAPPC3	Whole Brain Volume	-0.0866756	0.143784
10036-201	ZHX3	Whole Brain Volume	-0.072492	0.214608
8352-26	SIGLEC12	Whole Brain Volume	-0.0725542	0.234405
4811-33	ITIH4	Whole Brain Volume	-0.0677938	0.257236
7638-30	LMAN2	Whole Brain Volume	-0.0676402	0.261963
17671-58	ING4	Whole Brain Volume	-0.068174	0.277279
5307-12	F9	Whole Brain Volume	-0.0376055	0.530031
4337-49	CRP	Whole Brain Volume	-0.036288	0.547833
4876-32	F9	Whole Brain Volume	-0.0267615	0.654121
3343-1	ACY1	Whole Brain Volume	-0.0227404	0.701291

## Sheet: Figure5
Source Data corresponding to Figure 5. Positional information used to plot trans- pQTMs that involved proteins markers of brain health traits.
Chromosome	Start	End	Marker
chr4	139162808	139662808	SLC7A11 (CpG)
chr3	52749334	53249334	NEK4 (CpG)
chr3	52828628	53328628	ITIH3 (CpG)
chr3	52824283	53324283	ITIH1 (CpG)
chr14	75895604	76395604	JDP2 (CpG)
chr12	102090246	102590246	CHPT1 (CpG)
chr12	65019442	65519442	RASSF3 (CpG)
chr16	57023022	57523022	NLRC5 (CpG)
chr4	139162808	139662808	SLC7A11 (CpG)
chr3	52748469	53248469	NEK4 (CpG)
chr12	102090246	102590246	CHPT1 (CpG)
chr3	52748359	53248359	NEK4 (CpG)
chr10	35033892	35533892	PARD3 (CpG)
chr16	57023022	57523022	NLRC5 (CpG)
chr4	139162808	139662808	SLC7A11 (CpG)
chr22	43343372	43843372	SCUBE1
chr16	53433977	53933977	RBL2
chr16	53433977	53933977	RBL2
chr16	53433977	53933977	RBL2
chr22	43343372	43843372	SCUBE1
chr11	6390440	6890440	SMPD1
chr11	122838500	123338500	CRTAM
chr11	122838500	123338500	CRTAM
chr3	51983340	52483340	ACY1
chr16	53433977	53933977	RBL2
chr5	74640023	75140023	HEXB
chr16	53433977	53933977	RBL2
chr20	23879748	24379748	CST5
chr1	12166991	12666991	TNFRSF1B
chr12	7128889	7628889	RBP5
